# Supplementary material for: Gene expression dynamics before and after zygotic gene activation in Drosophila early embryogenesis
Source: iScience. 2025 Aug 7;28(9):113272. doi: 10.1016/j.isci.2025.113272 (PMC12396305; doi:10.1016/j.isci.2025.113272)
Supplement: Table S1. Total mRNA and protein expression level change in embryos and eggs of Drosophila, related to Figure 2 [file mmc3.xlsx]

## Sheet: Table S1.
Table S1. Total mRNA and protein expression level change in embryos and eggs of Drosophila, Related to Figure 2
Protein and mRNA expression level changes are indicated as the log2 fold change over the mean at the respective time point sample as indicated.
gene_id	Flybase gene ID	E1_mRNA	E2_mRNA	E3_mRNA	E4_mRNA	E5_mRNA	E6_mRNA	U1_mRNA	U2_mRNA	U3_mRNA	U4_mRNA	E1_prot	E2_prot	E3_prot	E4_prot	E5_prot	E6_prot	U1_prot	U2_prot	U3_prot	U4_prot	iBAQ intensity	TE_log2FC_3-4h/0-1h	TE_log2FC_0-1h/Oocyte14	group
E23	FBgn0020445, FBal0093910, FBal0101570, FBgn0025751, FBti0145770	0.33303	0.264027	0.24128	-0.24128	-1.96069	-3.77992	0.0645835	-0.0136387	0.0136387	-0.120176	0.0619989	-0.539937	0.2868	0.359536	-0.60431	-0.0619989	0.0629229	-0.352346	0.0684531	-0.0629229	72263.6			G2
CG11902	FBgn0028647	0.744042	0.688111	0.443755	-0.443755	-1.02419	-0.554433	0.14919	0.077904	-0.077904	-0.407533	0.230342	-0.49314	0.230342	0.124989	-0.124989	-0.164517	-0.0262337	0.254503	0.0262337	-0.103049	24906.2			G4
Dl	FBal0002458, FBgn0000463, FBgn0260632	-0.483501	-0.350389	-0.104978	0.104978	0.721997	1.50104	-0.0338631	-0.129417	0.0338631	0.158552	-0.698016	-0.258078	0.00544977	-0.00544977	0.106005	0.376768	-0.745727	-0.136987	0.136987	0.276315	2.19677e+06	-1.18153	4.92508	G9
CG7492	FBgn0035807	0.329852	0.29544	0.256677	-0.256677	-1.57315	-1.80839	0.0154305	0.0150871	-0.0150871	-0.197983	0.423759	-0.475585	-0.126318	0.0496122	-0.0496122	0.126008	-0.0740493	0.0740493	0.335407	-0.498401	104225	2.5224		G2
kdn	FBal0005683, FBgn0261955	-0.118366	-0.075937	-0.141266	0.145134	0.075937	0.549852	-0.0457666	-0.22648	0.0457666	0.0748491	-0.128701	-0.0459008	-0.00706804	0.00706804	0.061679	0.183443	-0.0453363	0.00176267	-0.00176267	0.0343277	2.26414e+08	0.0717693	2.89625	G11
CG2187	FBgn0017448	0.0249436	-0.0249436	0.133823	0.0609907	-0.751293	-2.31406	-0.0215346	-0.0958082	0.0215346	0.0639323	1.10669	-0.367594	0.367594	-0.98397	0.458035	-0.624428	0.175237	0.108556	-0.355446	-0.108556	186466			G2
l(3)03670	FBal0009478, FBgn0010808	-0.295538	-0.228896	-0.0684035	0.0973611	0.2175	0.0684035	-0.092997	-0.0229525	0.0229525	0.207948	0.000831589	-0.000831589	-0.0112608	0.174294	-0.0206033	0.151316	-0.0381236	-0.0111579	0.0111579	0.0198158	1.08677e+08	-0.180005	0.188867	G11
l(3)j2D3	FBal0010923, FBgn0011335	-0.146492	0.0064568	-0.0064568	0.293093	0.157719	-0.372754	0.0328686	-0.325225	-0.0328686	0.226696	-0.716191	-0.334561	-0.140842	0.140842	0.428719	0.531447	-0.632445	-0.211942	0.211942	0.540488	1.51057e+07	0.526621	1.71915	G10
dhd	FBgn0011761	2.75056	2.30883	1.31031	-1.31031	-2.71152	-4.68075	0.477729	0.334288	-0.334288	-2.05436	2.71925	-0.332061	0.0680451	-0.0680451	0.417031	-0.086151	3.52505	-0.119932	0.0127442	-0.0127442	5.95254e+07	-3.6188	-1.43954	G1
l(2)k12914	FBal0064150, FBgn0263852	-0.321256	-0.156645	-0.105711	0.105711	0.303319	0.192421	-0.0727369	-0.066017	0.066017	0.159533	-0.0168505	-0.0598422	0.0205699	0.0400425	-0.0940649	0.0168505	-0.0879764	0.0151099	-0.0151099	0.0188189	1.58745e+08	-1.03102	0.578638	G11
l(2)k09022	FBal0064296, FBgn0086451	-0.17409	-0.0928213	-0.00514876	0.189705	0.298569	0.00514876	-0.0255642	-0.105176	0.0255642	0.157789	-0.276205	-0.0107193	-0.062429	0.0107193	0.190675	0.35484	-0.105215	-0.0543864	0.0543864	0.175625	5.70801e+06	-0.210556	-0.458771	G9
l(1)G0045	FBal0096848, FBgn0026702	0.240556	0.149817	0.133711	-0.133711	-0.628446	-0.68658	-0.0988289	-0.0682664	0.0682664	0.104809	-0.00820407	-0.0908518	0.0421123	0.00820407	0.0470254	-0.0326779	-0.0125552	-0.0935943	0.0293293	0.0125552	4.16277e+06			G12
l(1)G0007	FBal0096859, FBgn0026713	-0.308106	-0.0874292	-0.090104	0.0874292	0.332822	0.588694	-0.0654614	-0.0813921	0.0654614	0.181576	-0.00193495	-0.097932	0.0313904	0.00193495	-0.0326797	0.073005	-0.133294	-0.00865055	0.00865055	0.0553453	1.14597e+07	-1.07268	0.971118	G11
l(1)G0193	FBal0098173, FBgn0027280	-0.142681	-0.0841198	0.0841198	0.21109	0.262332	-0.245785	-0.0370976	-0.0340936	0.0340936	0.136769	0.0019985	-0.0726325	-0.0019985	0.041371	0.137767	-0.0127116	0.0129467	-0.0129467	-0.0196126	0.0282626	4.74195e+06	-0.419777	1.10041	G11
l(1)G0156	FBal0098184, FBgn0027291	0.154315	0.173486	0.108134	-0.108134	-0.510495	-0.439889	-0.0921926	-0.0247186	0.0247186	0.0491093	0.0390567	0.040929	-0.0149634	-0.0311866	0.0149634	-0.0860795	0.0259727	0.0255781	-0.0289439	-0.0255781	4.7832e+08	2.52383	-0.772747	G12
CG5292	FBgn0038491	0.523381	0.500277	0.200499	-0.200499	-0.310898	-0.883204	0.191118	0.0845558	-0.0845558	-0.355533	0.0358024	-0.326795	-0.076262	-0.0358024	0.0509093	0.165693	-0.344537	0.016194	0.0733933	-0.016194	6.07806e+06			G4
l(2)dtl	FBgn0013548	0.540609	0.543315	0.322898	-0.322898	-1.36208	-1.37726	0.0763817	-0.0377815	0.0377815	-0.108715	-0.585309	-0.309281	-0.0123584	0.0294828	0.0123584	0.115139	-0.476602	-0.131568	0.131568	0.335426	6.64762e+06	1.58296	1.6065	G4
312	FBcl0400892, FBal0268654, FBgn0029514, FBgn0262450	0.246951	0.197898	0.0710434	-0.0710434	-0.476013	-0.392496	0.103675	-0.0132211	0.0132211	-0.0565366	-0.130708	-0.0344029	0.0485334	0.00549658	-0.00549658	0.178254	-0.00867877	0.0275672	0.00631263	-0.00631263	1.94127e+07			G12
Abl	FBgn0000017	-0.0464309	0.0232591	-0.0232591	0.218527	0.0394357	-1.16506	-0.0491308	-0.106481	0.0491308	0.204369	-0.522406	-0.290385	-0.104072	0.104072	0.34418	0.375699	-0.502779	-0.150028	0.150028	0.398726	9.57107e+06	-0.572993	2.38039	G8
Ace	FBgn0000024, FBtp0084061	-0.725452	-0.0911017	-0.6726	0.0911017	0.590002	1.45994	-0.0687518	0.0687518	-0.0687518	0.221763	-0.031027	-0.117469	0.0244182	0.0654732	-0.0244182	0.0551105	-0.00381251	0.00381251	0.146796	-0.0653695	111176			G9
Acph-1	FBgn0000032	0.000402216	-0.000402216	0.101374	0.157571	-0.679837	-2.04663	-0.102256	-0.0385769	0.0385769	0.161105	0.0850166	-0.0176435	-0.0105333	0.0385282	0.0105333	-0.189989	0.038274	-0.0583599	0.036643	-0.036643	1.25772e+08	1.11352	-2.45266	G12
Act42A	FBgn0000043	-0.249663	-0.0856953	-0.097485	0.0856953	0.372126	0.630704	-0.107255	-0.0387206	0.0387206	0.114624	0.015447	-0.043192	-0.015447	-0.151577	0.20855	0.0753185	0.108549	0.228914	-0.108549	-0.201933	2.97733e+06	-1.33381	0.343605	G11
Act57B	FBgn0000044	-1.70856	0.027707	-1.10484	0.454428	-0.027707	1.23587	-0.134195	-0.061539	0.061539	0.149114	-0.585524	0.248137	-0.248137	0.831202	-0.395838	2.34483	-0.0439945	-0.0920671	0.0439945	0.106346	2.61649e+06	-1.83573		G6
Gk2	FBgn0035266	0.32444	0.294356	0.319125	-0.294356	-2.24002	-2.86448	0.0249205	-0.0249205	0.0500546	-0.0607202	-0.683072	-0.304825	-0.0285014	0.0285014	0.0677843	0.217474	-0.640622	-0.182037	0.182037	0.224995	523644			G2
ade3	FBgn0000053	0.288961	0.248024	0.0609372	-0.0609372	-0.449198	-0.547246	0.0567934	-0.000737598	0.000737598	-0.0858807	0.0631737	0.0584228	0.00990123	-0.00990123	-0.0667698	-0.0857895	0.0306332	0.0210412	-0.024452	-0.0210412	1.14393e+08	1.19625	-0.282148	G12
CG31648	FBgn0051648	1.43904	0.471877	-0.738357	-1.66147	-0.454288	0.454288	1.30832	0.801365	-0.801365	-2.66337	-0.382101	-0.247255	0.000448181	-0.000448181	0.110816	0.142831	-0.0295784	-0.0092106	0.0092106	0.066306	4.89213e+06			G5
adp	FBgn0000057	0.115385	0.127738	0.0939008	-0.0939008	-0.941576	-1.68412	-0.0287969	-0.0633683	0.0287969	0.0396327	-0.0254162	-0.0205122	0.0612698	0.0205122	0.029259	-0.0750777	-0.0378008	0.0150557	0.00308963	-0.00308963	5.13819e+06		0.284591	G12
Ald	FBgn0000063, FBgn0000064, FBgn0039425	-0.0282786	0.0949138	0.0282786	0.221146	-0.162031	-0.525587	-0.160809	-0.0815712	0.0815712	0.248521	-0.00661336	-0.0567353	0.00661336	0.013445	-0.00923406	0.0626981	0.00674225	0.0486524	-0.00986819	-0.00674225	1.38398e+09	-1.04714	1.06625	G11
EfSec	FBgn0034627	0.384693	-0.0172167	0.0172167	-0.993027	-0.896923	0.388644	0.495889	0.158691	-0.158691	-0.804068	0.448826	-0.245365	-0.00136748	0.0654978	-0.104917	0.00136748	0.0620661	-0.219842	0.181521	-0.0620661	519615			G5
Ama	FBgn0000071	-1.24339	-0.265532	-0.123187	0.123187	2.05161	3.48731	0.110687	-0.030734	-0.00425585	0.00425585	-0.887469	0.367805	-0.917216	-0.367805	0.70637	1.8531	-0.287448	-0.0998603	0.0998603	0.161518	8.28509e+06	-1.89722		G7
AnxB9	FBgn0000083	-0.193557	0.120094	-0.08924	0.138597	0.08924	-0.16209	-0.0167881	-0.0819402	0.0167881	0.183951	-0.359016	0.131842	0.00416282	-0.00416282	-0.310771	0.749897	-0.377239	-0.135436	0.217461	0.135436	2.99097e+06	-0.769394	0.327316	G11
aop	FBgn0000097	-0.146126	-0.150411	-0.0736948	0.0736948	0.27079	1.01185	-0.035555	-0.177092	0.035555	0.0710355	-0.676845	-0.270484	-0.0848793	0.0848793	0.136943	0.381928	-0.750293	-0.202763	0.202763	0.457162	2.01201e+06	0.723408	1.6131	G9
RpLP0	FBgn0000100	-0.129097	0.00937853	-0.0158763	-0.00937853	0.060327	0.0414568	-0.110452	-0.100184	0.100184	0.180966	0.00725646	0.00213164	0.0135462	-0.00213164	-0.0510044	-0.0257555	0.027	0.0770472	-0.027	-0.087627	1.96625e+09	-0.0985779	1.24818	G11
Aprt	FBgn0000109	-0.0272493	0.0272493	0.0356376	0.169374	-0.030815	-0.285186	0.0229417	-0.151382	-0.0229417	0.0783927	-0.0813565	0.0272351	0.0144817	-0.0464006	0.0790361	-0.0144817	-0.0550057	0.0233587	-0.0233587	0.0287314	6.37872e+07	-0.251589	0.794957	G11
Arl1	FBgn0000115	-0.0399813	-0.0152408	0.0722448	0.210198	0.0152408	-0.508464	-0.0388301	-0.0389603	0.0388301	0.191461	-0.22683	-0.140171	0.0648718	0.0467317	-0.0435409	0.0435409	-0.000156424	0.0132351	-0.0858799	0.000156424	1.12603e+07	-1.24274	0.994172	G11
CG34132	FBgn0083968	1.61085	1.23439	0.762317	-0.762317	-1.19644	-0.847864	0.317745	0.203912	-0.203912	-1.21798	-0.0218486	-0.227926	-0.140595	0.0575338	0.0218486	0.0281185	-0.0355478	0.12048	0.0355478	-0.0423354	2.24624e+07	2.49936	-0.706933	G1
arm	FBgn0000117, FBtp0001210	-0.3672	-0.203495	-0.0969676	0.0969676	0.552242	1.10799	-0.0466143	-0.0669275	0.0466143	0.183179	-0.136725	-0.0229226	-0.103976	0.0229226	0.524285	1.04227	-0.00265335	-0.159228	0.00265335	0.115253	7.74225e+06	-0.413285	1.79405	G9
arr	FBgn0000119, FBgn0000121	-0.256519	-0.134224	-0.0846703	0.0846703	0.225252	0.567157	-0.0017225	-0.0755155	0.0017225	0.0983491	-1.00618	-0.462099	-0.143756	0.143756	0.429317	0.688537	-0.652925	-0.248083	0.248083	0.684498	186127	-0.125207	2.76036	G10
ash2	FBgn0000139	-0.435371	-0.25463	-0.0958186	0.0958186	0.292997	0.152707	-0.130701	0.00182278	-0.00182278	0.0968413	-0.0205429	-0.0963689	-0.0566582	0.0205429	0.0358369	0.0335234	-0.0310478	-0.0285516	0.0458957	0.0285516	3.06046e+07	0.775469	-0.824315	G11
CG4050	FBgn0020312	0.217853	0.153116	-0.153116	-0.940507	-0.659449	0.411751	0.213076	0.0702606	-0.0702606	-0.528842	-0.0330783	-0.227659	0.0330783	0.0949577	-0.0558222	0.225184	-0.166527	-0.0553655	0.0806636	0.0553655	69938.3	1.87372		G5
aub	FBgn0000146	-0.0157267	-0.071434	0.1301	0.227856	0.0157267	-1.09138	-0.0323269	-0.106979	0.0323269	0.115988	0.00160048	0.0182281	0.0739991	-0.00160048	-0.0155223	-0.114531	0.000119767	0.0153047	-0.000119767	-0.00552786	7.88517e+07	-0.216452	0.177197	G12
aurA	FBgn0000147	0.104968	0.0571215	0.104624	-0.0571215	-0.708901	-1.05054	-0.0321643	-0.0127969	0.0127969	0.0625085	0.0541294	0.0152952	0.0125564	-0.0125564	-0.0660287	-0.3414	-0.0119961	0.00284422	0.0309208	-0.00284422	5.39272e+07	-0.055496	-0.0334385	G12
awd	FBgn0000150	0.115967	0.179076	0.118543	-0.115967	-0.467131	-1.46612	-0.0884103	0.00585402	0.0525208	-0.00585402	0.0292168	-0.0150574	-0.0137636	0.0137636	-0.108637	0.0200538	-0.0516555	0.000274116	-0.000274116	0.0290326	3.81699e+09	-1.28564	0.270592	G12
Axs	FBgn0000152	0.0778394	0.157717	0.0441414	-0.0441414	-0.805153	-0.681715	-0.127537	0.037522	0.11681	-0.037522	0.115175	-0.0439033	0.0391929	0.123466	-0.0391929	-0.214304	-0.037398	-0.0982646	0.0667829	0.037398	8.55732e+06	-0.805514	-1.09979	G12
baz	FBgn0000163	-0.190244	-0.0569345	-0.0361483	0.119503	0.168567	0.0361483	-0.042804	-0.0800408	0.042804	0.177027	-0.571385	-0.156128	-0.157119	0.156128	0.627163	0.795019	-0.300329	-0.153591	0.153591	0.518355	984279	1.89386	0.560283	G10
bcd	FBgn0000166	0.00401655	-0.00401655	0.0855518	0.197937	-0.491629	-1.81057	-0.157131	-0.0665765	0.0665765	0.226658	-0.956565	-0.218132	0.229705	0.453874	0.218132	-0.793067	-1.05122	-0.250131	0.250131	0.537483	5.58291e+06			G8
ben	FBgn0000173, FBgn0052594	-0.200191	-0.0550066	0.0550066	0.158481	0.169137	-0.419118	-0.108207	-0.0439581	0.0439581	0.186025	0.0163841	0.00884347	0.00413286	-0.06693	-0.00413286	-0.0316038	0.0679482	-0.0102661	0.0100912	-0.0100912	7.45283e+08	0.17707	-0.22132	G11
bib	FBgn0000180	-1.70942	-0.979686	-0.344521	0.344521	1.91979	2.59445	0.0544176	-0.0284274	-0.00341818	0.00341818	-0.696752	-0.105648	0.105648	-0.293594	0.679982	1.63553	-0.122844	0.0097421	-0.0097421	0.0220055	1.59314e+06			G7
bic	FBgn0000181, FBal0001133, FBgn0000166	0.131435	0.169928	0.0698458	-0.0698458	-0.125587	-0.104896	-0.052443	0.0337249	0.040002	-0.0337249	0.0311484	0.12757	-0.119492	-0.0306546	0.0306546	-0.169693	0.0284767	0.0994432	-0.0284767	-0.0577117	3.05327e+09	-0.531508	0.983215	G11
BicC	FBgn0000182	2.70299	2.41338	1.2853	-1.2853	-2.51597	-4.02977	0.451219	0.268314	-0.268314	-1.73798	0.965319	0.720809	0.344898	-0.344898	-1.14681	-1.76131	0.358494	0.224372	-0.224372	-0.973675	8.85348e+07			G3
BicD	FBgn0000183	-0.00465978	0.00465978	0.0662521	0.0673094	-0.664994	-1.87325	0.00476294	-0.0219881	-0.00476294	0.0933764	-0.088068	-0.134524	0.0224131	0.130088	0.114785	-0.0224131	-0.143533	-0.112648	0.112648	0.154942	4.78089e+07	-1.75574	2.70686	G12
brm	FBgn0000212	-0.484467	-0.351078	-0.192213	0.192213	0.41521	0.582723	0.0276139	-0.435402	-0.0276139	0.156177	-0.331797	-0.124653	-0.0315237	0.0315237	0.209259	0.376625	-0.188441	-0.0600832	0.0600832	0.141621	2.30335e+07	-1.13173	2.63017	G9
brn	FBgn0000221	-0.00472682	0.00472682	0.072044	0.0105191	-0.316522	-0.526258	-0.156818	-0.0710243	0.0710243	0.120284	-0.307239	0.0692304	-0.0692304	0.095269	-0.271266	0.113944	0.00262044	-0.0770407	0.0126606	-0.00262044	3.40346e+06	0.100131	0.528427	G12
Bsg25A	FBgn0000227	-1.19153	-0.390124	0.390124	2.15295	2.04543	-2.02824	0.0782948	-0.0691849	0.0691849	-0.0691849	-1.15542	-0.454107	-0.120795	0.704298	1.62679	0.120795	0.744135	0.0769679	-0.0769679	-0.128147	820340			G10
Bsg25D	FBgn0000228	-0.457633	-0.16144	0.16144	1.19206	1.45073	-0.944106	-0.052132	-0.0710456	0.052132	0.183839	-1.56221	-0.900013	-0.256893	0.256893	0.803729	0.493766	-0.910212	-0.27356	0.27356	0.868076	243101	1.74403	0.828364	G10
bsk	FBgn0000229, FBgn0000529	-0.0827864	0.0827864	-0.174485	-0.36832	0.373599	1.84912	0.0978387	0.138319	-0.0978387	-0.433239	-0.100848	0.141082	-0.0850677	-0.0829766	0.0829766	0.286735	0.00833713	0.0508841	-0.0353042	-0.00833713	1.14092e+07	-0.885959		G9
bur	FBgn0000239, FBal0001338	-0.066799	-0.0155428	0.121229	0.241824	0.0155428	-1.07663	-0.0132372	-0.0429794	0.0132372	0.16016	-0.0546367	-0.0148249	-0.0173532	0.0148249	0.028199	0.0493089	-0.0110961	0.0110961	-0.0395245	0.0165222	1.35445e+08	1.5708	0.335198	G12
c(3)G	FBgn0000246, FBgn0259228	0.0103303	-0.0103303	0.127841	0.280763	-0.271098	-1.38494	-0.0394846	-0.0611049	0.0394846	0.183504	-0.33481	-0.0911917	0.32172	0.698143	0.0911917	-0.445891	-0.678848	-0.274699	0.274699	0.407612	79927.5		-0.0404662	G8
CG42497	FBgn0260223	0.540316	0.293138	0.153411	-0.241982	-0.609352	-0.153411	0.0536981	0.203406	-0.0536981	-0.276759	0.487265	-0.213976	-0.0359625	0.247035	0.0359625	-0.615175	-0.037115	-0.795966	0.159082	0.037115	1.94605e+07			G4
cact	FBgn0000250, FBgn0263111	-0.0859242	-0.05672	0.05672	0.190248	0.0845945	-0.554717	-0.0922367	-0.0538971	0.0538971	0.16877	0.245338	0.121505	0.0921961	-0.104542	-0.0921961	-0.142395	0.182198	0.080814	-0.0966179	-0.080814	1.14962e+07	-0.450156	2.12828	G11
Rad9	FBgn0025807	0.709226	0.562677	0.206995	-0.747885	-0.955722	-0.206995	0.210487	0.113735	-0.113735	-0.69276	0.269364	-0.213499	-0.00982756	0.0413242	0.00982756	-0.186296	0.0278438	-0.0978679	0.147751	-0.0278438	7.93359e+06			G4
Cam	FBgn0000253, FBgn0264607	-0.194988	-0.159084	0.0165397	0.231621	0.270962	-0.0165397	-0.0199322	-0.154349	0.0199322	0.2222	0.073339	-0.00791661	-0.0699834	-0.067465	0.00791661	0.128403	-0.192378	0.264548	0.13345	-0.13345	1.81398e+09	-1.28837	0.203539	G11
CG10344	FBgn0034729	2.22885	1.91807	1.1185	-1.1185	-1.91469	-2.70244	0.550629	0.296733	-0.296733	-1.7879	-0.025487	-0.209715	0.185952	0.0310411	0.025487	-0.136288	-0.0877814	0.0775877	-0.0569984	0.0569984	4.41821e+06			G1
Cap-D3	FBgn0051989	0.261211	0.187829	-0.187829	-1.22114	-0.431431	0.693467	0.21009	0.0821546	-0.0821546	-0.473017	-0.323565	-0.209053	0.0501137	-0.0501137	0.0549469	0.362327	0.0630222	-0.01136	0.01136	-0.130659				G5
Cyp6u1	FBgn0033121	0.767764	0.75553	0.449163	-0.449163	-1.47997	-1.16421	0.0420892	0.0281686	-0.0281686	-0.393999	-0.623773	-0.204368	0.0485116	0.0197961	-0.0197961	0.0306671	-0.621344	-0.130511	0.130511	0.254757	655658			G4
Cat	FBgn0000261, FBab0002301, FBal0015987, FBgn0000303, FBgn0005561, FBtp0137331	-0.0721133	-0.00810743	0.00810743	0.205661	0.247905	-0.167961	-0.0186433	-0.04927	0.0186433	0.170716	-0.00540398	0.00540398	-0.128782	-0.0372683	0.0968738	0.310251	0.0674514	-0.0234685	0.014792	-0.014792	2.75734e+07	0.124251	-0.99232	G11
Pka-C1	FBgn0000273	-0.0753695	-0.0512061	0.0512061	0.357999	0.334992	-0.0974481	-0.0432311	-0.128617	0.0432311	0.196147	-0.166636	0.0205453	-0.0585127	0.0609831	-0.0205453	0.136248	0.0731858	-0.00342242	-0.00894947	0.00342242	8.94345e+07	1.63418	-1.91977	G11
Cp190	FBgn0000283	-0.246462	-0.242241	-0.0665898	0.164628	0.253514	0.0665898	-0.0372628	-0.0357099	0.0357099	0.180471	-0.808955	-0.205356	-0.179114	0.179114	0.498759	0.850336	-0.610563	-0.173657	0.173657	0.445751	1.99321e+07	0.257481	2.67954	G10
CG5611	FBgn0039531	0.746479	0.661057	0.230379	-0.973861	-1.397	-0.230379	0.328735	0.143604	-0.143604	-1.01198	0.387903	-0.192816	-0.0553123	0.237552	0.0553123	-0.576421	-0.00917628	-0.823603	0.144006	0.00917628	1.0481e+06			G4
Col4a1	FBgn0000299	-1.57081	-0.0200555	-0.423952	0.927567	0.0200555	1.35169	0	0	0	0.00952305	-0.698069	-0.168428	-0.0967904	0.261614	0.0967904	0.779493	0.113268	-0.113268	-0.512258	0.180633	195300			G10
chif	FBgn0000307	-0.26639	-0.215218	-0.0500961	0.256687	0.320687	0.0500961	-0.0233822	-0.194955	0.0233822	0.147004	-0.426946	-0.300137	-0.0502602	0.0502602	0.249141	0.225035	-0.222732	-0.0816679	0.0816679	0.220869	1.66776e+06			G8
chic	FBgn0000308, FBgn0024248	-0.268279	-0.25199	-0.141788	0.141788	0.284998	0.419543	-0.0753633	-0.0651953	0.0651953	0.25506	-0.0670672	-0.00766195	0.0215501	-0.0166589	0.00766195	0.0682367	0.00370427	0.0287805	-0.0421295	-0.00370427	1.71649e+09	-0.805162	1.01826	G11
cin	FBgn0000316	-0.260919	-0.298021	-0.0744429	0.120704	0.28768	0.0744429	-0.0716613	-0.0363098	0.0363098	0.180403	-0.115807	-0.127589	-0.0442023	0.0442023	0.120907	0.120308	-0.101238	-0.0438984	0.0438984	0.0783081	8.40438e+07	-0.81641	1.72061	G9
ck	FBgn0000317, FBgn0002466	-0.0804453	-0.0284364	0.0284364	0.316422	0.126451	-1.15417	-0.00228988	-0.165398	0.00228988	0.122741	-0.589543	-0.169839	-0.0972781	0.0972781	0.163132	0.224249	-0.466874	-0.161335	0.161335	0.322032	3.34431e+06	-0.512562	3.11984	G8
cl	FBgn0000318	-0.173347	-0.0318456	0.0318456	0.050911	0.0753033	-0.275593	-0.044512	-0.0397009	0.0397009	0.142992	0.0408993	-0.0228452	0.0228452	-0.0853541	0.0593911	-0.109033	0.0463771	0.0213265	-0.0222883	-0.0213265	5.13726e+08	-0.381209	1.42789	G11
Chc	FBgn0000319	-0.136723	-0.00514027	-0.0790021	0.00514027	0.25664	0.529597	0.136762	-0.0225517	0.00710514	-0.00710514	-0.0126094	0.038426	0.0156192	0.0101351	-0.0358314	-0.0101351	0.0459984	-0.000534361	-0.0177955	0.000534361	2.57776e+08	0.0784274	0.028366	G11
clt	FBgn0000326, FBal0001714	-0.18787	-0.0267287	0.0267287	0.396966	0.298002	-0.479413	-0.103481	-0.122885	0.103481	0.345349	0.0200068	-0.00993537	0.00993537	-0.0175597	-0.0236447	0.0547131	0.000202248	-0.0593055	-0.000202248	0.0617328	1.25633e+07	0.91154	-1.22068	G11
cm	FBgn0000330, FBal0180464, FBgn0000335	-0.164288	-0.0165932	0.0523641	0.199556	0.0165932	-0.731189	-0.181775	-0.0882114	0.0882114	0.149574	-0.0678897	0.0276547	0.00115478	-0.00115478	-0.0363763	0.0557018	-0.0198381	0.00939657	-0.00939657	0.03726	3.73759e+07	-0.496181	-0.6926	G11
comt	FBgn0000346	0.0492424	0.147656	0.0543921	-0.0492424	-0.25747	-0.906873	-0.0133181	0.111249	-0.0276581	0.0133181	0.0734837	0.000717973	0.0709569	-0.00871356	-0.000717973	-0.094728	0.0309035	0.00995817	-0.00995817	-0.0475443	6.67954e+06			G12
cos	FBgn0000352	-0.192615	-0.101094	0.0109362	0.215153	0.28255	-0.0109362	-0.0513879	-0.106916	0.0513879	0.142732	-0.304535	-0.231976	-0.0474455	0.0474455	0.202891	0.280499	-0.253914	-0.169464	0.169464	0.262356	3.49372e+06	-1.63105	3.96091	G8
crm	FBgn0000376, FBal0001828	-0.00305711	0.00404758	0.00305711	0.288301	-0.186869	-0.907755	-0.064699	-0.340974	0.064699	0.204616	-0.27626	-0.112551	0.112551	0.205436	0.154073	-0.155284	-0.300214	-0.128264	0.128264	0.290166	2.26599e+06	0.160562	2.79189	G8
crn	FBgn0000377	-0.349274	-0.190527	-0.0696664	0.0707524	0.167465	0.0696664	-0.0638228	-0.0440053	0.0440053	0.226749	-0.16651	0.00190174	-0.0133166	-0.00190174	0.0527592	0.22117	-0.0998838	-0.0210567	0.0210567	0.0223987	2.35273e+07	-1.05547	1.02435	G11
csw	FBgn0000382	0.0258365	-0.0258365	0.106387	0.318865	-0.117687	-1.5018	-0.0791069	-0.128921	0.0791069	0.207937	-0.11239	-0.0878643	-0.14337	0.275851	0.115906	0.0878643	-0.134587	-0.112413	0.112413	0.346202	2.78054e+06		-1.36681	G8
cta	FBgn0000384	0.033003	-0.0544823	0.10185	0.328745	-0.033003	-0.95826	-0.0303477	-0.000394097	0.000394097	0.0782452	-0.72613	-0.44548	-0.111149	0.185321	0.111149	0.319658	-0.681943	-0.28611	0.28611	0.434818	1.07096e+06	0.530363		G8
cup	FBgn0000392, FBgn0051858	0.267516	0.192735	0.142065	-0.142065	-1.35312	-3.03522	0.180964	-0.0599634	0.0548251	-0.0548251	1.58273	1.0574	0.480759	-0.480759	-1.45976	-2.32855	0.675296	0.292209	-0.292209	-1.47032	1.71595e+08			G3
CycA	FBgn0000404	0.0509356	-0.0509356	0.112594	0.122734	-0.578534	-0.755042	0.00855164	-0.0387143	-0.00855164	0.0644162	-0.228544	-0.0485638	0.0485638	-0.0576603	0.333431	0.300991	-0.0982736	0.178885	0.0415002	-0.0415002	6.98495e+06	-1.62214	5.5995	G12
CycB	FBgn0000405	0.027605	-0.027605	0.0901708	0.105475	-0.583684	-1.11762	-0.0549497	-0.0442946	0.0442946	0.12276	0.428904	0.28582	0.049372	-0.049372	-0.0762047	-0.160883	-0.140752	-0.0215919	0.0886218	0.0215919	5.41351e+07	-1.9774	2.90188	G12
D1	FBgn0000412, FBab0026852, FBal0012578, FBal0012636, FBal0015270, FBal0017847, FBal0090703, FBal0097226, FBal0102527, FBal0119483, FBal0190368, FBgn0000463, FBgn0001149, FBgn0001977, FBgn0020608, FBgn0025009, FBtp0093204	-0.284631	-0.279736	-0.086264	0.086264	0.318756	0.640057	-0.0958966	-0.0368924	0.0368924	0.176214	-0.303924	0.0301264	-0.208732	-0.0301264	0.349621	0.528489	-0.284377	-0.0996365	0.0996365	0.176049	9.84615e+07	-0.842628	2.52896	G9
Dab	FBgn0000414, FBgn0004108	-0.326916	-0.240941	-0.119987	0.131731	0.119987	0.182043	-0.0139882	-0.224438	0.0139882	0.125577	-1.135	-0.285003	-0.0756479	0.0756479	0.554693	0.810773	-0.909037	-0.239541	0.239541	0.332768	180343	0.707086		G10
Sap-r	FBgn0000416	-0.244627	-0.18152	-0.0648725	0.0648725	0.134694	0.117951	-0.024487	-0.0736308	0.024487	0.138059	0.310253	0.125798	0.0195287	-0.0784421	-0.0195287	-0.119242	0.276768	0.0814545	-0.0814545	-0.220922	2.09171e+08			G11
SmF	FBgn0000426	-0.154994	-0.16373	-0.0656248	0.0656248	0.122418	0.0766903	-0.0626969	-0.0399149	0.0399149	0.180126	-0.000201691	-0.0494452	-0.0494452	0.0706486	0.184352	0.000201691	-0.209723	0.346689	0.0848451	-0.0848451	1.9963e+07	-0.281323	1.19016	G11
Dhod	FBgn0000447	-0.105272	-0.0528788	0.108139	0.199213	0.0528788	-0.580441	-0.0965258	-0.0549996	0.0549996	0.145152	-0.0662278	0.00439248	0.0199143	0.0652581	-0.0374193	-0.00439248	0.00496262	0.0484235	-0.00496262	-0.0198252	1.14703e+08	-1.17041	-1.19572	G11
dib	FBgn0000449	-1.45349	-0.72691	-0.123466	0.123466	1.95009	2.75846	0	0	0	0.0234631	-0.101135	0.0685978	-0.0685978	-0.092501	1.40676	2.69579	-0.0184577	0.0184577	0.258531	-0.0309757	548123			G7
CG2046	FBgn0037378	1.51771	1.15669	-0.101877	-1.93947	-1.13494	0.101877	0.554629	0.427885	-0.427885	-2.17218	0.0152499	-0.192541	0.00465546	0.0341991	-0.00465546	-0.0895301	-0.371917	0.0528	0.00287723	-0.00287723	1.3459e+08	1.14853	-1.56643	G5
Dip-C	FBgn0000455	0.00548657	0.00678912	-0.00548657	0.11121	-0.170031	-0.889641	-0.0604405	0.0115964	-0.0115964	0.0488678	0.139495	-0.0445597	0.0445597	-0.107124	0.11836	-0.0912358	0.0167331	-0.0530025	0.0383261	-0.0167331	7.25209e+07	0.760192	-0.270994	G12
Lar	FBgn0000464, FBal0118426, FBgn0004966	-0.26382	-0.122481	-0.109951	0.109951	0.128619	0.196781	-0.0102942	-0.138898	0.0102942	0.080088	-0.35466	-0.162216	-0.0447476	0.0447476	0.1998	0.296673	-0.290932	-0.0914348	0.0914348	0.188966	1.28515e+06			G9
DNaseII	FBgn0000477	-1.29549	-0.288475	-0.169394	0.169394	1.77466	3.38693	0	0	0.0836539	0	0.00217444	-0.00217444	-0.179348	-0.0861028	0.141004	0.500029	0.0296864	0.00315689	-0.00315689	-0.06332	7.5977e+06			G9
dnc	FBgn0000479	0.0272422	0.0675975	-0.0272422	0.0394504	-0.782655	-1.79519	-0.0489947	-0.141584	0.0489947	0.0979409	-0.0238185	0.0238185	0.0575017	0.125246	-0.226774	-0.165585	-0.0399068	-0.0351947	0.0822113	0.0351947	140574		1.36486	G12
dor	FBgn0000482, FBal0002729, FBal0180144	-0.0630486	0.00390472	0.0565522	0.134409	-0.00501522	-0.00390472	-0.0923867	-0.0753893	0.0753893	0.225641	-0.0126401	0.0358044	0.0172298	0.0126401	-0.0397204	-0.0259913	-0.0080195	-0.0290389	0.0080195	0.0121409	1.18862e+07	-0.0527382	0.761129	G11
dsh	FBgn0000499, FBal0003138	-0.0521166	-0.0679829	0.0810087	0.235637	0.0521166	-0.67079	-0.119089	-0.0546567	0.0546567	0.209325	-0.285805	-0.173995	-0.0998171	0.0998171	0.213641	0.276595	-0.247452	-0.0492436	0.0492436	0.180264	1.65059e+07	-0.111205	2.0211	G8
dwg	FBgn0000520, FBal0003223	0.461144	0.353526	0.19766	-0.19766	-0.773557	-0.576155	0.0395746	-0.0070784	0.0070784	-0.122779	-0.16541	-0.11284	-0.185629	0.11284	0.273803	0.51003	0.124431	-0.170683	-0.0368742	0.0368742	344675	1.34093	-0.223441	G8
ea	FBgn0000533	-0.0982737	-0.016052	0.0415539	0.238322	0.016052	-1.32809	-0.149876	-0.0399702	0.0399702	0.118768	-0.599213	-0.287168	-0.0910583	0.0910583	0.413107	0.411783	-0.545545	-0.137727	0.137727	0.239576	4.55881e+06	-0.962443		G8
eas	FBgn0000536	-0.0387004	0.0387004	0.117188	0.164199	-0.293511	-1.01822	-0.0108611	-0.0470448	0.0108611	0.0989869	-0.101876	-0.0218544	0.00135807	-0.00135807	0.184796	0.130464	-0.0468558	-0.00222749	0.00222749	0.144834	1.007e+07			G12
E(bx)	FBgn0000541	0.0271559	-0.0504724	-0.00806411	-0.00431033	0.00431033	0.027488	0.227237	-0.107864	0.042068	-0.042068	-0.144246	-0.00738706	0.00738706	0.0935116	-0.0177915	0.0486683	-0.0829833	-0.0702357	0.0879728	0.0702357	680186	-0.441626	1.72001	G11
CG6746	FBgn0032394	0.313882	0.261287	-0.174246	-0.867771	-0.917874	0.174246	0.201663	0.181266	-0.181266	-0.638067	0.0166662	-0.189468	0.0839676	0.0378526	-0.0166662	-0.254403	0.0652536	0.0264138	-0.037506	-0.0264138	9.1872e+06	-1.06058	1.97286	G5
EcR	FBgn0000546	-0.0372506	-0.0407182	0.0372506	0.296131	0.044405	-0.56431	-0.0758152	-0.0774752	0.0758152	0.202413	-1.15775	-0.390789	-0.11986	0.11986	0.146287	0.16902	-0.872477	-0.453935	0.48055	0.453935	2.46014e+06	-0.369513	2.96973	G8
ed	FBgn0000547	-0.422853	-0.247627	-0.17141	0.17141	0.588263	0.972123	-0.0211836	-0.213459	0.0211836	0.17415	-0.274909	-0.0455011	-0.0551173	0.0455011	0.285757	0.454116	-0.255626	-0.0471123	0.0471123	0.130562	1.46733e+07	-1.61134	3.67452	G9
EF2	FBgn0000559	-0.325383	-0.186164	-0.0734897	0.0734897	0.266851	0.287263	-0.0736552	-0.0205834	0.0205834	0.173838	-0.0211333	0.0244033	0.0407739	0.00313145	-0.00420827	-0.00313145	0.0286386	0.0442007	-0.0286386	-0.0428283	2.58173e+09	-0.953785	1.02642	G11
Tspo	FBgn0031263	1.73682	1.6802	0.861187	-0.861187	-1.95213	-2.82052	0.27588	0.232543	-0.232543	-1.1326	0.18117	-0.187478	-0.0430715	0.0864552	0.0430715	-0.68835	0.0758906	-0.557962	0.236115	-0.0758906	1.4592e+07		-1.55792	G1
CG15435	FBgn0031608	0.780486	0.698583	0.505113	-0.604656	-0.848933	-0.505113	0.0946072	0.0148298	-0.0148298	-0.385521	-0.667143	-0.182773	0.0375022	0.0693788	0.160572	-0.0375022	-0.797396	-0.186292	0.186292	0.277318	761705	-1.90421	3.18679	G4
Eip55E	FBgn0000566	-0.0794223	-0.0505371	0.0505371	0.138742	0.06856	-0.592369	-0.0437399	-0.0266617	0.0266617	0.149056	-0.0370535	0.034282	0.0475943	0.0482055	-0.0629477	-0.034282	0.0151482	0.0123286	-0.0123286	-0.0127634	6.06136e+08	0.278422	0.0572876	G11
ena	FBgn0000578	-0.398645	-0.263345	-0.117148	0.117148	0.558642	1.11338	-0.0378071	-0.0718496	0.0378071	0.231302	-0.615383	-0.118721	-0.1129	0.1129	0.782599	1.31123	-0.587792	-0.172873	0.172873	0.558272	4.16946e+06	1.90679	2.22701	G10
Gapdh1	FBgn0001091	0.635731	0.587145	0.326676	-0.326676	-1.914	-3.23405	0.0250416	0.038037	-0.0250416	-0.255911	0.08172	-0.182379	-0.0277066	0.0277066	0.0672567	-0.244501	0.0920803	-0.160844	0.0678015	-0.0678015	3.00401e+08	-0.633603	-1.12481	G2
E(Pc)	FBgn0000581, FBal0003311	-0.0599308	-0.0524115	0.0160191	0.154059	0.0612981	-0.0160191	-0.0164406	-0.211998	0.0164406	0.112443	-0.225573	-0.103115	-0.0537833	0.0537833	0.242241	0.496126	-0.210837	-0.0657031	0.0657031	0.222721	1.46002e+06	1.0356	1.11408	G9
esc	FBgn0000588	0.198532	0.183356	0.112436	-0.112436	-0.753019	-0.521448	0.065827	-0.110227	-0.0119743	0.0119743	-0.192694	-0.0532943	-0.0235259	0.0235259	0.138011	0.262068	-0.0831371	0.0138139	-0.0138139	0.189406	1.48979e+07			G12
exd	FBgn0000611	-0.204469	-0.257116	-0.105928	0.105928	0.339098	0.372299	-0.0456219	-0.0569252	0.0456219	0.162777	-0.587256	-0.218903	-0.0646016	0.0646016	0.34498	0.520919	-0.553342	-0.127179	0.127179	0.263941	4.31845e+06	-0.827277	3.0677	G9
SLC5A11	FBgn0031998	1.24001	1.14513	0.783034	-0.783034	-2.20322	-2.99113	0.147408	0.0839753	-0.0839753	-0.944857	0.00544416	-0.17742	0.0216241	-0.00544416	-0.444976	0.433977	0.013092	-0.013092	0.0520031	-0.109234	73359.1			G1
e(y)1	FBgn0000617	-0.465361	-0.114021	-0.0800218	0.0800218	0.198253	0.344773	-0.12583	-0.0712487	0.0712487	0.27411	-0.192698	-0.0755165	-0.045625	0.0583488	0.045625	0.213122	-0.0566601	-0.121778	0.0566601	0.0608692	2.82188e+07	-0.0401984	-0.670126	G9
e(y)2	FBgn0000618	-0.0809974	-0.149189	0.122449	0.0445676	0.151827	-0.0445676	-0.230223	-0.0399765	0.0399765	0.0665115	-0.0479881	0.481925	-0.124299	-0.239016	0.486339	0.0479881	0.00426714	0.256762	-0.0132623	-0.00426714	3.25592e+07	-0.929272	0.727217	G11
Fmr1	FBgn0028734	0.441982	0.392544	0.221086	-0.221086	-1.0024	-1.29976	0.148873	-0.00417578	0.00417578	-0.177642	0.279193	-0.17398	-0.00558203	0.163437	0.00558203	-0.530673	0.097644	-1.17336	0.0277298	-0.0277298	1.21003e+07	3.16806	-2.78857	G2
Fas2	FBgn0000635	-1.12003	0.294804	-1.2095	-0.294804	0.912443	2.14461	0.130305	-0.144334	0.0454081	-0.0454081	-0.492113	0.475818	-0.522053	-0.208469	0.208469	0.672658	0.0250292	0.112403	-0.0250292	-0.0704033	429866			G6
Fas3	FBgn0000636	-0.199643	0.691097	-1.90784	0.0817879	-0.0817879	0.291398	0	0	0.0976108	0	-0.923109	0.428021	-1.14761	0.139768	-0.0991935	0.0991935	0.141944	-0.0239346	0.0178856	-0.0178856	1.52715e+06			G6
fl(2)d	FBgn0000662	-0.0587726	-0.0862862	0.0086201	0.205866	0.186083	-0.0086201	-0.0290763	-0.0180485	0.0180485	0.15159	-0.552504	-0.285048	-0.100737	0.100737	0.453735	0.480258	-0.390334	-0.12319	0.12319	0.394126	1.86404e+07	0.563526	0.622842	G10
Actn	FBgn0000667	0.0172649	0.0633888	-0.0172649	0.0690189	-0.242996	-0.274263	-0.0433175	-0.148971	0.0433175	0.111427	0.00980411	0.0373373	-0.0115581	-0.00980411	-0.0451717	0.0226941	0.00134356	-0.0201017	-0.000311043	0.000311043	8.77444e+07			G11
fliI	FBgn0000709	-0.0368028	0.0325834	0.0641685	0.323462	-0.0325834	-0.426606	-0.00274819	-0.535974	0.00274819	0.114609	-0.170775	0.00354254	-0.0571613	-0.00354254	0.21091	0.455831	-0.143279	-0.042409	0.042409	0.0749069	1.18763e+06	3.3595	-1.29193	G9
flw	FBgn0000711	-0.0614782	-0.0591807	0.0591807	0.357745	0.143014	-1.10838	-0.0602372	-0.0670787	0.0602372	0.170572	0.0590927	-0.00596573	0.00596573	-0.0209902	0.0305779	-0.104129	-0.0144557	0.0187015	-0.04083	0.0144557	1.59715e+07	-1.02588	-0.350622	G12
for	FBgn0000721	-0.057324	-0.0470945	0.0648791	0.294301	0.0470945	-1.078	-0.0292727	-0.0692875	0.0292727	0.161962	-0.292025	-0.174094	-0.016116	0.0826302	0.016116	0.0744261	-0.201992	-0.0826501	0.0826501	0.183642	1.52689e+07	-1.35075	1.94701	G8
fs(1)K10	FBgn0000810, FBal0004297, FBal0060403	-0.12912	-0.110067	0.00186696	0.266809	0.40514	-0.00186696	-0.0285285	-0.0406324	0.0285285	0.202777	-0.595515	-0.20893	-0.122159	0.122159	0.49224	0.725718	-0.589413	-0.244981	0.244981	0.422074	4.75163e+06	-0.0378869		G10
png	FBgn0000826, FBgn0003118	1.56277	1.42708	0.685663	-0.685663	-2.11933	-3.24546	0.307118	0.231442	-0.231442	-0.96004	1.03835	0.641314	0.22214	-0.22214	-0.676009	-1.10747	0.602768	0.226699	-0.226699	-0.707717	1.55647e+07		-0.167928	G3
DnaJ-H	FBgn0032474	0.125068	0.0376175	0.100919	-0.0376175	-1.35358	-2.51627	-0.035697	0.0131612	-0.0131612	0.0399449	0.00290281	-0.167022	-0.00290281	-0.00484322	0.0106075	0.0201808	-0.0939133	0.0225286	-0.0225286	0.174339	547957			G2
dup	FBgn0000996	-0.0539622	-0.029606	0.0699601	0.276911	0.029606	-0.0501487	-0.0587148	-0.081276	0.0587148	0.221705	0.202931	0.174915	0.016024	-0.190695	-0.016024	-0.421808	-0.273355	-0.0733583	0.0733583	0.185376	2.72398e+07	-0.510759	0.0410571	G11
ftz-f1	FBgn0001078	-0.00138313	0.00138313	0.119901	0.368477	-0.0185657	-1.4241	-0.0151762	-0.0702396	0.0151762	0.155796	-1.32672	-0.96256	-0.17173	0.494117	0.685245	0.17173	-0.762234	-0.363629	0.363629	1.02978	764079	1.40501	1.60384	G10
fu	FBgn0001079	-0.0743877	-0.0504573	0.0504573	0.178936	0.151035	-0.707639	-0.11249	-0.0206509	0.0206509	0.137276	-0.537671	-0.236886	-0.0100236	0.0100236	0.15103	0.24246	-0.5251	-0.114837	0.114837	0.216275	3.28413e+06	-1.64862	2.68054	G8
fy	FBgn0001084, FBal0004915	0.567707	0.233878	0.115461	-0.115461	-0.527631	-0.63134	0.22094	0.0524716	-0.0524716	-0.183876	-0.544743	-0.285656	0.0270199	0.415291	-0.0270199	0.168376	-0.508033	-0.351307	0.351307	0.507649	166987	0.305495		G8
fz	FBgn0001085, FBab0002371, FBab0002372	-0.0742743	-0.126304	0.0187734	0.219549	0.0792357	-0.0187734	-0.0537971	-0.0547699	0.0537971	0.158276	-0.613276	-0.119557	0.119557	0.236194	0.206446	-0.220327	-0.617915	-0.142693	0.142693	0.371701	3.72812e+06			G8
fzy	FBgn0001086	-0.264432	-0.272219	-0.0637798	0.0637798	0.261164	0.429264	-0.0774938	-0.0859804	0.0774938	0.192487	0.205148	0.0747134	0.0360423	-0.158036	-0.173643	-0.0360423	0.0431489	0.0065579	-0.0065579	-0.0513649	4.1188e+07	-1.32471	0.858668	G11
g	FBgn0001087, FBal0004957, FBal0009787, FBal0009822	0.0325619	-0.0325619	0.0631602	0.164724	-0.438359	-1.91014	-0.0220898	-0.0566283	0.0220898	0.175707	-0.227415	-0.151701	-0.0106307	0.0558499	0.0252288	0.0106307	-0.128272	-0.0709416	0.0709416	0.177085	1.92592e+07	-1.44756	1.65276	G12
bnb	FBgn0001090	-1.65476	-0.594843	-0.514124	0.514124	1.95801	2.68266	-0.0250933	-0.0250933	0.0795155	0.0250933	-0.91887	0.199739	-0.983482	-0.199739	0.861667	1.93785	0.0464285	-0.0530058	-0.0464285	0.392017	1.15043e+08	-1.63059		G7
Pfdn4	FBgn0035603	0.392721	0.398986	0.170553	-0.170553	-0.837614	-1.05819	0.0803532	0.0709158	-0.0709158	-0.223521	0.0596643	-0.159226	0.011082	0.0142991	-0.011082	-0.240966	0.0749133	-0.209829	0.023532	-0.023532	1.17957e+08			G4
CG12279	FBgn0038080	0.525973	0.547824	0.341494	-0.341494	-1.20793	-2.10745	0.0770083	0.0555583	-0.0555583	-0.444818	0.204057	-0.156461	-0.0255868	0.0255868	0.0696423	-0.453882	0.0686386	-0.179752	0.0459044	-0.0459044	1.90897e+08		0.143254	G2
Gdh	FBgn0001098, FBgn0001128	-0.101469	-0.0171454	0.0171454	0.189895	0.097462	-0.614556	-0.112886	-0.0234365	0.0234365	0.206905	0.0140381	-0.0480142	0.0956894	-0.0445187	-0.0140381	0.0367335	-0.0499907	0.037259	-0.037259	0.0494456	1.85625e+07	-1.13262	2.68095	G11
gdl	FBgn0001099, FBgn0011745	-0.149086	-0.171936	0.149086	0.474255	0.695848	-0.466205	-0.105566	-0.0108451	0.0108451	0.0720482	-0.430073	-0.182623	-0.0449462	0.0449462	0.103161	0.099394	-0.414354	-0.116256	0.116256	0.159901	2.18571e+06			G8
Galphai	FBgn0001104	-0.323937	-0.273853	-0.110449	0.110449	0.352048	0.217094	-0.0238643	-0.023485	0.023485	0.196503	-1.02318	-0.37066	-0.110812	0.110812	0.27462	0.520475	-0.763958	-0.160723	0.160723	0.46849	3.42915e+07	-0.0195523	3.00175	G10
Gbeta13F	FBgn0001105	-0.217709	-0.083814	-0.00604903	0.171337	0.0915839	0.00604903	-0.0619454	-0.0658714	0.0619454	0.190537	-0.499321	-0.103691	-0.267487	0.103691	0.207254	0.60197	-0.310311	-0.114099	0.114099	0.217396	7.06794e+07	-0.0928688	0.730412	G9
CG11655	FBgn0030638	2.58018	2.03517	0.767477	-0.767477	-1.07238	-1.73063	0.865815	0.450271	-0.450271	-1.67602	0.0462535	-0.151468	0.0212928	0.0263196	-0.0804026	-0.0212928	0.0187498	-0.100926	-0.0187498	0.202947	944382		1.70532	G1
Glt	FBgn0001114	-1.66583	-0.727839	-0.536413	0.536413	1.09544	1.6705	0	0.0426443	0	0	-0.353819	-0.0773386	-0.13746	0.606743	0.0773386	1.59587	-0.219401	0.104798	-0.104798	0.234858	320901			G10
gnu	FBgn0001120, FBal0005121	0.767806	0.571093	0.475061	-0.475061	-2.8495	-4.99021	0.0145509	0.0455909	-0.0145509	-0.463661	2.95598	0.823668	0.402372	-0.402372	-0.789676	-2.2079	2.07989	0.40391	-0.40391	-1.17271	4.85649e+06		-3.90613	G3
Galphao	FBgn0001122	-0.031448	-0.0649603	0.031448	0.420238	0.226451	-0.689375	-0.0125921	-0.0740338	0.0125921	0.196153	-0.646282	-0.192942	-0.0605559	0.0605559	0.504897	0.550965	-0.497113	-0.128794	0.128794	0.450239	1.397e+07	-0.288051	2.30066	G8
Galphas	FBgn0001123	-1.03813	-0.204171	-0.172225	0.172225	1.74432	2.90972	-0.087284	-0.246893	0.152214	0.087284	-0.6903	0.140358	-0.51895	-0.140358	0.480014	1.40175	0.0532442	-0.0532442	-0.114255	0.113025	1.08929e+06			G7
Got1	FBgn0001124	0.0174525	0.0105121	0.0201854	-0.0105121	-0.404958	-1.88809	-0.045511	0.0063998	-0.0063998	0.0322359	0.0086341	0.000602841	0.0567515	-0.0421285	-0.0245801	-0.000602841	0.0133877	0.0231176	-0.0465483	-0.0133877	1.75898e+08	0.419103	0.765691	G12
mRpL22	FBgn0030786	0.747188	0.51796	-0.311341	-1.39515	-0.695089	0.311341	0.533399	0.224865	-0.224865	-1.24296	0.280958	-0.150553	-0.00596339	0.00596339	0.0152041	-0.271834	0.0597486	-0.195194	0.082436	-0.0597486	3.80579e+07	1.64887	-1.05838	G5
Gpdh	FBgn0001128	0.0120135	0.0154447	0.0171606	-0.0120135	-0.740976	-1.54383	-0.0706819	-0.0241726	0.0241726	0.0777252	0.115492	0.0689019	-0.0249507	-0.046245	0.00403317	-0.00403317	0.127266	0.043293	-0.0710979	-0.043293	1.06926e+08	2.05125	-0.563935	G12
grau	FBgn0001133	-0.071762	0.071762	0.100091	0.129173	-0.142557	-0.516059	-0.0072353	-0.0139701	0.0072353	0.0889835	-0.238132	-0.0972696	0.108404	0.0369204	-0.0369204	0.114581	-0.172448	-0.0433353	0.082778	0.0433353	6.40396e+06	-1.3895	0.542294	G12
gro	FBgn0001139, FBal0003347, FBal0005217	-0.121851	-0.0512308	0.0122995	0.262493	0.311846	-0.0122995	-0.103964	-0.0992026	0.0992026	0.24563	-0.143382	-0.0843976	-0.0397883	0.0397883	0.0689724	0.0503358	-0.0783513	-0.0441199	0.0441199	0.0866297	7.38123e+07	-0.512214	0.769	G11
Gs1	FBgn0001142	0.342914	0.269807	0.112041	-0.112041	-0.739881	-1.79448	0.0396293	0.0174405	-0.0174405	-0.106279	0.0659555	0.0258816	-0.0258816	0.0364915	-0.0379096	-0.140843	0.0157448	0.0059769	-0.0059769	-0.0309202	4.54003e+08	2.26924	-1.11712	G12
Gs2	FBgn0001145	-0.612856	0.325852	-1.15957	-0.325852	0.493166	1.52703	0	0.0840643	0	0	-0.524726	0.636891	-0.961044	-0.0521371	0.0521371	1.02502	0.0341938	-0.0132849	0.0132849	-0.356827	968978			G6
CG8026	FBgn0033391	0.54208	0.355369	0.296771	-0.296771	-2.2065	-3.17525	0.0271486	0.0625962	-0.0271486	-0.363334	0.133314	-0.145512	0.193733	0.229855	-0.133314	-0.388006	-0.30662	-0.112932	0.112932	0.131534	1.94794e+06			G2
H	FBgn0001169, FBab0026764, FBal0005292, FBal0010155, FBal0101637, FBal0117998, FBgn0001168, FBgn0002223, FBgn0002570, FBgn0015575, FBgn0021906, FBgn0023033, FBgn0032693	-0.0588218	-0.116057	0.0588218	0.2998	0.0913294	-0.885422	-0.0704385	-0.193907	0.0704385	0.239879	-0.152716	-0.175238	0.026309	0.0444817	0.130443	-0.026309	-0.239544	-0.0421521	0.0421521	0.103979	1.83549e+06	-1.05037	3.72722	G8
hay	FBgn0001179	0.0378685	0.0754239	0.0168913	-0.118036	-0.0168913	-0.133633	0.057347	-0.0109087	-0.0072449	0.0072449	-0.0204354	0.0971451	0.0204354	0.0266489	-0.103721	-0.0876527	0.0505875	0.0193459	-0.0229443	-0.0193459	1.9503e+07			G11
hb	FBgn0001180	0.0914997	-0.0245068	0.0245068	0.309208	-0.0640064	-0.928805	0.0779752	-0.0416256	0.0416256	-0.136355	-1.05623	-0.130295	0.130295	0.234281	0.38496	-0.41704	-1.16211	-0.133955	0.297762	0.133955	789781	1.85565	1.75068	G8
CG5500	FBgn0039461	0.602234	0.548554	0.365844	-0.365844	-1.16865	-0.606006	-0.0121352	0.0327367	0.0121352	-0.336851	0.0133381	-0.139889	-0.167087	-0.0133381	0.119466	0.147835	0.036917	-0.0141571	0.0141571	-0.170499	1.68264e+06			G4
hfw	FBgn0001189	0.124247	0.0969766	0.0451459	-0.0451459	-0.411414	-0.381959	0.0498362	0.013133	-0.013133	-0.0410532	0.016824	0.0580067	0.108741	-0.016824	-0.312525	-0.475841	0.0948601	-0.0311478	-0.00160077	0.00160077	1.7394e+06	-1.85758	2.74798	G12
His2Av	FBgn0001197	-0.27282	-0.217388	-0.0573198	0.0573198	0.252692	0.37894	-0.0466948	-0.0239434	0.0239434	0.149144	-0.405736	-0.0967645	-0.114507	0.0967645	0.261871	0.648802	-0.132831	-0.139702	0.132831	0.249372	2.9656e+08	-0.815477	1.73834	G9
hook	FBgn0001202	-0.0686873	-0.0899522	0.0785085	0.157958	0.0686873	-0.199055	-0.0172329	-0.107661	0.0172329	0.0822071	-0.44155	-0.298348	-0.138022	0.138022	0.484848	0.562422	-0.255918	-0.191407	0.191407	0.478642	9.59568e+06	1.86108	0.732738	G10
Hmr	FBgn0001206, FBal0005499, FBgn0003360	-0.0644766	-0.0947263	0.0644766	0.3526	0.273855	-0.18002	-0.00681725	-0.159945	0.00681725	0.151621	-0.537518	-0.314752	-0.0664588	0.0664588	0.0794119	0.146646	-0.406657	-0.109911	0.109911	0.136819	1.07684e+06	-1.35861	2.37757	G8
Hrb98DE	FBgn0001215	-0.303494	-0.26157	-0.170402	0.170402	0.529548	0.825798	0.0201066	-0.18405	-0.0201066	0.176895	-0.182325	0.011359	-0.0550566	-0.011359	0.26471	0.505616	-0.136189	-0.0214463	0.0214463	0.0658452	9.81093e+07	-0.390521	3.26895	G9
nmdyn-D6	FBgn0030573	0.642217	0.44045	0.417314	-0.417314	-1.83227	-2.47423	0.0242994	0.168737	-0.0242994	-0.274074	-0.127705	-0.135252	-0.0143528	0.161231	0.0143528	0.0896602	-0.19229	-0.0109796	0.0109796	0.305628	1.01128e+06			G2
ATPsynC	FBgn0039830	0.758135	0.524296	0.270205	-0.270205	-0.817879	-1.07286	0.074384	0.110851	-0.074384	-0.425151	0.250624	-0.133626	-0.251174	0.133626	0.296372	-0.681193	-0.143109	-0.845885	0.143109	0.222485	1.40814e+08	-0.830723	0.265752	G4
Hsf	FBgn0001222	0.273195	0.203478	0.168093	-0.168093	-0.571766	-0.87036	0.0652482	0.031325	-0.031325	-0.121455	-0.598467	-0.247224	-0.129935	0.129935	0.154802	0.217453	-0.408671	-0.181837	0.181837	0.357437	7.16939e+06	0.817456	-0.551281	G8
Hsp22	FBgn0001223	0.00628781	-0.00628781	0.074354	0.178301	-0.0414119	-0.817137	-0.0989114	-0.0886211	0.0886211	0.188137	-0.532665	-0.189668	0.189668	0.458317	0.20395	-0.647156	-0.663767	-0.26733	0.26733	0.377509	3.07942e+06			G8
Hsp23	FBgn0001224	-0.192563	-0.102022	-0.0101321	0.115662	0.0101321	0.180692	-0.0871414	-0.140019	0.0871414	0.193727	-0.00599317	-0.025736	0.00599317	0.00970576	-0.0981385	0.0418945	-0.0739405	-0.0389083	0.0440369	0.0389083	2.09159e+08			G11
CG12159	FBgn0033232	1.36988	1.14314	0.712422	-0.712422	-1.43122	-0.752479	0.261141	0.135957	-0.135957	-1.09961	0.241856	-0.13111	0.0906828	0.0474296	-0.0474296	-0.488067	0.102514	-0.141348	0.114527	-0.102514	2.79468e+07	0.150735	-1.17094	G1
Hsp68	FBgn0001230	-0.453727	-0.666826	0.174853	-0.174853	0.323687	3.67775	-0.095044	-0.0267747	0.0384094	0.0267747	-0.161581	0.0619843	-0.192945	-0.0619843	0.375133	0.110399	0.00698929	-0.0863906	-0.00698929	0.0498193	1.1041e+06			G9
CG10979	FBgn0037379	0.684115	0.546922	0.363664	-0.363664	-1.37871	-2.52951	0.0700102	0.00963141	-0.00963141	-0.364658	-0.275474	-0.130369	0.0827796	0.102492	0.027393	-0.027393	-0.409022	-0.0488054	0.0488054	0.112852	1.01402e+06		0.429246	G2
hth	FBgn0001235	-1.39566	-0.476136	-0.31129	0.31129	2.00905	2.90099	-0.0206289	0.0112908	-0.0112908	0.0347539	-0.773	0.332934	-0.487245	-0.332934	1.28094	2.56049	-0.136449	-0.105752	0.105752	0.379675	664398	-1.00781		G7
abo	FBal0000156, FBgn0000018	1.0636	0.664167	0.279507	-0.279507	-0.899191	-1.40399	0.340229	0.158375	-0.158375	-0.477627	-0.0560921	-0.128761	0.0488331	0.00365178	0.0224698	-0.00365178	-0.0192204	-0.0741353	0.0368473	0.0192204	372885			G4
WRNexo	FBgn0038608	0.504177	0.286275	-0.286275	-1.86788	-1.04788	0.60284	0.278143	0.24729	-0.24729	-1.51881	0.592717	-0.128609	-0.0497883	0.18265	0.0497883	-0.867304	0.191834	-1.06802	0.0360938	-0.0360938	8.01154e+06	3.24314	-3.2016	G5
ImpE2	FBgn0001254	-0.615226	0.121969	-1.62443	-0.0899697	0.0899697	0.910827	0	0	0	0	-1.5701	0.162538	-0.519781	0.684711	-0.162538	0.846817	0.457376	0.723891	-0.457376	-0.465282	5.84588e+06			G6
ImpL1	FBgn0001256	-0.375678	0.517861	-1.62688	0.454555	0.259131	-0.259131	0.0555157	0.158609	-0.0555157	-0.0555157	-1.36839	-0.358478	-0.230244	0.230244	0.436726	0.680173	-0.260416	-0.490379	0.260416	0.35671	611615			G6
ImpL2	FBgn0001257	-0.597591	-0.0907117	-0.0941817	0.0907117	2.10139	3.99378	0.0310016	-0.0787949	0.0201783	-0.0201783	0.00157672	-0.0206434	-0.00157672	-0.0286629	0.643163	1.55469	0.157153	0.0030937	-0.0239122	-0.0030937				G7
ImpL3	FBgn0001258	-0.938982	-0.11621	-1.55646	0.11621	0.267245	0.359992	0.13048	-0.155571	0.278326	-0.13048	-1.32226	0.0141329	-0.899805	0.244092	-0.0141329	1.36972	0.127143	0.00949155	-0.00949155	-0.359153	1.62948e+06			G6
ix	FBgn0001276, FBal0005628, FBal0005629	-0.0288417	0.0668944	-0.00464715	0.254437	0.00464715	-0.51597	-0.0432436	-0.0151988	0.0151988	0.157441	-0.19439	-0.00936687	0.00936687	0.0173525	0.0385046	-0.0188258	-0.180001	-0.0323225	0.0323225	0.089668	1.30774e+07	-0.0367125	0.64608	G11
janA	FBgn0001280	-0.30577	-0.251118	-0.0504404	0.0504404	0.316874	0.475272	-0.0763537	0.0379356	-0.0379356	0.148108	-0.0203896	-0.0330006	-0.0620699	0.0484756	0.0832609	0.0203896	0.00769141	-0.0260292	-0.00769141	0.0457385	2.14966e+08			G11
Trx-2	FBgn0040070	1.94481	1.62178	0.684661	-0.684661	-1.36465	-1.22088	0.397822	0.288755	-0.288755	-1.25739	0.0174228	-0.125614	0.0562967	0.0676964	-0.0174228	-0.343522	0.0990676	-0.172092	0.0266282	-0.0266282	1.66212e+09	0.872538	-0.757053	G1
kel	FBgn0001301	-0.371364	-0.269134	-0.138485	0.138485	0.531964	0.733883	-0.0238608	-0.142487	0.0238608	0.0961572	-0.19977	0.0318447	0.0864627	0.0475898	-0.0757385	-0.0318447	-0.152445	-0.0800219	0.107199	0.0800219	348521	-0.612844	1.47149	G11
Khc	FBgn0001308	0.113846	0.140117	0.0978962	-0.0978962	-0.994021	-2.10289	0.00256753	-0.0577305	-0.00256753	0.0172649	0.0654968	-0.0213777	-0.0127025	0.0425228	0.0127025	-0.214748	0.00725928	-0.102464	0.0125417	-0.00725928	2.51517e+08	-0.346831	-1.19775	G12
klar	FBgn0001316	-0.229135	-0.118698	-0.0997165	0.0997165	0.22941	0.674962	0.0129276	-0.264289	-0.0129276	0.0530997	-0.605963	-0.707658	-0.0739962	0.29908	0.0739962	0.160904	-0.607664	-0.103963	0.103963	0.117322	424668			G10
CG8950	FBgn0034186	0.300165	0.353015	0.170243	-0.170243	-0.696812	-0.441549	0.0968539	-0.018422	0.018422	-0.13777	0.0367462	-0.124626	0.0234348	0.0164319	-0.0164319	-0.0483824	-0.0605632	-0.0789142	0.0605632	0.103893	1.1631e+06	0.859072	-0.224443	G4
kz	FBgn0001330	-0.0476398	0.0476398	0.138306	0.149516	-0.123465	-0.278861	-0.0230897	-0.102198	0.0230897	0.165993	-0.338386	-0.0592906	-0.0775646	0.108285	0.0592906	0.161248	-0.351207	-0.182907	0.182907	0.3056	1.49618e+06	0.486979	0.115726	G8
l(1)1Bi	FBgn0001341	-0.151638	-0.110929	-0.0219606	0.211046	0.3393	0.0219606	-0.0177463	-0.0591878	0.0177463	0.134441	-0.724118	-0.163253	-0.113959	0.113959	0.489132	0.798501	-0.712606	-0.186393	0.186393	0.431979	5.40294e+06	-0.79986	3.30687	G10
egh	FBgn0001404	0.0380093	-0.0380093	0.085021	0.338805	-0.198222	-0.726509	-0.0201721	-0.202544	0.0201721	0.175362	-0.601929	-0.316843	-0.170961	0.170961	0.271273	0.243633	-0.461508	-0.165836	0.165836	0.513857	2.10365e+06	1.16549		G8
l(1)10Bb	FBgn0001491	-0.29925	-0.314614	-0.122066	0.122066	0.255026	0.277287	-0.087815	-0.003568	0.003568	0.10269	-0.533393	-0.0669652	-0.0303666	0.0303666	0.190836	0.581156	-0.37617	-0.0713159	0.0713159	0.174441	3.85181e+07	-1.56095	2.55316	G9
Hlc	FBgn0001565	-0.143155	-0.0569996	0.0329184	0.225042	0.234562	-0.0329184	-0.0870541	-0.0119811	0.0119811	0.221963	-0.823676	-0.236707	-0.221509	0.221509	0.595694	0.997911	-0.444413	-0.182225	0.182225	0.650096	1.98327e+06	0.148241	0.984735	G10
Grip91	FBgn0001612	0.0527598	0.0368066	0.0716647	-0.0368066	-0.728719	-1.65269	0.0272203	-0.00254901	0.000971507	-0.000971507	0.0793872	0.044928	0.0798551	-0.0633476	-0.044928	-0.242369	0.0674509	0.0401733	-0.0401733	-0.0732149	2.94808e+07	1.24749	-2.52559	G12
dlg1	FBgn0001624, FBtp0084062	-0.313341	-0.263694	-0.112315	0.112315	0.381726	0.765158	-0.0157035	-0.0684688	0.0157035	0.0820155	-0.683294	-0.171052	-0.158045	0.250368	0.158045	0.396751	-0.38375	-0.122978	0.122978	0.291842	991841	-1.45915	4.78346	G10
ifc	FBgn0001941	0.00654095	-0.00654095	0.0483028	0.253622	-0.272923	-0.971378	-0.131802	-0.0380926	0.0380926	0.184913	-0.486215	-0.259131	0.0685744	-0.0685744	0.356124	0.386505	-0.330322	-0.139531	0.139531	0.434225	1.10531e+07	0.521839	-0.351542	G8
eIF-4a	FBgn0001942	-0.291907	-0.194847	-0.0876476	0.0876476	0.315684	0.493681	-0.108066	-0.0535123	0.0535123	0.177479	-0.0110811	0.0366251	0.0770833	0.0110811	-0.0388825	-0.019016	0.0426017	0.0606631	-0.0426017	-0.0764373	1.84861e+09	-0.229392	-0.0150684	G11
Arpc1	FBgn0001961	-0.0239409	0.101998	-0.029866	0.115707	0.0239409	-0.0618569	-0.047528	-0.133759	0.047528	0.210141	-0.0256534	0	0.00203677	0.0042739	-0.0148532	0	-0.00822463	0.00822463	-0.023186	0.0120475	5.62252e+07	1.29625	0.158101	G11
trsn	FBgn0033528	0.283318	0.138002	-0.138002	-1.31624	-0.639943	0.721083	0.159395	0.150953	-0.150953	-1.03998	0.294791	-0.12391	-0.0589333	0.110163	0.0589333	-0.38311	0.0741608	-0.381706	0.0454953	-0.0454953	2.20636e+08	1.4377	-1.54101	G5
Pgant35A	FBgn0001970	0.112109	0.133617	0.067512	-0.067512	-0.422072	-0.532207	-0.0133628	-0.00401207	0.00401207	0.0675164	-0.0406529	0.0963258	0.0146146	0.0794621	-0.0306944	-0.0146146	0.0800125	-0.0093975	0.00247045	-0.00247045	5.19243e+06	1.8191	-0.862673	G12
CIAPIN1	FBgn0001977	0.0555249	0.00459923	-0.0321668	-0.00459923	0.083942	-0.0160189	0.040237	-0.0599128	0.00832921	-0.00832921	-0.0877222	-0.0128123	-0.044386	0.0128123	0.0660304	0.0210592	-0.0219133	-0.0462277	0.0453271	0.0219133	1.01937e+08	1.01098	-1.00794	G11
stc	FBgn0001978, FBal0028548, FBgn0000317, FBgn0001233	-0.0992136	0.00170945	-0.00170945	0.244074	0.0450347	-0.784344	-0.0602135	-0.0898979	0.0602135	0.205522	0.155224	0.0232678	-0.0189375	0.0189375	-0.095194	-0.155473	0.0828937	0.00783321	-0.00783321	-0.0298439	1.12593e+07	1.55471	-2.37257	G11
Mtr4	FBgn0001986	-0.218774	-0.141999	-0.0673845	0.0673845	0.203098	0.209869	-0.0310591	-0.0479262	0.0310591	0.114369	-0.180605	-0.0160656	-0.0223863	0.0160656	0.178057	0.291079	-0.128719	-0.0279972	0.0279972	0.0852704	1.6537e+07			G9
Gli	FBgn0001987, FBgn0004859	-0.822412	-0.0836896	-0.646152	0.0836896	1.22391	2.26432	-0.0843802	-0.285534	0.0843802	0.0851946	-0.542245	0.19111	-0.466142	-0.00619186	0.00619186	0.603433	0.299234	0.017135	-0.0737185	-0.017135	181347	-0.894174		G6
ND-B17	FBgn0001989	-0.191379	-0.0360094	-0.0155824	0.0155824	0.0378219	0.0413413	-0.159462	-0.10363	0.10363	0.186661	-0.0706925	0.00971433	-0.00971433	-0.0632554	0.0655847	0.0194782	-0.0263596	0.0281713	0.0133935	-0.0133935	2.23026e+08	-0.707801	0.482851	G11
wek	FBgn0001990	-0.154868	-0.0832349	0.0832349	0.213425	0.175562	-0.367753	-0.0983842	-0.0574189	0.0574189	0.181372	-0.356304	-0.0794018	-0.0243003	0.0243003	0.46267	0.616216	-0.455633	-0.232162	0.261559	0.232162	625511	-1.00963	0.88568	G9
crp	FBgn0001994	-0.388875	-0.271786	-0.125835	0.125835	0.552624	0.965109	-0.0657889	-0.127977	0.0657889	0.148412	-0.923289	-0.44359	-0.195407	0.195407	0.646122	0.559505	-0.695778	-0.302479	0.302479	0.795056	7.90914e+06	1.37636	0.148713	G10
mRpL4	FBgn0001995	0.060127	-0.0357212	0.0357212	0.107506	-0.0457262	-0.454599	-0.0706121	0.00021036	-0.00021036	0.0706535	-0.0294605	0.040843	0.0283433	0.00139803	-0.00139803	-0.0344758	0.044377	0.0120813	-0.0120813	-0.0228664	1.01203e+08	1.18251	-1.3502	G11
l(2)37Bb	FBgn0002021	0.111582	0.0594124	0.0340163	-0.0340163	-0.737332	-1.11548	-0.0572287	-0.0143075	0.0143075	0.0308979	0.105739	0.0158152	-0.0108762	0.0108762	-0.0373264	-0.0434782	0.105991	-0.0737696	-0.0195552	0.0195552	1.92847e+07			G12
Catsup	FBgn0002022	-0.282058	-0.134697	-0.00720138	0.126361	0.318954	0.00720138	-0.109188	-0.0794503	0.0794503	0.133199	0.601959	-0.324517	-0.148569	0.46374	0.148569	-0.751678	-0.0173613	-2.49721	0.0640993	0.0173613	1.22708e+07	-1.19765	-0.412158	G8
Vha13	FBgn0283536	0.851095	0.595936	0.335098	-0.335098	-1.0949	-1.67374	0.166648	0.0546095	-0.0546095	-0.486066	-0.401913	-0.122647	0.122647	0.263407	-0.288132	0.324974	0.221132	-0.516312	-0.0797761	0.0797761	6.45994e+07	0.974006	0.0942315	G2
swm	FBgn0002044	0.0504262	-0.00793065	0.00793065	0.129816	-0.493036	-1.14484	-0.0340059	-0.0828056	0.0340059	0.0997117	-0.0952809	-0.138517	-0.0494794	0.0494794	0.0951342	0.127062	-0.0570849	-0.0160242	0.0160242	0.0834499	3.94662e+07	2.62155	-0.212901	G12
CG3803	FBgn0034938	0.238295	0.156305	0.0345529	-0.434654	-0.623054	-0.0345529	0.171725	0.0863533	-0.0863533	-0.377644	0.138027	-0.121951	0	0.200266	-0.312326	0	0.0637263	-0.0191795	-0.00912585	0.00912585	6.62706e+06	0.159621	0.556473	G4
l(2)gl	FBgn0002121	-0.327341	-0.302401	-0.106255	0.106255	0.462441	0.630791	-0.0109727	-0.0538234	0.0109727	0.0974657	-0.556779	-0.0891376	-0.140113	0.0891376	0.401841	0.782869	-0.284858	-0.0726354	0.0726354	0.247477	3.77347e+07	0.428668	0.62971	G9
O-fut2	FBgn0027791	0.727089	0.676173	0.0658517	-0.492253	-0.693087	-0.0658517	0.201498	0.109187	-0.109187	-0.451331	0.061012	-0.120837	0.0328693	-0.00189612	0.00189612	-0.228979	-0.157951	-0.0135321	0.0580657	0.0135321	5.70449e+06			G4
Prosbeta6	FBgn0002284	-0.110404	-0.0817901	0.0817901	0.148598	0.156865	-0.612998	-0.105589	-0.0340886	0.0340886	0.115545	-0.0208837	0.020322	0.0375472	0.00959708	-0.0471069	-0.00959708	0.0377692	0.0498857	-0.0455509	-0.0377692	6.02228e+08	-0.452503	0.0974748	G11
CG12333	FBgn0038617	1.56401	1.28557	0.546753	-0.767856	-0.546753	-0.649333	0.347469	0.147992	-0.147992	-0.893874	0.0689123	-0.119021	0.0853378	-0.141143	-0.0606289	0.0606289	-0.167202	0.153509	-0.0447175	0.0447175	414856			G1
dco	FBgn0002413, FBgn0000273	0.0350185	-0.0350185	0.133364	0.342838	-0.120603	-1.10984	-0.0388953	-0.0667019	0.0388953	0.202675	-0.996527	-0.370864	-0.112339	0.112339	0.178627	0.228803	-0.826924	-0.246259	0.246259	0.550455	2.67386e+07	-0.801527	3.98069	G8
hyd	FBgn0002431	-0.336198	-0.32234	-0.154396	0.154396	0.330005	0.185974	0.0144552	-0.219397	-0.0144552	0.116869	-0.23757	-0.108235	-0.0344867	0.0344867	0.0910617	0.0894589	-0.153796	-0.0576616	0.0576616	0.145248	1.99358e+07	-1.1277	1.50635	G9
l(3)mbt	FBgn0002441	-0.0154416	0.0154416	0.0711508	0.267062	-0.0159479	-0.504468	-0.0487507	-0.11927	0.0487507	0.16504	-0.0924969	-0.197078	-0.0522492	0.0887999	0.109223	0.0522492	-0.0891152	-0.128071	0.0891152	0.211978	3.69931e+06	-0.0925021	0.112092	G8
sti	FBgn0002466, FBal0012506, FBgn0000146	-0.325224	-0.26702	-0.0977044	0.0977044	0.31873	0.772261	0.00601808	-0.0941941	-0.00601808	0.146858	-0.79577	-0.332165	-0.105259	0.105259	0.362297	0.697973	-0.751576	-0.20493	0.20493	0.423651	8.65626e+06	-1.29125	3.38267	G10
pho	FBgn0002521	-0.040266	-0.132325	0.040266	0.210891	0.338115	-0.282797	-0.0564511	-0.0124019	0.0124019	0.0538752	-0.826006	-0.533362	-0.135566	0.135566	0.261161	0.252728	-0.774944	-0.237008	0.237008	0.367915	1.29436e+07	-0.787007	2.66702	G10
lace	FBgn0002524	-0.0162107	0.0162107	0.0554856	0.0369871	-0.860904	-1.46788	-0.0282772	-0.0390456	0.0282772	0.0943553	-0.359121	-0.151933	0.0210028	0.00702776	0.0240901	-0.00702776	-0.103048	-0.0744788	0.0744788	0.29336	1.5227e+07	-0.264335	2.53564	G12
Lam	FBgn0002525, FBgn0002526	-0.266926	-0.12624	-0.061452	0.061452	0.499117	1.04411	-0.0419908	-0.0870451	0.0419908	0.166465	-0.047447	-0.0369894	-0.0800614	0.0369894	0.119177	0.179544	-0.037708	-0.087774	0.0597619	0.037708	3.38339e+08	-0.466551	1.48192	G9
LanA	FBgn0002526	-1.35679	0.422312	-1.82552	-0.422312	0.678628	1.53439	0.018471	-0.0277716	-0.018471	0.0189397	-0.890546	0.426688	-0.931046	0.00332132	-0.00332132	0.683313	-0.00316444	0.0868062	0.00316444	-0.0572131	2.43824e+06	-2.18634		G6
CG11802	FBgn0030346	0.812314	0.720862	0.51346	-0.51346	-1.77632	-1.82634	0.0806397	0.0389845	-0.0389845	-0.538196	0.169663	-0.118972	0.115014	0.0610367	-0.22847	-0.0610367	-0.0211954	0.131729	0.0211954	-0.123038	2.07905e+06			G2
robo2	FBgn0002543	-1.21304	-0.308051	-0.183865	0.183865	2.06128	3.51626	0.0292498	-0.0117996	0.00706161	-0.00706161	-0.22744	-0.0119955	0.0119955	-0.0363921	0.771282	1.8902	0.0116037	-0.0471301	-0.0116037	0.261146	141260	-1.62002		G7
lt	FBgn0002566, FBal0011677, FBal0044148	-0.171788	-0.224577	-0.03652	0.104214	0.179825	0.03652	-0.0447582	0.0100528	-0.0100528	0.129581	-0.0442819	-0.129356	0.00391585	-0.00391585	0.0893177	0.0183867	-0.0437012	-0.158802	0.0437012	0.0993148	4.77782e+06	0.144056	0.155012	G11
Rab32	FBgn0002567	0.0183717	-0.0183717	0.148492	0.191279	-0.400633	-1.73541	-0.07388	-0.0486669	0.0486669	0.130629	0.185841	0.0260614	0.0501728	-0.0260614	-0.247994	-0.621153	0.229373	-0.0513363	0.0290865	-0.0290865	1.87252e+07		-1.21556	G12
m	FBgn0002577, FBal0011837	-0.185525	0.586401	-0.514274	0.429963	0.161232	-0.161232	-0.0323187	0.0323187	-0.10407	0.0834576	-1.05551	-0.121451	-0.32716	0.121451	0.361832	0.508847	-0.243558	-0.446374	0.243558	0.459911	45580.3			G10
RpL36	FBgn0002579, FBgn0042112	-0.244152	-0.112269	-0.0777384	0.0777384	0.243356	0.405727	-0.183362	-0.0505244	0.0505244	0.178564	0.0122231	0.0543593	0.0948432	-0.0326764	-0.0466739	-0.0122231	0.0136153	-0.0136153	0.0215948	-0.018452	2.0524e+09	-0.433867	0.530246	G11
RpS5a	FBgn0002590	-0.361984	-0.0345667	-0.112741	0.0345667	0.256113	0.482503	-0.174373	-0.0696944	0.0696944	0.1813	-0.00553246	0.00553246	0.0475591	0.065871	-0.0821902	-0.0234885	0.0575144	0.0358612	-0.0945228	-0.0358612	4.79678e+07	-0.456933	1.8811	G11
RpLP1	FBgn0002593	-0.342035	-0.126672	-0.0233666	0.0233666	0.241519	0.320233	-0.069609	-0.0405688	0.0405688	0.194689	-0.0975798	-0.0718344	0.0837172	0.0553751	0.000701883	-0.000701883	0.0421298	0.0479326	-0.122236	-0.0421298	5.07513e+09	-0.335587		G11
RpS3	FBgn0002622	-0.209147	-0.0683192	-0.0461209	0.0461209	0.182241	0.245689	-0.120383	-0.0490879	0.0490879	0.176052	0.0546864	0.0182141	0.01848	-0.0245788	-0.0182141	-0.0555061	-0.0175892	0.0669481	0.0175892	-0.0228045	2.70728e+09	-0.846612	0.148222	G11
RpL32	FBgn0002626	-0.244354	-0.140538	-0.07139	0.07139	0.272307	0.4024	-0.178707	-0.0519008	0.0519008	0.197734	-0.00128401	0.124964	0.00128401	-0.0678555	0.0249469	-0.00877233	0.0398267	0.101749	-0.0398267	-0.0408608	1.60677e+09	-0.323934	1.72944	G11
Rcc1	FBgn0002638	-0.284802	-0.214248	-0.0632241	0.0632241	0.173839	0.0700164	-0.0864424	-0.0429832	0.0429832	0.194934	-0.403325	-0.0454241	-0.181169	0.0454241	0.489315	0.872357	-0.222256	-0.0727581	0.0727581	0.230366	7.7557e+07	0.916117	3.59223	G9
mal	FBgn0002641, FBal0051362, FBgn0052296	-0.0218466	0.0218466	0.071315	0.160154	-0.593776	-1.67077	-0.0706136	-0.0656475	0.0656475	0.188437	0.00250312	-0.00250312	0.0306107	0.0428303	-0.0237911	-0.0326373	-0.0269047	0.00282903	-0.00282903	0.0376272	2.01558e+07		-0.0794822	G12
mam	FBgn0002643	-0.123801	-0.0858348	0.00707998	-0.00707998	0.117246	0.87835	-0.00560313	-0.00592548	0.00560313	0.188335	-0.694745	0.107128	-0.74674	-0.0473184	0.0473184	0.992871	-0.308661	-0.148197	0.148197	0.188838	62350.8			G6
Map205	FBgn0002645	-0.385662	-0.0229422	-0.0562636	0.0229422	0.57316	1.02859	-0.0599493	-0.17403	0.0599493	0.160263	-0.195283	0.224135	-0.0744167	-0.0666682	0.0666682	0.256805	-0.0637122	-0.0503085	0.0503085	0.0524928	2.80611e+06	0.90481	0.491882	G9
twe	FBgn0002673, FBgn0015558	-0.00684026	0.00684026	0.157871	0.284978	-0.317048	-1.81214	-0.0883961	-0.0336227	0.0336227	0.163176	-0.00864886	0.102168	0.12274	0.00864886	-0.541329	-1.46943	-0.0624182	-0.00901696	0.00901696	0.0745463	8.68518e+06	0.335363	-0.88747	G12
mei-9	FBgn0002707, FBal0012171	0.290238	0.126266	0.152831	-0.126266	-0.5833	-0.922602	0.0652262	-0.0126726	0.0126726	-0.0868384	0.0386742	0.0105675	0.0418026	-0.0105675	-0.0353402	-0.161504	0.00497178	-0.00665615	-0.00497178	0.0207523	1.63398e+07	-0.361284	-0.572344	G12
Uch	FBgn0010288	1.93367	1.76384	0.977381	-0.977381	-2.5215	-3.52052	0.303169	0.218638	-0.218638	-1.32043	0.138812	-0.118314	0.0156101	-0.0156101	0.0284298	-0.177897	0.0699914	-0.104368	0.0140212	-0.0140212	1.059e+09	-2.03311	-0.837026	G1
mei-S332	FBgn0002715, FBal0012188	-0.0254941	-0.0951094	0.117479	0.226105	0.0254941	-0.496454	-0.103711	-0.0529803	0.0529803	0.116036	-0.715496	-0.516859	-0.135345	0.135345	0.326324	0.173025	-0.532512	-0.0863603	0.0863603	0.441107	2.35142e+06	-0.380043	0.0886424	G8
P5cr	FBgn0015781	0.712869	0.546866	0.254463	-0.254463	-1.07466	-2.19072	0.161106	0.0535995	-0.0535995	-0.180115	0.217172	-0.115961	0.0139008	0.136042	-0.0139008	-0.175601	-0.0284068	-0.284524	0.112193	0.0284068	5.86801e+07		0.0600597	G2
mago	FBgn0002736	-0.369972	-0.249811	-0.0622376	0.0622376	0.301676	0.432246	-0.0251356	-0.017669	0.017669	0.161609	-0.216074	0.0645501	-0.0645501	-0.0764812	0.106253	0.184942	-0.0555496	0.0954211	-0.113861	0.0555496	1.40595e+08	0.271133	0.0540497	G9
Mlc1	FBgn0002772	-1.7881	-0.753232	-0.541226	0.541226	1.25547	1.7025	0	0	0	0	-0.778005	-0.251798	-0.0822563	0.746132	0.0822563	2.10675	0.152857	-0.136232	-0.104423	0.104423	1.27265e+07			G10
Mlc2	FBgn0002773	-1.42595	0.207312	-0.484099	0.981878	-0.207312	1.87704	0.00445289	-0.0233141	-0.00445289	0.0718338	-0.500343	-0.0840706	-0.215109	0.900108	0.0840706	2.01618	0.151142	0.0139171	-0.120832	-0.0139171	7.00757e+06	-1.64713		G10
mle	FBgn0002774, FBal0012332	-0.216093	-0.175214	-0.1358	0.1358	0.664975	1.13156	0.153421	-0.0740832	-0.0800215	0.0740832	-0.00813889	0.0245392	-0.0184017	-0.00996758	0.00813889	0.123332	-0.00216824	0.017527	-0.028089	0.00216824	1.27906e+07	0.0553474	1.01768	G11
msl-3	FBgn0002775, FBal0012358, FBal0056469	0.0323408	-0.0297793	0.0297793	0.0601812	-0.12907	-0.244754	-0.0216823	-0.0658228	0.0216823	0.081573	-0.350658	-0.403756	-0.103626	0.150518	0.410253	0.103626	-0.300801	-0.441321	0.300801	0.506458	1.89854e+06	2.17575	-0.527115	G8
mnd	FBgn0002778	-0.0563075	0.0716923	0.0563075	0.111041	-0.179812	-0.305419	0.049941	0.016523	-0.0362589	-0.016523	0.945453	0.322213	-0.0421526	-0.380129	-0.162817	0.0421526	0.782857	0.281841	-0.281841	-0.395223	5.9026e+06	2.76046		G11
mod	FBgn0002780, FBgn0002781, FBgn0005385	-0.306948	-0.205408	-0.0719211	0.0719211	0.127091	0.278858	-0.0546363	-0.0353217	0.0353217	0.149149	-0.659177	-0.0565438	-0.223665	0.0565438	0.329226	0.896409	-0.662009	-0.256495	0.256495	0.46832	1.15188e+08	-0.692364	2.81933	G9
mod(mdg4)	FBgn0002781	-0.0908693	-0.0315534	0.0315534	0.131847	0.0785065	-0.10741	-0.14029	-0.00235885	0.00235885	0.172271	-0.439024	-0.20172	-0.0745748	0.0745748	0.382332	0.594071	-0.391566	-0.13671	0.13671	0.310943	1.75802e+07			G8
mor	FBgn0002783	-0.347994	-0.215415	-0.122467	0.122467	0.342933	0.404782	-0.0479108	-0.108655	0.0479108	0.194763	-0.186775	-0.260833	-0.130991	0.130991	0.217008	0.279304	-0.370017	-0.158573	0.185692	0.158573	1.94415e+06	-0.396131	0.949769	G9
Vps36	FBgn0086785	0.420913	0.262295	-0.236147	-1.56888	-0.982112	0.236147	0.483084	0.324561	-0.324561	-1.48993	-0.0109513	-0.114613	-0.00529432	0.0197279	0.0138407	0.00529432	-0.172101	-0.0130278	0.108993	0.0130278	6.83597e+06	-0.823175	1.25616	G5
Mp20	FBgn0002789	-1.98379	-1.06036	-0.163988	0.163988	1.48679	2.19242	0	0	0.176323	0	-0.17665	0.0183439	-0.34092	0.706647	-0.0183439	2.66009	0.0175384	-0.202728	-0.0175384	0.381526	4.08074e+06			G7
mr	FBgn0002791	-0.00785193	0.00785193	0.106099	0.131816	-0.0807159	-0.669638	-0.0353989	0.00826159	-0.00826159	0.095125	-0.0133751	0.0133751	0.0326375	0.0405932	-0.0190836	-0.0673824	0.0117885	-0.0136648	-0.0117885	0.0260584	1.07301e+07	0.521376	0.304187	G12
mu2	FBgn0002872, FBgn0263351	-0.0123546	-0.0463245	0.113707	0.271601	0.0123546	-0.315403	-0.024941	-0.0719525	0.024941	0.177327	0.372359	-0.00205003	-0.224462	-0.0608313	0.00205003	0.134088	0.718719	-0.0624892	0.040443	-0.040443	2.89735e+06	0.276243	-0.0703301	G11
mud	FBgn0002873, FBgn0002874	-0.292306	-0.229278	-0.0369722	0.22479	0.424739	0.0369722	0.0190343	-0.200581	-0.0190343	0.0525122	0.267526	-0.562549	-0.271718	-0.113903	0.113903	0.299057	0.160612	-0.0183378	0.0183378	-0.123963	101429	1.31751	0.320336	G9
Gapdh2	FBgn0001092	2.14368	1.87881	0.973456	-0.973456	-2.61976	-2.96777	0.323532	0.218595	-0.218595	-1.27827	0.0105604	-0.113195	-0.00241176	0.00241176	0.00958306	-0.171417	0.0294483	0.00481488	-0.00481488	-0.0357402	9.01953e+08	0.533904	-3.73043	G1
Fic	FBgn0263278	0.270048	0.213039	0.194885	-0.194885	-1.67505	-2.41735	0.0105653	-0.0126574	0.0671453	-0.0105653	-0.513989	-0.11278	0.121648	0.0697788	-0.0305643	0.0305643	-0.598475	-0.099227	0.099227	0.302908	573220			G2
mus205	FBgn0002891	0.273039	0.151037	0.128072	-0.128072	-0.806679	-1.07179	0.125301	-0.0558827	0.0464286	-0.0464286	0.286168	-0.0784694	0.12807	0.0192035	-0.0192035	-0.138194	-0.0321267	-0.120298	0.0321267	0.034833	128317			G12
CG12004	FBgn0035236	0.419421	0.220673	-0.309436	-1.19684	-0.220673	0.301092	0.474527	0.191641	-0.191641	-1.17808	0.401026	-0.11229	-0.0775247	-0.165689	0.0775247	0.849692	0.193684	-0.0508174	0.0508174	-0.148588	2.59184e+06	3.34641	-1.36463	G5
mus304	FBgn0002901	0.0328653	-0.0328653	0.10006	0.0493069	-0.707462	-1.51518	-0.0835104	-0.0222974	0.0222974	0.110996	0.0559904	-0.179955	-0.0166292	0.0369983	0.0166292	-0.148107	-0.00974626	-0.0729848	0.166796	0.00974626	8.22803e+06	1.01612	-0.58786	G12
CAHbeta	FBgn0037646	0.595254	0.648608	0.474716	-0.474716	-2.31442	-3.12878	0.161252	0.140802	-0.140802	-0.470561	0.0667026	-0.11044	-0.0342182	0.0589283	-0.108563	0.0342182	0.0237741	-0.0237741	0.0325821	-0.110666	715711			G2
Klp3A	FBgn0011606	0.371866	0.240979	-0.0960206	-1.09216	-1.23131	0.0960206	0.21521	0.0637403	-0.0637403	-0.602732	0.105047	-0.109891	-0.0119485	0.043227	0.0119485	-0.169793	0.0218504	-0.0701203	0.0468194	-0.0218504	6.80092e+07	0.998989	-2.28762	G5
mus312	FBgn0002909	0.0935519	0.067234	0.140764	-0.067234	-0.544883	-0.421798	-0.0142001	-0.000647771	0.00521864	0.000647771	0.00133336	-0.048817	0.0555838	0.0841655	-0.00133336	-0.130387	-0.142572	-0.00483292	0.0408697	0.00483292	1.2777e+06			G12
Myb	FBgn0002914	-0.168708	-0.163232	-0.0500629	0.0809381	0.10931	0.0500629	-0.0293276	-0.0228819	0.0228819	0.138565	-0.719664	-0.34408	-0.237344	0.237344	0.597404	0.895629	-0.535112	-0.190832	0.190832	0.466302	811882	0.482383	0.794786	G10
Sem1	FBgn0266666	1.15876	1.04921	0.620191	-0.807458	-1.47584	-0.620191	0.313941	0.137779	-0.137779	-1.15793	0.107384	-0.10844	-0.0963739	0.0963739	0.133277	-0.434231	0.031199	-0.394594	0.0703614	-0.031199	1.88471e+08	-0.81286	0.82113	G1
ncd	FBgn0002924, FBal0012910, FBal0012911	-0.182515	-0.104106	-0.0100614	0.109991	0.0823663	0.0100614	-0.0613538	-0.082717	0.0613538	0.232556	-0.0928886	-0.0796115	-0.0225013	0.0225013	0.106967	0.204115	-0.0443422	-0.000171695	0.000171695	0.0678944	6.63795e+07	0.423648	-0.476726	G11
neur	FBgn0002932	-0.623602	-0.465919	-0.163318	0.163318	1.21652	1.6251	-0.00162555	-0.0572639	0.00162555	0.156801	-0.69729	-0.0815073	-0.106283	0.0815073	0.108488	0.372389	-0.371496	-0.133213	0.141197	0.133213	3.362e+06	-1.08347	3.84216	G9
nkd	FBgn0002945	-1.12161	-0.39561	-0.26814	0.26814	2.07148	3.1303	0.058857	0.000458602	-0.000458602	-0.0367701	-0.0854046	-0.188549	-0.0231331	0.0231331	0.298969	1.00979	-0.116865	-0.0560988	0.0560988	0.077528	602944			G9
numb	FBgn0002973	-0.00506374	0.00506374	0.0205293	0.010332	-0.097924	-0.28798	-0.043421	-0.109924	0.043421	0.103339	-0.551819	-0.174364	0.198602	0.395205	0.127176	-0.127176	-0.843069	-0.254481	0.254481	0.456469	2.7929e+06	-0.782289		G8
okr	FBgn0002989	-0.0634712	-0.0145386	0.127096	0.0215013	-0.205634	0.0145386	-0.00363856	-0.0534082	0.00363856	0.0395729	-0.0143116	0.0143116	0.189276	0.0950107	-0.0484392	-0.04328	-0.0821129	-0.057345	0.057345	0.0604915	1.83521e+06	-0.658486	2.78793	G12
or	FBgn0003008, FBal0013279, FBgn0020796	-0.0681175	-0.0885637	0.0681175	0.326189	0.219257	-0.794548	-0.0033234	-0.0515735	0.0033234	0.103863	0.0231071	0.0956395	-0.0305515	-0.0660246	0.00740215	-0.00740215	0.0283484	-0.00812924	-0.045949	0.00812924	3.93531e+07	0.507954	-0.0955079	G11
osk	FBgn0003015	0.696519	0.561973	0.419848	-0.419848	-1.93924	-3.76057	0.103633	0.0443459	-0.0443459	-0.402548	0.908986	0.517997	0.158006	-0.158006	-0.954272	-2.35977	0.49731	0.14813	-0.14813	-0.598635	7.32193e+06		-2.09659	G3
osp	FBgn0003016	-0.0313377	0.0568191	0.0313377	0.220488	-0.431946	-1.18734	0.00651451	-0.239687	-0.00651451	0.134841	-0.147177	-0.0906202	0.139294	0.302874	0.0906202	-0.23013	-0.34891	-0.168099	0.168099	0.407271	210594	0.393421	0.433749	G12
jnj	FBgn0266282	0.629379	0.48421	-0.0971741	-1.63038	-1.28891	0.0971741	0.316491	0.150001	-0.150001	-1.05378	0.0748962	-0.105888	-0.0145654	-0.0198551	0.0145654	0.0500025	0.0156019	-0.127286	0.0145875	-0.0145875	1.83709e+06	1.37113	-2.11533	G5
pbl	FBgn0003041	-0.00620556	0.00620556	-0.0975139	-0.840142	0.149074	0.629957	0.196869	0.0643192	-0.0643192	-0.71255	-0.663747	-0.0215625	0.00350727	-0.00350727	0.581294	1.55231	-0.453838	-0.0806754	0.114838	0.0806754	1.48231e+06	0.47187	3.20954	G9
mRpL2	FBgn0036135	0.312006	0.257767	-0.348581	-1.07617	-0.257767	0.406753	0.284789	0.106797	-0.106797	-0.48784	0.125389	-0.104668	-0.0313432	-0.060735	0.126383	0.0313432	0.0366889	-0.0350208	0.0350208	-0.0620399	8.31642e+07	1.13278	-1.41214	G5
CG5167	FBgn0038038	0.614559	0.320772	-0.292899	-0.552295	-0.333187	0.292899	0.310118	0.162254	-0.162254	-0.448319	0.128564	-0.103736	-0.00914864	-0.0681575	0.0805422	0.00914864	-0.0104661	0.0104661	0.0240466	-0.0481134	2.87447e+07			G5
pcx	FBgn0003048	-0.0297433	-0.000521535	0.020553	0.000521535	-0.125764	0.244148	0.00242549	-0.216857	-0.00242549	0.0868295	0.00285728	-0.0643873	0.0749403	-0.00285728	-0.0224578	0.0874724	-0.119269	-0.00534774	0.00534774	0.0149848	737303	0.287916	-0.103454	G11
Fib	FBgn0003062	-0.205082	-0.0395252	-0.132929	0.0395252	0.372699	0.699714	0.0180108	-0.135725	-0.0180108	0.210566	-0.070698	0.0898173	-0.0320214	-0.0823849	0.0320214	0.0532748	0.00949986	0.0808647	-0.0502781	-0.00949986	1.66647e+08	0.864327	1.88237	G11
Pepck	FBgn0003067, FBgn0034356	-1.2042	-0.278854	-0.564084	0.278854	1.77074	2.43611	-0.0140107	-0.0140107	0.0185262	0.0140107	-0.370875	0.14684	-0.346538	-0.14684	1.16785	1.95565	-0.0948807	0.0948807	-0.235152	0.122895	212483			G7
att-ORFA	FBgn0067783	0.478307	0.338094	0.18352	-0.18352	-0.949788	-1.45278	-0.0149178	0.163831	0.0149178	-0.299289	0.0350495	-0.103429	0.0198657	-0.129951	-0.00998421	0.00998421	-0.0247179	0.0438044	0.0247179	-0.0400033	3.84702e+06			G4
rngo	FBgn0030753	0.285566	0.261017	0.180873	-0.180873	-0.809039	-0.557179	0.0134703	0.012506	-0.012506	-0.198677	0.0400933	-0.100552	0.0183806	0.00984163	-0.00984163	-0.119716	0.00158033	-0.0855699	0.048521	-0.00158033	1.53142e+08	0.412278	0.63765	G4
Pgm	FBgn0003076	0.0525214	0.115597	0.0518677	-0.0518677	-0.847309	-2.25902	0.0745476	0.0134432	-0.0364102	-0.0134432	0.0318306	0.0279156	-0.0279156	0.0279156	-0.0896208	-0.151591	0.0744924	-0.000994643	0.000994643	-0.0389177	1.5136e+08	0.903232	-0.261067	G12
Raf	FBgn0003079	-0.00255442	0.00255442	0.111032	0.15838	-0.208282	-0.36303	-0.039485	-0.0555508	0.039485	0.123607	-0.437601	-0.132777	-0.050144	0.050144	0.134293	0.346023	-0.361723	-0.115726	0.115726	0.218312	3.31714e+06			G8
CG9215	FBgn0030659	0.931326	0.73905	-0.00777063	-1.53766	-1.01015	0.00777063	0.396569	0.254504	-0.254504	-1.32203	0.00227914	-0.100267	-0.00227914	-0.0299355	0.00908967	0.0787239	-0.0148377	-0.0148377	0.140513	0.0148377	103534			G5
pim	FBgn0003087	0.0859226	-0.0859226	0.113382	0.312346	-0.11717	-0.78693	-0.163803	-0.0485519	0.0485519	0.140157	0.262656	0.0466008	0.101894	-0.0466008	-0.189167	-0.917876	-0.270754	-0.0673366	0.255644	0.0673366	2.63587e+07	-1.06347	2.08253	G12
plu	FBgn0003114	0.0260261	-0.0260261	0.0680013	0.117494	-0.308893	-1.66579	-0.0996998	0.0223714	-0.0157421	0.0157421	0.938886	0.604386	0.149041	-0.149041	-0.393277	-1.18092	0.776813	0.139551	-0.139551	-0.53383	1.13932e+06		-0.998438	G3
pn	FBgn0003116, FBal0050275	0.0209308	-0.0209308	0.100219	0.0283504	-0.562765	-1.52536	-0.03178	0.00543065	-0.00543065	0.0781256	-0.0742885	-0.00665208	0.00665208	-0.0135396	0.0559285	0.0320735	-0.0479048	0.00463138	-0.00463138	0.020676	2.37867e+07	-0.413483	0.70789	G12
polo	FBgn0003124	-0.219617	-0.195497	-0.00333027	0.00333027	0.00882264	0.1062	-0.0471104	-0.0752278	0.0471104	0.0993739	0.154295	0.0216867	0.019038	-0.019038	-0.0944314	-0.213998	0.128844	-0.00185191	0.00185191	-0.0104548	2.58237e+08	0.461176	1.16484	G11
Pp1alpha-96A	FBgn0003134	-0.0819928	-0.0513799	0.0827856	0.273391	0.0513799	-0.794677	-0.0294386	-0.0695418	0.0294386	0.16679	-0.103095	-0.052463	0.0144239	0.0383969	0.0242445	-0.0144239	-0.00369666	0.00369666	-0.0075624	0.112416	7.68166e+07	0.333889	0.925175	G12
Ppn	FBgn0003137	-1.56624	0.210222	-1.66468	-0.210222	0.278796	0.859671	0	0	0	0	-1.15485	0.284272	-0.852368	0.487482	-0.284272	0.917487	-0.0732581	0.0486486	-0.0486486	0.0907946	219579			G6
PpV	FBgn0003139	0.0274327	-0.0274327	0.110865	0.074307	-0.484903	-1.18045	0.00906019	-0.0976141	-0.00906019	0.0697282	0.0830557	-0.00270204	0.00270204	0.0160417	-0.00538374	-0.0777988	0.0672831	-0.0174258	-0.0447703	0.0174258	7.69268e+07	1.75634	1.00281	G12
pr	FBgn0003141, FBal0039818, FBgn0003145, FBgn0051481	-0.226812	-0.237176	-0.0153495	0.205421	0.297138	0.0153495	-0.0923657	-0.0212029	0.0212029	0.165574	-0.0439517	-0.0427998	-0.00562207	0.00562207	0.378894	0.409811	-0.11935	-0.0033498	0.0033498	0.0390727	4.93952e+07	0.18819	1.81175	G9
Prm	FBgn0003149	-1.70408	-0.930712	-0.511034	0.511034	1.17587	1.64305	0	0	0	0	-0.584433	-0.147094	-0.00857513	0.931177	0.00857513	2.4226	-0.12544	0.0256412	-0.0256412	0.113592	5.35357e+06			G10
phr	FBgn0003082	1.00712	0.616449	-0.652058	-2.00641	-0.616449	0.772853	0.805312	0.48077	-0.48077	-2.06946	-0.00578394	-0.0941299	0.0188036	-0.0818346	0.0466162	0.00578394	0.0815836	0.108114	-0.0919718	-0.0815836	1.68126e+06			G5
pum	FBgn0003165	0.00046442	-0.0225788	0.078639	0.282165	-0.00046442	-0.85185	-0.0471253	-0.107744	0.0471253	0.217939	-0.165776	-0.11554	-0.0314496	0.0314496	0.122781	0.10453	-0.0682531	-0.0292504	0.0292504	0.124756	2.61824e+07	0.513506	-0.933665	G8
put	FBgn0003169	0.0247308	-0.0247308	0.0959072	0.261236	-0.0646017	-0.661699	-0.0478763	-0.0418561	0.0418561	0.120967	-0.821538	-0.497184	-0.0563437	0.0563437	0.578934	0.335674	-0.952581	-0.253189	0.253189	0.683085	4.36988e+06	0.722188	2.90085	G10
px	FBgn0003175, FBal0014102, FBgn0004101	-0.0941561	0.0941561	-0.14808	-0.337499	0.102012	1.20323	0.0279166	-0.22835	0.063906	-0.0279166	0.158145	0.0351822	0.0765681	-0.0351822	-0.179335	-0.0796288	0.00196226	0.0776297	-0.00196226	-0.0427041	2.90499e+06	1.30923	0.0262039	G11
sav	FBgn0053193	1.02834	0.900215	0.469332	-0.469332	-1.07747	-0.760982	0.108086	0.131362	-0.108086	-0.516211	0.17009	-0.0934684	-0.0154659	0.151644	0.0154659	-0.0639135	-0.127754	-0.149661	0.127754	0.258263	260807	1.2011	0.744951	G1
r	FBgn0003189	-0.113703	0.053974	-0.053974	0.0707964	0.0865577	-0.361359	-0.00487345	-0.044735	0.00487345	0.10858	0.117815	0.0434323	-0.0195958	-0.0595597	0.0195958	-0.0629411	0.00391117	-0.00391117	-0.0411353	0.0182524	1.44336e+08	0.0180137	0.0728284	G11
Tab2	FBgn0086358	0.114796	0.0399303	0.109118	-0.0399303	-1.37825	-2.08521	-0.0814997	-0.0442899	0.0442899	0.0627616	0.0425041	-0.092688	0.023509	-0.023509	0.122428	-0.163245	0.00181732	-0.00181732	-0.0196028	0.116417	979444	1.99596	-2.08145	G2
Ras85D	FBgn0003205	-0.282243	-0.263474	-0.109991	0.109991	0.298413	0.116915	-0.0181144	-0.0445992	0.0181144	0.123175	-0.321485	-0.0736525	-0.1257	0.0736525	0.47161	0.786648	-0.140345	-0.0508813	0.0508813	0.264297	4.70035e+07	0.909065	1.22273	G9
Ras64B	FBgn0003206	0.0805105	-0.0236369	0.0635041	0.0236369	-0.601466	-1.11324	0.00234331	-0.0068168	-0.00234331	0.119796	-0.751349	-0.32224	-0.0603551	0.0603551	0.129893	0.230644	-0.42859	-0.118052	0.118052	0.476913	6.31702e+06	0.0543011		G8
rb	FBgn0003210, FBal0178229, FBgn0015799	-0.0768385	-0.0395617	0.0395617	0.169204	0.148796	-0.292774	-0.00177958	-0.119044	0.00177958	0.131844	-0.143661	-0.0326129	-0.0010723	0.0683678	0.0010723	0.0223791	-0.0933185	-0.0508282	0.0508282	0.127441	2.9164e+07	-0.825718	1.41474	G11
CG11722	FBgn0037777	0.729772	0.548249	0.348393	-0.348393	-0.812057	-0.770732	0.100957	0.170998	-0.100957	-0.557754	0.119105	-0.092582	-0.0267604	0.0267604	0.0364952	-0.21757	-0.00256596	-0.163189	0.0484461	0.00256596	4.18488e+07	0.200754	-0.0347822	G4
Nak	FBgn0015772	0.429933	0.306843	0.0775171	-0.392648	-0.422894	-0.0775171	0.264627	-0.00167217	0.00167217	-0.159244	0.0556349	-0.0920381	-0.0208924	0.0208924	-0.0263571	0.164514	0.0870473	0.0287276	-0.0287276	-0.0928957	1.55095e+06	3.38982	-2.56985	G4
ref(2)P	FBgn0003231	-0.0780053	-0.0599223	0.0852851	0.227816	0.0599223	-0.970766	-0.0998257	-0.0399309	0.0399309	0.157679	-0.11262	-0.206541	0.123731	0.360119	0.11262	-0.715307	-0.369738	-0.368294	0.368294	0.383345	4.15365e+07	0.282757	0.600473	G8
rib	FBgn0003254	-1.17773	-0.201101	-0.715404	0.201101	1.7803	2.76343	0	0	0	0	-1.07411	0.44564	-1.01652	-0.44564	1.16126	1.95788	-0.168575	-0.0053632	0.0053632	0.283164	846791			G7
rl	FBgn0003256	-0.0358249	-0.139606	0.0788901	0.275208	0.0358249	-1.04207	-0.0208457	0.00386697	-0.00386697	0.0844057	-0.422206	-0.143235	-0.0262213	0.0262213	0.161182	0.149722	-0.207833	-0.0531607	0.0531607	0.195199	1.15753e+08	-0.832533	0.215308	G8
r-l	FBgn0003257	-0.138375	0.00601797	-0.00601797	0.161365	0.252912	-0.229946	-0.0785403	-0.0405881	0.0405881	0.202642	0.00178398	-0.0483073	-0.00178398	0.00617556	-0.00289475	0.00636758	0.0185058	0.0188744	-0.0284884	-0.0185058	2.67334e+08	-1.0544	1.71702	G11
Rm62	FBgn0003261	-0.110261	-0.160807	-0.0825283	0.159054	0.0825283	0.132089	-0.0587136	-0.214498	0.0587136	0.202188	0.0438092	-0.0109548	-0.121511	0.0109548	0.0514087	-0.104967	-0.0454022	-0.425022	0.0454022	0.0871938	4.10073e+06	-1.13826	4.07396	G11
Tim10	FBgn0027360	0.512721	0.277385	0.131515	-0.253811	-0.573919	-0.131515	0.0516474	0.201355	-0.0516474	-0.27881	0.293448	-0.0910363	-0.0136	0.0136	0.180628	-0.489727	0.0176746	-0.166945	0.0679121	-0.0176746	5.92236e+07			G4
RpLP2	FBgn0003274	-0.299825	-0.0545828	-0.0397125	0.0397125	0.22612	0.31151	-0.0820703	-0.0975088	0.0820703	0.249336	0.00333553	-0.0152882	0.0917026	-0.00333553	0.0137556	-0.0639628	0.0478241	0.0404848	-0.0447296	-0.0404848	4.50761e+09	-0.721396	2.73265	G11
RpII18	FBgn0003275	-0.247668	-0.194052	-0.0265511	0.0265511	0.259696	0.549486	-0.0748928	-0.0171987	0.0171987	0.191868	-0.0226534	0.14381	-0.0223224	-0.120582	0.0628218	0.0223224	-0.108635	0.0720787	-0.0271537	0.0271537	5.22644e+07	-1.23626	0.711667	G11
RpII215	FBgn0003277, FBgn0004855	-0.183364	-0.103032	-0.0216933	0.159222	0.243617	0.0216933	-0.00972307	-0.12257	0.00972307	0.153145	-0.238269	-0.0587489	-0.0271531	0.0271531	0.1694	0.170288	-0.228638	-0.0280265	0.0280265	0.129721	3.39811e+07	-0.298908	1.53316	G9
RpI135	FBgn0003278	-0.180237	-0.0412832	0.018064	0.0944495	-0.018064	0.104418	-0.0421053	-0.115888	0.0421053	0.0563772	0.0159547	0.0339475	0.0263349	-0.0353928	-0.0159547	-0.0601673	0.00881852	-0.00158367	0.00158367	-0.0284249	1.54197e+07	0.332797	0.383666	G11
RpL4	FBgn0003279	-0.222781	-0.144443	-0.0826557	0.0826557	0.257585	0.29539	-0.167857	-0.0788492	0.0788492	0.30345	0.0128034	0.0504042	0.060555	-0.0128034	-0.0471425	-0.0132781	0.00221341	0.050921	-0.00221341	-0.0358418	2.9034e+09	0.255211	0.575819	G11
rst	FBgn0003285	-0.0215419	0.0428298	-0.0812969	0.0215419	-0.0698978	0.63807	-0.0404497	0.0878553	-0.0565678	0.0404497	-0.193753	0.0136709	-0.203165	-0.0136709	0.722558	1.33017	-0.107472	-0.053494	0.053494	0.202561	333326	1.09976		G9
Uvrag	FBgn0032499	0.283457	0.292987	-0.0533329	-1.13028	-0.983552	0.0533329	0.14183	0.119897	-0.119897	-0.622053	0.107695	-0.0907337	-0.0345699	0.0345699	-0.0557086	0.0470177	-0.0103606	0.040895	-0.020834	0.0103606	359350			G5
ry	FBgn0003308, FBal0082287	-1.25759	-0.604002	-0.134384	0.134384	1.73018	2.67277	-0.0141921	0.00466906	0.018794	-0.00466906	-0.920131	0.0489665	-0.37194	-0.0489665	1.21302	2.45654	-0.225593	-0.102309	0.102309	0.310666	63866.5			G7
S	FBgn0003310, FBal0000321, FBal0003878, FBal0005136, FBal0005577, FBal0015108, FBal0015932, FBal0028924, FBal0029760, FBal0029927, FBal0038092, FBal0048948, FBal0063089, FBal0138423, FBgn0023034, FBtp0022460, FBtp0159068	0.0127547	-0.0127547	0.060948	-0.0527509	-0.228067	0.455401	0.00871903	-0.05192	-0.00871903	0.0296554	0.370422	0.0546046	0.0433272	-0.220354	-0.201067	-0.0433272	0.323393	0.104571	-0.104571	-0.104571	1.53733e+06	3.58461		G11
sax	FBgn0003317	0.0193578	-0.0193578	0.103929	0.273902	-0.138684	-0.150161	-0.0554361	-0.0805515	0.0554361	0.147435	-0.524384	-0.308275	-0.0836823	0.149204	0.0836823	0.142143	-0.588399	-0.170476	0.170476	0.412884	4.0053e+06	-0.309156	1.61917	G8
sbr	FBgn0003321, FBal0015165	0.0927782	-0.0162855	0.0162855	0.0265701	-0.155402	-0.255219	0.0195527	-0.0369848	0.00680493	-0.00680493	-0.447424	-0.168955	-0.0357934	0.0357934	0.189111	0.221215	-0.279983	-0.125648	0.125648	0.251423	2.09809e+07			G8
sca	FBgn0003326	-1.76303	-1.04098	-0.277113	0.277113	1.83306	2.97436	0.109238	-0.00943059	-0.00943059	0.00943059	-0.30552	-0.0858728	-0.0196958	0.0196958	1.53973	2.28515	-0.177468	0.0994232	0.0222553	-0.0222553	324494			G7
Sce	FBgn0003330	-0.0280623	-0.086353	0.0280623	0.180384	0.186493	-0.0584168	-0.163613	-0.1009	0.1009	0.224801	-0.722809	-0.318867	-0.161568	0.161568	0.398563	0.806945	-0.485673	-0.226513	0.226513	0.595661	6.45441e+06	0.986662	0.530914	G10
Jra	FBgn0001291	1.65755	1.07575	-0.0699014	-1.24417	-0.456093	0.0699014	0.758757	0.418714	-0.418714	-1.80265	-0.0480328	-0.0904265	-0.136076	0.0480328	0.198819	1.12909	0.0809544	0.260531	-0.0809544	-0.13202	3.00003e+06	1.76687	-0.98031	G5
RanGAP	FBgn0003346	-0.306645	-0.245585	-0.0595555	0.0595555	0.366374	0.712932	-0.0410859	-0.0328715	0.0328715	0.15415	-0.0573818	-0.0486497	-0.0170585	0.0170585	0.112776	0.225761	-0.0453722	0.022525	0.00604627	-0.00604627	1.55357e+08	0.0805948	0.145551	G9
sesB	FBgn0003360	-0.215172	-0.226264	-0.0523833	0.0523833	0.145204	0.0865757	-0.132368	-0.0121047	0.0121047	0.146044	-0.0485407	-0.0198149	0.0459026	0.0198149	-0.0734273	0.0704188	0.000927099	0.0528075	-0.0756248	-0.000927099	2.05721e+09	-1.15291	0.90065	G11
sgg	FBgn0003371	-0.249742	-0.237122	-0.102073	0.181168	0.36436	0.102073	-0.0692889	-0.0951592	0.0692889	0.240815	0	-0.204859	-0.23433	0	0.0154484	0.295456	-0.0962675	-0.0374405	0.0560692	0.0374405	6.60171e+06	1.30251	0.0436888	G9
shg	FBgn0003391	-0.513107	-0.325715	-0.221279	0.221279	0.73673	0.783165	0.00720131	-0.19347	-0.00720131	0.155942	-0.904463	-0.158169	-0.174972	0.158169	0.622002	1.04574	-0.877226	-0.282743	0.282743	0.60713	7.79792e+06	-0.0242348	0.897845	G10
shi	FBgn0003392	-0.137153	-0.0418331	0.0927192	0.158263	0.0418331	-0.496105	-0.00711676	-0.0900187	0.00711676	0.11848	-0.0238313	-0.00757415	0.00757415	0.0157778	0.0110464	-0.0176306	0.0100101	0.0136608	-0.0100101	-0.0266021	1.29484e+08	1.02443	-1.50014	G11
CG4598	FBgn0032160	0.985571	0.778985	0.376748	-0.376748	-0.981777	-1.12086	0.204645	0.127656	-0.127656	-0.664135	0.215667	-0.0880632	-0.114446	0.119821	0.0880632	-0.535792	0.0168336	-0.537494	0.0112319	-0.0112319	1.49283e+08	1.57631	-0.959703	G4
sina	FBgn0003410	0.00655368	-0.00655368	0.126373	0.201883	-0.354297	-0.951138	-0.0507939	-0.0861759	0.0507939	0.123833	-0.572591	-0.0377617	-0.0014909	0.346077	0.0014909	0.221186	-0.229906	-0.152427	0.152427	0.39324	3.97461e+06	1.72986		G8
skd	FBgn0003415	0.000618534	-0.000618534	0.159529	0.218268	-0.0551747	-0.0548173	-0.0260077	-0.156329	0.0260077	0.142193	-0.0800277	-0.0745202	-0.0150833	0.0150833	0.0316284	0.0255263	-0.036369	-0.0247114	0.0247114	0.137503	4.74261e+06	1.86857	-0.935232	G11
sl	FBgn0003416, FBgn0003423, FBgn0261445	-0.139596	-0.0326758	0.0326758	0.188635	0.180614	-0.204532	0.0241956	-0.0726405	-0.0241956	0.0999356	-0.277457	-0.0846154	-0.0677325	0.0677325	0.137605	0.327272	-0.141404	-0.0772108	0.0772108	0.212546	5.58117e+06	0.909673		G8
alpha-Man-IIa	FBgn0011740	0.796354	0.717662	0.54028	-0.54028	-1.60784	-1.14247	0.0755839	0.0248363	-0.0248363	-0.487971	-0.514918	-0.0879948	0.0266371	-0.0242755	0.04923	0.0242755	-0.514236	-0.080459	0.080459	0.128288	752706	-1.66164	4.05264	G4
sm	FBgn0003435, FBal0015761, FBgn0003441, FBgn0262656	-0.750216	0.183898	-0.971936	-0.183898	0.851744	2.04096	0.0622123	-0.130321	-0.0205677	0.0205677	-0.414973	0.126472	-0.215476	-0.09726	0.09726	0.473247	-0.194383	0.15984	0.0196386	-0.0196386	423543			G6
smo	FBgn0003444, FBgn0003435	-0.211978	-0.169465	-0.0646712	0.171828	0.627727	0.0646712	-0.0461101	-0.0249209	0.0249209	0.0433646	-0.841781	-0.253579	-0.216042	0.216042	0.758107	1.40602	-0.084811	-0.241671	0.084811	0.21347	492897	1.98127	1.43501	G10
sn	FBgn0003447, FBgn0003448	-0.13982	-0.0342917	0.0342917	0.243217	0.264018	-0.0817679	-0.0534123	-0.0347184	0.0347184	0.169786	-0.0586651	0.0148993	-0.043374	-0.00981369	0.00981369	0.0260454	0.0183892	0.036112	-0.0521462	-0.0183892	1.18189e+08	1.53979	-0.000400595	G11
snf	FBgn0003449	-0.13653	-0.195597	-0.00624311	0.00624311	0.141872	0.226943	-0.171496	-0.0332436	0.0332436	0.0464131	0.00647201	0.0151971	0.0393099	-0.00647201	-0.13587	-0.0119056	0.0927786	0.0514452	-0.102323	-0.0514452	1.56821e+08	0.180596	-1.14007	G11
stwl	FBgn0003459	-0.00706782	-0.0874938	0.00706782	0.348003	0.334802	-0.412414	0.0996826	0.00142262	-0.00142262	-0.0159128	-0.653277	-0.17849	-0.116264	0.116264	0.418351	0.855016	-0.259188	-0.134125	0.134125	0.40246	4.85806e+06	0.817019	2.08477	G10
Sod1	FBgn0003462	0.0112936	-0.0112936	0.0286643	0.171023	-0.0445052	-1.64411	-0.117338	-0.0196961	0.0196961	0.154127	0.0593407	-0.0119293	-0.00705336	0.0158545	0.00705336	-0.0790478	0.00491362	0.0300911	-0.00491362	-0.0420981	1.76342e+09			G12
sog	FBgn0003463	-1.77346	-1.09152	-0.495226	0.495226	1.72366	1.68793	-0.00476153	-0.00476153	0.041073	0.00476153	-0.734501	-0.152685	0.0174738	-0.0174738	0.70392	1.55147	-0.332857	0.0752276	0.0839133	-0.0752276	117607			G7
CG31694	FBgn0051694	0.272863	0.241988	0.222191	-0.307946	-0.708041	-0.222191	0.00247436	0.023798	-0.00247436	-0.224314	-0.0206542	-0.0879831	-0.0651892	0.0560847	0.0206542	0.0365476	-0.0401506	-0.112034	0.050477	0.0401506	5.01687e+07	1.42291	-0.424945	G4
rno	FBgn0035106, FBgn0004400, FBgn0016977	0.433193	0.352083	0.211543	-0.211543	-0.626486	-0.241043	0.209666	-0.034685	0.034685	-0.147951	-0.172108	-0.0869949	-0.0169042	0.0169042	0.145702	0.271961	-0.214771	-0.180688	0.180688	0.227885	179469	1.97819	-0.000422169	G4
spn-A	FBgn0003479	0.253627	0.26769	0.163471	-0.163471	-0.673006	-0.792378	0.0174531	0.00954791	-0.00954791	-0.0291838	-0.0858401	-0.0344919	0.156445	0.147965	0.0344919	-0.0587333	-0.138877	-0.0747718	0.0747718	0.181198	1.11073e+07	-0.894251	-0.102669	G12
spn-E	FBgn0003483	0.211052	0.158123	0.153029	-0.153029	-0.722208	-0.943014	0.101713	0.0132964	-0.0132964	-0.124711	0.000613543	-0.000613543	0.158283	0.10142	-0.0625368	-0.062003	-0.173572	-0.0696362	0.0696362	0.100508	8.85811e+06	-0.785244	1.88438	G12
spo	FBgn0003486	-2.11251	-1.25356	-0.458337	0.458337	1.67015	1.52813	0	-0.0370104	0.0320373	0	-0.36603	-0.122508	-0.217666	0.122508	1.80793	2.74476	-0.304243	-0.0450503	0.0450503	0.12701	287942			G7
CG9257	FBgn0032916	0.951412	0.921683	0.573422	-0.774655	-1.31153	-0.573422	0.224691	0.0615669	-0.0615669	-0.869897	-0.0895277	-0.086605	0.0325858	0.0552079	0.123547	-0.0325858	-0.131896	-0.053798	0.0585545	0.053798	1.31046e+07	0.269948	2.80759	G1
Btk29A	FBgn0003502	-0.0724466	-0.0669985	0.0669985	0.25475	0.275039	-0.308149	-0.0162736	-0.0329835	0.0162736	0.148644	-1.39707	-0.627145	-0.241818	0.241818	0.430814	0.441778	-0.968717	-0.360624	0.360624	0.897981	2.77395e+06	1.54165	0.995562	G10
srp	FBgn0003507	-1.02643	-0.294558	-0.241647	0.241647	1.91834	2.76218	-0.0216444	0.0833055	0.0216444	-0.0268355	-0.397177	-0.102535	-0.202945	0.102535	1.35484	2.3329	-0.0216421	0.016343	-0.016343	0.143704	838624			G7
Sry-alpha	FBgn0003510	-1.22549	-0.338735	0.338735	1.79506	2.47132	-1.02781	-0.0201311	-0.0331976	0.0201311	0.121794	-1.15192	-0.568548	-0.206402	0.283268	1.71868	0.206402	0.265257	0.317725	-0.265257	-0.277181	849458			G10
Sry-beta	FBgn0003511	0.0216339	-0.0216339	0.168745	0.14343	-0.108348	-0.569374	-0.132083	-0.058256	0.058256	0.182975	-0.380516	-0.0401636	-0.0882882	0.0401636	0.271458	0.420364	-0.112512	-0.0356606	0.0356606	0.296136	3.41975e+06			G8
Sry-delta	FBgn0003512	-0.0969002	-0.0753752	-0.125004	0.0753752	0.175239	0.128257	-0.138633	-0.0375627	0.0375627	0.199124	-0.624763	-0.177646	-0.072478	0.072478	0.343346	0.546245	-0.514771	-0.205121	0.205121	0.318712	3.00415e+06	-0.3277		G9
sqh	FBgn0003514	-0.105429	-0.0777165	-0.0550329	0.0550329	0.411946	0.688659	-0.196723	-0.0101387	0.0101387	0.0807241	-0.12766	0.0373049	-0.078312	-0.0373049	0.168154	0.226794	0.00718014	-0.0639255	0.00128972	-0.00128972	5.91467e+07	-0.605984	1.4024	G9
sta	FBgn0003517, FBab0010522	-0.258178	-0.0317822	-0.0697488	0.0317822	0.191963	0.281593	-0.155967	-0.101897	0.101897	0.253048	0.0179648	-0.0168102	0.0238948	-0.0507991	-0.184578	0.0168102	0.0278114	0.0140985	-0.0140985	-0.0531963	2.05685e+09	0.416998	2.03877	G11
stau	FBgn0003520	-0.251173	-0.262392	-0.0868384	0.0868384	0.115845	0.202141	-0.0574877	-0.165592	0.0574877	0.16597	0.179321	0.153217	0.145637	-0.145637	-0.678992	-0.832319	0.00903282	0.0388255	-0.00903282	-0.169372	9.00239e+06	-0.413325	2.38722	G11
stg	FBgn0003525	0.112406	0.00224229	0.0375803	-0.00224229	-0.672443	-0.20919	-0.04825	-0.0547891	0.04825	0.0713419	0.157487	0.559639	0.714685	-0.157487	-0.915264	-1.01475	-0.717746	-0.0386276	0.208911	0.0386276	7.25361e+06	0.383552	2.00079	G3
sub	FBgn0003545	-0.229517	-0.2252	-0.0248931	0.0619524	0.03519	0.0248931	-0.0969489	-0.0400301	0.0400301	0.124399	-0.164744	-0.102924	-0.0156223	0.0625666	0.0245681	0.0156223	-0.126955	-0.0327824	0.0327824	0.102088	3.9999e+07	-0.344544	0.421935	G11
Su(dx)	FBgn0003557	0.0514761	-0.00444446	0.0662166	0.00444446	-0.544677	-0.559489	0.0133354	-0.0482326	-0.0133354	0.042212	-0.487043	-0.141782	-0.0917279	0.0917279	0.151398	0.349054	-0.420676	-0.171064	0.171064	0.310416	3.85934e+06	0.966261	3.08446	G8
su(f)	FBgn0003559, FBal0016266	-0.30364	-0.219689	-0.0416686	0.0416686	0.448875	0.875516	-0.059389	-0.0602249	0.059389	0.0977363	-0.00660532	-0.00640504	-0.00218067	0.0210927	0.00218067	0.0552896	0.0535935	-0.0337427	-0.00104002	0.00104002	3.26778e+07	-0.345442	-1.00575	G11
su(Hw)	FBgn0003567	-0.0587722	-0.0415189	0.0415189	0.225004	0.218399	-0.27987	-0.00951467	-0.0224425	0.00951467	0.132832	-0.819332	-0.334693	-0.152366	0.152366	0.449522	0.684911	-0.641924	-0.177211	0.177211	0.511468	1.03011e+07	-0.470694	1.68375	G10
su(sable)	FBgn0003575	-0.135125	-0.0304995	0.0304995	0.211026	0.222183	-0.482485	-0.00497922	-0.0305876	0.00497922	0.118998	-0.382529	-0.175997	-0.088881	0.088881	0.272393	0.335453	-0.28398	-0.123628	0.123628	0.230603	4.93009e+06	-0.810259	1.34448	G8
Su(var)3-7	FBgn0003598, FBal0016554	-0.0224665	-0.0160985	0.104767	0.302791	0.0160985	-0.601478	-0.0384394	-0.210309	0.0384394	0.155481	-0.942987	-0.39893	-0.0944382	0.0944382	0.213541	0.202186	-0.837125	-0.274432	0.274432	0.503845	8.26882e+06	-1.28482	3.23205	G8
Su(var)205	FBgn0003607, FBal0016503	-0.291022	-0.302961	-0.061905	0.061905	0.389708	0.843573	-0.12953	-0.0478628	0.0478628	0.204053	-0.0604821	-0.00543382	-0.0280934	0.00543382	0.115593	0.139573	-0.0439114	0.0167416	0.0241221	-0.0167416	1.67608e+08	-1.1199	1.22952	G9
su(w[a])	FBgn0003638	-0.0284857	0.0284857	0.0438107	0.258477	-0.140841	-0.386152	-0.0484831	-0.250186	0.0484831	0.141082	-0.214758	-0.115517	-0.0333331	0.0333331	0.112383	0.0673141	-0.102967	-0.0652931	0.0652931	0.136455	4.81777e+06			G8
sw	FBgn0003654	0.0806787	0.056188	0.000597513	-0.000597513	-0.273491	-1.05168	-0.0814308	-0.0628173	0.0628173	0.0709569	0.173045	0.0309983	-0.016201	0.016201	-0.0553985	-0.169752	0.0196096	0.0808183	-0.0196096	-0.113701	1.28273e+08		0.79804	G12
swa	FBgn0003655, FBal0001840, FBgn0000376	0.0927101	0.137506	0.150039	-0.0927101	-1.26397	-2.91332	-0.027312	-0.0340525	0.027312	0.0658602	1.77625	1.12996	0.176614	-0.176614	-0.565149	-1.00759	0.95847	0.318026	-0.318026	-1.01461	8.88261e+06		-2.7006	G3
sws	FBgn0003656	-0.00917457	0.00917457	0.10868	0.27234	-0.0945314	-0.618436	-0.00432236	-0.138631	0.00432236	0.139433	-0.178892	-0.047992	0.00828583	-0.00828583	0.0386621	0.152562	-0.104024	-0.0420772	0.0420772	0.167871	5.5211e+06	1.16341	0.264163	G11
Syb	FBgn0003660, FBgn0013342	-0.110619	-0.127792	-0.0163195	0.118151	0.134499	0.0163195	-0.0294992	-0.0143783	0.0143783	0.152689	0.134564	-0.0515862	-0.144805	0.091526	-0.0566647	0.0515862	-0.0315434	-0.285806	0.0315434	0.0971778	1.82699e+08	0.461028	1.12234	G11
eIF2B-alpha	FBgn0039726	0.363538	0.343424	0.185051	-0.185051	-0.785479	-0.321848	0.0388921	0.15511	-0.0388921	-0.167134	0.199744	-0.086233	-0.00560365	0.00560365	0.0238477	-0.182322	0.00638741	-0.00638741	0.0417867	-0.0558333	5.58586e+07	0.832348	-0.910793	G4
Cct1	FBgn0003676, FBgn0041342	-0.224084	-0.123722	-0.0663739	0.0663739	0.0795493	0.191474	-0.0562475	-0.0265217	0.0265217	0.14118	-0.373349	-0.233866	-0.0996625	0.0996625	0.286492	0.388872	-0.184731	-0.122617	0.122617	0.285408	5.27677e+06			G9
term	FBgn0003683	-1.30487	-0.266305	0.266305	1.85972	2.198	-1.03286	0.0544996	0	0	0	-1.15312	-0.674906	-0.351717	0.351717	1.14936	0.907401	0.0230033	0.237648	-0.0230033	-0.0360476	2.10028e+06			G10
Tbp	FBgn0003687	0.237511	0.189028	0.170485	-0.170485	-0.887055	-0.620566	-0.0340734	0.0190862	0.0460092	-0.0190862	-0.180121	-0.0735521	0.0179134	0.0433346	-0.0179134	0.188848	-0.323089	-0.0648535	0.0648535	0.170106	5.66464e+06	-0.915421	1.8907	G12
thr	FBgn0003701	-0.0960541	-0.075533	0.0836867	0.235908	0.075533	-0.277035	-0.0340153	-0.0437882	0.0340153	0.158763	-0.0725959	-0.0421458	0.0955675	-0.0496016	0.227349	0.0421458	-0.327027	-0.146846	0.146846	0.287087	2.37117e+06	0.11794	0.829401	G11
tko	FBgn0003714	0.0966649	-0.0383333	0.0383333	0.0480998	-0.0585854	-0.645986	-0.0950476	-0.0662265	0.0662265	0.113034	0.230822	0.0876515	0.0121653	-0.0191929	-0.0121653	-0.234749	0.0536578	0.0220482	-0.026586	-0.0220482	8.15028e+07	0.567104	0.235674	G12
tkv	FBgn0003716	-0.437675	-0.251171	-0.160078	0.160078	0.269992	0.587493	-0.0394221	-0.338834	0.0394221	0.239046	-0.201262	-0.0498429	0.051768	0.0498429	0.0924068	-0.169517	-0.257236	-0.0469172	0.0469172	0.143517	1.24547e+07	-0.97722	1.61651	G11
Tm1	FBgn0003721	-0.195983	-0.182186	-0.0438731	0.214012	0.231298	0.0438731	-0.058459	-0.00466121	0.00466121	0.10799	-0.201395	-0.109379	-0.167898	0.109379	0.227656	0.171403	-0.208012	-0.53394	0.208012	0.316455	3.85633e+07	0.707816	1.83385	G9
Egfr	FBgn0003731	-1.62488	-0.68574	-0.511721	0.511721	1.65603	2.43063	0.0816372	0.0110826	-0.0562146	-0.0110826	-0.461148	0.185619	-0.349038	-0.185619	1.26705	2.49633	0.0121238	0.659822	-0.0121238	-0.26541	144247			G7
tor	FBgn0003733, FBgn0021796	-0.0133952	0.0133952	0.11419	0.208761	-0.348572	-2.12601	-0.00807042	-0.0543675	0.00807042	0.126839	-0.522979	-0.154575	0.154575	0.239701	0.255376	-0.548037	-0.585475	-0.207069	0.207069	0.388951	3.72183e+06	-2.06782	3.448	G8
tra2	FBgn0003742, FBal0017020	0.244467	0.139988	0.0568067	-0.0568067	-0.636186	-0.749004	0.0129035	-0.017991	-0.0129035	0.0266519	-0.545508	-0.175435	-0.0463819	0.0463819	0.149714	0.337929	-0.281218	-0.263443	0.263443	0.465255	779521	2.20922		G8
blp	FBgn0038387, FBgn0260960	0.312532	0.240503	0.237881	-0.237881	-0.927955	-1.55755	0.0631388	0.0367545	-0.0367545	-0.183326	0.392583	-0.085196	-0.0440565	0.0440565	0.184777	-0.359006	0.0522098	-0.0951468	0.0955501	-0.0522098	8.37403e+07			G2
sle	FBgn0037810	0.818965	0.66761	0.335227	-0.849828	-1.39451	-0.335227	0.165574	0.0710851	-0.0710851	-0.59487	0.118765	-0.0844995	-0.090268	-0.0122419	0.0451204	0.0122419	0.202153	0.0502269	-0.0502269	-0.14817	1.11221e+08	1.30598	-0.420314	G4
CG30109	FBgn0050109	0.811549	0.776232	0.540273	-0.540273	-1.84834	-1.94246	0.131261	0.108812	-0.108812	-0.590613	0.0979857	-0.0838527	0.134432	0.0519098	-0.0519098	-0.0672014	0.0733688	-0.0862982	-0.0733688	0.0954832	3.02213e+07			G2
ttk	FBgn0003870	0.592237	0.551455	0.111312	-0.566758	-0.872249	-0.111312	0.129306	0.0780015	-0.0780015	-0.584647	-0.751996	0.638605	-0.91625	-0.0999977	0.0999977	0.573016	-0.37383	0.00501518	-0.00501518	0.179007	403544	2.60604	-0.216485	G6
tub	FBgn0003882, FBgn0003884, FBgn0087040, FBtp0002651	0.0631823	0.00901352	0.141007	-0.00901352	-1.09044	-1.84496	-0.0397548	0.0261995	-0.0261995	0.0845018	-0.483966	-0.352771	0.0234	0.182758	0.13453	-0.0234	-0.702347	-0.163293	0.163293	0.177306	5.39885e+06	-1.61765	4.27559	G8
alphaTub84B	FBgn0003884	-0.311922	-0.130388	-0.0790295	0.0790295	0.381193	0.783922	-0.147386	-0.070241	0.070241	0.205931	-0.141897	-0.034833	0.014604	0.0583944	-0.014604	0.139695	-0.053428	0.0678372	0.0140747	-0.0140747	1.04841e+09	-1.03592	1.11917	G11
tud	FBgn0003891	0.879107	0.651039	0.0344468	-0.913804	-0.645643	-0.0344468	0.396525	0.138313	-0.138313	-0.625288	0.582646	0.234427	0.126851	-0.126851	-0.696179	-1.58995	0.321049	0.0613392	-0.0613392	-0.279718	3.00166e+07	-1.60277	-0.488245	G3
ptc	FBgn0003892, FBal0135637, FBti0002124	-1.33259	-0.542272	-0.298214	0.298214	2.04422	2.81805	-0.00446852	0	0	0.00974626	-0.581682	0.0542963	-0.0542963	-0.102072	2.10567	2.84789	-0.18785	0.249837	-0.447236	0.18785	516740			G7
RpL40	FBgn0003941	-0.0927833	-0.0735627	-0.0471211	0.0471211	0.204377	0.23683	-0.083127	0.00486505	-0.00486505	0.0871917	0.25339	0.0440176	-0.0440176	-0.0764787	0.0930502	-0.170381	-0.0404421	0.265707	0.0404421	-0.065766	9.79924e+07	-0.754701	0.921897	G11
RpS27A	FBgn0003942	-0.161754	-0.137176	-0.0459883	0.0459883	0.223857	0.29488	-0.0193858	0.0193858	-0.0298027	0.103715	-0.0381685	0.0499489	0.0540062	0.0175523	-0.107761	-0.0175523	0.0197102	0.0526021	-0.0642014	-0.0197102	7.02075e+07			G11
ush	FBgn0003963	-0.23057	0.0185477	-0.0185477	-0.183716	1.19552	2.63293	0.0701063	-0.0271125	0.0271125	-0.168281	-0.305792	-0.0292241	0.00694722	-0.00694722	0.521059	1.78671	0.0638381	-0.299957	-0.0638381	0.0777051	225229	0.187713	-0.636846	G9
vig2	FBgn0046214	1.75636	1.47373	0.562378	-1.06627	-1.43189	-0.562378	0.445148	0.255212	-0.255212	-1.338	0.136859	-0.0838389	0.0352938	0.0642567	-0.0352938	-0.0556384	-0.0170266	0.00695494	0.0551744	-0.00695494	5.13491e+08	0.336982	-0.328152	G1
vap	FBgn0003969	0.012511	-0.00418698	0.0150455	0.00418698	-0.0953832	-0.212381	0.0817503	0.0443578	-0.0557123	-0.0443578	-0.0530016	0.0262124	0.0234131	-0.020903	-0.00237972	0.00237972	0.0107365	0.0219507	-0.0571411	-0.0107365	1.56587e+07	1.11646	0.34477	G11
vir	FBgn0003977	-0.329976	-0.180627	-0.085453	0.085453	0.508218	0.953437	-0.0574013	-0.0236023	0.0236023	0.191941	-0.127868	-0.0339901	-0.0303073	0.0303073	0.426433	0.6075	-0.182848	-0.0167215	0.0167215	0.0355966	4.24222e+06	-0.999373	1.82271	G9
vls	FBgn0003978	0.0525819	0.103617	-0.0525819	-0.453323	-0.312504	0.411041	0.00798155	0.0609562	-0.00798155	-0.170751	0.00380717	0.00380717	-0.00380717	-0.0762702	0.0215978	-0.0257865	-0.0409167	0.0425181	-0.00384813	0.00384813	1.96291e+07	-0.384852	1.1344	G11
yrt	FBgn0004049	-0.207714	-0.194069	-0.0404691	0.164047	0.127131	0.0404691	-0.0476194	-0.212668	0.0476194	0.140403	-0.886315	-0.419063	-0.13233	0.13233	0.610402	0.896851	-0.685656	-0.308289	0.308289	0.788907	1.52731e+06	1.91172	0.800811	G10
z	FBgn0004050	-0.0335538	-0.0123278	0.0123278	0.0962106	0.0250407	-0.0393125	-0.0305496	-0.0319478	0.0305496	0.181187	-0.761142	-0.0387805	-0.38823	0.0387805	1.06439	1.4738	-0.412436	0.0866658	-0.0866658	0.51525	195879	2.48189		G10
uzip	FBgn0004055	-0.225504	-0.112543	-0.0828429	0.0828429	0.339121	0.915514	-0.11512	-0.021326	0.021326	0.267053	-0.416971	-0.0414327	-0.302074	0.0414327	0.241725	0.740976	-0.082735	-0.0598206	0.0598206	0.283975	1.23678e+06	0.467004	0.760025	G9
Zw	FBgn0004057	0.419833	0.511793	0.104399	-0.104399	-0.608001	-1.57711	0.182117	0.0901731	-0.125173	-0.0901731	0.0117874	0.0302831	0.0593848	-0.0117874	-0.102128	-0.121019	0.0151233	-0.00357081	-0.0108564	0.00357081	3.02332e+07			G12
Prosalpha4	FBgn0004066	-0.15348	-0.0334453	0.110571	0.241762	0.0334453	-1.36628	-0.120578	-0.027886	0.027886	0.15403	-0.0110297	0.00901433	0.0137894	0.0417115	-0.00901433	-0.0599653	0.0231941	0.00656896	-0.00830819	-0.00656896	1.04556e+09	-0.520276	0.124652	G12
MED8	FBgn0034503	0.518367	0.337266	0.0578179	-0.170234	-0.378354	-0.0578179	0.0979809	0.0853178	-0.0853178	-0.340564	0.0858122	-0.083635	-0.0117222	-0.122372	0.0909011	0.0117222	0.00603642	0.123117	-0.00603642	-0.0345062	1.62224e+07	0.229803	-0.265842	G4
bs	FBgn0004101, FBgn0000240	0.0626358	0.141167	0.106559	-0.0626358	-1.30081	-1.83913	-0.0158208	-0.0939157	0.0158208	0.106579	-0.141734	0.130367	0.0517001	0.251034	-0.22242	-0.0517001	0.114258	-0.1759	0.0919032	-0.0919032	3.94861e+06		-2.30263	G12
Cdk1	FBgn0004106	-0.337886	-0.304179	-0.0508255	0.0508255	0.202253	0.0786085	-0.104999	-0.0265258	0.0265258	0.105848	0.0756669	0.0609638	0.0190447	-0.0847341	-0.0190447	-0.0402918	0.00969508	0.0166077	-0.0261275	-0.00969508	1.97498e+08	-0.155158	-0.322929	G11
CG14434	FBgn0029915	0.406851	0.258245	0.138185	-0.138185	-0.967256	-2.3251	0.0438433	0.122541	-0.0438433	-0.0526774	0.0687588	-0.0833074	-0.0191172	0.0285992	0.0191172	-0.38658	0.03043	-0.270403	0.0189927	-0.0189927	1.60675e+08	0.107808	-0.598404	G2
Nrt	FBgn0004108	-1.44431	-0.804397	-0.472456	0.472456	1.55593	1.04955	-0.0785652	-0.102047	0.0785652	0.204771	-0.534712	0.0456154	-0.38592	-0.0456154	1.04911	1.65269	-0.254939	-0.094648	0.094648	0.107998	2.50508e+07	-1.64798	3.57367	G7
Tm2	FBgn0004117	-1.65838	-0.427558	-0.49758	0.427558	1.09794	1.74283	0	0.111031	0	0	-0.773674	-0.0197746	-0.149166	0.995756	0.0197746	2.37471	0.00480366	-0.0307405	-0.00480366	0.0238285	5.81234e+06	-1.38446		G10
boca	FBgn0004132	-0.122623	-0.172408	-0.0211638	0.0211638	0.0696025	0.0322991	-0.103706	-0.0647984	0.0647984	0.208242	0.0318036	-0.109996	-0.0318036	0.0535122	0.0429693	-0.067771	-0.0258138	-0.209915	0.059116	0.0258138	1.41007e+08	-0.870274	1.80322	G11
CG5199	FBgn0036994	0.384373	0.28167	0.303107	-0.28167	-1.3891	-1.141	-0.0253179	0.0253179	0.039855	-0.0358071	-0.27822	-0.0829453	0.121311	0.245844	0.0347756	-0.0347756	-0.537295	-0.157754	0.157754	0.313204	2.17229e+07	-0.910756	2.96611	G2
up	FBgn0004169, FBal0017627	-1.66433	-0.446511	-0.464413	0.446511	1.07339	1.62517	0.0420321	-0.0420321	-0.0420321	0.0689992	-0.39443	0.0424978	-0.0757081	0.929608	-0.0424978	2.47936	0.229647	-0.123511	0.034537	-0.034537	2.54309e+06	-1.70066		G10
mts	FBgn0004177	-0.212385	-0.14938	-0.0137633	0.200936	0.231497	0.0137633	-0.0812413	-0.109345	0.0812413	0.237833	0.0274541	0.00245918	0.0762383	-0.00245918	-0.0210156	-0.0704732	0.0161965	0.0132429	-0.0677789	-0.0132429	4.04533e+08	-0.820114	0.270188	G11
Csp	FBgn0004179	-0.0733787	-0.102228	0.0733787	0.259498	0.233685	-0.279198	-0.150703	-0.045341	0.045341	0.0837736	-0.31586	-0.306711	-0.0991036	0.0991036	0.695347	0.575812	-0.238477	-0.133784	0.133784	0.578794	2.86883e+07	1.68284	2.18577	G10
nonA	FBgn0004227	-0.656956	-0.201936	-0.316022	0.201936	0.879564	1.31996	0.0375498	-0.427999	-0.0375498	0.299371	-0.189559	-0.0324599	-0.0829105	0.0324599	0.352508	0.552378	-0.177394	-0.0593145	0.0593145	0.102806	6.54071e+07	0.0544405	1.59066	G9
Hrb87F	FBgn0004237	-0.0858404	-0.116872	-0.270085	0.0871248	0.0858404	0.46532	0.133814	-0.188426	-0.0815568	0.0815568	-0.011542	0.011542	-0.0266691	0.0769466	-0.0848514	0.311593	-0.0519521	0.0228217	-0.0228217	0.0260473	1.53988e+08	0.591635	1.30948	G11
HmgD	FBgn0004362	-0.263177	-0.169202	-0.0516	0.0516	0.322691	0.759119	-0.0463389	0.0120947	-0.0120947	0.088996	-0.00579082	0.277625	-0.164593	-0.12129	0.0907996	0.00579082	-0.0573396	0.00811119	-0.00811119	0.0967439	1.70699e+08	-0.512747	0.776535	G11
porin	FBgn0004363	0.00409391	0.0599448	0.0995017	-0.00409391	-0.349856	-0.527013	-0.0678273	-0.0182547	0.0182547	0.0239507	-0.0544463	-0.017238	0.0722179	0.0247015	-0.0294642	0.017238	0.0216379	0.0202708	-0.0657877	-0.0202708	3.33655e+09	-0.758152	1.39165	G12
CG5274	FBgn0036987	0.509554	0.371153	0.339274	-0.376058	-0.701931	-0.339274	0.0307815	0.0210207	-0.0210207	-0.204596	-0.0242532	-0.0817154	0.0471512	-0.0325519	0.0242532	0.0646131	-0.00643244	-0.0709264	0.00643244	0.00856548	7.44204e+06			G4
Ptp4E	FBgn0004368	0.0462042	0.0210729	-0.0210729	-0.201133	-0.116436	0.262595	0.117646	-0.0710782	0.0138629	-0.0138629	-0.151533	-0.212522	-0.00704483	0.00704483	0.187183	0.151241	-0.318357	-0.261686	0.261686	0.295404	389608	0.685157	1.63279	G11
Ptp99A	FBgn0004369	-0.00781832	0.0606183	0.00781832	-0.055377	-0.154997	0.494925	0.053582	-0.0899928	0.0261798	-0.0261798	0.111291	-0.170142	0.0379179	0.507326	-0.551232	-0.0379179	0.283862	-0.105156	0.0769326	-0.0769326	612498	0.953865	1.19608	G12
Ptp10D	FBgn0004370	-0.0421741	0.0421741	0.0697843	0.30783	-0.115421	-1.50441	-0.000829798	-0.14976	0.000829798	0.154551	-0.996058	-0.560676	-0.14914	0.14914	0.502815	0.402458	-0.749	-0.273662	0.273662	0.655116	1.29381e+06	0.776413	-0.669011	G10
fwd	FBgn0004373, FBal0095413	-0.124414	-0.115106	0.00188764	0.22383	0.205066	-0.00188764	-0.0225108	-0.083534	0.0225108	0.138728	-0.281798	-0.117164	-0.156752	0.219757	0.117164	0.226985	-0.131734	-0.12138	0.12138	0.140508	1.6383e+06	0.71881	1.46045	G8
neb	FBgn0004374	0.0215149	0.125348	-0.0215149	-0.338044	-0.131542	0.461886	0.136556	-0.0479377	0.0388291	-0.0388291	-0.0117585	-0.023725	0.0117585	-0.135462	0.165129	0.861085	-0.029441	-0.0457923	0.029441	0.0398556	1.26652e+06	2.34577	-1.19883	G9
Klp61F	FBgn0004378	-0.190234	-0.181001	-0.0658383	0.0658383	0.093959	0.111048	0.0330067	-0.0439991	-0.0330067	0.111893	-0.217551	-0.171311	-0.0573951	0.0573951	0.153436	0.313307	-0.124346	-0.0406005	0.0406005	0.120346	5.53827e+07	-0.0865519	1.23846	G9
Klp67A	FBgn0004379	0.01255	-0.0344029	0.0542249	-0.01255	-0.197381	0.0932603	-0.0074671	0.0074671	-0.016619	0.0194911	-0.0917275	-0.187319	-0.0521884	0.0521884	0.0947335	0.127773	-0.105557	-0.0729873	0.0729873	0.104081	1.85875e+07	1.75742	-0.233084	G8
Klp98A	FBgn0004387	0.0791463	0.0895869	0.0622229	-0.0622229	-0.627054	-0.670582	0.0900933	-0.0509561	0.0509561	-0.0601593	-0.0154343	0.0154343	0.141063	-0.0721666	0.198855	-0.219008	-0.179474	0.0251034	0.0224694	-0.0224694	2.21521e+06	-1.44521	2.26727	G12
bnk	FBgn0004389	-1.28527	-0.316282	0.316282	2.20177	2.16212	-3.47771	0.100317	0.0207214	-0.0207214	-0.0207214	-0.990851	-0.291374	0.0327084	0.579872	1.37975	-0.0327084	-0.0162965	0.0121921	-0.0121921	0.117091	902686			G10
RasGAP1	FBgn0004390	-0.121741	-0.138935	0.0224454	0.183344	0.160578	-0.0224454	-0.0420932	-0.109123	0.0420932	0.0954015	-0.520541	-0.356553	-0.161847	0.161847	0.372026	0.345915	-0.247474	-0.162979	0.162979	0.488528	3.81183e+06	1.66641	0.893211	G10
shtd	FBgn0004391	0.163432	0.129239	0.0792087	-0.0792087	-0.359786	-0.380151	-0.00162815	-0.0750783	0.0254877	0.00162815	0.0489135	0.0459412	0.0188777	-0.0188777	-0.0490884	-0.101112	-0.00743588	-0.0269513	0.00743588	0.0386696	9.92207e+06	0.0994183	-0.0772858	G12
unk	FBgn0004395	-0.021516	-0.000619792	0.000619792	0.184868	0.27564	-0.474513	-0.00551443	-0.0596616	0.00551443	0.0832117	-0.599437	-0.18859	-0.140872	0.140872	0.364131	0.515006	-0.548794	-0.114937	0.114937	0.290775	1.27058e+07	-0.267145	1.58391	G8
Vinc	FBgn0004397	0.0576715	0.0940969	0.0179314	-0.0179314	-0.726619	-1.98502	-0.0244131	-0.258686	0.0244131	0.0587158	0.118448	-0.00857555	0.00857555	0.0321446	-0.0182436	-0.0537302	0.00118413	-0.0177243	0.0288242	-0.00118413	8.33166e+07	0.764898	-1.30953	G12
Pep	FBgn0004401	-0.301679	-0.204865	-0.095818	0.095818	0.340663	0.80632	-0.0684413	-0.0285427	0.0285427	0.229338	-0.406778	0.00178788	-0.136115	-0.00178788	0.213183	0.421863	-0.26195	-0.0124084	0.0124084	0.134165	1.86243e+08	-1.68456	2.40207	G9
RpS14b	FBgn0004404	-0.142478	-0.0546832	-0.0585037	0.0546832	0.223011	0.30759	-0.155947	-0.0440162	0.0440162	0.164515	0.0393417	0.00942037	0.0400057	-0.00942037	-0.0651694	-0.0451642	0.0226836	0.0269037	-0.0226836	-0.0571794	2.74098e+09	-0.0350473		G11
tam	FBgn0004406, FBgn0262614	-0.0114032	0.0114032	0.087599	0.125943	-0.348814	-1.01238	-0.0345323	-0.0380795	0.0345323	0.160073	-0.104024	-0.0539509	0.0839072	0.0528168	0.0160232	-0.0160232	-0.0639341	-0.0276645	0.0276645	0.0555643	1.89757e+06			G12
pinta	FBgn0038966, FBal0194700	0.913702	0.848568	0.446384	-0.446384	-1.80374	-3.169	0.280475	0.124756	-0.124756	-0.566218	0.303666	-0.0797341	0.0797341	0.103038	-0.0818864	-0.370388	0.0398004	-0.394226	0.0393365	-0.0393365	1.18501e+06			G2
me31B	FBgn0004419	0.116629	0.0251957	0.167371	-0.0251957	-0.638091	-1.55252	0.000923557	0.0249029	-0.000923557	-0.00172106	1.57961	1.08935	0.499172	-0.499172	-1.02982	-1.23815	0.593164	0.354825	-0.354825	-1.58327	1.27211e+09	2.88016	-3.66231	G3
GatB	FBgn0039153	0.27103	0.124799	0.252708	-0.124799	-1.08028	-1.58059	0.0170877	0.0527191	-0.0170877	-0.0996683	0.163307	-0.0796147	0.124546	-0.135121	0.0796147	-0.149608	0.00166314	-0.0762932	0.00166314	-0.00166314	8.00251e+06			G2
Galphaq	FBgn0004435, FBgn0033756, FBgn0050054	0.0218484	-0.0218484	0.0491158	0.152961	-0.176596	-0.256733	-0.0177533	0.0177533	-0.0670837	0.0938722	0.0281276	0.0689999	0.0189494	-0.0481922	-0.0189494	-0.0572639	0.0693496	0.0153693	-0.0955585	-0.0153693	6.87659e+06			G11
Ubc6	FBgn0004436	-0.0469233	-0.0352422	0.0352422	0.254994	0.0540718	-0.679197	-0.145843	-0.035513	0.035513	0.214336	-0.1178	-0.061027	0.0597552	0.0566659	-0.0372778	0.0372778	0.0901666	0.0596705	-0.166454	-0.0596705	1.41939e+08	0.625652	-0.760176	G12
Ten-m	FBgn0004449	-0.439083	-0.14554	-0.171637	0.14554	0.71332	1.71465	-0.00209945	-0.221497	0.00209945	0.138656	-0.902058	-0.292188	-0.0788062	0.0788062	0.172199	0.308211	-0.831571	-0.172991	0.172991	0.373004	807757	-1.32122	4.04788	G9
mew	FBgn0004456	-1.03367	-0.0396079	-0.321866	0.0396079	1.77234	2.96541	0.0349227	-0.0485647	-0.00221614	0.00221614	-0.725966	-0.105177	-0.539553	0.105177	1.04313	2.38796	-0.180604	-0.278828	0.180604	0.496319	10869.1			G7
scramb1	FBgn0052056	0.338496	0.248324	0.287684	-0.248324	-1.57781	-1.83613	0.0499282	-0.0825425	0.0383323	-0.0383323	0.17507	-0.0794866	0.254477	0.0794866	-0.0976749	-0.165921	0.125615	0.00836562	-0.0287027	-0.00836562	2.225e+06	1.74114	0.535639	G2
CG3760	FBgn0022343	1.13291	0.817517	0.0517592	-1.14036	-1.1427	-0.0517592	0.323338	0.189619	-0.189619	-1.1509	0.0367522	-0.0792948	0.10512	0.048491	-0.0597558	-0.0367522	-0.0168519	0.00715431	-0.00715431	0.0806413	1.57825e+08	1.29648	-0.605199	G5
CG8360	FBgn0032001	1.61086	0.897616	0.357451	-0.488611	-0.357451	-0.463687	0.49832	0.286629	-0.286629	-1.17398	-0.00111062	-0.0787427	0.0383577	0.0143667	-0.0462691	0.00111062	0.133372	0.0109132	-0.13006	-0.0109132	1.05236e+06			G1
Fur1	FBgn0004509	-0.109029	-0.121136	-0.0454565	0.0454565	0.0492351	0.051004	-0.0292282	0.0157538	-0.0157538	0.0337158	0.195519	0.0342292	-0.0615276	-0.0164876	-0.0445414	0.0164876	0.180663	0.0151942	-0.0151942	-0.064996	4.60154e+06			G11
mge	FBgn0035473	0.737882	0.701691	0.389511	-0.389511	-1.80858	-1.87036	0.0696388	-0.00368732	0.00368732	-0.339663	0.321622	-0.0778965	-0.00397022	0.0396112	0.00397022	-0.351087	0.136574	-0.0968198	0.0663079	-0.0663079	9.77403e+07			G2
Mdr49	FBgn0004512	-1.94309	-0.956993	-0.37483	0.37483	1.89058	1.61769	0.0304371	0.00710739	-0.00710739	-0.00710739	-0.634271	-0.107779	0.0413513	-0.0413513	1.34491	2.4123	0.382066	0.015081	-0.015081	-0.045887	525645	-0.910471		G7
Dbp73D	FBgn0004556	-0.0643716	-0.0457307	0.0457307	0.278761	0.263299	-0.27986	-0.0863159	-0.041561	0.041561	0.178169	-0.25569	-0.164097	-0.0754377	0.0754377	0.209653	0.383621	-0.128674	-0.0411932	0.0411932	0.0801947	5.31911e+06	0.609473	-0.461141	G8
Rop	FBgn0004574	0.0493453	0.160943	0.122746	-0.0493453	-0.384233	-0.418355	-0.00496012	-0.0366937	0.0167517	0.00496012	0.0547099	0.00567694	-0.0390478	-0.0706241	-0.00567694	0.0356944	0.0520893	0.0185614	-0.0443729	-0.0185614	1.82815e+07	2.34526	-1.37334	G12
CG3326	FBgn0031519	0.353184	0.23968	0.159402	-0.230867	-0.443162	-0.159402	0.0846176	0.0269896	-0.0269896	-0.154092	0.0264634	-0.077863	-0.00621949	-0.000488127	0.0958352	0.000488127	-0.0553038	-0.0748817	0.0750328	0.0553038	3.61064e+06	0.380258	-1.08457	G4
B52	FBgn0004587, FBab0006748, FBal0121934, FBgn0044007, FBtp0056125	-0.342238	-0.166955	-0.0860429	0.0860429	0.479556	0.950536	-0.117182	-0.0382732	0.0382732	0.17212	-0.0110412	-0.095814	-0.073265	0.0110412	0.263145	0.267353	-0.0452351	-0.098039	0.0452351	0.0491652	4.7778e+08	-0.507281	1.96493	G9
pros	FBgn0004595	-1.03734	-0.169932	-0.346108	0.169932	1.82962	2.81431	0	0.0142148	0	0	-0.0316337	0.0224737	-0.0224737	-0.0878497	1.11669	2.00018	-0.3227	-0.111196	0.111196	0.6773	26647.8			G7
CycC	FBgn0004597	-0.238137	-0.210429	-0.0219434	0.0715975	0.254182	0.0219434	-0.0991365	-0.038153	0.038153	0.0738661	0.028287	-0.00136026	0.028287	0.00136026	-0.220942	-0.381779	-0.0292994	-0.00732339	0.00732339	0.0891557	7.86508e+06	-0.826834	-0.44451	G11
Fur2	FBgn0004598	0.00707877	-0.00707877	0.0760813	0.193373	-0.596694	-1.79768	-0.0144444	-0.155354	0.0144444	0.165426	0.153157	0.00441463	0.0460587	-0.00441463	-0.0339406	-0.247921	0.0185802	-0.0185802	-0.0766352	0.078736	399563	-0.82696	-0.748897	G12
Plc21C	FBgn0004611	-0.021977	0.021977	0.113389	0.163316	-0.360683	-1.15263	-0.000765561	-0.217609	0.000765561	0.176392	-0.681165	-0.334919	0.00731838	-0.00731838	0.139651	0.0622206	-0.706814	-0.125712	0.125712	0.28142	1.34877e+06			G8
Cys	FBgn0004629, FBgn0004179	-1.22661	-0.125531	-0.907593	0.125531	1.298	2.17451	-0.057395	-0.155018	0.278188	0.057395	-0.0701414	0.145181	-0.240911	-0.00040194	0.00040194	0.650614	0.0971709	0.116039	-0.0971709	-0.11615	4.2799e+07	-1.41632		G6
Rap1	FBgn0004636	-0.260059	-0.337548	-0.122929	0.122929	0.285578	0.408767	-0.0736466	0.00817311	-0.00817311	0.153289	-0.205531	0.0180151	-0.0644667	-0.0180151	0.357108	0.493119	-0.0822399	0.0226615	-0.0226615	0.0915292	9.30943e+07	-0.614845	1.08436	G9
drk	FBgn0004638	-0.357223	-0.282286	-0.0905229	0.0905229	0.368508	0.494433	-0.0361526	-0.0507283	0.0361526	0.213333	-0.267069	-0.00145814	-0.0518353	0.00145814	0.2685	0.368237	-0.0763331	0.00106403	-0.00106403	0.0816384	5.3643e+07	-0.273345	2.05948	G9
mute	FBgn0085444	0.622056	0.491994	0.252682	-0.429712	-0.687672	-0.252682	0.168607	0.0771614	-0.0771614	-0.573719	1.07574	-0.0777316	-0.0119563	0.0119563	0.035479	-0.133474	1.1649	0.120145	-0.182154	-0.120145	114385	2.81118	-1.51925	G4
ogre	FBgn0004646	-0.797823	0.0659939	-0.504094	-0.0659939	1.6286	3.06466	0.0597453	-0.00441756	0.00441756	-0.00620474	-0.549542	0.340852	-0.533497	-0.340852	0.438306	1.69136	-0.0554547	0.0554547	-0.140244	0.189349	753298			G7
N	FBgn0004647, FBal0033870, FBal0117992, FBgn0001956, FBgn0013820, FBtp0071154, FBtp0141413	-0.254761	-0.0747946	-0.0969859	0.0747946	0.219335	0.672993	0.0272695	-0.170574	-0.0272695	0.0692136	-1.18046	-0.39823	-0.142478	0.142478	0.370225	0.627558	-0.944868	-0.312299	0.312299	0.619243	2.18908e+06	0.682037	3.38694	G10
svr	FBgn0004648, FBab0000974	-0.0668193	-0.0494967	0.0494967	0.273569	0.179336	-0.414439	-0.0114554	-0.17648	0.0114554	0.0967686	-0.0129519	0.00275822	0.0419527	0.129058	-0.00275822	-0.139605	-0.0423629	-0.0171685	0.0171685	0.0552878	1.382e+06	-0.153082	1.43889	G11
yl	FBgn0004649	0.861527	0.846802	0.485979	-0.485979	-1.93571	-3.83284	0.149096	0.0107107	-0.0107107	-0.36866	0.850796	0.473133	0.179651	-0.179651	-0.734733	-1.76125	0.337354	0.100665	-0.100665	-0.450888	2.3316e+08	-3.37509	0.69588	G3
CG15891	FBgn0029860	0.589598	0.498264	0.131863	-0.471518	-0.800019	-0.131863	0.185753	-0.118232	0.118232	-0.302178	-0.000656965	-0.0776009	0.000656965	0.152594	-0.182544	0.0169809	0.0323289	0.0277921	-0.040242	-0.0277921	9.75139e+06	-0.318911	0.0961463	G4
CG4882	FBgn0025336	0.561462	0.45361	0.210607	-0.333742	-0.696577	-0.210607	0.0642544	0.0322574	-0.0322574	-0.246469	0.17617	-0.0771608	-0.0345961	0.0345961	0.0952666	-0.0773127	0.0101195	-0.136719	0.0765346	-0.0101195	8.43568e+07	1.62722	-0.17467	G4
wapl	FBgn0004655	-0.0159012	0.0159012	0.183311	0.280261	-0.216598	-1.16881	-0.037673	-0.102616	0.037673	0.175793	-0.602709	-0.335583	-0.104137	0.104137	0.244562	0.19359	-0.412263	-0.150881	0.150881	0.48189	9.88497e+06	0.509756	0.731166	G8
fs(1)h	FBgn0004656	-0.234947	-0.196058	-0.074964	0.128641	0.124162	0.074964	-0.0251518	-0.177179	0.0251518	0.220153	-0.517021	-0.200866	-0.108965	0.108965	0.351509	0.483548	-0.432349	-0.136458	0.136458	0.372443	9.83075e+06	-0.0776853	2.06323	G9
mys	FBgn0004657	-0.0936025	0.000932559	-0.0377718	0.263203	0.297436	-0.000932559	-0.0283528	-0.152958	0.0283528	0.219121	-0.794934	-0.230351	-0.121643	0.121643	0.215433	0.396559	-0.775987	-0.184643	0.184643	0.451612	6.83176e+06	-1.40049	2.32372	G8
Mlc-c	FBgn0004687	-0.269113	-0.269023	-0.116166	0.116166	0.359798	0.492911	-0.0768508	-0.0241643	0.0241643	0.207692	-0.0580395	0.03915	-0.03915	-0.0719932	0.0666081	0.126147	-0.0313524	0.0292196	-0.0105526	0.0105526	3.15055e+08	-0.580728	0.324561	G11
Xpc	FBgn0004698	-0.108158	-0.070496	0.070496	0.263267	0.311631	-0.139586	-0.0565989	-0.0445963	0.0445963	0.166035	0.0116775	-0.169794	-0.0340364	-0.0116775	0.275677	0.47698	0.440535	-0.0431668	-0.0541113	0.0431668	8.29965e+06	-1.07393	-0.582559	G9
retn	FBgn0004795	-0.0788733	-0.0762616	0.0762616	0.375682	0.598925	-0.388212	-0.0523812	-0.0228922	0.0228922	0.161741	-1.39893	-0.878966	-0.200589	0.200589	0.717595	0.812299	-0.945928	-0.388995	0.388995	0.960312	7.14779e+06	2.39332	3.58237	G10
alpha-Est10	FBgn0015569	1.19047	1.19868	0.495447	-0.495447	-1.55799	-1.41612	0.294815	0.222362	-0.222362	-1.25325	0.0744108	-0.0760688	0.0594724	-0.0571604	0.0571604	-0.0760688	0.225681	-0.0346463	0.0158399	-0.0158399	31031.9			G1
fs(2)ltoPP43	FBgn0004811, FBal0031332	-0.0821516	-0.0620306	0.0620306	0.225428	0.127774	-0.235131	-0.0197711	-0.038341	0.0197711	0.134554	-0.165459	-0.044922	0.28969	0.392993	0.0347978	-0.0347978	-0.298595	-0.119102	0.119102	0.19832	4.51055e+07	-0.732387	2.67364	G8
His3.3B	FBgn0004828	-0.195352	-0.187853	-0.0915431	0.0915431	0.330718	0.634096	-0.0984999	-0.0542638	0.0542638	0.204206	-0.0337978	-0.130663	-0.0731692	0.0337978	0.13233	0.381946	-0.019576	-0.0281891	0.0225094	0.019576	1.96071e+08	-0.0226714	0.0975207	G9
Nurf-38	FBgn0016687	0.837304	0.759153	0.360452	-0.502	-0.625675	-0.360452	0.155427	0.143807	-0.143807	-0.576764	-0.00598104	-0.0759743	0.12177	0.0190174	0.00598104	-0.0784804	0.0457977	0.0408388	-0.100715	-0.0408388	4.81836e+07	0.277634	-0.0842247	G4
Su(H)	FBgn0004837, FBal0016302	-0.109678	-0.0623845	0.0623845	0.344264	0.487012	-0.671403	-0.0012286	-0.0727	0.0012286	0.127896	-1.01055	-0.58338	-0.204869	0.204869	0.441236	0.428648	-0.993793	-0.290735	0.290735	0.700516	4.34415e+06	-0.7445		G10
Hrb27C	FBgn0004838	-0.10055	-0.0978988	0.00345208	0.122075	0.0774085	-0.00345208	-0.0475031	-0.0592336	0.0475031	0.148371	-0.0261593	0.0755523	-0.0123454	-0.04087	0.0373265	0.0123454	0.0525789	0.0748978	-0.0525789	-0.0795797	4.44548e+08	0.816296	1.16944	G11
otk	FBgn0004839	-0.842102	0.287161	-1.16974	-0.287161	0.883877	1.80051	0	0	0	0	-0.886997	0.271012	-0.898913	-0.222338	0.222338	0.900115	-0.127298	0.0174209	0.146078	-0.0174209	105926			G6
RpII15	FBgn0004855	-0.0732861	-0.076163	0.0732861	0.147346	0.255759	-0.0856318	-0.173852	-0.0732461	0.0732461	0.0749492	-0.106932	-0.0254197	-0.188121	0.0254197	0.172052	0.070191	-0.205965	-0.00755149	0.00755149	0.106988	3.12097e+07	0.427496	1.21389	G9
Bx42	FBgn0004856	-0.283563	-0.156752	-0.0658326	0.0658326	0.222412	0.297582	-0.0941916	-0.0358149	0.0358149	0.188543	-0.0504825	0.0504825	-0.0965128	-0.121195	0.056006	0.358777	0.0183712	0.026314	-0.0183712	-0.149488	2.61561e+07	-0.950661	2.10754	G9
ci	FBgn0004859, FBal0001644	-1.43043	-0.636476	-0.15564	0.15564	2.14806	3.27181	0.0728919	-0.0179836	0.0179836	-0.0832337	-0.172756	-0.0718961	0.0718961	-0.148604	0.857057	1.97528	0.00441733	-0.00441733	-0.0539994	0.172972	65670.9	-1.58915		G7
ph-d	FBgn0004860	-0.0552007	-0.0235973	0.00150973	-0.00150973	0.316759	1.04059	-0.0348653	-0.129096	0.0348653	0.104106	-0.0750654	0.00440015	0.104484	-0.109068	0.14832	-0.00440015	-0.11205	-0.462995	0.11205	0.171648	1.20137e+06	-0.500452	1.39879	G11
hop	FBgn0004864, FBgn0024352	-0.0631345	0.0106893	0.0539629	0.294244	-0.0106893	-0.690425	-0.0337418	-0.222335	0.0337418	0.167827	-0.822466	-0.350716	-0.100339	0.100339	0.231467	0.270993	-0.753083	-0.193577	0.193577	0.405902	4.84573e+06	-2.23189	5.08974	G8
Der-1	FBgn0267972	0.545402	0.539621	-0.433256	-1.67895	-0.821073	0.433256	0.465815	0.311901	-0.311901	-1.35512	0.0689334	-0.0756923	0.0359154	0.09494	-0.045584	-0.0359154	-0.0912976	0.186396	0.0653655	-0.0653655	1.06135e+07	1.80203	-0.747953	G5
RpS2	FBgn0004867	-0.305115	-0.0592121	-0.0312647	0.0312647	0.181343	0.274951	-0.0695463	-0.054243	0.054243	0.219043	0.0191038	0.0520407	0.0278319	-0.0837853	-0.0191038	-0.0307233	0.0057265	0.0906368	-0.0057265	-0.0381423	2.56765e+09	0.784822	1.77666	G11
Trs20	FBgn0266724	0.607507	0.388111	0.124833	-0.124833	-0.652157	-0.345305	0.187486	0.130286	-0.130286	-0.404107	0.0891226	-0.0746294	0.0705891	-0.0688393	0.0688393	-0.192795	0.0103253	-0.0103253	-0.0727949	0.0226984	8.84328e+06	-0.273912	0.526037	G4
CG8399	FBgn0034067	0.478424	0.439622	0.214866	-0.214866	-1.43562	-2.54651	0.0328293	0.0415522	-0.0328293	-0.195251	0.0946088	-0.074346	0.132916	0.0499652	-0.0499652	-0.174365	0.157504	-0.169351	-0.0264496	0.0264496	1.50775e+07		-1.65322	G2
cdi	FBgn0004876	0.0758556	0.055534	0.0404686	-0.0404686	-0.757675	-0.994577	-0.0293546	-0.122678	0.0293546	0.104817	0.794985	0.463089	0.17657	-0.17657	-0.399285	-0.906126	0.462075	0.220225	-0.220225	-0.464496	5.99922e+06	0.559018	0.198414	G3
CG8833	FBgn0036386	0.3336	0.187434	0.23742	-0.286942	-0.679843	-0.187434	0.0813996	0.00520796	-0.00520796	-0.232076	-0.0624639	-0.0720752	0.0346638	-0.0346638	0.060261	0.246215	-0.179389	0.0306797	-0.0217049	0.0217049	1.40642e+06	0.380792	0.496901	G4
tok	FBgn0004885	-0.854939	-0.0989314	-0.499111	0.0989314	0.870886	1.36673	0.0285692	0	0	0	-0.00756476	-0.137051	0.00756476	-0.215186	0.286281	0.277392	0.162091	0.0907737	-0.104659	-0.0907737	81272.7			G9
Scsalpha	FBgn0004888	-0.0999309	0.0255252	0.0293677	0.0962621	-0.0255252	-1.01976	-0.053255	-0.0643144	0.053255	0.186434	-0.0888972	0.021133	-0.0195639	-0.0568358	0.112561	0.0195639	0.0392905	0.126586	-0.094821	-0.0392905	4.78636e+08	2.38321	0.197895	G12
CG3548	FBgn0035033	1.17786	1.09047	0.653625	-0.653625	-2.48431	-2.22385	0.148065	0.120064	-0.120064	-0.880734	0.200715	-0.0698783	-0.0970013	0.0698783	0.389929	-0.305073	-0.0354765	-0.0627946	0.0354765	0.202536	1.27075e+06		-1.42726	G1
CG4239	FBgn0030745	1.47711	1.29089	0.471369	-0.491917	-0.999812	-0.471369	0.33358	0.209026	-0.209026	-1.35133	-0.0456982	-0.0671627	0.0851493	0.174083	-0.176218	0.0456982	0.150788	-0.0585807	-0.0679998	0.0585807	764833			G1
CG4407	FBgn0030431	0.550185	0.407498	0.271427	-0.271427	-1.52411	-3.25307	0.105114	0.0653861	-0.0653861	-0.216668	-0.0425926	-0.0671309	0.0425926	0.167841	0.0749389	-0.101619	-0.155006	-0.0976918	0.0976918	0.121826	7.09017e+06			G2
14-3-3zeta	FBgn0004907	-0.0498536	0.00526243	0.0746347	0.158742	-0.00526243	-0.194992	-0.0187212	-0.0350642	0.0187212	0.0707533	0.134033	0.00471691	-0.0564334	0.0522826	-0.0397132	-0.00471691	-0.0132971	-0.0652383	0.0132971	0.171159	1.35679e+08	-0.851403	0.891334	G11
mus81	FBgn0040347	0.0438562	-0.00510003	0.0832991	0.00510003	-1.26441	-3.00811	-0.109566	-0.0418936	0.0418936	0.0788281	-0.111922	-0.0665786	0.0665786	0.136645	0.0828804	-0.22916	0.00107104	-0.037432	-0.00107104	0.13536	960021		-1.84115	G2
ND-ACP	FBgn0011361	0.416915	0.364873	0.237439	-0.237439	-0.825013	-1.09861	0.0355804	0.0965747	-0.0355804	-0.286834	0.16603	-0.0650518	-0.0203794	0.0464625	0.0203794	-0.158264	0.0517031	-0.0948042	0.0107486	-0.0107486	4.81255e+08	-0.16499	0.0878143	G4
CG18549	FBgn0038053	0.519749	0.527786	0.240807	-0.616965	-0.907427	-0.240807	0.255093	0.0356986	-0.0356986	-0.418519	0.182907	-0.0645004	0.101152	0.0645004	-0.60198	-0.359258	0.279685	-0.0915363	0.0751883	-0.0751883	964952			G4
TfIIB	FBgn0004915	-0.196119	-0.199435	-0.0307423	0.0940731	0.259637	0.0307423	-0.108184	-0.0368235	0.0368235	0.126823	-0.0973347	-0.0500498	-0.0210613	0.205237	0.0210613	0.616888	-0.0369839	0.0369839	0.17509	-0.199384	3.93419e+07	0.356841	0.332556	G9
Ggamma1	FBgn0004921	-0.348381	-0.164479	-0.229822	0.164479	0.506931	0.745194	-0.0587503	-0.100219	0.0587503	0.238159	-0.116289	-0.148353	-0.141936	0.116289	0.368389	0.589845	-0.101377	-0.0535416	0.0535416	0.189207	1.15386e+08	-0.661086	0.40093	G9
Top1	FBgn0004924	-0.0497812	-0.0454121	0.0454121	0.216195	0.0658657	-0.895759	0.00931266	-0.00931266	-0.0140328	0.120025	-0.798584	-0.334603	-0.365374	0.334603	1.02398	0.956956	-0.581301	-0.54402	0.54402	0.929617	1.74982e+06	2.03821	2.07152	G10
Pcd	FBgn0024841	1.23665	0.99417	0.508583	-0.508583	-1.82642	-2.72866	0.139904	0.141824	-0.139904	-0.842018	0.00527928	-0.0644064	0.0747165	0.0816699	-0.0801593	-0.00527928	0.0715112	-0.0662311	0.0439022	-0.0439022	5.61232e+07		-1.03696	G1
gig	FBgn0005198	-0.173877	-0.0293822	0.0293822	0.309865	0.298673	-0.228391	-0.0490521	-0.150191	0.0490521	0.231545	-0.278108	-0.0561959	-0.0139076	0.0139076	0.0939442	0.165849	-0.1661	-0.0391319	0.0391319	0.124813	8.63557e+06	-1.63748	2.29194	G11
Sam-S	FBgn0005278	-0.0600001	-0.0806539	0.0600001	0.251387	0.35136	-0.103683	-0.0280183	-0.0600382	0.0280183	0.115222	-0.420245	-0.169817	-0.137781	0.137781	0.248825	0.589366	-0.22544	-0.0889311	0.0889311	0.294469	1.26077e+08	0.618114	3.05762	G8
nmd	FBgn0005322	-0.0226447	0.0226447	0.158562	0.2399	-0.240025	-1.5519	-0.0670095	-0.007478	0.007478	0.150429	-0.0806592	-0.0713288	-0.0073013	0.0356802	0.0922712	0.0073013	-0.0256814	-0.124229	0.0256814	0.0781892	2.82136e+07	-0.189916	0.859458	G12
Su(fu)	FBgn0005355	-0.216347	-0.15354	-0.0807414	0.0807414	0.18595	0.137389	-0.0747759	-0.0431133	0.0431133	0.116357	-0.0169876	-0.0571325	-0.0440809	0.0169876	0.10358	0.0635007	-0.0345412	-0.0946517	0.0632208	0.0345412	2.73031e+07	0.368367	0.844895	G11
ash1	FBgn0005386	0.00287732	-0.00287732	0.0979951	0.036017	-0.223737	-0.275515	0.00421293	-0.219185	-0.00421293	0.0422468	-0.405687	-0.0292745	0.00842049	-0.00842049	0.493582	1.01214	-0.974441	-0.138999	0.138999	0.353651	20418.2	1.60472	0.767162	G9
CG15717	FBgn0030451	1.32901	1.00672	0.230336	-1.14041	-1.11449	-0.230336	0.422898	0.251838	-0.251838	-1.1665	-0.0682739	-0.0642575	0.0642575	0.0807196	-0.264371	0.138013	0.00502578	-0.0055041	0.103441	-0.00502578	1.3333e+08			G1
U2af50	FBgn0005411	-0.331656	-0.241609	-0.0463184	0.0463184	0.368755	0.613319	-0.142784	-0.0598982	0.0598982	0.217767	-0.310606	-0.0928023	-0.06199	0.06199	0.213858	0.673713	-0.182671	-0.0592887	0.0592887	0.145574	6.03068e+07	-0.704694	0.478356	G9
RpS17	FBgn0005533	-0.238529	-0.0967324	-0.057809	0.057809	0.241842	0.359	-0.174784	-0.0353911	0.0353911	0.164353	0.00503891	0.119206	0.111483	-0.0302817	-0.00503891	-0.0261695	0.0166956	0.0884241	-0.0166956	-0.0205657	2.44868e+09	0.482997	2.02906	G11
Mbs	FBgn0005536	-0.0490143	0.0704764	0.0490143	0.0646696	-0.383228	-0.161252	-0.0505144	-0.0628772	0.0505144	0.148911	0.0525438	0.0367135	0.0148431	-0.0148431	-0.0268907	-0.176543	0	0	-0.0487546	0.0428043	762283	1.68251	-0.690144	G11
Arfip	FBgn0037884	0.391335	0.256712	0.194603	-0.194603	-1.28735	-1.72915	0.0188158	0.0225362	-0.0188158	-0.10623	-0.129273	-0.0613758	-0.0304655	0.0997523	0.0304655	0.149381	-0.187742	-0.00264327	0.00264327	0.036026	6.14786e+06			G2
scw	FBgn0005590	-1.37586	-0.530759	0.530759	2.34023	1.12686	-2.90871	0	0	0	0	-1.6186	-1.02411	-0.41982	0.41982	1.16871	1.0081	0.509484	-0.762596	0.223729	-0.223729	221125			G10
RpL7	FBgn0005593	-0.18038	-0.0885708	-0.0596788	0.0596788	0.219147	0.26763	-0.12654	-0.0482478	0.0482478	0.158981	0.0305646	0.087479	0.0630828	-0.0305646	-0.0519617	-0.0391401	-0.0062364	0.124298	0.000873791	-0.000873791	1.77229e+09	-0.42412	0.106785	G11
exu	FBgn0000615	2.68749	2.16289	1.09798	-1.09798	-2.34397	-3.88858	0.592784	0.308237	-0.308237	-1.54936	0.241851	-0.0610897	0.250321	0.0610897	-0.36307	-0.306073	-0.0868835	0.156786	0.0868835	-0.32986	328031		-2.49047	G1
msl-1	FBgn0005617, FBal0012558	-0.00866744	0.00866744	0.11395	0.235554	-0.0947251	-0.694308	-0.0398516	-0.0306354	0.0306354	0.173765	-1.26988	-0.735365	-0.29617	0.29617	0.581584	0.444842	-0.915646	-0.322344	0.322344	0.922034	2.01105e+06	1.99299	-0.130933	G10
hdc	FBgn0005619, FBgn0010113	-0.0779736	-0.0825565	0.0779736	0.40835	0.306147	-0.190735	-0.0342941	-0.249539	0.0342941	0.247227	-0.818208	-0.588681	-0.173806	0.173806	0.764477	1.02214	-0.266102	-0.181484	0.181484	0.7263	1.05711e+06	2.21729	0.1576	G10
Psc	FBgn0005624, FBal0013980	-0.304003	-0.332247	-0.146381	0.146381	0.418095	0.639529	-0.0139406	-0.193796	0.0139406	0.197467	-1.03833	-0.395758	-0.124212	0.124212	0.468347	0.739735	-0.764708	-0.267168	0.267168	0.561735	1.2423e+06	0.601064	1.47489	G10
Eip63E	FBgn0005640	-0.274569	-0.156078	-0.103111	0.103111	0.142283	0.15675	-0.0420759	-0.0885404	0.0420759	0.166393	-0.160818	-0.0495096	-0.0130579	0.0130579	0.147661	0.15483	-0.0900407	0.00774514	-0.00774514	0.0327395	3.85885e+06	0.396108	1.61922	G11
wdn	FBgn0005642	0.0125349	0.0416885	-0.0125349	0.0378882	-0.397856	-0.819814	-0.109849	-0.032356	0.032356	0.122055	-0.871678	-0.366742	-0.0347922	0.192727	0.19862	0.0347922	-0.836845	-0.15955	0.15955	0.391939	1.47602e+06	0.152282	3.87371	G8
Pabp2	FBgn0005648	-0.382878	-0.199968	-0.19859	0.19859	0.489934	0.705536	-0.0892408	-0.196472	0.0892408	0.318649	-0.0320241	0.0973377	-0.0403251	-0.0618078	0.0320241	0.060359	0.0703416	0.0657183	-0.0657183	-0.112446	5.39996e+07	0.99255		G11
Rox8	FBgn0005649	-0.0527458	-0.0867585	0.0527458	0.262024	0.160299	-0.351307	-0.0646952	-0.0611267	0.0611267	0.172904	-0.451102	-0.180924	-0.036606	0.036606	0.193302	0.37498	-0.262278	-0.0511732	0.0511732	0.212475	8.01469e+07	-0.0520521	3.20151	G8
mus308	FBgn0002905	0.238788	-0.0336224	-0.834635	-1.32672	0.0336224	1.305	0.645534	0.336882	-0.336882	-1.42482	0.0465814	-0.0610433	0.0798462	0.0164498	-0.0164498	-0.0369872	0.00266994	0.0127156	-0.00266994	-0.0990938	1.3073e+06	1.8332	-1.77638	G5
PCNA	FBgn0005655	0.157746	0.126332	-0.126332	-0.539397	-0.3006	0.246343	0.150694	0.0807537	-0.0807537	-0.316695	-0.0038477	0.0038477	0.0322486	0.0115459	-0.0242587	-0.0622748	0.0510519	0.0381208	-0.078255	-0.0381208	5.9502e+08	0.714059	-0.673487	G11
bt	FBgn0005666	-1.52909	-0.00864536	-0.69581	0.728423	0.00864536	1.395	-0.00221535	-0.00686009	0.00221535	0.0111211	-0.070414	0.0284112	-0.0284112	0.0676706	-0.192655	0.751781	0.226067	0.138481	-0.138481	-0.446482	67760.7	-2.01153		G9
CG1129	FBgn0037279	0.270002	0.20802	0.226614	-0.20802	-0.76885	-0.265278	0.00162685	0.0924542	-0.00162685	-0.161272	-0.177281	-0.0604982	0.0120036	0.0431495	-0.0120036	0.012719	-0.124588	0.0131763	-0.0131763	0.019211	3.52473e+07	0.271193	-0.118954	G4
mtrm	FBgn0010431	1.07541	0.939888	0.688237	-0.688237	-2.30202	-4.17968	0.116473	0.10456	-0.10456	-0.755487	0.0971625	-0.0603996	0.0139339	-0.0139339	0.266484	-0.852698	-0.133437	-0.0499493	0.0499493	0.269145	1.30792e+07			G2
CG17754	FBgn0030114	0.627854	0.606104	0.264437	-0.441497	-0.75089	-0.264437	0.165955	0.0105198	-0.0105198	-0.255977	-0.103508	-0.0601843	0.045829	-0.045829	0.0657974	0.331675	-0.0696691	-0.056613	0.0958774	0.056613	252187			G4
gcl	FBgn0005695	0.0753053	0.00557462	0.0835254	-0.00557462	-1.27414	-2.40437	-0.0120285	-0.0425139	0.0120285	0.0497979	-0.692109	-0.219125	0.0456443	0.520111	-0.00731926	0.00731926	-0.478814	-0.194499	0.194499	0.867176	128859	3.09166	-0.82913	G8
CG3500	FBgn0034849	0.489104	0.40974	-0.387813	-1.65026	-0.871091	0.387813	0.350033	0.118771	-0.118771	-1.0753	0.137109	-0.0600566	0.0600566	0.0821039	-0.166508	-0.317067	0.0589946	-0.0140072	0.0140072	-0.187056	2.15354e+07	0.486453	0.362535	G5
noc	FBgn0005771, FBgn0261808	-1.57227	-0.572363	-0.485318	0.485318	1.4957	2.60374	0.00683788	-0.0256991	0.0165371	-0.00683788	-0.55347	0.137918	-0.137918	-0.167537	0.680635	1.36122	0.326136	0.0401867	-0.263205	-0.0401867	161044			G7
PpD3	FBgn0005777	0.0097784	-0.0097784	0.0941479	0.205107	-0.575954	-1.78046	-0.023167	-0.0575327	0.023167	0.151832	0.0212828	-0.0731113	-0.000751182	0.000751182	0.0809411	-0.0179127	-0.0262158	0.0502212	0.0181744	-0.0181744	1.8041e+08	1.6957	-2.14132	G12
Tap42	FBgn0051852	0.31335	0.199891	0.17841	-0.17841	-0.974917	-1.73743	0.0410107	-0.00365709	0.00365709	-0.266189	0.0424518	-0.0595664	0.0029266	0.0356155	-0.0029266	-0.304862	0.0477705	-0.198604	0.0254329	-0.0254329	6.4026e+07	-1.57199	-0.39054	G2
Gmap	FBgn0027287	0.138006	0.136827	-0.102335	-0.645974	-1.01023	0.102335	0.0788924	0.033886	-0.033886	-0.344191	0.0452489	-0.0592783	-0.0452489	0.0480238	-0.114851	0.0456365	-0.0196979	-0.0612661	0.0218478	0.0196979	3.73773e+06	0.678615	-2.10979	G4
CG9531	FBgn0031817	1.54156	1.05464	0.289809	-1.13247	-1.10163	-0.289809	0.462517	0.246539	-0.246539	-1.21356	0.1886	-0.0589641	-0.0428678	0.0428678	0.0523336	-0.0628662	0.0142142	-0.182122	0.0529816	-0.0142142	3.41612e+06			G1
Jheh1	FBgn0010053	-0.22505	0.124545	-0.0104459	0.120807	0.0104459	-0.724522	-0.0579949	0.01028	-0.01028	0.0993438	-0.120905	-0.00735237	0.00735237	0.0140294	-0.0791575	0.0103065	-0.0325561	-0.0223483	0.0223483	0.025905	7.87375e+06	-0.329781	0.771895	G11
RpL23	FBgn0010078, FBgn0261678	-0.274029	-0.106919	-0.0550715	0.0550715	0.160057	0.216199	-0.103481	-0.0414857	0.0414857	0.186329	0.0879003	-0.00499671	0.105453	-0.0135811	0.00499671	-0.0183346	0.0541293	0.103708	-0.0966095	-0.0541293	1.36011e+09	-0.608044	1.82083	G11
CG1620	FBgn0033183	1.04563	0.957432	0.486141	-0.486141	-1.14003	-1.16187	0.161772	0.0942511	-0.0942511	-0.501013	0.00820624	-0.0585946	-0.00820624	0.055461	0.0345492	-0.0652265	0.0451142	-0.154292	0.00654456	-0.00654456	1.77528e+07	0.78752	-0.927762	G1
Acon	FBgn0010100	-0.0230233	0.0561586	0.0230233	0.0787951	-0.152689	-0.705222	-0.0385328	-0.0903444	0.0385328	0.107634	-0.0171972	0.0120413	-0.0120413	0.0317966	0.0260721	-0.0354315	-0.0179437	0.0357043	0.00083899	-0.00083899	6.69149e+08	-1.35441	0.218026	G12
CG10809	FBgn0036052	0.178576	0.0797041	0.00449343	-0.512741	-0.837625	-0.00449343	-0.012932	0.012932	0.0463238	-0.076979	-0.0763491	-0.0581302	-0.164958	0.090134	0.155995	0.0581302	-0.0713218	-0.427244	0.0713218	0.129491	3.1659e+06	0.953139	-0.196942	G4
Wnt5	FBgn0010194	-0.252961	-0.0649927	-0.134398	0.0649927	0.328048	0.917574	-0.0817238	-0.045461	0.045461	0.163135	-0.0370313	-0.150857	0.0401667	0.0905633	0.0370313	-0.0482263	-0.114734	-0.0670861	0.0670861	0.107592	730222	-1.26922	2.70186	G11
RpS15Aa	FBgn0010198	-0.325088	-0.213974	-0.0417787	0.0417787	0.296951	0.371388	-0.0696245	-0.00629729	0.00629729	0.147376	0.0085834	-0.0085834	0.0944471	0.0887524	-0.224127	-0.0752654	-0.0179695	-0.0526257	0.0179695	0.0239691	2.94805e+08	0.3105	1.96537	G11
Sod2	FBgn0010213	0.140217	0.163896	0.0819041	-0.0819041	-0.595255	-0.999266	-0.0342697	-0.00124222	0.00868203	0.00124222	0.0631423	-0.061442	0.0346651	0.0555048	-0.0346651	-0.0480962	0.00940172	-0.0275021	-0.00583811	0.00583811	8.65861e+08	-0.184966	-0.705241	G12
alpha-Cat	FBgn0010215, FBtp0092295	-0.269821	-0.29996	-0.0828771	0.0828771	0.293103	0.381656	-0.0350754	-0.0325804	0.0325804	0.128233	-0.75287	-0.133	-0.126431	0.126431	0.501002	0.952384	-0.704165	-0.259326	0.259326	0.434328	1.05254e+07	-0.371871	-0.609176	G10
CG4896	FBgn0031319	0.17066	0.185534	-0.17066	-1.17256	-0.541058	0.302351	0.348126	0.076109	-0.076109	-0.812891	0.349786	-0.0579737	-0.125767	0.101955	0.0579737	-0.36193	0.112699	-0.367152	-0.0124226	0.0124226	659451			G5
Dbp45A	FBgn0010220	-0.338469	-0.238939	-0.0481946	0.0481946	0.277861	0.173698	-0.0531392	-0.121737	0.0531392	0.222599	-0.16207	-0.0867502	-0.126676	0.0867502	0.227281	0.447203	-0.175029	-0.144002	0.144002	0.163212	282529	-0.459738	1.0442	G9
spartin	FBgn0037265	0.82017	0.687026	0.269905	-0.269905	-0.478222	-0.432273	0.40854	0.194612	-0.194612	-0.662178	0.0781259	-0.0579653	0.172538	-0.0491189	-0.00568273	0.00568273	0.00121235	0.0853223	-0.0054654	-0.00121235	834486			G4
Gel	FBgn0010225	-0.760673	-0.219698	-0.380163	0.219698	0.58957	1.05101	-0.0156255	-0.159461	0.0156255	0.14687	-0.00219299	0.0407584	0.00219299	-0.0459718	-0.0571083	0.00521885	0.00524921	-0.114946	-0.00524921	0.0165369	5.49303e+07			G11
GstS1	FBgn0010226	-0.147283	-0.0788261	0.0788261	0.228361	0.176899	-0.332485	-0.0608143	-0.0287751	0.0287751	0.144687	-0.0270959	0.0131877	0.0537329	0.0267147	-0.0131877	-0.0505784	0.0707511	-0.0788648	0.0319318	-0.0319318	4.04189e+07	0.781902	1.18219	G11
CG5823	FBgn0038515	0.248069	0.183596	0.210075	-0.183596	-1.43928	-1.77454	0.0461513	-0.0168346	0.0168346	-0.0529425	-0.0488961	-0.0578154	0.00349191	0.104884	0.0581779	-0.00349191	-0.0879921	-0.115578	0.0879921	0.335729	6.6758e+06	1.76159	0.480028	G2
Lac	FBgn0010238	-0.757321	-0.344358	-0.166616	0.166616	1.1924	1.57544	-0.138417	-0.123864	0.123864	0.333866	-0.072179	0.0624874	-0.236027	-0.0624874	0.331081	1.13158	0.264347	0.123036	-0.123036	-0.20851	4.88943e+07	-0.422769	0.850916	G9
Parp	FBgn0010247	-0.187164	-0.342957	-0.045335	0.114067	0.269022	0.045335	-0.0535904	-0.0248091	0.0248091	0.0715303	-0.0172488	-0.0147127	0.0147127	-0.0458761	0.0157558	0.0254135	0.0224837	-0.0252068	-0.00551939	0.00551939	3.27432e+07	0.0658205	-1.19611	G11
RpS13	FBgn0010265	-0.380455	-0.143439	-0.0749042	0.0749042	0.212253	0.334484	-0.0591332	-0.0493659	0.0493659	0.292892	0.0193419	0.024248	0.0171343	-0.0500106	-0.0171343	-0.0584295	0.0228673	0.054953	-0.0228673	-0.0282234	3.3005e+09	0.0507092	2.14062	G11
Irp-1B	FBgn0024957	0.102008	0.143477	0.0889026	-0.0889026	-1.10245	-2.43957	0.00784255	-0.00784255	0.0279477	-0.043294	0.173482	-0.0575674	0.0010344	-0.0010344	0.0889685	-0.0500704	0.0142802	-0.0876792	-0.0142802	0.0945116	1.28922e+08	1.2767	-0.228905	G2
Arl2	FBgn0004908	0.1355	0.0989715	-0.0989715	-0.612208	-0.748568	0.104726	0.0349089	0.0570069	-0.0349089	-0.549378	0.0036035	-0.0574845	0.0946986	0.0611047	-0.0036035	-0.140847	0.000262738	0.0396491	-0.160465	-0.000262738	1.19668e+07	0.53345	-1.08502	G4
Taf4	FBgn0010280	-0.0128096	0.0217974	0.0128096	0.132621	-0.135579	-0.549831	0.00497105	-0.00497105	0.0437698	-0.0450439	-0.129753	-0.045948	0.000698284	-0.000698284	0.213251	0.397287	-0.0500524	-0.0190699	0.0190699	0.0851139	9.66676e+06	1.4044	1.48528	G11
TfIIFalpha	FBgn0010282	-0.302948	-0.25364	-0.0628489	0.106364	0.180414	0.0628489	-0.0233617	-0.0361486	0.0233617	0.19031	-0.0819831	-0.0788366	-0.0526836	0.0526836	0.192465	0.264628	-0.110409	-0.10889	0.10889	0.122182	2.13723e+07	-0.432735	0.420062	G9
Trf	FBgn0010287, FBgn0022355	-0.0281797	-0.0480884	0.0359477	0.0281797	-0.104181	0.144248	-0.0138114	0.0488666	0.0138114	-0.0144667	-0.846284	-0.485621	-0.16132	0.16132	0.273439	0.519935	-0.74296	-0.319249	0.319249	0.519963	1.18574e+06	-1.10383	2.44885	G10
l(1)G0255	FBal0100328, FBgn0286222	1.01846	0.935839	0.457867	-0.457867	-1.60923	-2.15694	0.13152	0.103901	-0.103901	-0.548663	0.13329	-0.0572994	-0.0149974	0.0312208	0.0149974	-0.169415	0.0177901	-0.0177901	0.0278306	-0.0399846	3.76093e+08			G1
bys	FBgn0010292	0.0307198	0.0414745	-0.00962832	0.00962832	-0.249413	-0.399253	0.0238529	-0.0238529	-0.042603	0.040606	-0.595379	-0.233361	-0.112529	0.112529	0.326919	0.46655	-0.553157	-0.199512	0.199512	0.526028	6.25717e+06	0.920906	2.14228	G8
brat	FBgn0010300	-0.0123805	0.0123805	0.0273079	0.0329741	-0.233475	-0.0268302	-0.0168933	-0.105476	0.0168933	0.0834256	-0.100036	0.100036	0.21066	0.20831	-0.132061	-0.370932	-0.394813	-0.109188	0.109188	0.139684	4.00373e+07	-0.518315	3.82688	G12
hep	FBgn0010303	0.00643072	-0.00643072	0.0544446	0.0650845	-0.409558	-0.871969	-0.032774	-0.0450901	0.032774	0.126182	-0.426403	-0.248344	-0.0187028	0.0187028	0.11153	0.0944123	-0.19142	-0.053679	0.053679	0.216635	1.67562e+06	0.120754	1.3741	G8
NiPp1	FBgn0026402	0.585653	0.419616	-0.089903	-1.46544	-0.997142	0.089903	0.249762	0.154773	-0.154773	-1.0796	-0.00933796	-0.0571137	-0.0155191	0.00933796	0.186461	0.0148362	0.0549822	0.0976711	-0.0996376	-0.0549822	6.35409e+06	1.02695	-1.44724	G5
corto	FBgn0010313	-0.156558	-0.271104	-0.143062	0.143062	0.368515	0.52543	-0.0318456	-0.148147	0.0318456	0.184158	-0.266017	-0.105679	0.196637	0.571855	-0.51767	0.105679	-0.838999	-0.367422	0.367422	0.519226	2.04511e+06	-0.503754	2.58142	G8
mms4	FBgn0033549	1.00558	0.52418	-0.416339	-1.65551	-0.900337	0.416339	0.677973	0.297785	-0.297785	-1.61916	-0.0748925	-0.055676	0.117101	0.0194255	-0.0194255	0.241818	-0.025976	0.0463748	0.025976	-0.224522	2.0453e+06	1.49958	-1.70946	G5
CycD	FBgn0010315	0.00261318	-0.00261318	0.0754782	0.21375	-0.24528	-1.12411	-0.0588617	-0.0288963	0.0288963	0.14359	-0.866923	-0.307889	0.307889	0.578424	0.428329	-0.404491	-0.446046	-0.421716	0.421716	0.892471	519105	1.23494		G8
frj	FBgn0031815	0.450577	0.304091	0.270161	-0.270161	-1.8096	-1.73114	0.0400882	-0.0164779	0.0164779	-0.169778	0.100338	-0.055053	0.0365188	0.0596087	-0.0641968	-0.0365188	-0.064225	-0.178899	0.064225	0.135225	1.04587e+07			G2
woc	FBgn0010328	-0.00865163	0.0210965	0.0432659	0.00865163	-0.613818	-0.574878	4.69018e-05	-0.0877929	-4.69018e-05	0.0839036	-0.407074	-0.135614	-0.0390436	0.0390436	0.0570796	0.115389	-0.321261	-0.0898848	0.0898848	0.174873	2.36153e+07	-1.56903	4.54133	G8
Rac1	FBgn0010333, FBgn0014011	-0.139647	-0.0797592	0.0645713	0.281435	0.369396	-0.0645713	-0.122247	-0.0911798	0.0911798	0.174986	0.00969212	-0.0861038	-0.0987858	0.066077	-0.00969212	0.0844758	0.0851906	-0.0250283	-0.0667765	0.0250283	3.10628e+07	-0.118858	0.275027	G11
Ucp4A	FBgn0030872	0.399607	0.399184	0.221921	-0.221921	-0.894372	-0.959621	-0.000312894	0.000312894	0.0271079	-0.081507	0.225207	-0.054956	0.0527646	0.0781263	-0.0527646	-0.119015	0.0262384	-0.0856015	0.0819861	-0.0262384	2.26957e+06			G4
ppl	FBgn0027945, FBgn0003137	0.410744	0.185173	-0.05825	-0.896864	-1.06038	0.05825	0.191861	0.114502	-0.114502	-0.563866	0.220498	-0.0547256	0.049489	-0.049489	0.136607	-0.0951578	-0.00382425	0.0171123	-0.00478317	0.00382425	1.00078e+07	0.916726	0.953244	G5
Cf2	FBgn0000286	1.21951	1.04253	0.633388	-0.633388	-1.24152	-1.04413	0.219888	0.096675	-0.096675	-0.766099	0.326522	-0.0539016	-1.38832	0.076802	-0.197637	0.0539016	-0.147244	0.0300605	-0.0300605	0.0971747	216989	3.47118		G1
Cdc42	FBgn0010341	-0.264093	-0.206699	-0.0879079	0.0879079	0.223178	0.107223	-0.0800275	-0.0261824	0.0261824	0.202763	-0.294667	-0.0770847	-0.081027	0.0770847	0.346784	0.71315	-0.0630451	-0.0113239	0.0113239	0.199572	5.40831e+07	1.42848	0.694878	G9
Map60	FBgn0010342	-0.245889	-0.242267	-0.0574058	0.0574058	0.213356	0.407601	-0.138133	-0.0339336	0.0339336	0.15227	-0.395097	-0.0793936	-0.0871435	0.0793936	0.326517	0.732179	-0.216291	-0.0627067	0.0627067	0.219559	8.5174e+07	-0.0553393	0.681298	G9
Arf79F	FBgn0010348	-0.260046	-0.228903	-0.0857782	0.0857782	0.228739	0.196683	-0.0409315	-0.0209232	0.0209232	0.136797	-0.0688104	-0.0968543	0.0777411	0.0688104	-0.177549	0.141102	-0.0017635	0.00643853	-0.0151106	0.0017635	1.8559e+08	-1.10755	0.433496	G11
CdsA	FBgn0010350	0.0255574	-0.0255574	0.0926133	0.117992	-0.666643	-1.73833	-0.0883551	-0.0370898	0.0370898	0.107388	-0.546121	-0.178026	-0.0532995	0.230968	0.0648985	0.0532995	-0.377332	-0.141373	0.141373	0.592465	2.13721e+06	0.168098	1.67099	G8
Nc73EF	FBgn0010352	-0.33209	-0.228011	-0.139618	0.139618	0.226358	0.171489	-0.00946427	-0.179458	0.00946427	0.202633	-0.0303258	-0.0018299	0.0181851	-0.0555872	0.0018299	0.0852664	0.0828197	-0.0151868	0.0151868	-0.031599	4.1258e+06	-0.106181	1.45526	G11
Taf1	FBgn0010355	-0.183094	-0.13495	0.02761	0.365485	0.469682	-0.02761	0.00240564	-0.27446	-0.00240564	0.156149	-0.422155	-0.185112	-0.0606697	0.0606697	0.188711	0.298594	-0.275906	-0.0693444	0.0693444	0.13762	4.43529e+06	-1.82151	1.23172	G8
Taf5	FBgn0010356	-0.167868	-0.0501084	0.0501084	0.149977	0.0526224	-0.0588714	-0.103767	-0.0113213	0.0113213	0.161818	-0.0208854	0.0208854	-0.0532146	-0.0430446	0.0650264	0.0472927	-0.0063078	-0.0323301	0.0063078	0.0338248	1.73097e+07	0.726963	-1.27195	G11
CG4743	FBgn0039357	0.408864	0.283825	0.232454	-0.233999	-0.688713	-0.232454	-0.00701716	0.0127461	0.00701716	-0.293065	-0.0990588	-0.0535123	-0.0465547	0.0686937	0.0465547	0.292916	-0.0145732	-0.244794	0.0572175	0.0145732	936842	-0.30213	0.678121	G4
AP-1-2beta	FBgn0010380	-0.0326847	0.0740639	0.0326847	0.133501	-0.066331	-0.280029	-0.0620679	-0.128209	0.0620679	0.146443	-0.0302471	0.0105689	-0.00203977	-0.000951368	0.000951368	0.0211564	0.0397983	-0.0223818	-0.0339846	0.0223818	1.24037e+08	1.56188	-1.2038	G11
CycE	FBgn0010382	0.160721	0.0724637	0.0499549	-0.0499549	-0.177807	-0.441575	0.0475082	-0.0554017	0.0403435	-0.0403435	0.0696243	0.0915478	0.259627	-0.0816254	-0.0696243	-0.641415	-0.296903	-0.237699	0.237699	0.319172	9.47885e+06	0.616824	2.94604	G12
LamC	FBgn0010397	-0.0708835	0.257709	0.0708835	0.5208	-0.199624	-0.420748	-0.000755546	0.000755546	-0.00473972	0.158451	-0.188962	-0.176941	-0.0467843	0.0891404	0.0467843	0.381778	-0.0655362	-0.0303296	0.0742299	0.0303296	2.19924e+07		0.0658678	G8
shams	FBgn0039273	0.597312	0.23755	-0.387681	-1.56776	-0.23755	0.646298	0.614512	0.338036	-0.338036	-2.02271	-0.0195646	-0.052859	-0.000737951	0.0212436	0.000737951	0.232373	0.0065349	-0.139753	0.0367417	-0.0065349	454903			G5
RNaseX25	FBgn0010406	-0.227423	-0.183963	0.0195425	0.107768	0.185728	-0.0195425	0.0203983	-0.0355447	-0.0203983	0.104514	-0.426385	-0.193733	-0.120608	0.120608	0.224801	0.464513	-0.118778	-0.0849306	0.0849306	0.265803	1.33019e+07	0.668907	-0.368081	G8
RpS9	FBgn0010408	-0.282941	-0.108968	-0.0408119	0.0408119	0.29755	0.354292	-0.144876	-0.0294829	0.0294829	0.205385	0.134342	0.0249524	0.0447911	-0.0249524	-0.0431894	-0.0498271	-0.014841	-0.0324832	0.014841	0.0815682	3.45536e+09	0.0987556	1.36898	G11
RpL18A	FBgn0010409	-0.176919	-0.0210659	-0.0327803	0.0210659	0.195571	0.261836	-0.0681325	0.00464649	-0.00464649	0.090793	0.0758214	0.0178657	0.0110924	-0.0130819	-0.0110924	-0.0469362	-0.0829196	0.0589158	0.0147372	-0.0147372	2.7254e+09	-0.389194	1.20448	G11
RpS18	FBgn0010411, FBgn0286220	-0.329627	-0.136599	-0.0357366	0.0357366	0.233615	0.296606	-0.0889199	-0.0272687	0.0272687	0.171325	0.0374124	-0.00555734	0.00970846	0.00555734	-0.0476116	-0.0539935	-0.0169104	0.0297954	0.0169104	-0.0610128	2.38455e+09	-0.0496684	0.532	G11
RpS19a	FBgn0010412	-0.176756	-0.188246	-0.087415	0.087415	0.255122	0.347391	-0.149204	-0.0281394	0.0281394	0.170779	0.145014	-0.0639845	0.00274066	0.00867268	-0.00274066	-0.197507	0.0214642	-0.0978295	0.0402481	-0.0214642	2.72828e+09	-0.368975	-0.390044	G11
Sdc	FBgn0010415	-0.286388	-0.274539	-0.110079	0.110079	0.594121	1.25988	-0.0413159	-0.0777911	0.0413159	0.204034	-0.37403	-0.135851	0.0623195	0.381759	-0.0623195	0.503133	-0.288362	-0.196916	0.196916	0.209898	5.6887e+06	-0.439293	2.49943	G9
TH1	FBgn0010416	-0.307764	-0.292309	-0.0794237	0.0794237	0.28903	0.492559	-0.0789416	-0.0856763	0.0789416	0.193533	-0.0482699	-0.0346798	0.000334305	-0.000334305	0.00533903	0.11374	-0.00763727	0.0122065	0.00763727	-0.0623128	4.93546e+06	-1.27056	1.432	G11
Taf6	FBgn0010417	-0.226556	-0.198547	-0.0756595	0.0756595	0.248053	0.281805	-0.122942	-0.0899198	0.0899198	0.185732	-0.0880583	-0.04373	-0.0517148	0.04373	0.130513	0.232855	-0.0634216	-0.0061653	0.0061653	0.0484877	1.78734e+07	0.370015	-0.665281	G9
TfIIFbeta	FBgn0010421	-0.0675031	-0.114557	0.0675031	0.209015	0.138229	-0.580014	-0.112916	-0.0256403	0.0256403	0.169893	-0.322123	-0.121766	-0.122122	0.121766	0.380823	0.567354	-0.127074	-0.0536549	0.0536549	0.207249	1.32853e+07	-0.156973	0.78676	G8
TfIIS	FBgn0010422	-0.0830359	-0.0574191	0.0574191	0.178979	0.0852613	-0.16815	-0.0284011	-0.020426	0.020426	0.105968	-0.287738	-0.0847788	-0.054087	0.054087	0.06713	0.12673	-0.0283888	-0.0992484	0.0283888	0.0985366	4.32268e+07	0.178796	0.794553	G8
CG5021	FBgn0035944	1.43703	1.21101	0.566333	-0.566333	-1.22029	-0.971206	0.302327	0.186634	-0.186634	-0.809925	-0.294357	-0.0526266	0.0729043	0.0810782	0.0124539	-0.0124539	-0.0231468	-0.0919689	0.0231468	0.176343	7.71429e+06		-0.529545	G1
cora	FBgn0010434	-0.616478	0.0975903	-0.827881	-0.0975903	0.206568	0.355829	-0.0554598	-0.175	0.0554598	0.120744	-0.92162	0.0997671	-0.598208	0.0467614	-0.0467614	0.680774	-0.303122	-0.125365	0.125365	0.193104	2.45193e+06			G6
sktl	FBgn0016984	0.637888	0.553553	0.0493196	-1.01005	-0.719439	-0.0493196	0.286266	0.112555	-0.112555	-1.00484	0.15641	-0.0523717	-0.419421	-0.325198	0.0523717	0.825692	0.371562	0.0718016	-0.0718016	-0.3493	360691			G5
pll	FBgn0010441	-0.00431198	0.00431198	0.0701237	0.131047	-0.358225	-0.918404	-0.0964748	-0.0893914	0.0893914	0.113795	-0.578512	-0.213318	-0.0211225	0.0877527	0.0211225	0.0731871	-0.421072	-0.102411	0.102411	0.263805	8.69541e+06	-1.4081	2.23973	G8
Trn	FBgn0010452, FBgn0024921	-0.0985929	-0.0739335	0.0739335	0.301517	0.19578	-1.04388	0.00243007	-0.0771833	-0.00243007	0.147689	-0.150276	-0.139428	-0.0023604	0.0822184	0.0924649	0.0023604	-0.126263	-0.1235	0.1235	0.149697	6.41825e+07	-1.74536	2.71455	G8
Fkbp14	FBgn0010470	-0.387309	0.118286	-0.336339	0.074423	0.108658	-0.074423	0.0309141	-0.108687	-0.0309141	0.0977255	-0.155439	0.0532804	-0.126415	-0.0209565	0.0209565	0.0348983	-0.000524027	-0.0522909	0.000524027	0.0275563	6.58897e+07	-0.450136		G11
CG7457	FBgn0035812	0.823413	0.658834	0.211741	-0.943285	-0.797902	-0.211741	0.26052	0.131515	-0.131515	-0.771249	0.224305	-0.0517499	0.0569301	0.0517499	-0.100863	-0.141259	0.082587	-0.136266	0.020828	-0.020828	2.05713e+06	2.06301	-1.00871	G4
DNApol-alpha73	FBgn0005696	0.82993	0.640863	-0.3042	-1.84533	-1.05272	0.3042	0.394427	0.265603	-0.265603	-1.5095	-0.0174297	-0.0503922	0.0114078	0.00311216	0.0114078	-0.00311216	0.0209895	0.0656138	-0.0209895	-0.102944	3.42867e+07	1.8891	-1.54989	G5
Dcp-1	FBgn0010501, FBgn0013770, FBgn0034921	-0.289901	-0.269352	-0.0726882	0.0726882	0.514298	0.947886	-0.0579485	-0.0344333	0.0344333	0.201726	-0.275489	-0.0406861	-0.135966	0.0406861	0.0430577	0.342399	0.0336127	-0.059281	-0.0295618	0.0295618	1.94417e+07	0.921966		G9
kermit	FBgn0010504	-0.0157133	-0.00668721	-0.00712426	0.00668721	0.148506	0.751804	-0.0429903	-0.0310357	0.0310357	0.069939	-0.249293	-0.00454736	0.00454736	0.0535686	-0.00454736	0.311578	-0.148778	-0.0246304	0.0246304	0.0426222	3.01547e+06			G11
wal	FBgn0010516	-0.177787	-0.0555081	0.0555081	0.134124	0.217531	-0.085131	-0.110989	-0.0675054	0.0675054	0.224233	-0.0448145	-0.0496376	0.00344247	-0.00344247	0.0447474	0.0203092	-0.0033115	0.0355832	-0.00257619	0.00257619	8.01402e+08	-0.973866	-0.201539	G11
Bka	FBgn0010520	0.027943	-0.027943	0.0728242	0.0489999	-0.080675	-0.574958	-0.0547245	-0.00748404	0.00748404	0.11389	-0.955728	-0.392054	-0.244683	0.244683	0.703199	0.818891	-0.914437	-0.253502	0.253502	0.811868	3.39549e+06	1.89021	0.396758	G10
Syx16	FBgn0031106	1.69164	1.44936	0.476627	-0.98883	-1.10467	-0.476627	0.286594	0.132724	-0.132724	-1.24338	0.125902	-0.0499582	0.0499582	-0.166	-0.0935592	0.0594031	0.0886323	0.00202011	-0.00202011	-0.0249596	3.0866e+06			G1
Aldh-III	FBgn0010548	-0.10457	-0.0782917	0.0782917	0.193206	0.115948	-0.505023	-0.148402	-0.040782	0.040782	0.120448	-0.0253481	-0.00956287	-0.0086081	0.0086081	0.127043	0.0222775	0.0141661	-0.00761846	-0.00959099	0.00761846	1.15231e+08	0.00359025	-0.188145	G11
Rab23	FBgn0037364	0.540118	0.506624	0.404767	-0.404767	-1.72634	-1.60878	0.0551515	0.0150261	-0.0150261	-0.369568	-0.0716223	-0.0498022	0.085919	0.0498022	-0.101239	0.0877951	0.0315493	0.0790152	-0.0315493	-0.110005	626912	1.60078	-1.64135	G2
dock	FBgn0010583	-0.198883	-0.138496	-0.0784667	0.0784667	0.174555	0.276767	-0.0446759	-0.111563	0.0446759	0.154307	-0.0824096	-0.0523759	-0.0316354	0.0316354	0.0661394	0.277661	-0.0320167	0.0195185	-0.0195185	0.0487519	1.24029e+07	1.65131	0.66544	G11
Prosbeta1	FBgn0010590	-0.170723	-0.0517544	0.0517544	0.181198	0.123727	-0.98576	-0.122382	-0.0291711	0.0291711	0.156636	-0.0685857	-0.0717526	0.0613762	0.0198072	0.0266425	-0.0198072	0.00585412	0.065973	-0.0702566	-0.00585412	1.05033e+09	-0.883052	0.00269727	G12
CG11779	FBgn0038683	1.1899	1.01363	0.511485	-0.511485	-1.20167	-0.829575	0.312932	0.108336	-0.108336	-0.718822	0.250019	-0.0494805	-0.0183766	0.0486302	0.0183766	-0.105882	0.0331084	-0.0353215	0.0370484	-0.0331084	4.00198e+07	2.42787	-0.382893	G1
lwr	FBgn0010602	-0.157006	-0.162334	-0.066102	0.066102	0.31823	0.618048	-0.19362	-0.065431	0.065431	0.155652	-0.0413756	-0.0187395	0.0187395	-0.111471	0.160371	0.153821	0.0362883	-0.0362883	-0.112273	0.082092	3.88289e+08	-0.750133	0.780319	G11
l(2)05714	FBgn0010607, FBal0008095	-0.0139091	-0.0673201	0.0381646	0.099997	0.0139091	-0.255449	0.0128442	-0.0216415	-0.0128442	0.159851	-0.852669	-0.19956	-0.0427454	0.0427454	0.479265	0.790164	-0.416133	-0.155712	0.155712	0.490235	3.45155e+06	0.0926706	1.76443	G10
CG12384	FBgn0033624	1.31752	1.10522	0.620726	-0.620726	-1.82178	-1.52586	0.0664729	0.116141	-0.0664729	-0.786707	0.116629	-0.0491491	-0.0113195	0.243741	-0.086904	0.0113195	0.0104952	0.00287199	-0.103162	-0.00287199	8.23193e+07		-2.02572	G1
ATPsynG	FBgn0010612	-0.232838	-0.108389	-0.0359926	0.0359926	0.191004	0.247199	-0.0556225	-0.0384012	0.0384012	0.114619	0.00219202	-0.087242	0.00702209	-0.00219202	0.0455833	-0.00770247	0.000915783	0.0770943	-0.000915783	-0.00241168	9.47708e+08	-0.579273	0.847657	G11
CG10939	FBgn0010620	-0.0787534	-0.101601	0.0787534	0.268916	0.136944	-0.41604	-0.0153675	0.00205162	-0.00205162	0.161618	-0.0322074	0.0322074	-0.0676626	-0.0810264	0.0835907	0.0401158	0.0173161	0.058902	-0.0173161	-0.0414875	4.15963e+07	1.26685	-2.379	G11
imd	FBgn0013983, FBal0045906	1.54942	1.05978	0.0316039	-1.10977	-0.880341	-0.0316039	0.765343	0.361575	-0.361575	-1.30342	0.222991	-0.0480605	-0.140098	0.123974	0.0480605	-0.483214	0.315061	-0.839049	0.025254	-0.025254	932578			G5
DCTN3-p24	FBgn0010622	-0.0162717	-0.23286	0.0162717	0.106931	-0.0477078	0.0785466	-0.174309	-0.0289354	0.0289354	0.052969	-0.0200716	-0.0451822	0.0859179	0.0479791	0.0200716	-0.104305	0.0206873	-0.0832971	0.0277679	-0.0206873	1.0339e+08	-0.546179	0.525859	G11
Mps1	FBgn0000063, FBtp0020056	0.56862	0.389648	0.377138	-0.377138	-1.49164	-0.88964	0.0138402	-0.00997307	0.00997307	-0.352482	0.020981	-0.047962	0.0530513	0.107611	-0.150561	-0.020981	0.0203933	-0.0155836	0.0155836	-0.0490505	9.99768e+06	1.19485	-0.872834	G4
Nup214	FBgn0010660	-0.0979656	-0.084215	0.0395295	0.24688	0.224146	-0.0395295	-0.0368077	-0.105402	0.0368077	0.17245	-0.0670398	-0.106502	-0.0858373	0.0854254	0.0670398	0.0728954	-0.0105331	0.00205906	0.0653911	-0.00205906	3.02229e+07	-0.688452	0.556974	G11
Pfdn2	FBgn0010741	-0.167386	-0.0958816	0.0958816	0.209682	0.168319	-0.410234	-0.0367857	-0.0265847	0.0265847	0.139143	0.119726	0.0516168	-0.0513499	-0.0744559	0.0513499	-0.167892	0.101905	0.0379825	-0.0379825	-0.075068	3.14146e+08			G11
Srp54k	FBgn0010747	-0.209171	-0.0798268	0.0160362	0.169575	0.263862	-0.0160362	-0.0351158	-0.0264404	0.0264404	0.129918	-0.0329974	0.0920447	-0.00311979	0.0383915	0.00311979	-0.00683499	-0.00399758	0.0230873	-0.0123896	0.00399758	1.05825e+08	-0.834175	1.67171	G11
atms	FBgn0010750	-0.348918	-0.212223	-0.0361707	0.0361707	0.255794	0.39476	-0.138438	-0.0961184	0.0961184	0.180918	-0.129455	0.00932526	-0.0474501	-0.00932526	0.02372	0.0124915	-0.0152253	0.0109379	-0.0109379	0.0172043	2.69236e+07	0.736252	-0.568097	G11
simj	FBgn0010762	-0.38065	-0.141891	-0.0800519	0.0800519	0.616405	1.33621	-0.053577	-0.118155	0.053577	0.163644	-0.31825	-0.0415438	-0.243597	0.0415438	0.449383	0.795954	-0.103753	-0.0950336	0.0950336	0.22683	1.89695e+06	1.27206	0.687049	G9
ppan	FBgn0010770	-0.188764	-0.103066	0.0363241	0.227944	0.205216	-0.0363241	-0.0684325	-0.00930793	0.00930793	0.221011	-0.675898	-0.106402	-0.00665919	0.00665919	0.354614	0.6109	-0.413084	-0.136098	0.136098	0.298326	6.2512e+06	-1.33143	1.42514	G9
Xe7	FBgn0010772	-0.294194	-0.204741	-0.138084	0.138084	0.306436	0.381013	-0.0281136	-0.0955157	0.0281136	0.138851	-0.540072	-0.100952	-0.131344	0.100952	0.634775	0.92968	-0.386748	0.0175146	-0.0175146	0.339875	211977			G10
Ref1	FBgn0010774	-0.178433	-0.19141	-0.105534	0.105534	0.260588	0.337191	-0.128292	-0.0695948	0.0695948	0.168265	-0.658433	-0.167889	-0.110051	0.110051	0.499468	0.988329	-0.565294	-0.121683	0.121683	0.288737	1.40383e+08	-0.513588	2.50005	G10
CG10932	FBgn0029969	1.33516	1.18558	0.69236	-0.69236	-2.34552	-3.41002	0.212125	0.175536	-0.175536	-0.881834	0.122396	-0.0469776	0.0290393	0.0589383	-0.0290393	-0.137201	0.0572325	0.0403125	-0.0403125	-0.110242	1.59255e+08		-1.81282	G1
Gug	FBgn0010825	-0.271138	-0.226758	-0.150512	0.150512	0.274488	0.168421	-0.0488178	-0.225145	0.0488178	0.221873	-0.309052	-0.0597274	-0.0381805	0.0381805	0.150009	0.344747	-0.151631	-0.00407747	0.00407747	0.05921	7.77364e+06	-0.841882	1.9954	G9
CG7255	FBgn0036493	0.0135758	0.017899	-0.0135758	-0.65251	-0.721275	0.414683	0.0879121	0.0312866	-0.0312866	-0.398711	0.529475	-0.046461	0.077069	0.046461	-0.225035	-0.786429	0.206362	-0.0437084	0.0355805	-0.0355805	688367	1.56046	-1.31674	G4
l(3)05822	FBgn0010877	-0.0317038	-0.0507198	0.0548479	0.260728	0.0317038	-0.690776	-0.0973568	-0.061688	0.061688	0.208372	-0.439451	-0.432504	-0.310238	0.310238	0.578663	0.398131	-0.00546102	-0.22694	0.00546102	0.726413	2.20158e+06	1.93343	-1.35269	G10
Spn	FBgn0010905	-0.00116842	0.00116842	0.0746435	0.204538	-0.297914	-1.34993	-0.0408074	-0.0812265	0.0408074	0.18671	-0.652556	-0.383342	-0.0777757	0.126176	0.100806	0.0777757	-0.513306	-0.176469	0.176469	0.362464	1.10132e+07			G8
msn	FBgn0010909	-0.266171	-0.134327	-0.103752	0.108033	0.245817	0.103752	-0.0383819	-0.111618	0.0383819	0.181731	-0.393773	-0.134392	-0.0627167	0.0627167	0.25258	0.476854	-0.183099	-0.0181282	0.0181282	0.152696	1.72734e+07	0.779726	1.21377	G9
l(3)07882	FBgn0010926, FBal0009604	-0.33407	-0.225427	-0.0877768	0.0877768	0.294662	0.266059	0.00248798	-0.0655809	-0.00248798	0.17426	-0.597626	-0.0930064	-0.193176	0.0930064	0.648104	1.26876	-0.186445	0.00876592	-0.00876592	0.0658795	2.0696e+06	-0.807259	2.66231	G10
SCAP	FBgn0033052, FBgn0036449	0.234144	0.191371	0.160682	-0.160682	-1.48351	-1.87522	0.0622295	-0.0186808	0.0186808	-0.0494872	-0.193129	-0.0461335	0.318585	0.132604	0.0343564	-0.0343564	-0.31456	-0.118117	0.141409	0.118117	216635	-0.925303	2.66827	G2
Drak	FBgn0052666	0.294207	0.202536	-0.167988	-0.875018	-0.601654	0.167988	0.27972	0.0685694	-0.0685694	-0.534545	0.189832	-0.0454419	-0.395131	-0.4412	0.0454419	1.25432	0.0323851	0.144068	-0.0323851	-0.846195	870334	3.07647	-2.11551	G5
dia	FBgn0011202	-0.0101364	-0.0236252	0.0101364	0.0296897	-0.0299482	0.104358	0.023296	-0.0601651	-0.023296	0.0542989	-0.288338	-0.109976	-0.00817322	0.00817322	0.0426333	0.0556014	-0.17498	-0.0229485	0.0229485	0.0958049	1.03292e+07	-0.474921	1.06213	G11
cue	FBgn0011204	-0.0075713	0.0075713	0.135487	0.214486	-0.340553	-1.1416	-0.0819422	-0.0816036	0.0816036	0.178133	0.383627	-0.0248143	0.0248143	0.095336	-0.196143	-0.882076	0.174544	-0.204007	-0.0648033	0.0648033	4.98027e+06	1.94631	0.0657057	G12
fbl	FBgn0011205	-0.0346102	0.0346102	0.0959101	0.284151	-0.0359101	-0.743982	-0.0716192	-0.0388891	0.0388891	0.112706	-0.443238	-0.157208	0.0133467	-0.0133467	0.273434	0.188842	-0.368523	-0.112506	0.112506	0.254531	1.86871e+07	-1.90095		G8
bol	FBgn0011206	-0.377414	-0.147574	-0.48723	0.147574	0.354194	1.03838	-0.20583	0.0217707	-0.0217707	0.28318	-0.22534	0.212987	-0.33721	-0.10681	0.10681	0.663571	0.0114684	-0.0184212	0.0584805	-0.0114684	9.74181e+06			G9
p38a	FBgn0015765	0.432752	0.321799	0.205529	-0.205529	-1.48621	-2.51977	-0.0234006	0.130679	0.0234006	-0.167614	0.0448405	-0.0448405	0.0720317	0.0487564	-0.0978724	-0.0776867	-0.0878981	0.023372	0.0300277	-0.023372	6.63645e+06			G2
blw	FBgn0011211	0.0531314	0.111458	0.0768406	-0.0531314	-0.713293	-1.13643	-0.0528961	-0.104242	0.0528961	0.112655	0.0315219	-0.00553812	0.0528578	0.00553812	-0.0134496	-0.0142096	0.00494189	0.0648835	-0.0144378	-0.00494189	2.96373e+09	-0.895422	-0.733869	G12
eff	FBgn0011217	-0.0685144	-0.153017	0.0384874	0.19446	0.246263	-0.0384874	-0.0380293	-0.0424797	0.0380293	0.231166	0.224345	-0.225442	0.00193343	0.0753677	-0.00193343	-0.100167	0.0310894	-0.441366	0.0686329	-0.0310894	3.3227e+08	0.231026	-0.19969	G11
heph	FBgn0011224	0.02149	-0.02149	0.110872	0.289549	-0.0527026	-0.837091	-0.0985064	-0.0656029	0.0656029	0.178899	0.107921	0.0871041	0.00711082	-0.00711082	-0.188967	-0.329256	0.0774675	0.0156713	-0.0156713	-0.0750746	5.65461e+07	-0.584592	1.40377	G12
CG32104	FBgn0052104	0.159796	0.095655	-0.0852751	-0.605418	-0.665136	0.0852751	0.225537	0.0369874	-0.0369874	-0.363697	0.141002	-0.0447949	0.0443202	0.0281727	-0.0281727	-0.226413	0.0848477	-0.105494	0.0383626	-0.0383626	9.15582e+06	1.14786	-1.05511	G4
ox	FBgn0011227	-0.172487	-0.0930823	-0.00528872	0.00528872	0.122405	0.0983951	-0.0236321	0.0236321	-0.113907	0.0948218	-0.23073	-0.0453376	0.0718994	0.0453376	-0.109774	0.0624334	-0.00493718	0.00493718	-0.0369686	0.0780366	1.66723e+08	-0.555566	1.0324	G11
CG13344	FBgn0033884	0.617951	0.505287	0.432879	-0.432879	-1.62637	-1.28094	0.0222336	-0.0174297	0.0174297	-0.500231	0.000915001	-0.0444674	0.00326446	0.0742623	-0.137739	-0.000915001	0.0678422	-0.00259478	-0.0388387	0.00259478	9.86015e+06	2.89809	-3.34978	G2
SMSr	FBgn0052380	1.07099	0.97572	0.576117	-0.576117	-1.23342	-0.832208	0.137162	0.0263431	-0.0263431	-0.692486	0.0247969	-0.0440079	0.144309	0.141348	-0.0247969	-0.107046	0.0547377	-0.190868	0.010669	-0.010669	7.44076e+06	2.34761	-0.617046	G1
Sema1a	FBgn0011259, FBtp0009128	-0.281899	-0.140589	-0.183589	0.140589	0.254018	0.486045	-0.0118579	-0.307267	0.0118579	0.144119	-0.373431	-0.046383	-0.201169	0.046383	0.272613	0.357627	-0.194199	-0.0354107	0.0354107	0.425238	1.1495e+06			G9
Sema2a	FBgn0011260	-0.266719	-0.171311	-0.144016	0.144016	0.471482	0.843501	0.00767756	-0.0659322	-0.00767756	0.123915	-0.109333	-0.0515256	0.00714669	0.04416	0.00117294	-0.00117294	-0.00112181	0.00112181	-0.00642658	0.0153724	2.32426e+07			G11
RpL13	FBgn0011272, FBgn0037351	-0.170639	-0.135048	-0.0807785	0.0807785	0.244292	0.336925	-0.230403	-0.0663342	0.0663342	0.196822	0.0773671	0.0154137	0.0421372	-0.0233681	-0.0154137	-0.0471146	-0.00955689	0.00979885	0.00955689	-0.0299798	2.80154e+09	0.174265	1.60009	G11
RpS4	FBgn0011284	-0.238293	-0.103765	-0.0680987	0.0680987	0.236388	0.346355	-0.177224	-0.0371213	0.0371213	0.185345	-0.0783817	0.0208327	0.0315689	0.00828858	-0.139709	-0.00828858	0.024359	0.0171016	-0.0194623	-0.0171016	2.20509e+09	0.358859	1.39342	G11
TfIIA-L	FBgn0011289	-0.115959	-0.0749086	0.000918391	0.0415374	0.0375906	-0.000918391	-0.0879994	-0.0322812	0.0322812	0.14155	-0.428747	-0.105686	-0.0770836	0.0770836	0.123246	0.262725	-0.199593	-0.0116959	0.0205406	0.0116959	1.16792e+07	-0.79772	1.28006	G8
Taf12	FBgn0011290	-0.015729	-0.0333636	0.015729	0.250385	0.20907	-0.0872245	-0.0985108	-0.0576382	0.0576382	0.213331	-0.168309	-0.122113	0.0177759	0.0616264	-0.0177759	0.359756	-0.226687	-0.106295	0.106295	0.236485	3.00175e+07	-0.140434	1.37243	G11
Taf11	FBgn0011291	-0.235246	-0.0362563	0.0338792	0.111028	0.0962392	-0.0338792	-0.0731198	-0.0772421	0.0731198	0.281527	0.602406	0.0178019	-0.141858	0.16324	-0.0178019	-0.241158	-0.449423	-0.219812	0.219812	0.517154	5.30656e+06	-0.470637	0.0763781	G11
CG11007	FBgn0034455	0.863723	0.668948	0.486402	-0.486402	-1.3991	-0.645271	0.0726636	0.147406	-0.0726636	-0.548626	-0.000220719	-0.043392	0.00345382	0.000220719	-0.111387	0.00741183	-0.00359737	0.0411269	0.00359737	-0.0269582	1.72231e+07	2.4226	-1.18934	G4
Rsf1	FBgn0011305	-0.495319	-0.229418	-0.0585855	0.0585855	0.41753	0.830525	-0.057165	-0.042619	0.042619	0.124192	-0.277104	-0.0140934	-0.179197	0.0140934	0.217802	0.499995	-0.247603	-0.083376	0.083376	0.237216	4.06989e+07	-0.888167	1.44936	G9
Uch-L5	FBgn0011327	-0.0865236	-0.122363	0.0865236	0.179372	0.112021	-0.681922	-0.0869511	-0.00511147	0.00511147	0.0979275	-0.0282347	-0.00837723	0.0877242	0.0399542	0.00762924	-0.00762924	0.00811899	-0.00440128	0.00440128	-0.0184373	3.72529e+08	-0.526082	-0.337263	G11
OstStt3	FBgn0011336	-0.110296	0.0768087	-0.0768087	-0.175652	0.445021	1.24584	0.130672	0.0209487	-0.0209487	-0.129872	-0.103412	0.0108086	0.00140687	-0.00140687	-0.0332694	0.0545434	-0.00124167	-0.0337196	0.0134976	0.00124167	1.22156e+08	-0.441349	0.0920219	G11
CG8320	FBgn0034059	1.15942	0.905777	0.0179736	-1.19559	-0.952522	-0.0179736	0.610389	0.234846	-0.234846	-1.29722	0.348792	-0.0426665	-0.0826646	0.0158665	0.0255743	-0.0158665	0.032623	-0.032623	-0.0585249	0.0375218	32225244	0.909197	0.275129	G5
ND-SGDH	FBgn0011455	-0.131302	-0.116061	-0.0268212	0.0271615	0.0268212	0.0870626	-0.10583	-0.0425288	0.0425288	0.167551	0.128696	-0.0342068	-0.065	0.0884239	0.0342068	-0.286377	0.0414933	-0.400855	0.019709	-0.019709	2.5782e+08	-0.703571	-0.212966	G11
PR-Set7	FBgn0011474	0.0378636	-0.0378636	0.051953	-0.0616864	-0.401274	0.112628	-0.0103732	-0.136661	0.0103732	0.0128792	0.0634169	0.171795	0.122884	-0.0634169	-0.216925	-0.48598	-0.188543	-0.000677826	0.0142766	0.000677826	3.05263e+07			G11
l(3)neo43	FBgn0011476, FBal0011056	0.337674	0.00413352	0.230666	-0.00413352	-0.240481	-0.170345	0.016237	0.102068	-0.016237	-0.0348497	0.0427288	-0.0573272	0.068322	0.0132987	-0.0132987	-0.336776	0.0560694	-0.180413	0.0149822	-0.0149822	7.8694e+06			G12
Ssdp	FBgn0011481	-0.0549251	-0.051914	0.051914	0.298509	0.337921	-0.202721	-0.0784867	-0.095941	0.0784867	0.229253	-0.000452823	-0.172219	-0.192774	0.000452823	0.141984	0.250071	-0.162654	-0.0750592	0.0750592	0.134903	4.87601e+07	-0.392204	0.695461	G9
SrpRbeta	FBgn0011509	0.0644249	-0.050904	0.050904	0.0709371	-0.357101	-1.21355	-0.0641813	0.0176408	-0.0176408	0.0492006	-0.10038	0.001519	0.0639499	-0.001519	0.0704238	-0.0682847	-0.00697014	-0.0248817	0.00923715	0.00697014	7.59283e+07	-0.0810089	-0.463372	G12
Adk2	FBgn0036337, FBgn0283494	0.396529	0.304395	0.0415227	-0.408925	-0.56613	-0.0415227	0.0608383	0.0666728	-0.0608383	-0.265047	-0.00586374	-0.0422006	0.0174053	0.00619531	0.00586374	-0.0880823	0.0140738	-0.0441472	0.00577673	-0.00577673	3.6338e+08	0.336438	0.966254	G4
cpb	FBgn0011570	0.0164481	0.0440807	0.119125	-0.0164481	-0.482142	-0.527052	-0.0113276	-0.0044335	0.00901639	0.0044335	-0.0146525	-0.0674969	0.0375947	0.0146525	-0.14319	0.0268401	-0.0206796	0.0206796	0.023855	-0.0313865	9.37365e+07	0.973829	-1.29023	G12
Cdc37	FBgn0011573	0.0264878	0.0342683	0.00377912	-0.00377912	-0.0075763	-0.154852	-0.000429463	-0.0100132	0.000429463	0.0065599	0.0609472	-0.00270197	0.00312085	0.00270197	-0.0518626	-0.182381	-0.0117828	-0.0894535	0.0381041	0.0117828	1.89847e+08			G11
Trp1	FBgn0011584	0.106825	0.269823	-0.00408328	0.00408328	-0.100836	-0.506989	0.0162843	-0.0162843	0.0334335	-0.12838	-0.0294339	0.15189	0.00332464	-0.00332464	0.185468	-0.0294339	-0.057238	0.00888692	-0.00888692	0.03034	4.59155e+07	-0.536914	-0.0922156	G11
e(r)	FBgn0011586	-0.0473248	-0.129202	0.0473248	0.184575	0.108359	-0.509582	-0.0668289	-0.038324	0.038324	0.142331	-0.705957	-0.165458	-0.12488	0.12488	0.62404	0.983741	-0.774671	-0.190887	0.190887	0.370687	2.68349e+07	0.384411	1.3319	G10
fra	FBgn0011592, FBgn0001297	-0.508439	-0.157108	-0.199377	0.157108	0.992587	1.88223	0.0228781	-0.202264	-0.0228781	0.0630339	-0.685671	-0.015071	-0.22612	0.015071	0.652155	1.38185	-0.478412	-0.225331	0.225331	0.57832	717118			G7
Iswi	FBgn0011604	-0.370893	-0.289103	-0.107888	0.107888	0.511948	1.02391	-0.00972108	-0.0603297	0.00972108	0.160502	-0.198463	-0.0315251	-0.0496216	0.0315251	0.120115	0.237491	-0.10126	-0.0873485	0.0873485	0.191187	5.03816e+07	-1.59188	1.66354	G9
Hsp27	FBgn0289994	0.765636	0.646767	0.458858	-0.458858	-3.06312	-4.55808	0.0609726	0.104974	-0.0609726	-0.453425	0.116808	-0.0418787	0.0418787	0.0623667	-0.184898	-0.142133	0.00895498	-0.00895498	0.0281322	-0.0323053	1.59169e+09	-1.28796	-2.47853	G2
CG32856	FBgn0052856	0.276767	0.0917535	-0.0917535	-1.11829	-0.399151	0.35512	0.165126	0.200697	-0.165126	-0.906405	0.329713	-0.0415706	0.0415706	-0.233517	-0.0824921	0.439775	0.209785	-0.0242213	0.0242213	-0.105689	2.21623e+06	0.157588	-0.215166	G5
lark	FBgn0011640	-0.277597	-0.130603	-0.076728	0.076728	0.172585	0.262861	-0.0986182	-0.107815	0.0986182	0.242981	-0.18581	-0.0776184	-0.0772295	0.0772295	0.200084	0.335181	-0.144124	-0.0635217	0.0635217	0.0842583	1.52654e+08	-0.715851	1.72229	G9
Zyx	FBgn0011642	-0.261117	-0.378059	-0.112414	0.112414	0.281067	0.32807	-0.116649	-0.0616855	0.0616855	0.167527	-0.874408	-0.452737	-0.151798	0.151798	0.348069	0.572363	-0.445563	-0.214301	0.214301	0.532021	2.50509e+06	-0.307711	-0.272112	G10
Mad	FBgn0011648, FBgn0023215	-0.000732377	-0.0729396	0.000732377	0.27125	0.107079	-0.915759	-0.119855	-0.0422317	0.0422317	0.114083	-0.401641	-0.275118	-0.0577696	0.0577696	0.237385	0.127624	-0.353496	-0.141529	0.141529	0.298111	3.35408e+07	-1.15084	2.49403	G8
CG4433	FBgn0038763	0.446754	0.354446	0.198065	-0.198065	-1.48901	-2.38031	0.0706677	0.012359	-0.012359	-0.122081	-0.0679159	-0.041182	0.041182	0.139494	-0.0589494	0.156531	0.157035	-0.0459521	-0.0593588	0.0459521	509402			G2
Pms2	FBgn0011660	0.0442327	-0.0442327	0.125474	0.0506878	-0.618082	-1.05684	-0.0520885	-0.0186491	0.0186491	0.0947727	-0.048156	-0.00244667	0.10895	0.153757	0.00244667	-0.195175	-0.104989	-0.0350748	0.0350748	0.103242	6.33041e+06	-0.254908	-0.610346	G12
GstD1	FBgn0001149	3.32444	2.66976	1.15957	-1.15957	-2.30312	-2.30378	0.728045	0.451764	-0.451764	-2.16575	0.0718457	-0.040972	0.060038	-0.00311601	-0.139206	0.00311601	0.00955549	-0.00955549	-0.0185184	0.0629486	2.1843e+09	-1.08826	-2.05122	G1
msi	FBgn0011666	0.122989	0.00498563	-0.174679	-0.511164	-0.00498563	0.423318	0.148702	0.0405841	-0.0405841	-0.314305	0.198826	0.140192	0.0859464	-0.0859464	-0.154753	-0.188659	0.14116	0.0876936	-0.0876936	-0.222363	5.48801e+07	2.80972	-2.81557	G11
az2	FBgn0025185	0.848624	0.62568	0.13772	-1.09758	-0.979232	-0.13772	0.249377	0.139257	-0.139257	-0.828926	0.0404465	-0.0404465	0.300669	0.461442	-0.242675	-0.0689562	-0.0321008	-0.0653059	0.0321008	0.0845122	364358	0.586042	-1.03477	G5
pav	FBgn0011692	-0.00623666	0.00623666	0.0875428	-0.038828	-0.306933	0.167373	-0.00864712	-0.0738982	0.00864712	0.0554288	-0.103606	-0.0993953	-0.00529635	0.00529635	0.0918612	0.0411036	-0.193854	-0.0485632	0.0485632	0.102054	2.08081e+07	0.450978	2.21452	G11
Pym	FBgn0034918	0.674311	0.420848	0.391585	-0.391585	-1.49037	-1.28604	-0.00968076	0.00968076	0.0156371	-0.307427	0.217863	-0.0404372	0.0279894	0.092117	-0.0279894	-0.167464	-0.00385794	-0.147941	0.0712305	0.00385794	1.07686e+08			G2
Phb2	FBgn0010551	0.728512	0.696172	0.467028	-0.467028	-2.01274	-1.96192	0.101381	0.00135329	-0.00135329	-0.45138	0.0749571	-0.0403476	0.0403476	0.0601295	-0.0512595	-0.112117	0.00646146	-0.0222128	-0.00646146	0.0197852	1.02035e+09	1.19514	-1.01862	G2
frc	FBgn0042641	0.332252	0.405314	0.229545	-0.292958	-0.596798	-0.229545	0.106405	0.0207559	-0.0207559	-0.200331	-0.279945	-0.0394277	-0.0722176	0.0394277	0.199084	0.279255	-0.0467704	-0.191887	0.170683	0.0467704	305691			G4
Syx5	FBgn0011708	0.0880688	0.0621594	0.0676077	-0.0621594	-0.760211	-1.13737	-0.0533842	-0.0230599	0.0230599	0.0590038	-0.191274	-0.0216265	0.03676	0.0883304	7.80552e-05	-7.80552e-05	-0.0744517	-0.0294651	0.0294651	0.055304	2.08676e+07	0.0376894	0.290948	G12
Sep1	FBgn0011710	-0.247982	-0.297286	-0.106864	0.106864	0.367733	0.688174	-0.0629085	-0.0570921	0.0570921	0.162727	-0.552077	-0.140632	-0.0665809	0.0665809	0.407472	0.842399	-0.560526	-0.138651	0.138651	0.303308	4.66781e+07	-1.48997	3.43938	G9
Snr1	FBgn0011715	-0.216879	-0.146308	-0.0681703	0.0681703	0.128442	0.109922	-0.193627	-0.00956339	0.00956339	0.163242	-0.270742	-0.158142	-0.032985	0.032985	0.116063	0.256698	-0.221027	-0.0285273	0.0312237	0.0285273	2.99709e+07	-0.845453	1.86579	G9
Tig	FBgn0011722	-1.21037	-0.134745	-1.14349	0.134745	0.347056	0.894663	0.00717765	0.00717765	-0.00717765	-0.00717765	-0.350261	-0.0493575	-0.225054	0.267008	0.0493575	0.921298	-0.00391117	0.00391117	0.0337646	-0.0180991	1.33935e+06			G6
twin	FBgn0011725	0.0685297	0.0432988	0.102557	-0.0432988	-0.965696	-1.11131	-0.0309455	-0.0621735	0.0343703	0.0309455	-0.226211	-0.00119712	0.0727282	0.0623965	0.00119712	-0.111346	-0.202035	-0.0393377	0.0393377	0.119354	7.05034e+07			G12
tsr	FBgn0011726, FBgn0010258	-0.249046	-0.277083	-0.034663	0.034663	0.247758	0.192728	-0.0912451	-0.011752	0.011752	0.0722027	0.00067925	0.00860141	-0.00242778	-0.0267086	0.00754457	-0.00067925	0.0108009	0.0236368	-0.0108009	-0.0630497	3.02016e+09	0.547686	-0.341056	G11
Wee1	FBgn0011737	-0.0155142	0.0155142	0.114579	0.274257	-0.174506	-0.72845	-0.0887842	-0.0420189	0.0420189	0.167452	-0.776118	-0.343724	0.0441241	0.159449	0.173475	-0.0441241	-0.736056	-0.171149	0.171149	0.419827	8.08696e+06	-0.652444	2.89905	G8
Vps20	FBgn0034744	0.794677	0.67034	0.392715	-0.392715	-1.13097	-0.758721	0.154199	0.122687	-0.122687	-0.498025	-0.106887	-0.0391909	0.0391909	0.0691564	0.0627457	-0.11843	-0.0639905	0.00712675	0.00136071	-0.00136071	1.13975e+07	-0.716871	0.263823	G4
CG7289	FBgn0031379	0.831993	0.794537	0.338192	-0.762905	-1.13856	-0.338192	0.25717	0.134988	-0.134988	-0.681601	0.0742287	-0.0387827	0.0144344	0.0562382	-0.0885025	-0.0144344	0.0330286	-0.0394241	-0.00218243	0.00218243	2.36558e+06	1.43527	-1.97897	G4
Arp6	FBgn0011741	-0.245656	-0.0610173	-0.0315201	0.0315201	0.203705	0.143007	-0.087356	-0.0180948	0.0180948	0.170101	-0.0445285	-0.0179813	0.00669446	-0.00669446	0.0540451	0.170662	-0.0218895	0.0184106	-0.0184106	0.035694	6.69353e+06	0.479394	0.131481	G11
Tdrd3	FBgn0036450	0.469114	0.281247	-0.207368	-1.18975	-0.583132	0.207368	0.250086	0.108879	-0.108879	-0.899638	0.0589159	-0.0386573	0.000894737	-0.000213095	-0.014205	0.000213095	0.0392848	-0.00471836	0.00471836	-0.0743482	3.82275e+07	1.67969	-2.25239	G5
Ank	FBgn0011747	-0.0885527	-0.114433	-0.0213665	0.18932	0.267565	0.0213665	0.0238959	-0.0807304	-0.0238959	0.0299618	-0.482544	-0.166811	-0.0353777	0.0353777	0.187819	0.37082	-0.446703	-0.173325	0.173325	0.284578	2.31297e+07	-1.23289	1.6926	G8
bocks	FBgn0037719	0.261343	0.144069	-0.142239	-0.877997	-0.554736	0.142239	0.133374	0.156596	-0.133374	-0.714327	-0.241805	-0.0386481	-0.0354673	0.0551693	0.0354673	0.143844	-0.0183546	0.0452464	-0.0215259	0.0183546	3.11674e+07	0.0409946	-0.0273017	G5
ctp	FBgn0011760	-0.0635389	-0.132527	0.0635389	0.22473	0.254252	-0.217267	-0.107637	0.00575353	-0.00575353	0.121939	-0.00284434	0.0700004	0.00284434	-0.122101	0.0381613	-0.0282543	0.00288145	0.0400107	-0.0516391	-0.00288145	5.48437e+08	0.0626836	1.24698	G11
Ndfip	FBgn0052177	0.445421	0.228385	-0.228385	-1.1171	-0.242394	0.423278	0.364174	0.228131	-0.228131	-1.05142	0.0385795	-0.0385795	0.156698	0.0457552	-0.175577	-0.132645	0.27548	-0.0798007	0.0266032	-0.0266032	2.44793e+07			G5
DNApol-alpha50	FBgn0011762	0.0971693	0.112411	0.132379	-0.151787	-0.389838	-0.0971693	-0.0221647	0.0612773	0.0221647	-0.117567	0.139016	0.0460617	0.0208845	-0.0208845	-0.117008	-0.140293	0.0472481	-0.0991271	0.0384489	-0.0384489	4.20248e+07			G12
Dp	FBgn0011763, FBab0024254, FBab0024256, FBab0024260, FBab0024269, FBab0024280, FBab0024282, FBab0024284, FBab0024285, FBab0024286, FBab0024288, FBab0024289, FBab0024291, FBab0024292, FBab0024293, FBal0003107, FBgn0011766, FBgn0053196	0.0630648	-0.0116569	0.0116569	-0.0643879	-0.0136187	0.263794	0.215124	0.0181125	-0.0181125	-0.176915	-0.724168	-0.150289	-0.104533	0.302799	0.104533	0.215216	-0.548488	-0.216568	0.216568	0.335571	7.32782e+06	0.737433	1.18013	G8
E2f1	FBgn0011766	0.131358	0.0242744	-0.0242744	-0.117355	-0.0632601	0.25682	0.0941601	-0.0127194	0.0127194	-0.0572631	0.0279544	-0.0279544	-0.0433844	-0.153884	0.561387	1.22389	-0.00416564	-0.169225	0.00416564	0.200613	309159	3.17553	-0.717523	G9
Fdh	FBgn0011768	0.0207146	0.158567	0.0735102	-0.0207146	-0.465391	-1.61873	-0.0500317	-0.0800953	0.0500317	0.0975651	0.136582	0.00633753	-0.00633753	-0.0873709	0.0639412	-0.236287	0.00942984	0.0461743	-0.00942984	-0.0733021	5.40491e+08	-0.851281	-1.23124	G12
Fdx1	FBgn0011769	0.462557	0.234256	0.0773475	-0.0773475	-0.258029	-1.60469	-0.000842532	0.0198036	0.000842532	-0.268718	-0.0018693	0.0376916	0.0018693	-0.0495761	0.0113061	-0.153263	0.0328353	0.0711199	-0.0681815	-0.0328353	2.27001e+07			G12
Gip	FBgn0011770	0.0757533	0.0104896	0.0556897	-0.0104896	-0.430072	-1.35998	-0.0206603	-0.00573775	0.0350851	0.00573775	-0.0485136	0.00993293	0.0792587	0.0318356	-0.00993293	-0.022591	0.0349268	0.074088	-0.0385724	-0.0349268	2.98978e+08	-0.637577	-0.568836	G12
CG18012	FBgn0038552	0.0974221	0.125731	-0.0974221	-0.71749	-0.436727	0.440207	0.10591	0.0178373	-0.0178373	-0.292529	-0.206629	-0.0385077	-0.0281887	0.0319441	0.0281887	0.170634	-0.0734329	-0.0074843	0.00967252	0.0074843	9.11271e+06	-0.476936	1.37364	G4
Atac3	FBgn0052343	0.685969	0.512774	0.200666	-0.634797	-1.06209	-0.200666	0.107256	0.0475636	-0.0475636	-0.502448	-0.0259195	-0.0379241	-0.026145	0.100551	0.0259195	0.0681623	-0.171422	-0.038621	0.038621	0.079511	2.98912e+06	-0.200031	1.23995	G4
BRWD3	FBgn0011785	-0.276646	-0.162666	-0.11182	0.155377	0.283284	0.11182	-0.0567277	-0.150284	0.0567277	0.252785	-0.218108	-0.069606	-0.0185037	0.0818059	0.0185037	0.176067	-0.131842	-0.0236093	0.0236093	0.061951	1.49531e+07	-0.71536	0.634798	G11
CG15317	FBgn0030137	1.52446	1.08071	0.339204	-1.69632	-0.992824	-0.339204	0.558609	0.319032	-0.319032	-2.00546	-0.00981783	-0.0374545	0.146639	-0.0719679	0.0791352	0.00981783	-0.0255879	0.068551	0.0255879	-0.0786461	5.51333e+06			G1
Gem3	FBgn0011802	-0.0234041	0.0234041	0.119612	0.0805422	-0.393804	-0.827159	0.0223103	-0.0223103	-0.0233668	0.086691	-0.0552228	0.0153458	0.034561	-0.00425563	0.00425563	-0.0759027	-0.0230597	0.0189274	-0.00615616	0.00615616	2.11622e+07	0.405981	-0.884168	G12
nmo	FBgn0011817	-0.268359	-0.216827	-0.162689	0.162689	0.461593	0.589818	-0.10187	-0.121284	0.10187	0.270787	-1.27689	-0.439751	-0.115205	0.126752	0.115205	0.311346	-1.07699	-0.299629	0.299629	0.501756	7.84607e+06	-0.0548268		G10
oaf	FBgn0011818	0.0482773	0.0682701	0.0278939	-0.0278939	-0.384309	-0.531156	-0.0273663	-0.0169289	0.0169289	0.0442417	-0.0256871	-0.0760747	-0.0634546	0.0256871	0.268264	0.702013	-0.0174881	0.0948539	0.0174881	-0.139322	2.01343e+06	2.28741	-0.977347	G9
CG4038	FBgn0011824	0.367052	0.120501	-0.214986	0.0154607	-0.0154607	-0.0237277	0.428066	0.0633242	-0.15384	-0.0633242	-0.104019	0.105885	-0.0944515	-0.0509048	0.0509048	0.0657851	-0.00857662	0.07522	-0.0351364	0.00857662	1.07525e+08	0.934519	1.92127	G11
spidey	FBgn0029975	0.285162	0.244606	0.0535413	-0.0535413	-0.619483	-1.83863	0.10635	0.0251332	-0.0251332	-0.0654443	0.36214	-0.0369923	0.24461	0.0369923	-0.409425	-1.2875	-0.212637	0.0638653	0.0409367	-0.0409367	5.63038e+07			G2
Pxn	FBgn0011828, FBgn0041789	-1.0419	-0.0493524	-1.15531	0.0493524	0.072436	0.880445	0.0285692	0	0	0	-0.0181921	0.147633	-0.0760233	0.147633	0.0181921	-0.0210292	0.0247343	0.0920327	-0.0247343	-0.479456	27418.3			G9
Taf2	FBgn0011836	-0.084448	-0.0737865	0.0737865	0.287488	0.284898	-0.0760897	-0.041296	-0.113143	0.041296	0.181597	-0.237428	-0.06029	0.00654919	0.0584168	-0.00654919	0.371241	-0.291962	-0.0839846	0.0839846	0.163347	4.18272e+06	-0.449965	0.882854	G11
Tis11	FBgn0011837	-0.023784	0.000779916	0.087031	0.225018	-0.000779916	-0.203846	-0.0525426	-0.0380844	0.0380844	0.152922	-0.700004	0.0186588	0.466184	0.557421	-0.0186588	-0.336251	-0.956352	-0.297867	0.297867	0.356331	5.23948e+06	-0.0942864	2.44088	G8
Cap-G	FBgn0259876	0.14739	0.083095	-0.083095	-0.650367	-0.633314	0.290979	0.114099	0.0454156	-0.0454156	-0.304933	-0.209419	-0.0369325	0.00465719	-0.00465719	0.0283952	0.235791	-0.156483	-0.0370257	0.0370257	0.114462	8.0798e+06	-0.082431	1.0604	G4
CG7239	FBgn0031740	0.377186	0.270602	-0.270602	-1.04721	-0.494348	0.377784	0.289524	0.126582	-0.126582	-0.664237	-0.0122758	-0.0359271	0.0122758	-0.153172	0.0761833	0.475198	-0.00565721	-0.00452257	0.00452257	0.0324286	803863	0.31171	1.33044	G5
Ance	FBgn0012037	-1.2622	-0.0897085	-0.669855	0.0897085	1.47357	2.68592	0.0188612	0	0	0	-0.821971	0.352359	-0.854973	-0.227498	0.227498	1.07964	0.0156157	0.0229849	-0.0156157	-0.0259477	2.4346e+06	-2.07828		G6
CalpA	FBgn0012051	-0.519236	-0.264052	-0.0343438	0.0343438	0.599663	1.19703	-0.0242609	0.00626367	-0.00626367	0.105515	-0.0208453	0.0291381	0.00687741	-0.00687741	-0.0589336	0.206528	0.0859615	0.033026	-0.033155	-0.033026	7.71845e+06	0.042554	0.316098	G11
CG3702	FBgn0031590	0.337272	0.291947	0.060949	-0.704622	-0.927246	-0.060949	0.16903	0.039195	-0.039195	-0.297268	0.0560938	-0.0354216	-0.0154886	0.0746681	-0.0439946	0.0154886	-0.045637	-0.064371	0.0504861	0.045637	2.73715e+07	1.53185	0.224688	G4
Trl	FBgn0013263	-0.192356	-0.0619941	-0.0754116	0.0619941	0.18926	0.137225	-0.0851519	-0.0144474	0.0144474	0.150982	-0.956516	-0.302493	-0.224251	0.224251	0.329043	0.631165	-0.690496	-0.17416	0.17416	0.511598	6.06047e+06			G10
FK506-bp1	FBgn0013269	-0.191226	-0.148799	-0.0091516	0.0091516	0.165925	0.0564353	-0.0540109	-0.0527914	0.0527914	0.129628	-0.17958	-0.0240953	-0.0823073	0.0240953	0.0766511	0.25305	-0.0209586	0.0447924	-0.00199145	0.00199145	1.15481e+09	0.0555231	0.736958	G9
Gp150	FBgn0013272	-1.17705	-0.14365	-0.298954	0.14365	1.98309	3.34789	-0.00618	-0.0508861	0.0586313	0.00618	-0.514489	0.177301	-0.186085	-0.177301	1.22358	2.61298	-0.0805138	0.106049	0.0805138	-0.118877	3.61054e+06	-1.88421	-0.830557	G7
Hsp70Aa	FBgn0013275	-0.283323	0.0743899	-0.0743899	-0.546052	1.15088	3.01385	0.292975	-0.0710385	0.0279067	-0.0279067	0.0403269	-0.157748	0.100573	-0.0849244	-0.0403269	0.139863	0.0312104	-0.0312104	0.0573627	-0.042996	3.17653e+06			G9
Nca	FBgn0013303	-0.066231	-0.0658091	0.108245	0.280429	0.0658091	-0.628327	-0.061564	-0.0172783	0.0172783	0.188724	-0.0887242	-0.055073	0.0241242	-0.0241242	0.0380158	0.0812651	-0.025273	-0.00610576	0.00610576	0.0737954	4.29704e+07			G11
Nmda1	FBgn0013305	-0.197559	-0.161467	0.0148035	0.0561414	-0.0148035	0.0443106	-0.0576266	-0.0173713	0.0173713	0.102542	-0.0312949	0.0186465	0.0232411	-0.0384586	0.0632033	-0.0186465	0.0760949	-0.0500377	-0.0161323	0.0161323	7.99339e+06	1.03446	-0.918475	G11
RpL11	FBgn0013325, FBgn0010408	-0.257177	-0.118244	-0.0443694	0.0443694	0.243962	0.336132	-0.129463	-0.0272452	0.0272452	0.131739	-0.0119653	0.0119653	0.0429122	0.0363884	-0.0992047	-0.0675454	-0.0227831	0.0830523	0.0227831	-0.0356965	2.70569e+09	-0.391036	0.985887	G11
Sap47	FBgn0013334	-0.254288	-0.105343	-0.0594741	0.144955	0.334617	0.0594741	-0.0392922	-0.100753	0.0392922	0.187696	0.0126757	-0.0126757	-0.0308638	0.0468945	0.0521987	-0.069932	-0.0358642	-0.102786	0.039079	0.0358642	4.95331e+07	-0.419745	0.809496	G11
Syx1A	FBgn0013343	-0.347453	-0.296614	-0.12496	0.12496	0.523513	0.952239	-0.114011	-0.0259275	0.0259275	0.217595	-0.244609	-0.144888	-0.179012	0.144888	0.249528	0.546142	-0.105763	-0.222644	0.105763	0.251287	6.1755e+06			G9
TfIIA-S	FBgn0013347	-0.250051	-0.289165	-0.0892148	0.0892148	0.318745	0.497881	-0.0979119	0.023138	-0.023138	0.254225	-0.117927	-0.188438	-0.0470286	0.0470286	0.289034	0.256444	-0.146104	-0.200032	0.146104	0.251941	3.37882e+07	-1.09138	1.22612	G9
bcn92	FBgn0013432	0.16914	0.0244498	-0.0244498	0.195	-0.136968	-0.904031	0.00799852	-0.00799852	-0.0828514	0.136725	-0.099803	0.0687799	-0.0318776	0.0604933	0.0127105	-0.0127105	-0.0145387	0.0201976	0.0145387	-0.0306496	1.98711e+08	0.0505353		G12
Cdc2rk	FBgn0013435	0.0534078	-0.146978	0.10301	0.124576	-0.0534078	-0.106927	-0.14153	-0.017217	0.0331608	0.017217	0.0215746	0.0633417	0.0848614	-0.0215746	-0.0407272	-0.0621071	-0.0105565	-0.0376908	0.0105565	0.0191185	1.31745e+07	-0.745696	0.608317	G11
CG10778	FBgn0029980	0.363606	0.3907	0.174405	-0.174405	-0.61239	-0.68777	0.0953075	-3.87214e-05	3.87214e-05	-0.0301939	-0.0096101	-0.0352316	0.0663021	0.0479329	0.0096101	-0.0747102	-0.0325902	-0.23532	0.0325902	0.0376751	1.60463e+07	2.04223	-1.47697	G4
P5CDh1	FBgn0037138	0.735198	0.60711	0.304233	-0.304233	-1.16675	-2.14776	0.170622	0.0589607	-0.0589607	-0.409862	0.0285986	-0.0351694	-0.0031153	0.00360995	0.0031153	-0.0837859	0.0148899	0.0260388	-0.0156691	-0.0148899	1.03541e+08		-0.629635	G2
PGAP5	FBgn0031997	0.264412	0.250633	0.252798	-0.250633	-1.20451	-1.68797	0.0852414	0.00872932	-0.00872932	-0.107919	0.00287748	-0.0351311	-0.00287748	0.0995385	0.016632	-0.00937937	-0.117243	-0.0567671	0.0567671	0.0729919	5.45566e+06	-1.00197	0.201878	G2
CG1847	FBgn0030345	0.26812	0.144361	0.183407	-0.144361	-1.15356	-2.42938	0.00968738	-0.00968738	0.0294564	-0.111808	-0.00224959	-0.0346279	0.0100308	0.056312	0.00224959	-0.00723874	0.0152103	-0.0570525	-0.0152103	0.0621607	3.24144e+06			G2
not	FBgn0013717	-0.0469482	-0.0619775	0.0469482	0.205864	0.145544	-0.454667	-0.151655	-0.0500014	0.0500014	0.153905	-0.38085	-0.0794637	-0.0752402	0.116923	0.0752402	0.264619	-0.280483	-0.0610052	0.0610052	0.182396	3.29667e+06	-1.50498	1.02772	G8
nuf	FBgn0013718	-0.050455	-0.0731695	0.050455	0.210737	0.118252	-0.254771	-0.045961	-0.0648983	0.045961	0.158927	-0.037432	-0.122384	0.0737317	0.259986	0.037432	-0.813849	-0.13286	-0.479182	0.139304	0.13286	1.43831e+07			G12
pnut	FBgn0013726	-0.275968	-0.226049	-0.0941917	0.0941917	0.214197	0.158848	-0.0508082	-0.025779	0.025779	0.242916	-0.230056	-0.043751	-0.0500475	0.043751	0.1955	0.378323	-0.267451	-0.0460383	0.0460383	0.118258	5.76475e+07	-1.64727	2.13612	G9
sced	FBgn0013732	0.03299	-0.03299	0.0951879	0.245613	-0.234633	-1.28117	-0.0327188	-0.0633888	0.0327188	0.191557	0.0459114	-0.0459114	0.175828	0.216488	-0.415094	-1.42082	0.0372928	-0.0372928	0.0723085	-0.105047	6.35361e+06	-1.1299	1.50092	G12
shot	FBgn0013733	-0.489311	-0.163551	-0.196172	0.163551	0.531249	1.31888	-0.0203276	-0.225905	0.0203276	0.117596	-0.795417	-0.137772	-0.423589	0.137772	0.484155	1.24941	-0.43422	-0.208865	0.208865	0.495131	91992.4	0.99519	-1.56828	G10
alien	FBgn0013746	-0.242364	-0.230467	0.0184831	0.177439	0.258657	-0.0184831	-0.0134773	-0.0192725	0.0134773	0.159746	-0.00376853	0.0796113	-0.00646474	0.04635	0.00376853	-0.0499303	0.0140497	0.0156599	-0.0337284	-0.0140497	1.12621e+08	-0.937473	-0.800864	G11
Arf102F	FBgn0013749	-0.0382914	-0.157788	0.0382914	0.27276	0.096788	-0.857603	-0.0347238	-0.00616022	0.00616022	0.115756	-0.157596	-0.079446	0.079446	0.253801	-0.109186	0.304125	-0.0485023	-0.0519818	0.0832019	0.0485023	5.47401e+07	-1.30583	0.0220519	G8
Arf51F	FBgn0013750	0.0237168	-0.0746852	0.126047	0.30382	-0.0237168	-0.740597	-0.00618707	-0.00585666	0.00585666	0.156275	-0.13381	-0.0269175	-0.0301135	0.0269175	0.230738	0.36464	0.0194083	-0.0194083	-0.0902606	0.113697	5.9364e+06	2.25081		G8
Bgb	FBgn0013753	-0.104661	-0.0163517	0.0163517	0.114529	0.0169874	-0.0519383	-0.0622283	-0.0941035	0.0622283	0.170886	-0.478008	-0.22567	0.0659704	0.100279	-0.0659704	0.137273	0.0444046	-0.0444046	0.0854453	-0.193866	879404	-0.600998	1.76696	G8
Bro	FBgn0013755	-1.47847	-0.46189	0.46189	2.19772	1.68081	-2.36367	0	0	0.107309	0	-1.88686	-1.05	-0.140849	0.140849	0.756875	1.07561	-0.121521	-0.335117	0.586028	0.121521	480679			G10
Mtor	FBgn0013756, FBgn0021796	-0.334258	-0.272865	-0.115084	0.115084	0.283651	0.322253	0.00584591	-0.14121	-0.00584591	0.134434	-0.267277	-0.110718	-0.0596631	0.0596631	0.172575	0.28593	-0.155078	-0.0665017	0.0665017	0.115588	8.61284e+07	-1.4942	2.03677	G9
CG5116	FBgn0039339	0.58713	0.375892	0.207349	-0.446964	-0.521553	-0.207349	0.0775285	0.0794276	-0.0775285	-0.409784	0.0785256	-0.0342267	0.00147064	0.0594238	-0.0768278	-0.00147064	-0.0460405	0.0254171	0.0287666	-0.0254171	4.74141e+06			G4
CG12576	FBgn0031190	0.473413	0.378332	0.280383	-0.280383	-1.42811	-1.09644	-0.000149372	0.000149372	0.0073052	-0.228402	0.172212	-0.0340952	0.0431624	0.0340952	-0.181321	-0.206753	0.106455	-0.0222218	0.0222218	-0.0607988	5.31823e+06	2.96875	-2.06945	G2
Idgf6	FBgn0013763	-0.238489	-0.189783	-0.086376	0.086376	0.212456	0.288047	-0.117664	-0.0672266	0.0672266	0.22157	0.0362554	0.0011478	0.00305802	-0.0133295	-0.0623925	-0.0011478	0.182208	0.0178876	-0.0178876	-0.0602281	1.99327e+08			G11
Chi	FBgn0013764, FBgn0000308	-0.131465	-0.0205537	0.0205537	0.18368	0.0940408	-0.538366	-0.128786	-0.0843268	0.0843268	0.24395	-0.350791	-0.168157	-0.0340513	0.0340513	0.172257	0.216668	-0.215285	-0.0285428	0.0285428	0.0675852	1.58462e+07	-0.336262	1.92924	G8
cnn	FBgn0013765	-0.403191	-0.275405	-0.129637	0.129637	0.365743	0.350297	-0.0146564	-0.20943	0.0146564	0.169182	-0.0615248	0.0174333	-0.0174333	0.0493715	0.100131	-0.0665268	-0.107341	-0.0661978	0.0661978	0.14943	4.35628e+07			G11
CG11448	FBgn0024985	0.957148	0.688965	0.111508	-0.798362	-0.893471	-0.111508	0.512127	0.126763	-0.126763	-0.875752	0.0959215	-0.0338464	-0.160921	-0.0893553	0.0338464	0.0625743	-0.131456	0.0766026	-0.0137637	0.0137637	7.27869e+06			G4
Sos	FBgn0001965	0.517051	0.431755	-0.431755	-1.51033	-0.575639	0.46226	0.3709	0.151656	-0.151656	-1.06188	-0.139765	-0.0338005	0.0338005	-0.076162	0.070798	0.274385	-0.0554798	0.0761938	-0.0338115	0.0338115	823165	0.488628	2.12333	G5
Cyp6a22	FBgn0013773	-0.00938624	0.00938624	0.135312	0.130752	-0.599091	-2.12652	-0.0943271	-0.023444	0.023444	0.146093	0.0756534	-0.0363863	-0.011407	0.011407	-0.0228913	0.0653474	-0.0566855	0.0152356	-0.00790054	0.00790054	1.16369e+07			G12
Deaf1	FBgn0013799	0.0192282	-0.0192282	0.142009	0.3147	-0.173349	-0.886312	-0.0403636	-0.203206	0.0403636	0.120245	-0.807364	-0.207955	0.0291371	0.254247	-0.0291371	0.156055	-0.303543	-0.176604	0.176604	0.481686	978687	-0.365275		G8
FK506-bp2	FBgn0013954	-0.186517	-0.159387	-0.0624879	0.0624879	0.178627	0.197758	-0.110077	-0.04743	0.04743	0.189494	-0.146339	-3.9259e-06	0.00274944	0.0666716	-0.0252313	3.9259e-06	0.0339212	0.0308931	-0.0308931	-0.0352095	3.3416e+09	-1.25107	0.336266	G11
mRpS14	FBgn0044030	0.318279	0.319072	0.159246	-0.462505	-0.520021	-0.159246	0.210944	0.0153558	-0.0153558	-0.150557	0.0308383	-0.0337394	0.0227903	-0.0227903	0.0780207	-0.0881065	-0.0608715	0.0447505	0.0510438	-0.0447505	6.39345e+07			G4
MAPk-Ak2	FBgn0013987	0.0230029	-0.0230029	0.0886708	0.171195	-0.273057	-0.89045	-0.0367015	-0.0269272	0.0269272	0.124665	-0.457648	-0.229488	-0.10836	0.10836	0.146721	0.32464	-0.423593	-0.141005	0.141005	0.357302	3.47042e+07	-1.8922	2.46924	G8
Calx	FBgn0013995	0.778372	0.742787	0.49806	-0.49806	-2.09538	-3.54112	0.171494	0.0262527	-0.0262527	-0.411801	1.02177	0.643447	0.129876	-0.129876	-0.480108	-0.491183	0.843969	0.232467	-0.232467	-0.632759	5.62189e+06			G3
Nrx-IV	FBgn0013997	0.0451884	0.279303	-0.501967	-0.570497	-0.0451884	0.674621	0.335587	0.106359	-0.106359	-0.492134	-0.207321	0.29876	-0.414442	-0.00601126	0.00601126	0.297782	0.160046	0.0753177	-0.0753177	-0.193923	4.0109e+06			G6
CG11178	FBgn0030499	1.2564	1.14913	0.560809	-0.560809	-1.75665	-1.55965	0.243821	0.156788	-0.156788	-0.70173	0.0704143	-0.0337163	0.0337163	0.047612	-0.27568	-0.23602	0.0118185	0.0710914	-0.0118185	-0.0792582	5.39448e+06		-3.02371	G1
Ptp69D	FBgn0014007	-0.0161008	-0.0204597	0.100404	0.262203	0.0161008	-0.135381	-0.00937242	-0.0195471	0.00937242	0.129528	-0.317536	-0.135799	-0.048347	0.048347	0.153678	0.112297	-0.272508	-0.113958	0.113958	0.251513	7.4296e+06	-1.28231	4.20954	G8
Rab2	FBgn0014009	-0.272447	-0.251306	-0.0379268	0.0379268	0.258291	0.188161	-0.0498208	-0.0225479	0.0225479	0.0806088	-0.113789	-0.0892457	-0.00118162	0.00118162	0.111839	0.178173	-0.0230651	-0.0014773	0.0014773	0.0850746	1.14276e+08	-0.232968	0.35628	G11
Rab5	FBgn0014010	0.0626697	-0.000224253	0.000224253	0.00723721	-0.254807	-1.03285	-0.0119969	-0.00964572	0.00964572	0.0290242	0.0580183	-0.0582176	-0.0157907	0.0157907	0.0468395	-0.0710406	0.0480252	-0.0130653	0.0130653	-0.030088	1.69666e+08	1.7602	-1.4109	G12
Rac2	FBgn0014011, FBal0135831	-0.367686	-0.0823293	-0.112761	0.0823293	0.301817	0.332898	-0.121651	-0.00682133	0.00682133	0.0181101	-0.658981	-0.181427	0.0630684	-0.0630684	0.216237	0.571339	-0.101681	0.0311348	-0.0311348	0.333752	5.81206e+06	0.140798		G9
Rel	FBgn0014018	0.254185	0.259899	0.188115	-0.188115	-0.944825	-1.34352	0.0625106	0.0271053	-0.0271053	-0.210816	0.0567428	0.00127733	0.0768183	-0.00127733	-0.00265479	-0.284634	-0.109892	-0.0158607	0.0158607	0.034156	2.48246e+06			G12
Rho1	FBgn0014020, FBgn0004635	-0.283613	-0.192197	-0.107333	0.107333	0.315124	0.296346	-0.0249573	0.0249573	-0.0259236	0.129393	-0.00966718	0.00966718	-0.104707	-0.0916467	0.0353027	0.0481203	0.0266246	-0.0206988	-0.0255206	0.0206988	3.83885e+08	-0.203479	-0.128953	G11
Rlb1	FBgn0014022	-0.157915	-0.21198	0.0183362	0.150281	0.187389	-0.0183362	-0.144198	-0.0274419	0.0274419	0.167657	-0.791669	-0.34245	-0.14739	0.14739	0.496493	0.806261	-0.439106	-0.159243	0.19733	0.159243	617449	-0.220302	0.443978	G10
scat	FBgn0011232	0.559171	0.486999	0.312456	-0.312456	-0.670947	-0.615093	0.217279	-0.0658881	0.0658881	-0.267727	-0.051614	-0.0335741	0.110007	-0.000614567	0.000614567	0.126708	-0.0430638	0.053399	0.0430638	-0.0450671	1.21632e+06	1.92286	-0.238868	G4
foi	FBgn0024236, FBal0032031	0.338519	0.287832	0.142661	-0.461949	-0.42383	-0.142661	0.181077	0.0560585	-0.0560585	-0.309133	-0.179581	-0.0334027	0.0334027	0.18374	-0.0436274	0.361285	0.0410909	-0.0713762	-0.0410909	0.0683019	2.49837e+06	3.66216		G4
RpL7A	FBgn0014026	-0.233248	-0.138121	-0.0735213	0.0735213	0.258069	0.356457	-0.182741	-0.0208985	0.0208985	0.176762	0.010524	0.044547	0.052337	-0.010524	-0.0614868	-0.109365	-0.0103048	0.0867249	0.0098449	-0.0098449	2.98432e+09	-0.29656	0.259187	G11
SdhB	FBgn0014028	0.00538123	-0.00538123	0.0416843	0.0908129	-0.160995	-0.696474	-0.173109	-0.062808	0.062808	0.263448	0.0834508	0.0169575	-0.0634546	-0.0169575	0.0935614	-0.119539	0.0421117	-0.0336439	0.00923024	-0.00923024	1.29869e+08	0.824471	-0.200688	G11
Sptr	FBgn0014032	0.0427588	0.0445352	0.13437	-0.0427588	-0.321115	-1.35608	-0.00477503	0.0293038	-0.0454062	0.00477503	-0.0140291	-0.0480919	0.0140291	0.035198	0.031256	-0.0527607	0.0117675	0.0677765	-0.0117675	-0.0193456	1.51807e+08	1.00481	-1.39349	G12
Su(Tpl)	FBgn0014037	-0.119665	-0.0913088	0.0424668	0.393312	0.278147	-0.0424668	-0.0104465	-0.29737	0.0104465	0.189561	-0.311545	-0.260889	-0.0156926	0.130374	0.0156926	0.0275	-0.347266	-0.136736	0.136736	0.358881	2.56371e+06			G8
Ugt	FBgn0014075	0.0620009	0.0229631	0.0741927	-0.0229631	-0.422757	-0.20396	0.00992966	-0.0753777	-0.00992966	0.0104729	0.0147361	0.00332641	0.0241212	-0.00332641	-0.0727173	-0.102121	0.0271518	-0.00626948	-0.0220157	0.00626948	1.15308e+08	-0.628974	0.579293	G12
CG4278	FBgn0014092	-0.0584241	-0.176169	0.0584241	0.073678	0.148182	-0.311658	-0.0513753	0.0181472	-0.0181472	0.0420259	0.0269298	-0.0470708	0.000861256	-0.00990031	-0.000861256	0.00926296	0.0277418	0.0463394	-0.0388155	-0.0277418	1.09763e+08	1.14195	-2.28547	G11
barr	FBgn0014127	0.144114	0.0120692	-0.0120692	-0.262893	-0.494702	0.0885026	-0.0215498	0.0215498	0.030114	-0.0492589	-0.00306287	0.0443578	0.00877956	-0.0594867	-0.0882523	0.00306287	-0.0629056	0.00343589	-0.00343589	0.0414537	2.28209e+07	-0.246753	0.171486	G11
bif	FBgn0014133	0.134346	0.125481	0.0993567	-0.0993567	-1.1318	-1.74999	-0.0506776	-0.033698	0.033698	0.0867367	-0.218759	-0.0621046	0.17524	0.38006	0.0621046	-0.422001	-0.336583	-0.0609482	0.204118	0.0609482	887443	-0.763815	2.435	G12
cher	FBgn0014141	0.272473	0.60142	-0.0679667	0.0679667	-0.322244	-0.411986	0.200212	-0.0408731	0.0408731	-0.112506	-0.0235625	-0.00270387	-0.087467	0.0582076	0.00270387	0.107067	0.0094601	-0.0373511	0.0232411	-0.0094601	1.85079e+07	0.48957	0.676114	G12
fax	FBgn0014163	-0.543638	-0.325445	-0.199637	0.199637	0.99417	1.76047	-0.0145182	-0.124721	0.0145182	0.171904	-0.722287	0.0435093	-0.41302	-0.0435093	0.569278	1.03664	-0.624677	-0.116532	0.116532	0.388808	6.7662e+07	-1.22119	3.36731	G7
Oda	FBgn0014184	-0.270893	-0.0933332	-0.101155	0.0933332	0.268382	0.21272	-0.0441387	-0.0565354	0.0441387	0.140059	0.0996317	0.0742875	-0.0655571	-0.183534	0.0655571	-0.248049	0.110216	0.104778	-0.104778	-0.381739	2.06316e+06	-1.56918	0.439953	G11
Hel25E	FBgn0014189	-0.331628	-0.225153	-0.0644013	0.0644013	0.305001	0.553672	-0.0658821	-0.0566809	0.0566809	0.173434	-0.173134	-0.00863322	-0.0726123	0.00863322	0.11308	0.268239	-0.075958	-0.0985398	0.075958	0.128838	4.01964e+08	-1.2049	2.01268	G9
prod	FBgn0014269, FBal0035087, FBgn0022724	-0.265973	-0.250126	-0.05486	0.074865	0.178356	0.05486	-0.0350331	-0.0171881	0.0171881	0.226262	-0.820411	-0.113801	-0.198811	0.113801	0.519677	0.883827	-0.674921	-0.28074	0.28074	0.569044	1.79645e+07	-1.34435	1.94624	G10
mof	FBgn0014340	-0.0397541	-0.0815214	0.0691958	0.17572	0.0397541	-0.656531	0.00075226	-0.0152793	-0.00075226	0.150989	-0.360077	-0.242071	-0.0971243	0.0971243	0.129779	0.169414	-0.159177	-0.156329	0.156329	0.285818	6.13284e+06	-0.730199	2.71849	G8
noi	FBgn0014366	-0.294425	-0.19177	-0.0541255	0.0541255	0.244184	0.128608	-0.123537	-0.0482175	0.0482175	0.124425	-0.0793819	-0.0236031	-0.0565471	0.0236031	0.147474	0.13266	-0.0952802	-0.0131642	0.0131642	0.0584071	3.10601e+07	-1.47857	2.32481	G11
sun	FBgn0014391, FBgn0004164, FBgn0033132	-0.00103627	-0.118214	0.0143168	0.00103627	0.0765187	-0.165341	-0.0596416	0.0586355	-0.00391093	0.00391093	0.00277108	0.00112761	-0.00112761	0.0356102	-0.0452892	-0.125467	0.0497043	0.02371	-0.02371	-0.0296697	5.86521e+08	-0.651799	0.265589	G11
Vps26	FBgn0014411	-0.0707642	-0.0639276	0.0639276	0.332279	0.0844346	-0.920002	-0.0568123	-0.156822	0.0568123	0.243141	-0.0970791	0.00066074	-0.0465749	-0.00066074	0.268002	0.223062	-0.189306	-0.0183625	0.0183625	0.0221265	3.16495e+07	0.441843	0.201932	G11
scu	FBgn0021765	0.615284	0.569226	0.271324	-0.271324	-1.20691	-2.36032	0.0291016	0.0494097	-0.0291016	-0.388096	-0.00357336	-0.0318667	0.0382659	0.0501175	0.00357336	-0.0268762	-0.00317762	0.0655338	0.00317762	-0.0315565	1.06487e+09	-0.609497	0.172006	G2
CG14647	FBgn0037244	0.402286	0.351673	0.231775	-0.231775	-0.633853	-0.600836	0.126562	0.060054	-0.060054	-0.223688	-0.108125	-0.0313677	0.0591699	-0.0127999	0.0127999	0.0644256	-0.0848918	0.0288577	0.0550213	-0.0288577	1.23882e+06	1.98271	0.254165	G4
Lint-1	FBgn0030274	1.02055	0.856289	0.15736	-1.50002	-0.843195	-0.15736	0.400409	0.206202	-0.206202	-1.47102	0.0299575	-0.0311458	-0.0933995	-0.0299575	0.0387622	0.214997	0.0463292	0.0448508	-0.0967704	-0.0448508	2.12819e+06			G5
Cyp4e2	FBgn0014469	0.0289505	-0.00521694	0.00521694	0.0688144	-0.561453	-1.39245	-0.08233	-0.0441455	0.0441455	0.126034	0.00781828	0.178019	-0.0289516	0.000924624	-0.0244469	-0.000924624	-0.000430156	-0.00119531	0.0101447	0.000430156	5.76978e+06			G12
PHGPx	FBgn0035438	0.370096	0.229539	0.181991	-0.181991	-1.49307	-3.31035	0.0179921	0.110041	-0.0179921	-0.14153	0.077649	-0.0306283	-0.0737672	0.0306283	0.0438047	-0.257715	0.0126655	-0.0631382	0.0182894	-0.0126655	4.26314e+08	-0.122559	-0.233713	G2
Mlp84B	FBgn0014863	-1.46194	-0.422888	-0.857561	0.422888	0.771718	1.39321	0.122268	-0.0282918	0.0282918	-0.0282918	-0.948969	-0.554828	-0.107369	0.408272	0.107369	1.53121	-0.134593	0.134593	0.437985	-0.184779	217192			G10
Ost48	FBgn0014868	-0.179673	-0.0877048	-0.0657793	0.0657793	0.281018	0.471013	-0.117715	-0.0306922	0.0306922	0.211006	-0.0329345	0.00190658	-0.00853196	-0.00190658	0.00225274	0.0678106	-0.00275366	0.0302497	-0.0212077	0.00275366	3.46335e+08	-0.540493	0.86804	G11
RhoGEF2	FBgn0023172	0.326083	0.301046	0.22636	-0.22636	-0.818413	-0.343394	0.178964	-0.0542307	0.0542307	-0.164857	0.0297662	-0.0297662	0.0356707	0.0464635	-0.0455928	-0.134094	-0.0177082	-0.00643806	0.0611285	0.00643806	6.74424e+06	-0.309875	0.569176	G4
Psi	FBgn0014870	-0.35772	-0.239692	-0.140107	0.140107	0.521656	0.873122	-0.0301743	-0.143385	0.0301743	0.340953	-0.071109	0.0031284	-0.0842739	-0.0031284	0.0413944	0.0810983	-0.0463873	0.0106949	-0.0106949	0.0295593	6.76854e+07	1.12238	-0.0564983	G9
CG13197	FBgn0062449	1.08142	0.795403	0.481656	-0.481656	-1.27586	-0.872541	0.154146	0.144666	-0.144666	-0.842006	0.185453	-0.0293147	0.0378701	0.0293147	-0.365593	-0.430303	-0.124719	-0.0317892	0.0317892	0.0774319	1.22525e+06	2.04482	-1.91844	G1
Set	FBgn0014879	-0.461356	-0.331142	-0.0531182	0.0531182	0.360477	0.575004	-0.0198415	-0.0241377	0.0198415	0.167401	-0.100492	-0.00647799	0.00647799	-0.00647799	0.0863313	0.183717	-0.021192	-0.0481269	0.021192	0.0415567	5.82906e+08	-1.39784	2.49597	G11
CG7889	FBgn0031003	1.30029	1.03075	0.517507	-0.675183	-1.2787	-0.517507	0.280894	0.178305	-0.178305	-0.863652	0.248057	-0.0291953	0.0394831	-0.00300855	-0.0223718	0.00300855	0.0247475	0.0287102	-0.0247475	-0.0295571	2.52401e+07	0.67888	0.183272	G1
angel	FBgn0016762	0.763576	0.165805	-0.504568	-0.966284	-0.165805	1.24644	0.815451	0.573484	-0.573484	-2.0339	-0.00642271	-0.0291428	-0.00320599	0.172064	0.00320599	0.241505	0.0272811	-0.133009	-0.0272811	0.200837	374366			G5
CG33172	FBgn0053172	0.585038	0.577011	0.460987	-0.460987	-1.62974	-1.25096	0.159103	0.074092	-0.074092	-0.666274	0.02908	-0.02908	0.0564638	0.0317686	-0.0854394	-0.0725192	0.0506319	-0.0198029	0.0198029	-0.0512144	2.15524e+06			G2
CG8199	FBgn0037709	0.262551	0.349957	0.201428	-0.201428	-1.26907	-1.79933	0.0966213	0.0118332	-0.0118332	-0.180831	0.137412	-0.0290521	-0.00142539	0.00142539	0.129243	-0.00366924	-0.163183	0.0160634	0.0260748	-0.0160634	3.58473e+07	-0.942197	1.4072	G2
CkIalpha	FBgn0015024	-0.312524	-0.305075	-0.103564	0.103564	0.243369	0.240525	-0.0304084	-0.0960858	0.0304084	0.2131	-1.01321	-0.365368	-0.0793104	0.0793104	0.442651	0.650085	-0.712646	-0.228224	0.228224	0.603164	2.52544e+07	0.52843	1.53356	G10
cype	FBgn0015031	-0.341509	-0.0679401	-0.030129	0.030129	0.30407	0.468361	-0.16617	-0.0787986	0.0787986	0.198001	-0.0393982	0.0105462	0.0747023	-0.0105462	0.0126699	-0.0369117	0.0266476	0.0729556	-0.0549925	-0.0266476	7.52252e+08	-0.769608	0.724644	G11
CG10133	FBgn0036366	1.61043	1.35964	0.767125	-0.767125	-1.05705	-1.24769	0.267853	0.235192	-0.235192	-0.953148	-0.0439573	-0.0288224	0.0288224	0.0330355	0.0355875	-0.057172	0.0068556	0.0539975	-0.0068556	-0.0509344	1.00688e+07			G1
eIF-4E	FBgn0015218	0.776886	0.622254	0.36343	-0.36343	-1.27438	-1.32108	0.092717	0.065191	-0.065191	-0.414306	0.963739	0.791227	0.149288	-0.149288	-0.209356	-0.409988	0.262045	0.124852	-0.124852	-0.187679	4.00964e+08	1.54479	-2.09814	G3
Fer2LCH	FBgn0015221	-0.174198	-0.183251	-0.0897004	0.130855	0.196691	0.0897004	-0.140587	-0.0371343	0.0371343	0.225479	0.0597116	-0.0328085	0.0350587	0.0328085	-0.175243	-0.282123	0.0241588	-0.0122184	0.0122184	-0.0467835	9.25315e+08	-1.25691	0.117938	G11
Fer1HCH	FBgn0015222	-0.228278	-0.132477	-0.0690691	0.13719	0.206567	0.0690691	-0.133934	-0.024519	0.024519	0.154878	0.0413231	0.00709041	0.0380884	-0.0199705	-0.00709041	-0.27808	0.0292518	0.145189	-0.0292518	-0.0707792	3.88958e+08	-1.26126	0.116608	G11
glec	FBgn0015229	0.260658	0.164477	0.13222	-0.13222	-1.3179	-1.0905	0.157615	-0.0539905	0.0448754	-0.0448754	0.939018	-0.0541143	-0.0424167	0.0424167	0.635898	-0.147093	-0.789758	-0.139235	0.139235	0.540498	1.87123e+06	2.41511	1.39569	G12
Hr78	FBgn0015239	0.710294	0.738922	0.484414	-0.484414	-1.81748	-2.80424	0.0812306	0.0570428	-0.0570428	-0.389169	0.695427	0.585262	-0.0664626	0.0664626	-0.693615	-0.672856	-0.541814	-0.151306	0.239545	0.151306	12196.4		0.278454	G3
CG4813	FBgn0039013	1.19029	0.486628	-1.14296	-1.9461	-0.486628	0.616564	0.932185	0.491406	-0.491406	-2.48963	0.0287817	-0.0287817	0.0362156	-0.096846	-0.180539	0.143358	0.050772	-0.0312465	0.0312465	-0.258017	783987			G5
Diap2	FBgn0015247	-0.00286592	0.00286592	0.075379	0.0991495	-0.356013	-0.869929	-0.094054	-0.0327553	0.0327553	0.110983	0.0170522	-0.0170522	-0.0497744	0.0432155	0.08092	-0.0976294	-0.0538946	-0.132252	0.0538946	0.0691215	3.96238e+06	1.45016		G12
CG8531	FBgn0033918	0.558316	0.55506	0.317055	-0.317055	-1.02327	-0.433207	0.0598959	0.0498849	-0.0498849	-0.341747	0.0649275	-0.0283195	0.0283195	0.103265	-0.0407458	-0.104055	-0.00627543	-0.0798708	0.00627543	0.02106	1.69062e+07	0.735394	-0.626953	G4
Nf1	FBgn0015269	-0.204261	-0.138129	-0.00277427	0.195654	0.134107	0.00277427	0.00676932	-0.266688	-0.00676932	0.110555	-0.114562	-0.0328021	0.0308135	0.050313	0.0015572	-0.0015572	-0.0407716	-0.036328	0.036328	0.0674221	5.17405e+06	-1.44442	0.350756	G11
drpr	FBgn0027594	0.195053	0.0940896	-0.0846888	-1.02164	-0.920969	0.0846888	0.172382	0.0258478	-0.0258478	-0.584742	-0.00195399	-0.0282813	-0.203197	0.00195399	0.169999	0.574286	0.00983874	0.16787	-0.0500177	-0.00983874	124249			G5
CG7231	FBgn0031968	0.713746	0.656377	0.427185	-0.427185	-1.81933	-2.25058	0.180639	0.0375752	-0.0375752	-0.354132	-0.205586	-0.0272926	0.0645027	0.110173	-0.109973	0.0272926	0.0274836	-0.0506343	0.00444689	-0.00444689	1.04025e+07		0.208277	G2
CG10576	FBgn0035630	1.2575	0.985972	0.474627	-0.474627	-0.920398	-0.640842	0.280857	0.171061	-0.171061	-0.756024	0.123297	-0.0269207	-0.0103419	0.0103419	0.0499308	-0.0390885	-0.00138019	-0.0529439	0.00138019	0.0486364	9.52333e+08	0.422647	-0.460006	G1
Pi3K68D	FBgn0015278, FBgn0036205	-0.0159626	-0.0604296	0.0452487	0.169963	0.0159626	-0.397291	-0.00822478	-0.0953491	0.00822478	0.110197	-0.35732	-0.151729	-0.0219434	0.0219434	0.137064	0.169596	-0.240792	-0.0677737	0.0677737	0.208097	5.8253e+06	0.355802	0.466915	G8
CG9391	FBgn0037063	0.929256	0.739344	0.382906	-0.382906	-2.10293	-3.74489	0.0851956	0.0737761	-0.0737761	-0.596534	0.00125084	-0.0269012	0.00992491	0.00959041	-0.00125084	-0.205707	-0.0156378	-0.0717577	0.0703251	0.0156378	6.61442e+07		0.866399	G2
CG6664	FBgn0036685	0.514571	0.46875	0.279687	-0.279687	-1.35001	-1.67814	0.0500651	-0.0150332	0.0150332	-0.239889	0.144086	-0.0267158	0.0267158	0.0687849	-0.112473	-0.290163	0.054366	0.00208277	-0.00286168	-0.00208277	5.82798e+07	0.302541	0.858491	G2
Scox	FBgn0262467	1.11532	0.90503	0.461506	-0.461506	-0.942095	-0.476604	0.234198	0.121506	-0.121506	-0.672187	0.0508882	-0.0265921	0.064559	0.0265921	-0.11406	-0.0618983	0.102788	-0.000182366	0.000182366	-0.0105794	5.89623e+07	2.47968	-1.84776	G1
Rbpn-5	FBgn0034585	1.29175	1.16142	0.683035	-0.683035	-2.04904	-1.40238	0.241452	0.130481	-0.130481	-0.867077	0.116944	-0.0261669	0.0261669	0.0316464	-0.0769285	-0.197516	0.0558172	-0.00867207	0.00867207	-0.0608606	2.18638e+07			G1
RpL22	FBgn0015288	-0.31012	-0.123673	-0.0623467	0.0623467	0.303614	0.444459	-0.0819318	-0.0535771	0.0535771	0.206707	0.0327036	0.0573531	-0.0120562	0.0120562	-0.0564589	-0.106796	0.0116378	0.094614	-0.0116378	-0.0557652	2.53639e+09	-0.096478	1.64771	G11
Cp110	FBgn0031191	0.258108	0.151083	-0.0252235	-0.56292	-0.637879	0.0252235	0.129253	0.0186532	-0.0186532	-0.284343	-0.0637764	-0.0260243	0.0907086	0.0260243	0.0415487	-0.110706	-0.0376401	0.0858101	0.0242323	-0.0242323	2.72702e+06			G4
Ndc80	FBgn0030500	0.396163	0.278444	-0.163808	-1.43372	-1.20477	0.163808	0.234818	0.173226	-0.173226	-0.944473	0.122544	-0.0259049	0.0259049	-0.0600152	-0.108838	0.0676395	0.04239	-0.00751052	0.00751052	-0.11815	6.93716e+06	2.15643	-2.29122	G5
Srp19	FBgn0015298	0.00414701	-0.00414701	0.113421	0.107371	-0.136776	-0.581927	0.0890867	-0.0279031	-0.122056	0.0279031	0.00488342	0.196253	-0.0511162	0.22499	-0.133663	-0.00488342	0.0767152	-0.0380089	0.0380089	-0.0822348	3.86464e+07	0.773744	-0.470673	G12
CG8060	FBgn0034113	0.457373	0.18135	-0.0247446	-0.24879	-0.434805	0.0247446	0.211033	0.036155	-0.036155	-0.349806	0.0593223	-0.0258531	0.0258531	-0.319544	-0.0321339	0.199937	0.098987	0.0410289	-0.0571322	-0.0410289	170251			G4
Ubc2	FBgn0015320, FBgn0029113	-0.117124	-0.0740228	0.0740228	0.260613	0.308129	-0.111293	-0.122328	-0.0386347	0.0386347	0.166909	-0.0653057	-0.107398	-0.0642491	0.0642491	0.28902	0.298497	-0.161154	-0.036081	0.036081	0.130821	7.32955e+07	0.992289	0.851527	G9
Ubc4	FBgn0015321	0.0106865	-0.0106865	0.141812	0.190787	-0.288724	-1.40527	-0.0962443	0.00697455	-0.00697455	0.127721	0.0517458	0.0248557	0.0769266	-0.0338729	-0.0248557	-0.117189	0.0510993	0.0030837	-0.019806	-0.0030837	3.18929e+08	0.0930102	-1.28274	G12
abs	FBgn0015331	-0.400816	-0.310776	-0.154822	0.154822	0.434297	0.445579	-0.0991404	-0.209131	0.0991404	0.228374	-0.207489	-0.0181357	-0.0262085	0.0181357	0.176795	0.360874	-0.168749	-0.0195681	0.0195681	0.0587814	1.26499e+07	-0.995634	0.544829	G9
CG31342	FBgn0051342	0.34342	0.269604	0.192913	-0.192913	-0.857791	-0.790998	0.0632881	-0.0146418	0.0146418	-0.0662909	0.0257652	-0.0257652	-0.200852	-0.037051	0.147071	0.12023	-0.0182629	0.0342045	-0.0812727	0.0182629	118711	3.78182	-0.580726	G4
CG6084	FBgn0086254	1.29585	1.12064	0.810245	-0.810245	-3.34337	-3.73711	0.126599	0.13127	-0.126599	-1.00528	0.0278512	-0.0252155	0.0900666	0.0252155	-0.242122	-0.141604	0.114242	0.188107	-0.14355	-0.114242	4.91095e+07	-1.39512	-1.10352	G1
CG2034	FBgn0015359	0.123748	0.0569704	0.0628426	-0.0569704	-0.828869	-2.49575	-0.0518697	-0.0104015	0.0104015	0.0275966	-0.0343724	0.0569348	0.0240529	-0.0240529	0.0295556	-0.0670472	0.0125832	0.0219722	-0.0125832	-0.0362181	2.95444e+08	0.439975	-1.4523	G12
oxt	FBgn0015360	0.0329913	-0.0329913	0.035183	0.272035	-0.0993152	-1.12812	-0.0810945	-0.0839996	0.0810945	0.185673	-0.786732	-0.306591	-0.0355438	0.0355438	0.117306	0.203399	-0.645196	-0.198726	0.198726	0.458356	2.04793e+06	-1.25974		G8
chn	FBgn0015371, FBgn0270928	0.150999	0.130579	-0.130579	-0.678371	-0.382351	0.488833	0.0892794	0.0478182	-0.0478182	-0.411125	-0.0320652	0.0320652	-0.317269	-0.61597	0.127007	1.16379	0.423695	0.146184	-0.146184	-0.357925	1.2965e+06	2.6281	-0.664562	G9
RabX1	FBgn0015372	0.103973	-0.0157794	0.0157794	0.1277	-0.547012	-1.46078	-0.00799897	-0.0613255	0.00799897	0.0973233	-0.39396	-0.0386849	0.0760045	0.133874	0.0374368	-0.0374368	-0.246706	-0.0859303	0.0859303	0.209232	4.62464e+06		3.09061	G12
RhoGAP92B	FBgn0038747	1.84691	1.56329	0.809622	-0.901488	-1.13959	-0.809622	0.336842	0.19945	-0.19945	-1.27918	0.141489	-0.0251175	0.0376654	0.0251175	-0.0317205	-0.113677	0.0255959	-0.0876011	0.0383547	-0.0255959	1.23726e+07	3.31924	-2.50865	G1
dod	FBgn0015379	0.0640189	0.0645976	0.0314967	-0.13797	-0.302773	-0.0314967	-0.143785	-0.0839702	0.0971003	0.0839702	-0.00112865	0.00112865	0.0705713	0.076485	-0.085679	-0.0599486	0.020941	0.023095	-0.020941	-0.067681	1.56113e+08	-0.273289	-0.107926	G12
glu	FBgn0015391, FBgn0024963	-0.125622	-0.082454	0.082454	0.261411	0.205074	-0.19288	-0.0143671	-0.0530206	0.0143671	0.17342	-0.111065	-0.0702801	-0.0580693	0.0580693	0.0720652	0.0985545	-0.0479202	-0.0778219	0.0479202	0.135195	3.8088e+07	0.116384	1.08379	G11
jumu	FBgn0015396	0.174509	0.060235	-0.113937	-0.632408	-0.060235	0.313653	0.187567	0.104971	-0.104971	-0.628149	-0.277717	-0.0346067	0.0346067	-0.0750836	0.466193	1.37484	-0.240622	0.00418174	0.0740415	-0.00418174	1.37099e+06	2.80035	0.713298	G9
ksr	FBgn0015402	-0.0908216	0.000138994	0.132692	0.192324	-0.000138994	-0.15199	-0.0741116	-0.0595324	0.0595324	0.207422	-0.521037	-0.265544	-0.148996	0.148996	0.383424	0.578948	-0.397676	-0.118459	0.118459	0.279175	737617	1.70599		G10
Rme-8	FBgn0015477	-0.11634	-0.0359421	0.0359421	0.282432	0.140347	-0.647393	-0.000401356	-0.110935	0.000401356	0.12428	-0.135259	-0.0793437	0.00122899	-0.00122899	0.0547196	0.0229181	-0.0746516	-0.0206614	0.0206614	0.0795215	2.86328e+07	-1.21008	1.47626	G11
Cul1	FBgn0015509	-0.133913	-0.0717571	0.0717571	0.226479	0.227555	-0.470402	-0.0369952	-0.0474884	0.0369952	0.170085	-0.314123	-0.0923746	0.0358508	0.117137	0.0986765	-0.0358508	-0.343222	-0.130375	0.130375	0.240164	7.90685e+07	-1.65923	2.0514	G8
mbc	FBgn0015513	0.00486617	-0.00486617	-0.580698	-1.28716	0.225471	1.30154	0.562952	0.182627	-0.182627	-1.15399	-0.378632	0.15357	-0.192884	-0.15357	0.670529	1.78231	-0.0277027	0.1197	0.0277027	-0.0398953	151568	2.69939	0.0778797	G9
nonA-l	FBgn0015520	-0.0703771	-0.0498731	0.0498731	0.330917	0.112341	-0.726089	0.00720497	-0.110041	-0.00720497	0.161102	-0.596465	-0.273786	-0.0734013	0.0734013	0.325228	0.149385	-0.581322	-0.147434	0.147434	0.254881	7.60232e+06	-2.05833	3.48637	G8
RpS21	FBgn0015521	-0.32015	-0.0874721	-0.0429571	0.0429571	0.28399	0.316354	-0.0813942	-0.0733	0.0733	0.19835	0.0100118	-0.0100118	0.0303886	0.028769	-0.126339	-0.0879461	0.0605874	0.0652171	-0.0605874	-0.0616394	1.55461e+09	-0.229118	2.08687	G11
peng	FBgn0015527	-0.248237	-0.156938	-0.0875201	0.0875201	0.200413	0.267202	-0.0775017	-0.0478584	0.0478584	0.180479	-0.594753	-0.137331	-0.241861	0.137331	0.468518	1.21188	-0.388137	-0.191705	0.191705	0.392899	8.53258e+06	-0.28246	0.0829716	G10
spag	FBgn0015544	0.0868355	0.0336857	0.101668	-0.0336857	-1.17028	-1.40305	0.0273446	-0.0637968	-0.0273446	0.0589037	0.186823	0.0153282	-0.0153282	0.0397026	-0.0209794	-0.113093	0.0227676	-0.0355112	0.0279082	-0.0227676	9.55741e+07	1.95999	-2.32295	G12
spel1	FBgn0015546	0.147217	0.172365	0.16146	-0.147217	-0.569872	-0.243833	0.0738334	0.0266699	-0.0266699	-0.0329751	0.0218008	-0.0164738	0.066532	0.0164738	-0.134829	-0.153809	0.0379143	-0.0114632	0.0114632	-0.0354364	6.51939e+07	2.53404	-1.80857	G12
GatC	FBgn0064115	0.40533	0.339632	-0.156325	-0.762247	-0.615179	0.156325	0.577684	0.130225	-0.130225	-0.912899	0.154663	-0.0246231	0.0246231	0.076094	-0.0304072	-0.0786032	0.0175149	-0.0353541	0.0181402	-0.0175149	1.18226e+07			G5
alpha-Est1	FBgn0015568	-0.0117813	0.0117813	0.105311	0.162442	-0.135833	-1.6436	-0.0390248	0.0118765	-0.0118765	0.0712311	0.0821417	0.0123564	-0.0123564	0.0707656	-0.208807	-0.416286	0.000621583	-0.000621583	0.0216697	-0.0973838	5.79373e+06			G12
Nelf-A	FBgn0038872	0.333168	0.229572	-0.0955669	-0.855017	-0.60663	0.0955669	0.185142	-0.0131516	0.0131516	-0.366286	0.0537795	-0.0243776	-0.0985447	-0.0913089	0.0243776	0.237301	-0.00261066	0.0260392	0.00261066	-0.0291179	4.92103e+06	1.3883	0.638629	G5
CG13014	FBgn0030759	1.46841	1.08621	0.279153	-0.963317	-0.879708	-0.279153	0.516695	0.259204	-0.259204	-1.26881	0.0243722	-0.0243722	0.114933	0.174457	-0.43446	-0.18688	0	0.0291463	0	-0.0460229	931539			G1
mRpL43	FBgn0034893	1.04481	0.729577	-0.253888	-1.60756	-0.866827	0.253888	0.630379	0.37228	-0.37228	-1.77105	0.0591153	-0.0242224	-0.0200244	0.0359897	0.0200244	-0.0570441	0.0453921	-0.0102042	0.0102042	-0.0462686	3.93353e+07			G5
toc	FBgn0015600	0.0261784	0.0506992	-0.0261784	-0.108805	0.465662	-0.208152	0.283112	0.0208665	-0.0208665	-0.161256	0.572488	0.214438	0.131545	-0.131545	-0.791872	-1.68241	0.201811	-0.0215666	0.0215666	-0.165346	5.50753e+06	0.936459	-3.00948	G11
BEAF-32	FBgn0015602	0.00832096	-0.0242437	0.0346494	0.0924136	-0.00832096	-0.292354	-0.00779582	0.00140187	-0.00140187	0.0783632	-0.855931	-0.337118	-0.175852	0.175852	0.467144	0.65847	-0.742376	-0.0991203	0.0991203	0.438442	2.47054e+06	1.14292	1.97156	G10
CadN	FBgn0015609	-1.03026	-0.0579862	-0.439514	0.0579862	1.69769	3.1775	0.0847081	-0.00786519	-0.0372922	0.00786519	-0.225954	0.225954	-0.302646	-0.225954	0.282316	0.822366	-0.0684254	0.319442	-0.157235	0.0684254	32727.3			G7
MED30	FBgn0035149	0.442583	0.200997	-0.200997	-1.28392	-0.497142	0.598383	0.233981	0.162888	-0.162888	-0.754513	0.0373148	-0.0240015	-0.0112609	0.0112609	-0.0933304	0.0821197	0.0657515	-0.033948	-0.0427525	0.033948	2.78588e+07	1.39867	-1.2241	G5
Use1	FBgn0035965	0.361745	0.291666	0.268906	-0.268906	-0.863527	-1.04837	0.0399787	-0.00820532	0.00820532	-0.099906	0.139137	-0.0230368	-0.00197514	0.00197514	0.0269301	-0.0521909	-0.029673	-0.0550096	0.0695942	0.029673	1.63992e+07			G4
Snm1	FBgn0037338	0.484891	0.454102	0.355404	-0.355404	-1.94763	-2.05765	0.0833268	0.0109509	-0.0109509	-0.273646	0.0226119	-0.0226119	0.394191	0.211721	-0.103464	-0.236489	-0.143392	0.0115155	0.0169453	-0.0115155	448750		-1.78096	G2
FIG4	FBgn0031611	0.163733	0.174472	-0.0723337	-0.744344	-0.529183	0.0723337	0.153335	0.042891	-0.042891	-0.489292	0.0148218	-0.0223289	0.0773681	0.116957	-0.0431771	-0.0148218	-0.000727409	-0.0642073	0.0316563	0.000727409	1.88876e+06			G4
mRpL38	FBgn0030552	1.55083	1.21638	-0.292585	-1.69763	-1.16483	0.292585	0.779551	0.428361	-0.428361	-2.02473	0.088531	-0.022056	0.0460068	0.0174498	-0.0174498	-0.0807899	0.0352326	-0.00624572	0.00624572	-0.0339834	7.65167e+07	1.46975	-1.93083	G5
Cpr	FBgn0015623	-0.105494	-0.0344641	0.0539478	0.272496	0.0344641	-0.780391	-0.0149543	-0.0464107	0.0149543	0.174288	-0.539329	-0.191888	-0.0908099	0.0908099	0.404393	0.491553	-0.441681	-0.12734	0.12734	0.385195	5.97841e+07	0.0249124	3.15501	G8
CycB3	FBgn0015625	-0.272831	-0.290704	-0.105028	0.105028	0.272755	0.318273	-0.0844363	-0.131606	0.0844363	0.173757	0.00985089	-0.00985089	-0.0303521	-0.035629	0.880347	1.23938	-0.166354	-0.0400202	0.0400202	0.104028	1.54158e+07	-1.63409	2.6911	G9
Dref	FBgn0015664	-0.255705	-0.215125	-0.0962848	0.0962848	0.17824	0.133069	-0.0312048	-0.0408837	0.0312048	0.174451	-0.815819	-0.23424	-0.144027	0.144027	0.373064	0.702858	-0.689211	-0.221026	0.221026	0.445486	2.32405e+07	-1.07255	2.86985	G10
Hmu	FBgn0015737	-0.103076	0.0192048	-0.0192048	0.206857	0.0792129	-0.293335	-0.0199911	-0.178221	0.0199911	0.213802	-0.0987176	0.052357	-0.052357	0.0595496	-0.0985735	0.0616507	-0.00957267	0.0304937	-0.0018326	0.0018326	1.39044e+08	1.44951	1.66034	G11
Lis-1	FBgn0015754	0.11583	0.0199253	0.0141404	-0.0141404	-0.333413	-0.743588	-0.0108242	0.00259728	0.00299252	-0.00259728	0.0610136	0.0358236	-0.00264719	0.00264719	-0.0715507	-0.114681	0.0323459	-0.0786371	-0.00744149	0.00744149	1.24253e+08	2.18344	-2.13438	G12
RpL9	FBgn0015756	-0.349535	-0.167142	-0.090075	0.090075	0.283531	0.307534	-0.119538	-0.0265591	0.0265591	0.205605	-0.013123	0.049869	0.0983907	0.013123	-0.0515875	-0.0427974	0.0410752	0.0816809	-0.0544678	-0.0410752	1.73528e+09	-0.0613755	1.21882	G11
Nmdmc	FBgn0010222	0.271454	0.324949	-0.271454	-0.733697	-0.288028	0.715756	0.136982	0.203477	-0.136982	-0.522459	0.125426	-0.022033	0.00722441	-0.00722441	0.0133529	-0.0231017	0.00150274	0.0390177	-0.00150274	-0.0705491	4.47195e+07			G5
CG42671	FBgn0261553	0.78789	0.622979	0.250169	-0.250169	-0.92875	-1.5051	0.273733	-0.0369398	0.0369398	-0.154082	0.0734848	-0.0216725	-0.0353995	0.00807487	0.010749	-0.00807487	-0.0730136	0.101745	0.0730136	-0.0753091	69314.9		1.08774	G4
nrv1	FBgn0015776	0.134462	0.121635	0.121229	-0.121229	-1.4702	-2.74821	-0.0179638	-0.00848696	0.0425501	0.00848696	1.27114	0.890009	0.225256	-0.225256	-0.313296	-0.361222	0.54886	0.28016	-0.28016	-0.690053	5.1888e+07	1.62183	-1.43794	G3
nrv2	FBgn0015777, FBtp0011547	-0.879233	0.229745	-0.953056	-0.229745	1.31375	2.61521	0.232325	0.0728381	-0.0728381	-0.114043	-1.18103	0.245286	-1.22215	-0.201447	0.201447	0.703373	-0.156192	0.156192	0.156192	-0.494062	2.18633e+06			G6
rin	FBgn0015778	-0.0183087	0.0183087	0.0543301	0.0896671	-0.463547	-0.714884	-0.0119479	-0.151197	0.0119479	0.0720178	0.136588	-0.00950829	0.00950829	0.0272895	-0.119332	-0.219375	0.0195321	-0.0195321	0.0377965	-0.0310534	6.66033e+08	1.53535	-1.97583	G12
GAPcenA	FBgn0035879	0.298128	0.272749	0.201602	-0.201602	-0.655576	-0.470778	0.0600567	-0.0499278	0.0499278	-0.233847	0.0586777	-0.0215808	0.0483766	0.0215808	-0.15442	-0.0605149	0.0268949	-0.0315064	0.0122736	-0.0122736	7.32011e+06	1.18967	-0.800712	G4
Rab10	FBgn0015789	-0.0617879	-0.0521319	0.0521319	0.259329	0.215953	-0.687142	-0.0408051	-0.0159732	0.0159732	0.151595	-0.13494	-0.140438	-0.00608323	0.00608323	0.221055	0.144796	-0.109576	-0.0190152	0.0190152	0.133951	3.11284e+07	0.179646	1.67986	G8
Rab11	FBgn0015790	-0.0604608	-0.0978016	0.0604608	0.128494	0.0738495	-0.516907	-0.0769432	-0.00777167	0.00777167	0.125651	0.033918	-0.0513597	0.0474882	-0.0149698	0.0149698	-0.121502	0.0285123	0.00752244	-0.0102449	-0.00752244	6.13958e+08	0.765928	-0.277713	G11
Rab14	FBgn0015791	-0.0785232	-0.046495	0.0896339	0.36986	0.046495	-0.19284	-0.131649	-0.0725966	0.0725966	0.187061	-0.0131617	-0.122408	0.026099	0.0131617	0.261458	-0.0386168	-0.00354165	-0.0703132	0.00354165	0.137403	6.37608e+07	0.98615	-0.579168	G11
Nprl3	FBgn0036397	0.331267	0.312306	0.276576	-0.276576	-1.56636	-2.27391	-0.00282329	0.0539195	0.00282329	-0.191536	0.0325088	-0.021396	0.0431907	0.021396	-0.137514	-0.335113	0.0116924	0.0378219	-0.0116924	-0.0552579	7.49676e+06			G2
Nacalpha	FBgn0086904	1.91792	1.40959	-0.020886	-1.28192	-1.00302	0.020886	0.739579	0.478448	-0.478448	-1.81633	0.00436972	-0.0211987	0.070633	0.0080304	-0.00436972	-0.0597206	0.00815596	0.064824	-0.00815596	-0.0593245	2.07974e+09	0.412924	0.543769	G5
Claspin	FBgn0052251	0.306618	0.174587	-0.079937	-0.728192	-0.836327	0.079937	0.342194	0.0971717	-0.0971717	-0.408032	0.139664	-0.0208767	0.0440724	0.014263	-0.014263	-0.159507	0.0348583	-0.020062	0.0172556	-0.0172556	1.50416e+07	0.765359	-0.510771	G4
ValRS-m	FBgn0035942	0.63113	0.622906	0.357758	-0.357758	-1.37236	-2.60108	0.135244	0.0540506	-0.0540506	-0.30566	0.0431665	-0.0208422	0.0158236	0.039305	-0.0158236	-0.0820221	-0.0793125	-0.0171579	0.0369208	0.0171579	8.05428e+06			G2
Reg-5	FBgn0015801	0.0955252	0.295761	-0.0280082	0.0280082	-0.117315	-0.615737	-0.0971361	-0.0215636	0.0215636	0.246437	0.258115	0.0504406	0.0427708	-0.0427708	-0.285709	-0.406507	0.0528539	0.00768761	-0.107223	-0.00768761	1.58466e+06			G12
RtGEF	FBgn0015803	-0.00431265	-0.0323975	0.00431265	0.168639	0.11642	-0.324751	0.0105514	-0.0435731	-0.0105514	0.0784801	-0.461527	-0.150357	-0.0225723	0.0225723	0.30262	0.465939	-0.431214	-0.0603883	0.0603883	0.129574	3.90838e+06	-1.4186		G8
HDAC1	FBgn0015805	-0.385935	-0.279519	-0.100623	0.100623	0.463861	0.718086	-0.0524491	-0.0865284	0.0524491	0.159854	-0.167198	0.0193797	-0.142151	-0.0193797	0.105261	0.159552	-0.075239	0.0214188	-0.0214188	0.0851596	7.01722e+07	-1.68185	0.569937	G9
Taldo	FBgn0023477	0.875325	0.878336	0.427066	-0.427066	-1.76764	-2.19744	0.0799435	0.147149	-0.0799435	-0.498925	0.100037	-0.0208328	0.016615	0.0210085	-0.016615	-0.189376	0.0498601	-0.0550431	0.00557887	-0.00557887	4.22369e+08	-0.316133	-0.754222	G2
Spx	FBgn0015818	-0.147848	-0.147674	-0.152323	0.191794	0.333836	0.147674	-0.0491069	-0.335209	0.0491069	0.311999	-0.451095	-0.116485	-0.101195	0.119956	0.101195	0.214637	-0.0865745	-0.230455	0.0865745	0.166513	4.22071e+06	-0.384772	0.822816	G9
bon	FBgn0023097	0.132815	0.0798812	0.0623718	-0.312357	-0.751511	-0.0623718	0.0411253	-0.0411253	0.0506975	-0.0900891	0.0132032	-0.0204793	-0.0398728	-0.0114877	0.0114877	0.121584	0.0163037	-0.0163037	0.044722	-0.0207243	1.16866e+07	2.78572	-0.313813	G4
TfIIEbeta	FBgn0015829	-0.355152	-0.296241	-0.0210394	0.0210394	0.107754	0.453006	-0.0551903	-0.0148685	0.0973626	0.0148685	0.00663909	-0.0569249	0.0322161	0.106804	-0.00663909	-0.0470923	-0.0240207	-0.114719	0.0240207	0.0306016	1.9753e+07	-0.251509	0.475898	G11
Trip1	FBgn0015834	-0.334887	-0.176411	-0.0350958	0.0350958	0.207705	0.226956	-0.0944958	-0.0328784	0.0328784	0.178277	-0.0748374	0.00846401	-0.0035212	-0.066262	0.0035212	0.00946916	0.0463459	0.0163214	-0.0163214	-0.0191097	3.11218e+08	-0.558959	0.622422	G11
Vang	FBgn0015838	0.0403489	0.0138745	-0.0138745	0.143308	-0.236542	-0.292173	-0.0125679	-0.0615281	0.0125679	0.133694	-0.268728	-0.0649021	0.082069	-0.0299644	0.0299644	0.304928	-0.123815	-0.143754	0.235346	0.123815	638933	0.782799		G11
apt	FBgn0015903, FBgn0004976	-0.100452	-0.159375	0.00112344	0.127605	-0.00112344	0.276803	-0.0477001	-0.0130464	0.0130464	0.157118	-0.963471	-0.437636	-0.13059	0.13059	0.260845	0.368112	-0.823722	-0.293797	0.293797	0.551565	1.62093e+07	-0.287043	3.33054	G10
CG8331	FBgn0033906	1.37698	0.97136	-0.120387	-1.5513	-0.865368	0.120387	0.549402	0.369223	-0.369223	-1.87999	0.0239032	-0.0204114	0.0204114	0.0242801	-0.306746	-0.284632	0.132767	-0.0456769	-0.0535972	0.0456769	2.14513e+08	0.201558	-1.24132	G5
CG15602	FBgn0030694	1.14179	0.86062	0.454646	-1.0381	-1.05741	-0.454646	0.274993	0.201404	-0.201404	-1.14693	-0.0228871	-0.0200592	0.0416944	0.0116087	-0.0116087	0.14105	-0.00393911	-0.117936	0.126275	0.00393911	853220	2.3402		G1
csul	FBgn0015925	-0.0724851	-0.0359309	0.0772197	0.147907	0.0359309	-0.230194	0.024905	-0.0413048	-0.024905	0.0979357	-0.0653201	-0.0293145	0.0197215	-0.0197215	0.175565	0.144546	-0.172855	0.0311508	-0.0311508	0.0422559	2.64067e+07	-0.513838	2.11631	G11
dah	FBgn0015926	-0.023894	0.023894	0.0961776	0.257907	-0.0341414	-1.40263	-0.0494555	-0.0500079	0.0494555	0.13339	-0.6863	-0.324429	0.0154907	0.135515	0.319334	-0.0154907	-0.630694	-0.156655	0.156655	0.38054	2.79955e+07	-2.0383	2.97187	G8
ArgRS-m	FBgn0037526	0.94089	0.669824	0.324791	-0.786661	-1.06733	-0.324791	0.302311	0.152941	-0.152941	-0.891411	0.0314377	-0.0198568	0.020735	0.0198568	-0.0543152	-0.112941	0.00877293	-0.0832446	0.00423388	-0.00423388	1.06953e+07			G4
hrg	FBgn0015949	-0.423528	-0.202894	0.202894	1.34998	1.4174	-0.398958	-0.00837954	-0.0972784	0.00837954	0.125831	-0.206422	-0.0757893	-0.0563733	0.0563733	0.714921	1.10174	-0.0662502	-0.00991054	0.011368	0.00991054	1.10186e+07	-0.584711	3.17267	G10
mael	FBgn0016034	-0.0324882	-0.0380721	0.100055	0.262856	0.0324882	-1.49368	-0.0447964	0.0194885	-0.0194885	0.15044	0.0250166	-0.136268	-0.0250166	0.1308	0.229904	-0.218656	-0.0421174	-0.2386	0.0421174	0.164022	1.38807e+07	1.12793	-0.78526	G12
Tom40	FBgn0016041	-0.00855333	0.00855333	0.064187	0.139085	-0.270429	-1.00893	-0.105735	-0.0622872	0.0622872	0.171117	-0.0981429	-0.0438061	0.0374013	0.0212284	-0.0212284	0.0461266	-0.0125357	-0.0231122	0.0125357	0.0670558	3.32538e+08	-0.121065	0.30336	G12
Sema1b	FBgn0016059	-0.0444855	-0.0212161	0.0433559	0.117724	-0.117867	0.0212161	-0.0315053	-0.0803363	0.0315053	0.142175	-0.263679	0.0990331	0.192122	0.19041	-0.0990331	-0.326605	-0.648798	-0.16674	0.16674	0.197959	1.0112e+07			G12
vkg	FBgn0016075	-1.57544	0.0632007	-0.476662	0.874899	-0.0632007	1.17359	0.00943059	-0.00943059	-0.00943059	0.0185908	-0.59623	0.0868543	-0.0868543	-0.201842	0.5896	0.737035	-0.0867139	0.290806	0.0464895	-0.0464895	49580.5	-2.05151		G9
wun	FBgn0016078	-0.00713366	0.0346681	0.191577	0.00713366	-0.277462	-0.506016	-0.0323275	-0.0192722	0.0252131	0.0192722	-0.131803	-0.00167951	0.00167951	0.117673	-0.451893	0.105236	0.0758561	-0.0758561	0.16224	-0.114173	2.30722e+06	-1.01859	1.15596	G12
fry	FBgn0016081, FBgn0004652	-0.145459	-0.0779426	0.0779426	0.259488	0.279606	-0.229816	-0.0107087	-0.199869	0.0107087	0.135067	-0.0808561	-0.056339	0.0231827	0.00284053	0.00756935	-0.00284053	-0.0142177	-0.040971	0.0142177	0.0312549	9.27355e+06	-1.32639	0.593237	G11
ATPsynCF6	FBgn0016119	-0.218167	-0.055668	0.055668	0.175708	0.159324	-0.114508	-0.0776052	-0.0309293	0.0309293	0.236011	0.162141	-0.0527613	0.0233045	0.0652623	-0.0233045	-0.0694717	0.102153	-0.10622	0.16454	-0.102153	1.31679e+09	-0.91819	0.265823	G11
ATPsynD	FBgn0016120	0.00182787	0.0502677	-0.00182787	0.0517916	-0.109915	-0.569798	-0.192158	-0.0275026	0.0275026	0.107854	0.0413082	-0.07882	0.0282703	0.00401493	-0.00401493	-0.0089125	-0.00916675	0.0130629	0.00916675	-0.0629531	9.99832e+08	-1.07359	0.555884	G12
Acer	FBgn0016122	-0.426416	-0.262138	-0.119493	0.119493	0.429545	0.803191	-0.0401147	-0.00427923	0.00427923	0.211272	-0.266499	-0.0329103	-0.036857	0.0329103	0.176029	0.580109	-0.195754	-0.0844786	0.0844786	0.187308	1.16995e+07	-1.45094	2.59278	G9
CG6812	FBgn0036843	0.992713	0.828419	0.546845	-0.546845	-2.36581	-3.11874	0.169702	0.0810995	-0.0810995	-0.615357	-0.152185	-0.0198001	0.110098	0.0900662	-0.0707545	0.0198001	-0.347537	0.00190777	-0.00190777	0.0388993	709090			G2
Cdk4	FBgn0016131	-0.0128497	0.0128497	0.107334	0.19739	-0.158919	-0.843839	-0.102749	-0.00559069	0.00559069	0.128381	-0.862999	-0.455303	-0.0264387	0.241735	0.424443	0.0264387	-0.911621	-0.258304	0.258304	0.678277	2.21005e+06	0.609766		G8
PTP-ER	FBgn0016641	0.0297626	-0.0297626	0.0588628	0.119622	-0.455704	-0.82802	-0.0165497	-0.142129	0.0165497	0.120873	-0.251591	-0.0763014	-0.0328621	0.171958	0.0328621	0.143028	-0.161158	-0.0937561	0.0937561	0.188524	852950	-1.76578		G8
Ipp	FBgn0016672, FBgn0032485	0.646324	0.64261	0.407128	-0.407128	-1.46172	-1.16453	0.0904759	0.0420606	-0.0420606	-0.240349	0.0370073	-0.0195112	0.0252643	0.0195112	-0.0786649	-0.0432909	0.00205039	0.0122517	-0.00205039	-0.0230286	5.32309e+06			G2
Nlp	FBgn0016685	-0.162545	-0.119257	0.0110589	0.125061	0.180354	-0.0110589	-0.0674157	-0.0371817	0.0371817	0.185879	-0.00178413	-0.0283015	0.00178413	-0.0665679	0.0111103	0.102895	-0.0885257	0.015314	0.0652996	-0.015314	1.65629e+09	0.200241	1.09117	G11
Pmi	FBgn0044419	1.65548	1.43105	0.859245	-0.859245	-2.19208	-2.53609	0.256718	0.201105	-0.201105	-1.29086	0.0707896	-0.0187389	0.0279145	0.0187389	-0.100819	-0.152168	0.0512801	-0.0853424	0.0366626	-0.0366626	9.53608e+07			G1
ATPsynO	FBgn0016691	-0.163858	-0.102859	0.0131256	0.0973698	0.225372	-0.0131256	-0.134872	-0.033079	0.033079	0.150827	-0.0512067	-0.00903071	0.0363447	0.00514342	-0.00514342	0.0149348	0.0156552	0.0570203	-0.0440484	-0.0156552	8.86218e+08	-0.85789	-0.308044	G11
Past1	FBgn0016693	-0.0663449	0.0663449	0.0707272	0.212002	-0.518372	-1.12824	-0.0704727	-0.310324	0.0704727	0.131338	-0.0085842	0.111695	0.0085842	-0.02156	0.0591274	-0.0829974	0.0100062	0.0296596	-0.0128941	-0.0100062	1.32324e+08	0.464333	1.52172	G12
Pitslre	FBgn0016696	-0.0407509	0.0407509	0.122792	0.177478	-0.203775	-0.411846	-0.0393549	-0.116258	0.0393549	0.102916	-0.204034	-0.134232	0.0180787	0.156398	0.148789	-0.0180787	-0.222019	-0.0758201	0.0758201	0.234368	2.10816e+07	-0.479467	0.356023	G8
Prosalpha5	FBgn0016697	-0.253432	-0.0498926	0.0527544	0.116874	0.0498926	-0.992896	-0.0562693	-0.00774494	0.00774494	0.135375	-0.0681899	-0.0106915	0.0314509	-0.00229789	0.0338363	0.00229789	0.00939462	0.0527911	-0.0216292	-0.00939462	6.35777e+08	-0.391751	-0.237275	G12
Ptpa	FBgn0016698	0.113622	0.135335	0.145917	-0.113622	-0.590266	-0.716653	0.0433727	-0.0301429	-0.0295488	0.0295488	0.00233378	0.0482499	0.0289031	-0.00622126	-0.0892721	-0.00233378	-0.000320101	0.0438476	-0.0242909	0.000320101	7.4446e+07	2.4066	-2.85311	G12
dgt3	FBgn0034569	0.562863	0.315296	-0.315296	-1.48372	-0.714779	0.442737	0.419966	0.287625	-0.287625	-1.14925	0.165375	-0.018685	0.018685	0.0436892	-0.0344011	-0.29603	0.0183665	-0.129424	0.0571377	-0.0183665	1.14634e+07	1.77933	-3.40769	G5
RpL29	FBgn0016726	-0.307137	-0.246267	-0.0714111	0.0714111	0.249962	0.267088	-0.0996541	0.011173	-0.011173	0.174729	0.0298106	0.112046	0.0138956	-0.0138956	-0.0936434	-0.30654	0.00565027	0.0785422	-0.00565027	-0.128758	2.45721e+08	-0.574739	0.669415	G11
Usp47	FBgn0016756	-0.277087	-0.185559	-0.123532	0.123532	0.387747	0.350931	-0.0327141	-0.117714	0.0327141	0.165105	-0.129015	0.00925195	-0.00925195	0.0484662	-0.0183718	0.069882	-0.019565	-0.0323975	0.0450852	0.019565	2.76516e+07	-1.11579	2.92153	G11
Rrp1	FBgn0004584	0.234404	0.101932	-0.101932	-0.853606	-0.940629	0.410599	0.0754713	0.0478531	-0.0478531	-0.426055	0.0984669	-0.0186107	-0.00503091	0.0122808	0.00503091	-0.0457752	0.0239186	-0.128147	0.053672	-0.0239186	4.95056e+07	2.82954	-1.26284	G5
dos	FBgn0016794, FBgn0022336	0.211221	0.153454	0.172489	-0.163609	-0.595883	-0.153454	0.0155072	-0.0366131	-0.0155072	0.019653	-0.3436	-0.158552	0.0354077	0.120199	-0.016788	0.016788	-0.306168	-0.0893958	0.0893958	0.221115	5.75352e+06	-1.56725	1.57763	G8
fz2	FBgn0016797	-0.796267	0.0153903	-0.320681	-0.0153903	1.46763	2.93294	-0.01612	-0.0823226	0.01612	0.0858955	0.0564749	-0.0599346	0.176002	-0.0721093	-0.0564749	0.347723	0.0627699	-0.0595384	-0.0378684	0.0378684	172571	-0.418539		G9
Stat92E	FBgn0016917	-0.04862	-0.10423	0.04862	0.276929	0.198993	-0.475475	-0.0431066	-0.0525614	0.0431066	0.162676	-1.06979	-0.554437	-0.110548	0.110548	0.131158	0.49808	-0.652381	-0.257287	0.257287	0.553236	1.7457e+06	0.126202	2.09198	G10
Pino	FBgn0016926	0.793646	0.543564	0.260748	-0.60901	-0.260748	-0.527107	0.254131	0.156576	-0.156576	-0.837931	-0.19003	-0.270077	0.0227513	-0.0227513	0.62072	0.717293	-0.011505	0.0160633	0.011505	-0.122351	708731	3.31218		G8
Dyrk2	FBgn0016930	-0.312872	-0.101044	-0.0948018	0.0948018	0.352845	0.607334	-0.0221708	-0.0941364	0.0221708	0.160608	-1.02887	-0.55664	-0.0502462	0.0502462	0.517871	0.784531	-0.633584	-0.231486	0.231486	0.816448	136445	1.25203	1.62591	G10
CG5805	FBgn0039223	0.786477	0.662731	0.489507	-0.489507	-2.08588	-2.54473	0.109885	0.0786028	-0.0786028	-0.509952	0.0560651	-0.0185737	0.0374412	0.0185737	-0.0768515	-0.0416031	-0.020226	0.020226	0.0334618	-0.02958	1.5552e+06			G2
spen	FBgn0016977	-0.384984	-0.314195	-0.142272	0.142272	0.496716	0.525922	-0.000381066	-0.250962	0.000381066	0.141673	-0.130251	-0.173458	-0.0436002	0.0436002	0.116791	0.117293	-0.126766	-0.0630375	0.0630375	0.0855208	2.5408e+06	-0.825378	0.214223	G9
snRNP-U1-70K	FBgn0016978	-0.031707	0.031707	0.0556213	0.101289	-0.0593094	-0.120825	-0.118652	-0.041391	0.041391	0.161872	-0.0888892	-0.0188268	-0.0610766	0.0188268	0.064986	0.141328	-0.015106	-0.0651348	0.015106	0.0303523	4.67211e+07	1.70549	0.536245	G11
smid	FBgn0016983	-0.139365	-0.155082	-0.0249567	0.124792	0.162646	0.0249567	-0.0580648	-0.0460334	0.0460334	0.135802	-0.689599	0.153317	-0.153317	0.272338	-0.660415	0.167037	-0.0925297	-0.425914	0.0925297	0.104697	473840	0.776815	2.2222	G11
CG12822	FBgn0033229	0.322049	0.332402	0.220438	-0.220438	-0.744429	-0.293787	-0.00123023	0.00123023	0.00591763	-0.250175	-0.128854	-0.0183209	-0.0331837	0.0183209	0.107113	0.340023	-0.0157838	0.0615965	0.0157838	-0.0589779	3.33257e+06			G4
ari-1	FBgn0017418	-0.0682278	-0.0887638	0.0682278	0.16944	0.133033	-0.849286	-0.0227144	-0.117224	0.0227144	0.146995	-0.241153	-0.106182	0.00819591	0.102442	0.115394	-0.00819591	-0.118262	-0.0892052	0.0892052	0.166269	1.59734e+07	-0.749987	1.53889	G8
CG10184	FBgn0039094	1.16637	0.9236	0.609197	-0.609197	-0.972766	-0.902591	0.452029	0.26599	-0.26599	-1.20191	-0.00830351	-0.0172104	0.0486344	0.0507092	0.00830351	-0.136306	0.0278904	0.0858424	-0.0278904	-0.0337695	4.3571e+07			G1
Nelf-E	FBgn0017430	0.0335966	-0.0335966	0.0859894	0.0722849	-0.428025	-0.617445	-0.0557471	-0.0694922	0.0557471	0.162113	-0.302417	-0.0818106	-0.180076	0.0818106	0.259881	0.309444	-0.078757	-0.0397777	0.0397777	0.202022	9.84499e+06	1.59377	-0.203094	G8
CG6983	FBgn0035896	0.379718	0.0964421	-0.046856	-0.560222	-0.600836	0.046856	0.135184	0.0803384	-0.0803384	-0.646881	-0.359099	-0.0171195	0.0171195	-0.163712	0.0549283	0.182131	-0.0976911	-0.0583499	0.0583499	0.107467	1.40302e+07	1.83685	-0.825955	G4
U2af38	FBgn0017457	-0.342645	-0.294346	-0.0425752	0.0425752	0.216035	0.0611507	-0.123207	-0.0375139	0.0375139	0.211728	-0.229381	-0.0646952	-0.129424	0.111483	0.0646952	0.311597	-0.288022	-0.0967399	0.0967399	0.108375	4.10155e+07	-0.707087	1.7571	G9
RpS3A	FBgn0017545	-0.384354	-0.278224	-0.0607888	0.0607888	0.295599	0.342481	-0.107392	-0.00980125	0.00980125	0.143149	0.0256166	0.00955462	0.0531056	-0.00955462	-0.0656284	-0.016435	0.0289601	0.0203607	-0.0203607	-0.0706655	2.90163e+09	-0.284893	-0.378639	G11
Rga	FBgn0017550	-0.0731045	-0.0666331	0.0666331	0.218131	0.071631	-0.110359	-0.071155	-0.0528555	0.0528555	0.218433	0.120651	0.0290519	-0.00138163	0.00138163	-0.111765	-0.202015	0.0102533	0.0162463	-0.0102533	-0.0129825	7.1489e+07	-0.39569	0.889735	G11
Rca1	FBgn0017551	0.608529	0.446259	0.314961	-0.314961	-1.38619	-0.418011	-0.0280744	0.0280744	0.0632167	-0.180225	1.44901	0.66909	0.163158	-0.163158	-0.887364	-0.22106	1.07049	0.406534	-0.406534	-0.456036	1.0591e+06	0.968813	-2.09016	G3
Pdk	FBgn0017558	-0.0462511	-0.00232856	0.11977	0.342567	0.00232856	-1.21338	-0.0255787	-0.120611	0.0255787	0.214925	-0.438942	-0.297556	-0.0333355	0.129049	0.231907	0.0333355	-0.348937	-0.143139	0.143139	0.28028	2.51863e+07	-1.29427	2.63599	G8
spz	FBgn0003495	0.279376	0.194679	0.181737	-0.181737	-1.55076	-3.17873	0.00602919	-0.00602919	0.039108	-0.011648	0.250979	-0.0163006	0.0163006	0.204758	-0.373017	-0.527589	-0.0204289	-0.160395	0.0204289	0.0896588	4.52124e+06		2.74862	G2
ND-75	FBgn0017566	-0.0632466	0.116526	0.0632466	0.0782832	-0.156962	-0.263532	-0.0985622	-0.0747589	0.0747589	0.201224	-0.0555615	0.0117671	0.0211672	0.0252132	-0.0117671	-0.0444214	0.019816	0.0566279	-0.019816	-0.022951	2.33703e+08	-0.335368	-0.479746	G11
ND-23	FBgn0017567	0.124224	0.0808194	-0.0156802	-0.045515	0.0156802	-0.0524947	0.00171723	0.0149729	-0.0964566	-0.00171723	0.0486188	-0.0229824	-0.00225553	0.00225553	0.0736499	-0.139191	0.0158379	-0.113671	0.0323733	-0.0158379	1.16798e+08	-0.254265	-0.330495	G11
Mo25	FBgn0017572	0.046632	0.0723494	0.154567	-0.046632	-0.0822536	-0.121672	0.0130407	-0.063181	0.00559127	-0.00559127	-0.0989475	-0.0677059	-0.00164168	0.0462169	0.00164168	0.0541299	-0.0297467	-0.030837	0.0297467	0.0739401	7.93189e+07	0.902762	0.241526	G11
mei-218	FBgn0002709, FBal0012139	0.570981	0.268163	0.173981	-0.308781	-0.415715	-0.173981	0.181359	0.0577705	-0.0577705	-0.231738	0.136947	-0.0162908	0.0162908	0.140647	-0.200575	-0.250574	-0.0156927	-0.0216543	0.0416533	0.0156927	227564			G4
Max	FBgn0017578	-0.371583	-0.335201	-0.125192	0.125192	0.399528	0.46831	-0.0832185	-0.0408237	0.0408237	0.177842	-0.147969	0.00887044	-0.00887044	-0.0378477	0.0884961	0.163956	-0.175385	0.0129577	0.00853676	-0.00853676	1.22579e+07	-0.676079	0.924419	G9
RpL14	FBgn0017579	-0.147071	-0.18972	-0.0781092	0.0781092	0.285766	0.372773	-0.226493	-0.0210316	0.0210316	0.161609	0.00162767	0.0422061	0.0309019	-0.00162767	-0.0699206	-0.0255807	0.0462263	0.0178933	-0.0178933	-0.037443	2.93087e+09	-0.318666	1.01801	G11
Lk6	FBgn0017581	-0.0928735	-0.0650299	0.0650299	0.23958	0.164537	-0.197629	-0.000651835	-0.122962	0.000651835	0.183334	-0.681408	-0.183582	-0.034353	0.034353	0.294235	0.62114	-0.61315	-0.139552	0.139552	0.24003	6.40332e+06	0.345514	1.58502	G8
COX5A	FBgn0019624	-0.0304098	-0.0569976	-0.0400676	0.0316807	0.0304098	0.214093	-0.133592	-0.0157618	0.0157618	0.107873	-0.0104742	0.0213536	-0.00113422	-0.110504	0.00113422	0.102675	0.00145083	0.0315711	-0.00145083	-0.0242468	7.66343e+08	-0.0999088	0.613863	G11
Atu	FBgn0019637	-0.306767	-0.219519	-0.0855663	0.0855663	0.251421	0.113703	-0.0822624	-0.0580792	0.0580792	0.212247	0.00372139	-0.0341898	-0.0252441	0.0530959	0.100892	-0.00372139	-0.0954262	0.0262767	0.00263832	-0.00263832	1.84409e+07	-0.467835	1.43818	G11
ATPsynB	FBgn0019644	-0.112753	-0.032999	0.032999	0.0987481	0.14932	-0.0833811	-0.036293	-0.0267221	0.0267221	0.113115	-0.0222152	0.0344417	0.0222152	-0.0419774	0.0305018	-0.0526512	0.0132339	0.0358683	-0.0318889	-0.0132339	5.82069e+08	-0.993206	1.32506	G11
qm	FBgn0019662, FBgn0024733	-0.00577905	0.00577905	0.145166	0.271439	-0.16417	-1.21873	-0.0194229	-0.00573901	0.00573901	0.0888793	-0.012914	-0.0585332	-0.000566757	0.0255158	0.0904971	0.000566757	-0.0260976	-0.0121675	0.0121675	0.0374268	2.29073e+07		-0.0135649	G12
Tango9	FBgn0260744	0.395596	0.312164	0.269595	-0.269595	-1.07366	-0.815288	0.148593	0.0614166	-0.0614166	-0.269606	0.153714	-0.0162107	0.0162107	0.110322	-0.20636	-0.228981	0.100038	0.0315831	-0.0315831	-0.1272	5.96607e+06	0.832827	-1.62134	G4
colt	FBgn0019830	-0.147684	-0.0361037	0.0380235	0.0975867	0.0361037	-0.492498	-0.13361	-0.0943328	0.0943328	0.171674	-0.0842586	-0.0259525	0.0259525	0.0521414	-0.0308677	0.053303	-0.0520463	0	0	0.0386004	5.3131e+07	-0.876107	2.21107	G11
Smg5	FBgn0019890	-0.417501	-0.254361	-0.117269	0.117269	0.887074	1.2713	0.0632506	0.0214061	-0.0214061	-0.143336	-0.329985	-0.14576	-0.0457846	0.0457846	0.19686	0.73477	-0.240514	-0.156379	0.156379	0.191394	4.11942e+06	-0.220786	0.0854319	G9
Surf4	FBgn0019925	0.00556382	0.0633545	0.0647269	-0.00556382	-0.795428	-1.44962	-0.0178064	-0.0211456	0.0178064	0.0254135	-0.282318	-0.0157454	0.0157454	0.07285	0.0780801	-0.309965	-0.0434777	-0.320412	0.0434777	0.0964682	4.66861e+07	-1.78137	1.83575	G12
SamDC	FBgn0019932	-0.00696631	-0.0603089	0.191786	0.30971	0.00696631	-0.900284	-0.0569799	-0.0149844	0.0149844	0.149989	0.00499756	-0.00499756	0.0831064	0.0513064	-0.0238719	-0.0319948	-0.0133027	-0.0213665	0.0133027	0.0395647	2.26584e+07	-2.21422	0.459963	G12
RpS20	FBgn0019936	-0.19809	-0.1704	-0.0600158	0.0600158	0.218434	0.328005	-0.160512	-0.0315165	0.0315165	0.159208	-0.040299	-0.0163382	0.0746766	0.0561952	-0.127175	0.0163382	0.0481828	0.0424463	-0.0424463	-0.0636761	1.79034e+09	0.00283572	1.14515	G11
tut	FBgn0052364	0.243546	0.179565	0.167873	-0.167873	-1.1849	-2.85716	0.0695451	0.0766007	-0.0695451	-0.167508	0.195833	-0.0161271	0.0161271	0.106474	-0.0491189	-0.418674	-0.183861	-0.0712615	0.0712615	0.311145	449324			G2
Cdk9	FBgn0019949	-0.174079	-0.164244	-0.0679236	0.0679236	0.252031	0.0687438	-0.0390162	-0.013194	0.013194	0.0834697	-0.0451391	-0.0270107	-0.0588864	0.0270107	0.228246	0.174572	-0.00111857	-0.00473975	0.00111857	0.0885207	7.68216e+06	0.723481	0.534262	G9
ND-42	FBgn0019957	-0.248403	-0.134449	0.0123652	0.182222	0.303402	-0.0123652	-0.091864	-0.0452187	0.0452187	0.176301	-0.0285725	0.0295682	0.0359252	-0.00696735	0.00696735	-0.0114082	0.0467776	-0.0296604	-0.00250354	0.00250354	2.15724e+08	-1.13625	0.276688	G11
Mitofilin	FBgn0019960	0.12348	0.172447	0.0936784	-0.0936784	-0.198009	-0.129073	-0.00427184	0.0215912	-0.0176894	0.00427184	0.0163596	0.0380875	-0.0114981	-0.00780197	0.00780197	-0.105598	-0.0151629	-0.00353552	0.00353552	0.00526754	1.93931e+08	-0.282474	0.00252402	G11
Khc-73	FBgn0019968	0.0678465	-0.0678465	-0.489414	-1.0375	0.161631	0.860405	0.572912	0.133006	-0.133006	-1.03774	-0.286347	0.118751	-0.140413	-0.118751	0.567444	1.60896	-0.0902276	0.0273271	0.00857736	-0.00857736	420627	2.59478	-0.021778	G9
Drice	FBgn0019972	-0.317914	-0.160274	-0.0804618	0.0804618	0.326876	0.424873	-0.086402	-0.070035	0.070035	0.198702	-0.0355263	0.0176531	-0.0904321	0.0116162	-0.0116162	0.254684	0.146941	-0.0924941	-0.0675568	0.0675568	3.61859e+07	0.71147	-0.339598	G11
Pen	FBgn0287720	0.396596	0.354038	0.242954	-0.242954	-1.34506	-1.59581	0.0357336	-0.0356904	0.0356904	-0.141823	0.0844929	-0.0160151	0.0847895	0.0160151	-0.0743886	-0.229146	0.0266939	0.0250828	-0.0250828	-0.0673909	9.16652e+08	-0.923103	0.124304	G2
Gcn2	FBgn0019990	-0.0931929	0.00792663	0.0909205	0.322723	-0.00792663	-1.06207	-0.0153859	-0.134336	0.0153859	0.178356	-0.0774762	-0.00612704	0.0410864	0.0638885	0.00612704	-0.0888788	-0.077428	-0.0367208	0.0367208	0.0856379	8.05706e+06	-1.47462	1.67095	G12
Ppox	FBgn0020018	-0.0386123	0.0386123	0.214154	0.225287	-0.311699	-1.80281	-0.0457471	-0.0190129	0.0190129	0.168045	-0.0913342	-0.00656867	0.00656867	-0.0510845	0.104667	0.0189022	-0.0477031	0.0846144	0.0102921	-0.0102921	2.31763e+07		0.494407	G12
Cbl	FBgn0020224	-0.076798	-0.0863503	0.076798	0.338063	0.263562	-0.642234	-0.068848	-0.176793	0.068848	0.266433	-0.322054	-0.206168	-0.0730731	0.0730731	0.202951	0.230262	-0.174891	-0.0901644	0.0901644	0.326728	1.12177e+07	1.12059	0.126169	G8
ATPsyngamma	FBgn0020235	0.114596	0.163484	0.103025	-0.103025	-0.706292	-1.22928	-0.0666519	-0.0429011	0.063542	0.0429011	-0.00762438	0.0244554	0.0492337	-0.00130249	-0.00702472	0.00130249	0.0118422	0.00847122	-0.0389654	-0.00847122	8.87356e+08	-1.02384	0.136207	G12
ATPCL	FBgn0020236	0.402651	0.394751	0.130952	-0.393868	-0.755671	-0.130952	0.216904	-0.00363582	0.00363582	-0.217017	-1.16884	-0.125171	-0.242047	0.125171	0.186368	0.727193	-0.292899	-0.167172	0.319176	0.167172	2.03386e+06	1.1125	0.838868	G10
14-3-3epsilon	FBgn0020238	-0.282647	-0.294412	-0.0883747	0.0883747	0.280076	0.451626	-0.0731938	-0.0122113	0.0122113	0.187084	-0.0947295	-0.190509	-0.00838212	0.0394194	0.00838212	0.245614	0.021769	-0.176129	0.00023585	-0.00023585	1.11853e+07	-0.539981	0.605095	G9
stck	FBgn0020249	-0.0297868	0.0297868	0.0736775	0.0909049	-0.127871	-0.374611	-0.0151412	0.0151412	-0.0524575	0.0998515	-0.197599	-0.0404135	0.00590897	-0.00590897	0.0373908	0.107664	-0.0652378	-0.0316953	0.0316953	0.0608623	7.92446e+06	0.473273	-0.0574608	G11
sfl	FBgn0020251	-0.48221	-0.266252	-0.0963569	0.0963569	0.798169	1.36276	-0.0365324	-0.126539	0.0365324	0.101487	-0.0480968	-0.358061	-0.145042	0.0480968	0.0853377	0.453988	-0.174242	-0.524047	0.174242	0.226559	852000			G9
Ran	FBgn0020255, FBgn0003346	-0.215557	-0.199694	-0.0477326	0.0477326	0.132821	0.0935483	-0.0501862	-0.000755158	0.000755158	0.143446	0.0250277	-0.00363226	0.00363226	-0.0496927	-0.0889041	0.0277342	0.0141561	0.0153176	-0.135926	-0.0141561	1.11364e+09	0.668373	0.359643	G11
pcm	FBgn0020261	0.0115021	0.0906056	0.00667238	-0.00667238	-0.313132	-0.580633	-0.0239811	-0.13229	0.0239811	0.133549	-0.0359549	0.0391308	0.0330645	0.0393176	-0.0947042	-0.0330645	0.0899584	0.0254367	-0.0254367	-0.0476623	1.97466e+07	0.745149	-1.51362	G12
mre11	FBgn0020270, FBgn0285926	-0.110655	-0.0604198	0.0662989	0.0797987	0.0604198	-0.421123	-0.0357362	-0.013304	0.013304	0.120329	0.0713304	-0.0193498	0.00463643	0.0268572	-0.00463643	-0.102601	0.0423116	-0.0175213	0.0144839	-0.0144839	3.34889e+07	1.82246	-1.47378	G11
LSm7	FBgn0261068	0.776825	0.605472	-0.111084	-1.02094	-0.999462	0.111084	0.341825	0.216399	-0.216399	-1.1537	0.259429	-0.015892	0.015892	0.032905	-0.0207808	-0.114227	0.00899564	-0.0745549	0.0339201	-0.00899564	3.18259e+08	1.18211	-1.5492	G5
loco	FBgn0020278	-0.215124	-0.15754	-0.127972	0.127972	0.37397	0.564528	-0.0228894	-0.151781	0.0228894	0.169026	-0.687928	-0.257574	-0.0534576	0.0534576	0.339716	0.662399	-0.42639	-0.2474	0.2474	0.439949	939771	-1.27884	2.65577	G9
lig	FBgn0020279	-0.264776	-0.165248	-0.0966547	0.0966547	0.218682	0.209452	-0.0623175	-0.177322	0.0623175	0.211933	0.00644505	0.0955614	-0.027999	0.178121	-0.109857	-0.00644505	0.01194	-0.01194	0.0286698	-0.0389737	2.56515e+08	-0.90523	0.812908	G11
stumps	FBgn0020299	-0.914748	-0.13268	-0.179201	0.13268	1.98074	3.31293	0.00482089	-0.00482089	-0.0499194	0.024083	-0.764742	0.107102	-0.369679	-0.107102	1.35295	2.67787	0.350791	-0.254931	-0.530565	0.254931	14455.3			G7
drongo	FBgn0020304	-0.0189425	-0.000857766	0.000857766	-0.00785459	0.413036	1.21365	-0.012527	-0.0222099	0.012527	0.072763	-0.444512	-0.345828	-0.202915	0.202915	0.897197	2.4281	-0.279747	-0.216859	0.654498	0.216859	162013	3.0278	0.388795	G10
dbe	FBgn0020305	-0.159613	-0.0351757	-0.0168131	0.0556982	0.0168131	0.0540513	-0.107515	-0.0534968	0.0534968	0.0993979	-0.287654	-0.118249	-0.060383	0.060383	0.240612	0.507263	-0.306513	-0.0723995	0.0723995	0.234716	5.07912e+06	-0.159484	0.266783	G9
dom	FBgn0020306	-0.213626	-0.140565	-0.0160606	0.223857	0.115728	0.0160606	0.00635401	-0.228573	-0.00635401	0.151553	-0.34374	-0.084948	-0.025217	0.243477	0.025217	0.235543	-0.209918	-0.0402418	0.0402418	0.0853995	1.2385e+06	-1.16184	2.91743	G8
eIF2B-epsilon	FBgn0023512	0.467609	0.490602	0.221375	-0.221375	-0.825384	-0.615594	0.0291243	0.00581665	-0.00581665	-0.176985	0.00545952	-0.0158823	0.028887	0.0400489	-0.00545952	-0.141441	0.0197051	0.0159224	-0.0324287	-0.0159224	3.76643e+07	-1.16842	2.29378	G4
Rpt6	FBgn0020369, FBgn0039788	0.100035	0.0819665	0.147154	-0.0819665	-0.834838	-1.06428	-0.00313303	0.00313303	0.0459113	-0.0530513	0.0449851	-0.00979582	0.0398734	-0.00205474	0.00205474	-0.0595289	-0.0409181	0.0723813	0.0109202	-0.0109202	5.37885e+08	0.234287	-1.80055	G12
TppII	FBgn0020370	0.0890808	0.134909	0.0834163	-0.0834163	-0.217916	-0.278806	0.00476514	-0.0571873	-0.00279716	0.00279716	0.0926757	-0.00212526	0.0152065	0.00212526	-0.0156499	-0.0388011	0.0261915	0.00162424	-0.0303079	-0.00162424	4.47145e+08	-0.343358	0.656004	G12
Sr-CII	FBgn0020377	-1.72557	-0.996054	-0.179336	0.179336	1.9133	2.91155	-0.0302368	-0.0302368	0.069316	0.0302368	-0.175362	0.0056387	-0.0056387	-0.12179	1.41202	2.76545	-0.127052	0.00561363	0.0640599	-0.00561363	599430			G7
Dredd	FBgn0020381	0.0752211	0.0795429	0.0381256	-0.0734327	-0.108554	-0.0381256	0.156595	-0.115744	0.0922167	-0.0922167	-0.0236739	0.0236739	0.0689733	0.0742661	-0.0312326	-0.114166	7.85824e-05	-0.061076	-7.85824e-05	0.0810557	1.88928e+06			G11
pug	FBgn0020385	-0.350479	-0.238573	-0.0790295	0.0790295	0.119219	0.136494	-0.0536617	-0.120356	0.0536617	0.223086	-0.612044	-0.163803	-0.0496501	0.0496501	0.224457	0.516568	-0.548395	-0.153422	0.153422	0.242657	2.38226e+06			G9
Pdk1	FBgn0020386	-0.0251076	0.0251076	0.0811448	0.221966	-0.152991	-0.522593	-0.0608649	-0.0403445	0.0403445	0.154891	-0.519908	-0.152707	0.0897733	0.295031	0.175196	-0.0897733	-0.666797	-0.195874	0.195874	0.385667	6.88822e+06	0.217701	2.20025	G8
Gcn5	FBgn0020388	-0.0900638	-0.0635855	0.0635855	0.199653	0.217558	-0.140356	-0.0441433	-0.114714	0.0441433	0.109853	-0.741378	-0.39347	-0.133484	0.133484	0.280473	0.357238	-0.421459	-0.16482	0.16482	0.478432	2.34495e+06	0.431831	-0.63423	G10
Als2	FBgn0037116	0.149085	0.120096	0.111333	-0.111333	-1.29566	-2.73194	0.0364781	-0.088649	0.0395464	-0.0364781	-0.298343	-0.0158321	0.117946	0.0965283	0.0158321	-0.128758	-0.299834	-0.0790042	0.0790042	0.13353	569209		2.51011	G2
Nmt	FBgn0020392	0.210035	0.139646	0.110364	-0.110364	-0.53859	-1.67836	-0.00139691	0.0304829	0.00139691	-0.0900064	0.0191997	0.053993	0.03245	-0.0355177	-0.0388688	-0.0191997	0.0228004	0.00481902	-0.00931054	-0.00481902	2.67412e+08	-0.214857	-0.781856	G12
asun	FBgn0020407, FBal0222709	-0.0391498	-0.0808426	0.0391498	0.211207	0.0753617	-0.883195	-0.0727397	0.0100875	-0.0100875	0.259967	-0.203352	-0.0513396	-0.0203797	0.0203797	0.0720799	0.0826429	-0.0778824	0.0207096	-0.0207096	0.0550476	1.23682e+07	0.215834	-0.0890665	G11
JIL-1	FBgn0020412	-0.0909689	-0.0438671	0.0286771	0.282106	0.176859	-0.0286771	0.00978394	-0.105646	-0.00978394	0.20774	-0.727436	-0.281463	-0.100817	0.100817	0.167756	0.426022	-0.559086	-0.116021	0.116021	0.155059	513005	1.17257	2.1469	G8
Idgf3	FBgn0020414	-0.02384	0.02384	0.126873	0.0891058	-0.357014	-0.480548	-0.0449346	0.049001	-0.0577418	0.0449346	0.136646	0.0973599	0.0511308	-0.0511308	-0.195036	-0.142546	0.161423	0.0437229	-0.0437229	-0.105766	1.85531e+07			G12
Idgf2	FBgn0020415	-0.32359	-0.27116	-0.102039	0.102039	0.173277	0.143763	-0.0891083	-0.0199062	0.0199062	0.141613	0.136928	0.0534877	0.0256654	-0.0256654	-0.193136	-0.0837914	0.198383	0.0876085	-0.0876085	-0.218091	6.76639e+07			G11
Fak	FBgn0020440	0.0520788	0.0649258	0.139639	-0.0520788	-0.45635	-0.128243	0.00761371	-0.027191	-0.00761371	0.00762944	-0.677045	-0.226024	-0.0161339	0.0290165	0.0161339	0.0517183	-0.654847	-0.147653	0.147653	0.317578	1.28641e+06	-1.38307	2.9957	G8
p47	FBgn0033179, FBgn0030329, FBgn0259729	0.986683	0.929647	0.356597	-0.728546	-1.24674	-0.356597	0.172711	0.102833	-0.102833	-0.739533	0.0327482	-0.0158186	0.0158186	0.0317831	-0.0320133	-0.0470317	0.0232487	0.00767048	-0.0152235	-0.00767048	1.95454e+08	0.769609	-0.819133	G4
l(3)04053	FBgn0010830, FBal0009500	1.20599	0.91069	0.162671	-1.37468	-0.966786	-0.162671	0.407781	0.208101	-0.208101	-1.26977	0.0155605	-0.0155605	0.155837	0.0254498	-0.210399	-0.38984	0.0941618	-0.0413573	0.0413573	-0.0756942	4.35641e+06	2.3395	0.00716007	G5
emb	FBgn0020497	-0.328874	-0.235166	-0.0866585	0.0866585	0.18964	0.277475	0.0154207	-0.145172	-0.0154207	0.128876	-0.137944	-0.0288069	0.0077824	-0.00713468	0.00713468	0.0446419	-0.0150422	6.81217e-05	-6.81217e-05	0.0649438	1.62113e+08	-0.972065	3.23351	G11
CLIP-190	FBgn0020503	0.0391264	-0.0391264	0.103704	0.101086	-0.300091	-0.236051	-0.0253323	-0.0778339	0.0253323	0.137313	0.175877	0.00762466	-0.00762466	0.110125	-0.0317663	-0.194281	-0.003656	-0.132447	0.0613941	0.003656	2.12912e+07	1.68062	-1.28852	G12
Abi	FBgn0020510	-0.0506989	0.0004917	0.00416337	0.0980963	-0.0004917	-0.0711099	-0.0739707	-0.0747286	0.0739707	0.149558	0.0933254	-0.0206744	-0.0691549	0.0690823	-0.00856055	0.00856055	-0.000280135	-0.0906836	0.000280135	0.03412	2.63802e+07	0.398996	-0.350383	G11
dpa	FBgn0015929	0.323087	0.194837	-0.194837	-1.06386	-0.657513	0.431379	0.215815	0.0884509	-0.0884509	-0.578625	0.0784097	-0.0154793	0.0172629	0.0154793	-0.0408402	-0.104333	0.0848498	-0.0227001	0.013922	-0.013922	2.13524e+08	1.92128	-1.85604	G5
kraken	FBgn0020545	-0.00317417	0.10274	0.0831234	0.00317417	-0.445839	-1.42406	-0.0421233	-0.00881072	0.00881072	0.136813	-0.0550714	-0.0272729	0	0	0.109229	0.224706	-0.00843691	0.00843691	-0.0312468	0.110952	859974			G12
CG6565	FBgn0032513	0.257585	0.274092	0.215757	-0.215757	-1.32427	-1.90575	0.0195571	-0.0113547	0.0113547	-0.109723	-0.116359	-0.0154305	0.0154305	0.0734079	0.0362708	-0.135301	0.0232649	0.00305872	-0.00305872	-0.0257139	271461	1.84166		G2
Rack1	FBgn0020618	-0.119542	0.0303381	-0.0625512	-0.0303381	0.0914275	0.207703	-0.125215	-0.0492241	0.0492241	0.190179	-0.0143446	0.0143446	0.054581	0.0258712	-0.0755979	-0.0275388	0.0661869	0.0102855	-0.0102855	-0.0148623	2.01856e+09	0.241017	2.18878	G11
RN-tre	FBgn0020620	-0.0992115	-0.0777166	0.0777166	0.268653	0.224873	-0.374857	-0.0201084	-0.0782134	0.0201084	0.16206	-0.580713	-0.211772	-0.0562308	0.0562308	0.114132	0.234828	-0.441514	-0.0540588	0.0540588	0.188802	2.02132e+06	-0.744874	3.25857	G8
Pkn	FBgn0020621, FBgn0031855	-0.0300284	0.0738591	0.0505682	0.0300284	-0.303814	-0.395354	0.0150878	-0.0545479	-0.0150878	0.0468017	-0.221512	-0.169045	0.0504003	0.213425	-0.0504003	0.802335	-0.379995	-0.18613	0.18613	0.212272	412989			G8
A16	FBab0001868, FBgn0028965, FBti0211924	0.781804	0.598208	-0.0624057	-1.19684	-0.861721	0.0624057	0.168367	0.129984	-0.129984	-1.00654	0.0563237	-0.0154204	0.0203568	0.0154204	-0.105666	-0.096383	-0.0309959	0.00862239	0.0321645	-0.00862239	1.47145e+07	0.325536	1.02782	G5
Osbp	FBgn0020626	-0.0136789	0.105813	0.0668046	0.0136789	-0.632398	-0.853644	-0.044336	-0.118554	0.044336	0.0960888	-0.17082	-0.10113	-0.0139124	0.0272021	0.0767137	0.0139124	-0.136495	-0.055942	0.055942	0.176455	9.42598e+06	0.815841	1.47376	G12
Mcm7	FBgn0020633	-0.362746	-0.24414	-0.0562582	0.0562582	0.325615	0.751757	-0.0358038	-0.0377869	0.0358038	0.210262	0.154549	0.0644524	0.0412532	-0.04731	-0.0412532	-0.123311	-0.0105694	-0.0499372	0.0105694	0.0140773	2.10983e+08	-1.03791	1.3399	G11
Rpn3	FBgn0261396	0.629187	0.589939	0.289889	-0.289889	-0.804345	-0.439639	0.104913	0.0607643	-0.0607643	-0.377282	0.0733895	-0.0154091	0.0154091	0.0391016	-0.111163	-0.121756	0.0183999	-0.0676137	0.00778262	-0.00778262	5.33633e+08	1.09707	-1.74819	G4
Lsd-2	FBgn0030608	0.294462	0.163234	0.169849	-0.163234	-2.16976	-3.99354	0.0300784	0.0176958	-0.0176958	-0.0878728	0.0151868	-0.0151868	0.0595809	0.0740805	-0.13793	-0.600149	0.0138725	-0.0138725	0.0678113	-0.0637484	1.25087e+07	2.12713	-0.468101	G2
ArfGAP1	FBgn0020655, FBtp0080568	-0.0881223	-0.014876	0.014876	0.196131	0.0334761	-0.851139	-0.0659155	-0.0629182	0.0629182	0.267199	-0.0928697	-0.00442299	0.00442299	-0.00908769	0.0707463	0.0122462	-0.0130325	-0.0041094	0.0041094	0.0181826	5.16576e+07	0.732577	-0.778458	G11
eIF-4B	FBgn0020660	-0.317416	-0.299179	-0.0904042	0.0904042	0.253619	0.185103	-0.0488918	-0.0213612	0.0213612	0.166401	-0.0249855	-0.0974329	-0.0406448	0.0289256	0.0336799	0.0249855	-0.0216971	-0.0716688	0.0218304	0.0216971	2.44559e+08			G11
yip2	FBgn0040064	0.764893	0.698386	0.457499	-0.457499	-1.38226	-2.49622	0.108036	0.107039	-0.107039	-0.565639	0.0793345	-0.0151144	0.0351859	-0.0121293	0.0121293	-0.0449291	0.0610076	0.0619518	-0.0610076	-0.0668923	6.89056e+08	0.8548	-2.75521	G2
Rtc1	FBgn0020909	-0.0155254	-0.0412862	0.0155254	0.220587	0.201449	-0.16745	-0.000695257	-0.0778617	0.000695257	0.112981	-0.893358	-0.322063	-0.183532	0.183532	0.566117	1.15224	-0.50469	-0.222325	0.222325	0.689554	1.56771e+06	1.75227	-0.249124	G10
RpL3	FBgn0020910	-0.157158	-0.0399375	-0.0799284	0.0399375	0.215332	0.378046	-0.140487	-0.057741	0.057741	0.180898	0.0177471	0.0312605	0.0301944	-0.0177471	-0.0217687	-0.0285193	0.00434021	0.0633224	-0.00434021	-0.0231008	3.0479e+09	0.108292	1.81638	G11
mRpL46	FBgn0035272	0.995914	0.673572	-0.155028	-1.6464	-0.889284	0.155028	0.396927	0.280342	-0.280342	-1.41792	0.183322	-0.0147198	-0.0390593	0.112268	0.0147198	-0.0344219	-0.041555	-0.185616	0.041555	0.0756082	6.54788e+07			G5
ND-B14.5A	FBgn0025839	0.390593	0.500865	0.187902	-0.187902	-0.481606	-0.224867	0.0947816	0.0122317	-0.0122317	-0.339764	0.0216932	-0.0146851	0.0146851	-0.0243135	-0.111155	0.10821	0.0225062	-0.0377901	0.00486214	-0.00486214	2.63664e+08	-0.294558	-0.56619	G4
chb	FBgn0021760	-0.105538	-0.03716	0.03716	0.186218	0.0832676	-0.0662086	0.000788495	-0.0910701	-0.000788495	0.118831	-0.0848302	-0.0717394	-0.0193161	0.0497531	0.0193161	0.0670157	-0.0714625	-0.024851	0.024851	0.103369	1.67236e+07	-1.10634	2.77475	G11
Nup154	FBgn0021761	-0.00297595	0.00297595	0.0836249	0.0846301	-0.182355	-0.0731891	0.00357662	-0.19316	-0.00357662	0.0751617	0.00732451	0.0764984	0.0276411	-0.00732451	-0.0655489	-0.0710277	0.0542034	-0.0034793	0.0034793	-0.0194526	5.30487e+07	-0.601694	-0.0839939	G11
sdk	FBgn0021764	-0.295468	-0.205892	-0.108581	0.108581	0.307194	0.436186	-0.00455287	-0.0519917	0.00455287	0.130121	-0.667748	-0.2149	-0.0941446	0.0941446	0.293315	0.497122	-0.566343	-0.126703	0.126703	0.298923	5.67383e+06	-1.15182	4.74017	G9
eIF4G2	FBgn0260634	0.508063	0.434443	0.196979	-0.196979	-0.747984	-0.860132	0.297554	-0.0390333	0.0390333	-0.155376	-0.0297855	-0.0144447	0.0341213	0.0144447	0.0334741	-0.0787697	-0.0155193	-0.0551394	0.0155193	0.0210307	1.01834e+06			G4
CG31688	FBgn0263355	0.376524	0.333835	0.167177	-0.167177	-1.31948	-2.78783	0.0110318	0.0131626	-0.0110318	-0.107628	0.0812742	-0.0144392	0.0584482	-0.0346749	0.0144392	-0.165075	0.0294064	0.104639	-0.0294064	-0.0475077	2.4317e+07			G2
mira	FBgn0021776	-1.57894	-0.609191	-0.301179	0.301179	1.99641	2.61707	0.0206013	-0.00227916	0.00227916	-0.0119356	-0.46071	-0.15628	0.129446	-0.129446	0.974808	2.23303	-0.104266	0.104266	-0.177071	0.23123				G7
pgant6	FBgn0035375	0.348996	0.276608	0.185285	-0.185285	-1.13252	-0.556132	0.0357978	0.0197608	-0.0197608	-0.230076	-0.101541	-0.0141689	-0.00408851	0.054827	0.00408851	0.111242	-0.150755	-0.0513728	0.0513728	0.0521323	7.94006e+06	0.252943	2.51589	G4
Alr	FBgn0031068	0.407239	0.324871	0.203304	-0.203304	-1.18705	-1.80951	-0.0271986	-0.0160434	0.0160434	0.0240815	0.0141581	-0.0141581	0.0756885	0.0167216	-0.0632031	-0.174304	-0.0120553	0.0323591	-0.0132295	0.0120553	1.31872e+07			G2
Clbn	FBgn0259152	0.53444	0.370015	0.389161	-0.370015	-1.52163	-1.68208	0.0477774	0.0374305	-0.0374305	-0.316506	0.0491621	-0.0141465	0.0141465	0.0205134	-0.0742483	-0.235555	0.0260367	-0.0692177	0.00904042	-0.00904042	4.00872e+07		-2.4087	G2
DCTN2-p50	FBgn0021825	-0.144414	-0.043605	0.043605	0.0938246	0.148233	-0.342333	-0.0686395	-0.0869985	0.0686395	0.193292	0.0724529	0.00928621	-0.00928621	0.0310411	-0.0828357	-0.042401	0.00341756	0.021879	-0.00341756	-0.062731	1.562e+08	0.837961	-1.30276	G11
l(2)k14505	FBgn0021856, FBal0064104	-0.0171055	-0.0315919	-0.0746392	0.0808053	0.0501154	0.0171055	-0.0161873	-0.0277353	0.0161873	0.161592	-0.0016951	-0.0378101	0.0016951	0.0340265	-0.0556058	0.0964897	0.0844175	-0.0267305	0.0213679	-0.0213679	5.06873e+07	0.850714	-1.35855	G11
eIF2B-delta	FBgn0034858	1.22419	1.03352	0.467434	-0.467434	-0.998186	-0.582289	0.246958	0.14	-0.14	-0.675033	0.198505	-0.0139012	0.0139012	0.0450661	-0.0164224	-0.200152	0.0425067	-0.00318149	0.00318149	-0.0349174	7.27166e+07	1.043	-1.13534	G1
Ntmt	FBgn0033457	1.98302	1.69946	0.837931	-0.974341	-1.53317	-0.837931	0.451234	0.311459	-0.311459	-1.36148	0.13515	-0.0138587	0.0138587	0.057679	-0.212167	-0.0355733	0.047523	-0.0191863	0.0191863	-0.0374088	3.68034e+06			G1
ytr	FBgn0021895	-0.309099	-0.271392	-0.143769	0.143769	0.404498	0.789526	-0.0670416	-0.134868	0.0670416	0.23719	-0.0161664	-0.0362432	-0.100741	0.0161664	0.139898	0.119233	-0.00447374	-0.0572859	0.066865	0.00447374	1.68122e+07			G9
RFeSP	FBgn0021906	-0.172493	0.0476502	0.0163071	-0.0163071	0.0483941	-0.0261822	-0.135874	-0.0662598	0.0662598	0.238422	0.153346	-0.0311456	0.00551253	0.0978995	-0.00551253	-0.229976	0.107511	-0.303896	0.000663265	-0.000663265	2.77806e+08	-0.402028	-0.326289	G11
AP-2sigma	FBgn0043012, FBal0131822	0.220051	0.22228	0.0695605	-0.67828	-0.81567	-0.0695605	0.07748	0.0794847	-0.07748	-0.447245	0.01382	-0.01382	0.0609514	0.0370466	-0.0650232	-0.067943	0.0618227	0.0921118	-0.103472	-0.0618227	7.48772e+07	-0.138539	0.981977	G4
ND-PDSW	FBgn0021967	-0.204403	-0.044919	0.012851	-0.012851	0.104646	0.133959	-0.0936337	-0.026072	0.026072	0.127989	0.00980321	-0.0126512	0.0386537	-0.00646356	-0.0138663	0.00646356	0.000158562	-0.0265321	0.0146714	-0.000158562	2.17037e+08	0.432419	0.152292	G11
l(2)k09913	FBgn0021979, FBal0064244	-0.138819	-0.0674091	0.0674091	0.275044	0.29644	-0.257975	-0.101006	-0.117108	0.101006	0.261155	-0.08736	-0.00719791	0.00719791	-0.0398022	0.0753361	0.0944328	-0.0154071	-0.106937	0.0154071	0.0220231	6.41491e+07	-1.23478	0.944639	G11
Rs1	FBgn0021995	-0.314172	-0.230145	-0.079538	0.079538	0.300926	0.524619	-0.0334653	-0.0674212	0.0334653	0.16069	-0.726274	-0.049372	-0.231094	0.049372	0.626595	1.27382	-0.605356	-0.201153	0.201153	0.439935	3.27531e+06	0.284161	0.316638	G10
eIF-3p40	FBgn0022023	-0.302804	-0.109544	-0.0355505	0.0355505	0.197834	0.331738	-0.127907	-0.0300744	0.0300744	0.147393	0.0242143	-0.00283508	0.0139588	0.00283508	-0.0375852	-0.0681941	0.0523314	-0.0440611	0.022205	-0.022205	3.88592e+08	-0.185616	0.612855	G11
Vps25	FBgn0022027	0.0476247	0.0693138	0.123626	-0.0476247	-0.205517	-0.355587	-0.0769799	0.0141945	-0.0141945	0.0206102	-0.0525363	-0.0471013	0.00670126	0.0202529	-0.00670126	0.0184807	0.00781128	0.0474583	-0.00781128	-0.0432431	2.93241e+07			G12
l(2)k01209	FBgn0022029, FBab0047223, FBal0064598	-0.109887	-0.170509	-0.0473369	0.0473369	0.071731	0.120417	-0.0150861	-0.0596009	0.0150861	0.14762	-0.015485	0.0163579	-0.0219876	-0.0466371	0.0361335	0.015485	-0.0540882	0.0188652	-0.0188652	0.0216615	1.36695e+07	0.131934	0.2667	G11
Nnp-1	FBgn0022069	-0.353429	-0.296862	-0.124867	0.124867	0.330132	0.332603	-0.0121559	-0.063421	0.0121559	0.193535	-0.442695	-0.0648988	-0.127203	0.0648988	0.502713	1.00773	-0.192678	-0.0679697	0.0679697	0.0892283	4.67435e+06	-1.47006	1.13962	G9
UGP	FBgn0035978	0.777619	0.65299	0.528297	-0.528297	-2.34354	-3.04722	0.132771	0.0920878	-0.0920878	-0.537189	0.0225834	-0.0137825	0.019698	-0.00594216	0.00594216	-0.0871016	0.00227652	0.0148131	-0.00227652	-0.0235648	1.95019e+08	0.989154	-2.12401	G2
CG6180	FBgn0032453	2.26972	1.97154	0.989282	-0.989282	-2.12421	-2.50051	0.497093	0.286711	-0.286711	-1.62915	0.0313665	-0.0137163	0.0198249	0.0137163	-0.0404634	-0.143214	0.0398996	0.0321869	-0.0344912	-0.0321869	5.08083e+08	-2.08341	-1.05692	G1
Gpo-1	FBgn0022160	-0.331701	-0.107141	0.0386098	-0.0386098	0.793323	1.01492	-0.279814	0.0481672	0.118885	-0.0481672	-0.167908	0.0192153	-0.0192153	-0.0197954	0.0426651	0.139229	0.000381539	0.0119688	-0.000381539	-0.0104345	7.14285e+06			G9
ubl	FBgn0022224	-0.161541	-0.241896	-0.0827109	0.0827109	0.375421	0.331965	0.107372	-0.0104621	-0.036356	0.0104621	0.0507539	-0.00895562	0.00824	0.0611326	-0.0157718	-0.00824	0.0592219	-0.10948	-0.0444635	0.0444635	2.27143e+08	-1.13898	-0.199439	G11
lolal	FBgn0022238	-0.302307	-0.34918	-0.118131	0.118131	0.4011	0.584948	-0.122241	-0.105544	0.105544	0.274827	-0.481436	-0.142823	-0.113065	0.113065	0.510337	0.813075	-0.452254	-0.240933	0.240933	0.36995	1.04375e+08	-0.821002	2.39214	G9
l(2)09851	FBgn0022288, FBal0064677	-0.0236301	0.0236301	0.0702801	0.116177	-0.0508494	-0.484366	-0.0714374	-0.0301934	0.0301934	0.133087	0.03866	0.0843008	-0.0666571	-0.138493	-0.0215026	0.0215026	0.0612074	0.0533965	-0.0533965	-0.0621102	6.07732e+07	0.661473	-0.458479	G11
btz	FBgn0045862	0.53384	0.424176	0.244693	-0.244693	-1.31874	-1.53212	-0.116005	0.0205573	0.0756517	-0.0205573	0.127558	-0.0135736	0.0135736	0.0827171	-0.132761	-0.165164	-0.0594719	-0.0337267	0.0383842	0.0337267	6.94498e+07	0.610734	0.666236	G2
Dip-B	FBgn0000454	1.47739	1.30352	0.664802	-0.664802	-1.86114	-2.83443	0.301761	0.146943	-0.146943	-0.900996	0.0897744	-0.0132937	0.0311375	-0.00468499	0.00468499	-0.0942447	0.0368779	0.000154589	-0.000154589	-0.0363317	3.96182e+08		-1.83274	G1
CG6488	FBgn0287204	0.342153	0.378329	-0.14997	-0.521225	-0.340884	0.14997	0.192246	0.0550472	-0.0550472	-0.67598	0.153583	-0.0132804	0.031878	0.0132804	-0.153956	-0.0674691	0.0383294	0.0231154	-0.0231154	-0.0457196	9.207e+06	1.88919	-1.95131	G4
CG1910	FBgn0022349	0.0029927	-0.054251	-0.0029927	-0.0903487	0.00432148	0.906978	0.0651756	0.000472183	-0.000472183	-0.019856	-0.18947	-0.0195922	-0.336307	0.0195922	0.170937	0.292596	-0.0679545	-0.352014	0.0679545	0.12956	5.8074e+07	1.84934	1.75772	G9
Sodh-2	FBgn0022359	-0.157636	0.0914045	-0.0516224	0.0516224	0.0593592	-0.0948057	-0.0940035	-0.109812	0.0940035	0.308124	-0.00722018	0.00722018	0.0402316	-0.0109985	0.0511997	-0.0567064	0.00785807	0.0172488	-0.00785807	-0.0204135	6.87734e+07	-0.532758	0.308833	G11
Pur-alpha	FBgn0022361	-0.148791	-0.115669	0.115669	0.37672	0.279966	-0.838703	-0.13319	0.017123	-0.017123	0.0968821	-0.154298	-0.181563	-0.00643374	0.00643374	0.0323073	0.0606953	-0.00165504	0.0296503	-0.0282439	0.00165504	6.38134e+06			G8
CG9547	FBgn0031824	2.57468	1.9895	0.327749	-1.04244	-1.08158	-0.327749	0.850033	0.416734	-0.416734	-2.03875	-0.0656381	-0.0131283	0.0275732	-0.0510467	0.0509896	0.0131283	0.075733	0.0247275	-0.0576942	-0.0247275	2.22169e+07		-2.3192	G1
D19B	FBgn0022699	-0.161745	-0.031744	0.031744	0.0934015	0.119782	-0.043493	-0.0799765	-0.0484332	0.0484332	0.191118	-0.518913	-0.257202	-0.0970178	0.0970178	0.422303	0.767934	-0.255939	-0.140248	0.140248	0.396327	1.95912e+06	0.44245	0.248873	G10
mgr	FBgn0264694, FBgn0026201	1.35285	1.02211	0.314507	-0.834358	-1.05923	-0.314507	0.363856	0.251449	-0.251449	-0.891194	0.0567233	-0.01311	0.0188498	0.01311	-0.0965023	-0.0893309	0.00978971	-0.0565731	-0.00644053	0.00644053	2.28429e+08	1.09107	-0.11218	G1
Dak1	FBgn0022709, FBgn0028833	0.0877705	-0.0134512	0.0506006	0.0134512	-0.317403	-0.596844	-0.0714361	-0.000941387	0.089045	0.000941387	-0.0261664	0.0662982	0.0261664	0.0523559	-0.034899	-0.113499	0.0340412	-0.0421449	0.00870472	-0.00870472	2.29012e+08	0.312328	0.876865	G12
Taf8	FBgn0022724	0.299899	0.143837	0.122356	-0.122356	-0.622438	-0.532733	-0.149542	-0.0256485	0.0256485	0.0797993	-0.102914	-0.0683436	-0.098834	0.0683436	0.159524	0.233801	-0.167278	-0.0190328	0.0190328	0.170669	7.96144e+06	0.382955	0.0268582	G12
Sin3A	FBgn0022764	-0.109054	-0.0826853	-0.00622824	0.0843622	0.00622824	0.0630949	0.00544658	-0.161746	-0.00544658	0.030026	-0.121317	-0.0930398	-0.0266705	0.0266705	0.0786384	0.202979	-0.14628	-0.0609909	0.0609909	0.123859	552835	1.24475	0.924205	G11
Pp2C1	FBgn0022768	-0.0882483	-0.025411	0.0385295	0.226686	0.025411	-0.295738	-0.00433607	-0.165002	0.00433607	0.151083	-1.17849	-0.655038	-0.134629	0.255282	0.393872	0.134629	-1.01214	-0.340635	0.340635	0.784558	2.67998e+06	1.29513	1.76931	G10
l(1)G0334	FBal0100317, FBgn0028325	0.242621	0.302539	0.227073	-0.227073	-1.79506	-2.44536	0.00645925	0.0270737	-0.00645925	-0.145233	0.0288129	-0.0128947	0.0128947	0.0424585	-0.0928586	-0.101936	0.0469195	-0.0332514	0.00930532	-0.00930532	3.52844e+08	1.73298	-1.76691	G2
Hel89B	FBgn0022787	-0.0490776	0.0490776	-0.0766977	-0.19682	0.0869597	0.894441	0.138883	-0.0439112	0.0439112	-0.0499276	0.0898626	0.075389	0.0277507	-0.0277507	-0.109721	-0.0745376	0.00289539	0.00139515	-0.00139515	-0.0780555	2.94414e+06	-0.226259	-0.314014	G11
Df31	FBgn0022893	-0.298777	-0.313225	-0.103114	0.103114	0.372787	0.727381	-0.121194	-0.0635775	0.0635775	0.192926	0.270166	-0.132193	-0.120519	0.176898	0.120519	-0.355378	-0.0477724	-0.409858	0.150365	0.0477724	4.65477e+09	-1.55721	1.963	G11
CG31344	FBgn0051344	0.542501	0.541569	0.210955	-0.210955	-0.878355	-1.1582	0.256302	0.0837419	-0.0837419	-0.359498	-0.200832	-0.0127864	0.0127864	-0.0257448	0.137173	0.403594	-0.157758	-0.028393	0.028393	0.0891079	1.04042e+06	1.33784		G4
Cbp80	FBgn0022942	-0.252923	-0.188346	-0.0718771	0.13394	0.192837	0.0718771	-0.0700307	-0.0388965	0.0388965	0.154613	-0.216758	-0.0277432	-0.00963857	0.00963857	0.0459094	0.132146	-0.0667359	-0.0240598	0.0240598	0.0637502	6.47231e+07	-0.398254	1.16925	G11
Cbp20	FBgn0022943	-0.0630075	-0.0374302	0.0374302	0.151685	0.103847	-0.173593	-0.205319	-0.0930608	0.0930608	0.215618	-0.0192459	-0.384135	-0.136635	0.0192459	0.0799501	0.122371	-0.217891	-0.0386084	0.0516749	0.0386084	1.04124e+08	-0.447399	0.267754	G8
yps	FBgn0022959	0.0965978	0.0137021	-0.0137021	-0.0645488	-0.107418	0.0777661	-0.139632	-0.0450333	0.0450333	0.0705639	0.397058	0.230558	0.125947	-0.125947	-0.589839	-0.732486	0.271193	0.157459	-0.157459	-0.310416	6.1285e+08	0.524459	-0.047217	G11
vimar	FBgn0022960	0.0085267	-0.0085267	0.0153682	0.049171	-0.4879	-0.684688	-0.0421445	-0.0130063	0.0130063	0.064355	-0.238912	-0.0374648	-0.0572273	0.0374648	0.0660959	0.0768463	-0.129985	-0.029438	0.029438	0.150907	4.18564e+07			G12
rpk	FBgn0022981	-0.0849157	-0.0838639	0.0838639	0.230571	0.174096	-0.427991	-0.0302126	-0.0159968	0.0159968	0.163393	0.308802	0.0277094	-0.0212095	-0.10257	0.0212095	-0.0542919	0.275485	0.0726682	-0.0726682	-0.138709	3.65443e+07	1.04141	-0.667452	G11
qkr58E-3	FBgn0022984	-0.342511	-0.251142	-0.10217	0.10217	0.419248	0.314828	-0.0952866	-0.0188975	0.0188975	0.244245	-0.110845	0.0631524	-0.0631524	-0.083719	0.169219	0.345316	-0.00420526	0.106488	0.00420526	-0.0688975	1.35804e+07	-0.132694	-1.71613	G9
qkr58E-2	FBgn0022985	0.0328219	-0.0328219	0.0973591	0.20752	-0.219542	-0.679423	-0.0338715	-0.0491481	0.0338715	0.16931	-0.770281	-0.283766	-0.0981541	0.0981541	0.196215	0.29575	-0.561673	-0.217281	0.217281	0.452701	1.76501e+07	0.319851	3.56967	G8
qkr58E-1	FBgn0022986	-0.440952	-0.266983	-0.107033	0.107033	0.676579	1.1778	-0.0889746	-0.113959	0.0889746	0.273811	-0.280624	-0.0641398	-0.124959	0.0641398	0.107363	0.56655	-0.0354971	-0.0213866	0.0213866	0.0860714	1.80192e+07	-1.42017	2.42184	G9
qkr54B	FBgn0022987	-0.0878277	-0.166163	0.0878277	0.179332	0.128691	-0.634357	-0.0864077	-0.0436652	0.0436652	0.130694	-0.136147	0.0207853	-0.0295708	-0.0158162	0.335348	0.0158162	-0.111306	-0.0247853	0.0247853	0.0397096	1.56722e+07	-1.50673	1.01741	G11
CRMP	FBgn0023023	-0.702286	0.22027	-0.975409	-0.0957033	0.0957033	0.229522	-0.0698624	0.0962539	-0.109527	0.0698624	-0.515393	-0.00215435	-0.384014	0.00215435	0.0734994	0.393515	-0.0691936	-0.00336293	0.00336293	0.00458245	1.20187e+06			G6
gek	FBgn0023081	0.0244717	0.0878326	0.041936	-0.0244717	-0.249552	-0.328354	0.0149707	-0.0362253	0.00821308	-0.00821308	-0.00158986	0.0506528	0.0384625	0.00158986	-0.020928	-0.127686	0.0293563	-0.00925865	0.00461819	-0.00461819	1.13896e+07	0.949723	-1.2682	G12
CG2846	FBgn0014930	0.393087	0.437285	0.302008	-0.302008	-0.397591	-0.3336	0.0302131	0.0496132	-0.0302131	-0.319938	0.125068	-0.0126842	0.0126842	-0.0244825	0.0467566	-0.113681	-0.00151614	0.0278629	-0.00624574	0.00151614	1.71576e+07			G4
cyc	FBgn0023094, FBgn0015031	1.10692	0.881172	0.5087	-0.5087	-2.55884	-4.24182	0.147356	0.0919755	-0.0919755	-0.721025	0.984318	0.601685	0.142253	-0.142253	-2.0134	-1.97733	0.628163	0.169208	-0.169208	-0.630299	114190		-0.750067	G3
l(2)37Cc	FBgn0002031	0.131414	0.147857	0.130965	-0.130965	-1.06108	-2.41145	-0.0759586	-0.015395	0.015395	0.0322775	-0.00537831	-0.0126301	0.120765	0.00537831	0.0196715	-0.0102757	0.0201756	0.0288298	-0.080241	-0.0201756	1.11104e+09	0.726501	-1.42854	G2
aay	FBgn0023129	-0.217211	-0.102913	-0.0173251	0.0173251	0.32584	0.52365	-0.0174612	0.000505429	-0.000505429	0.023532	-0.00203131	0.00203131	-0.111211	-0.0279241	0.498295	1.20395	0.0195746	-0.152156	-0.0195746	0.17932	4.32865e+06	1.97713	-0.736913	G9
NAT1	FBgn0010488, FBgn0031020, FBgn0287831	1.21754	0.491011	-0.447615	-0.760166	-0.302819	0.302819	1.05748	0.362236	-0.362236	-0.801528	0.218889	-0.0120108	0.0120108	0.0349706	-0.110699	-0.298938	0.0764937	-0.0358672	0.0358672	-0.0503189	1.38329e+08	-1.41093	-1.51394	G5
SmD3	FBgn0023167	0.00892862	0.0440383	-0.00892862	-0.0256175	-0.12888	0.223609	-0.0222474	0.0107439	-0.0107439	0.253875	-0.0358481	0.0358481	-0.0588164	-0.113808	0.09695	0.0776916	0.0437065	0.0408347	-0.0614367	-0.0408347	1.47821e+08	1.65127	-0.359681	G11
AMPKalpha	FBgn0023169	0.0744471	0.0833676	0.0738291	-0.0738291	-0.647035	-1.0021	-0.0693843	-0.140721	0.0693843	0.0799728	0.0201838	0.0499397	0.0542282	-0.0349306	-0.0201838	-0.0926107	-0.0189035	0.0492669	0.0189035	-0.0480159	2.30664e+07	-1.01538	-1.10625	G12
rnh1	FBgn0023171	-0.0250239	-0.0417755	0.120147	0.23761	0.0250239	-0.451786	-0.113304	-0.01691	0.01691	0.179072	-0.0401427	0.0317314	0.13916	0.0794669	-0.0317314	-0.252753	-0.0195802	-0.00216106	0.0354529	0.00216106	1.14235e+07	-1.48546	1.13939	G12
CG1575	FBgn0029999	0.905667	0.81514	0.470668	-0.470668	-1.04421	-0.548095	0.0807775	0.119263	-0.0807775	-0.527696	0.0119728	-0.0119728	0.0720535	0.0701539	-0.173622	-0.0548587	-0.0546493	0.142719	0.0546493	-0.139471	244326	1.85152	-1.84006	G4
Prosbeta2	FBgn0023174	-0.140598	-0.0524064	0.0648049	0.0872826	0.0524064	-0.336893	-0.0388404	-0.0144237	0.0144237	0.151541	0.069298	-0.0207045	0.00924982	-0.00924982	0.0138569	-0.126098	0.00580608	-0.0404907	0.00223308	-0.00223308	1.01167e+09	-0.533206	0.0736174	G11
Prosalpha7	FBgn0023175	-0.152758	-0.0245544	0.0245544	0.117632	0.0250354	-0.862816	-0.127533	-0.0270501	0.0270501	0.177162	0.148485	-0.0661018	-0.00284004	-0.0188958	0.037603	0.00284004	0.0149219	-0.0683611	0.0190756	-0.0149219	1.16625e+09	0.0688061	-0.617195	G11
Pp4-19C	FBgn0023177	-0.367379	-0.207628	-0.108712	0.108712	0.285863	0.289685	-0.0780331	-0.116591	0.0780331	0.269914	-0.094073	-0.0348961	0.0185332	0.00673272	-0.00673272	0.116022	-0.0839736	-0.0126023	0.0126023	0.0863771	5.74525e+07	-1.50712	2.73624	G11
Jafrac1	FBgn0040309	1.41616	1.21698	0.700465	-0.700465	-2.59013	-3.80393	0.188318	0.119998	-0.119998	-0.89086	0.0203332	-0.011968	0.0264726	0.011968	-0.0429244	-0.0724129	0.0038402	0.116974	-0.0038402	-0.0539086	3.35032e+09	-2.6746	-0.778713	G1
CG3065	FBgn0034946	0.382876	0.317042	0.251211	-0.251211	-1.50578	-0.945877	-0.016261	0.016261	0.0555444	-0.167849	-0.314436	-0.0119398	-0.133281	0.0119398	0.154637	0.18821	-0.334755	-0.187198	0.235334	0.187198	350553	2.08165		G4
EloB	FBgn0023212	-0.0758138	-0.110389	0.0758138	0.160164	0.14265	-0.0919652	-0.172629	-0.0471729	0.0471729	0.197825	0.19993	-0.221392	-0.0465928	0.0465928	0.155465	-0.136695	0.00876815	-0.211511	0.11365	-0.00876815	3.26995e+08	0.609779	1.33607	G11
eIF4G	FBgn0023213, FBgn0260634	0.1564	0.0856121	0.0387163	-0.157241	-0.198071	-0.0387163	0.105214	0.000994046	-0.000994046	-0.131956	0.0714684	0.0394863	0.0264753	-0.0264753	-0.0848795	-0.182343	0.074654	0.0115908	-0.0167153	-0.0115908	2.13733e+08	1.04673	-0.102024	G11
CG5844	FBgn0038049	0.66347	0.595604	0.274405	-0.274405	-1.41041	-2.34924	0.0547966	0.0255301	-0.0255301	-0.300149	0.0702024	-0.0118778	0.0118778	0.0159509	-0.0303829	-0.18426	0.145186	-0.0887913	0.0219517	-0.0219517	9.39475e+07			G2
Parg	FBgn0023216	0.00573416	-0.00573416	0.146172	0.323592	-0.19099	-1.26397	-0.0490952	-0.0292538	0.0292538	0.170433	-0.0536889	-0.0705404	0.0197979	0.0700357	0.0311346	-0.0197979	-0.0970284	0.0178987	0.00192737	-0.00192737	1.6154e+07	-1.72032	1.87037	G12
CG8270	FBgn0035703	0.917789	0.727629	0.00104385	-1.52547	-1.14781	-0.00104385	0.464773	0.197928	-0.197928	-1.24326	0.0826607	-0.0118465	-0.0651318	-0.10958	0.0118465	0.0598238	0.0816656	0.0595308	-0.0629741	-0.0595308	3.85997e+06			G5
CG1434	FBgn0030554	0.504917	0.453901	0.269508	-0.269508	-0.68985	-0.562653	0.141462	-0.0482101	0.0482101	-0.0872273	-0.114859	-0.0117295	0.0509434	-0.0258409	0.0117295	0.0561236	-0.136255	-0.0130076	0.0130076	0.0899126	2.68725e+06	-0.667936	0.897157	G4
B4	FBgn0023407, FBab0008508, FBab0009720, FBal0043283, FBgn0013686, FBtp0052829, FBtp0056093, FBtp0069197, FBtp0169687	0.0181261	-0.0181261	0.0600953	0.264483	-0.109563	-1.10846	-0.0432437	-0.128195	0.0432437	0.188907	-0.381664	-0.146402	0.0852375	0.166198	0.133445	-0.0852375	-0.523858	-0.138693	0.138693	0.298226	2.16404e+06			G8
BigH1	FBgn0038252	0.152895	0.095468	0.175446	-0.095468	-1.20868	-3.16931	-0.041236	-0.0213366	0.0213366	0.0300602	0.187529	-0.0117145	0.0117145	0.0428226	-0.26686	-1.24855	-0.0185117	-0.192573	0.056169	0.0185117	1.62042e+08	-1.16201	-0.596591	G2
Ercc1	FBgn0028434	0.365547	0.22894	0.0866422	-0.0866422	-1.46485	-2.985	-0.013025	0.0951822	0.013025	-0.134425	0.0116836	-0.0116836	0.0247552	0.0342289	-0.0879336	-0.195997	0.0686959	-0.0157841	-0.016693	0.0157841	1.06119e+07		-1.93424	G2
Usp20-33	FBgn0033916	0.522908	0.440294	0.262286	-0.262286	-0.848348	-0.704195	0.107143	0.0253976	-0.0253976	-0.281527	0.127257	-0.011512	-0.0333377	0.011512	-0.0999284	0.0136857	0.00405544	0.00668638	-0.00405544	-0.0292427	2.58869e+06	3.6536	-2.85475	G4
Es2	FBgn0023506	0.0797107	-0.0258003	0.0258003	0.0314269	-0.525545	-1.22328	-0.167441	-0.0124607	0.0124607	0.0844782	-0.879325	-0.492017	-0.109457	0.214365	0.308735	0.109457	-0.529899	-0.197112	0.197112	0.614587	2.16082e+06	1.06161	-0.332045	G8
D2hgdh	FBgn0023507	-0.0170544	0.0842811	0.0277614	0.0170544	-0.361052	-0.924026	-0.00866692	-0.00282752	0.00282752	0.0261516	-0.10915	0.0230698	-0.0230698	0.0584706	-0.0769342	0.0550518	0.00220861	-0.00466011	0.000790977	-0.000790977	2.8701e+07			G12
CG12320	FBgn0038590	0.047594	0.37358	-0.047594	-0.410991	-0.242515	0.510593	0.262625	0.122009	-0.122009	-0.171836	0.0196854	-0.0114803	0.0604133	-0.0427089	-0.0429173	0.0114803	-0.000299211	0.124525	0.000299211	-0.0372805	1.67966e+07			G4
mip130	FBgn0023509	-0.213768	-0.153955	-0.0703238	0.0703238	0.209052	0.290319	-0.0377015	-0.121222	0.0377015	0.0965957	-0.475332	-0.126455	-0.105136	0.105136	0.513913	0.865532	-0.477587	-0.145585	0.145585	0.270948	5.03964e+06			G9
Vha55	FBgn0005671	0.320398	0.301553	0.083026	-0.083026	-0.981351	-1.96789	0.00734193	-0.136083	0.0180455	-0.00734193	0.0535148	-0.0113517	0.0875584	-0.0101058	0.00254887	-0.00254887	0.0234745	0.0598448	-0.0234745	-0.0319904	5.10872e+08	1.68707	-1.50163	G2
Edem1	FBgn0023511	-0.110486	-0.00680689	0.00680689	0.102635	-0.055078	0.115926	-0.0442494	-0.0740963	0.0442494	0.0625091	-0.235817	-0.0897405	0.0294362	0.0169683	-0.0169683	0.0417971	-0.056473	-0.0280208	0.0280208	0.0666161	553319	-1.60581	3.1679	G11
Tcs3	FBgn0283681	0.981155	0.635709	0.311432	-0.93101	-1.18781	-0.311432	0.299861	0.175558	-0.175558	-0.842778	0.0698377	-0.0113493	0.0558275	0.0113493	-0.0198305	-0.156681	0.00813239	-0.0767192	0.0534133	-0.00813239	1.96656e+07			G4
CG14803	FBgn0023513	-0.079702	-0.0946293	0.079702	0.202891	0.121134	-0.513107	-0.0855963	-0.0747236	0.0747236	0.135553	-0.138582	-0.131536	0.0286481	0.00425901	0.101396	-0.00425901	-0.0466272	-0.016556	0.016556	0.207419	2.06142e+06	0.780543	-1.17523	G11
CG14805	FBgn0023514	-0.100232	-0.012359	0.0662974	0.192289	0.012359	-0.586229	-0.127406	-0.0326244	0.0326244	0.201383	-0.331109	-0.11984	-0.0125411	0.124739	0.16555	0.0125411	-0.386865	-0.126096	0.126096	0.175096	7.29221e+06	-1.08863	2.23777	G8
Ugt86Da	FBgn0040259	0.807304	0.599137	0.409214	-0.409214	-2.0763	-2.32474	0.102134	0.0359291	-0.0359291	-0.451315	0.0284746	-0.0112556	0.0583977	-0.0481273	0.0112556	-0.0759437	0.00482205	-0.0300717	0.00162845	-0.00162845	2.94983e+07		-0.762142	G2
Syx8	FBgn0036643	0.343186	0.434625	-0.152281	-0.965562	-0.664094	0.152281	0.172898	0.147575	-0.147575	-0.780559	0.106679	-0.0112431	0.0112431	0.13382	-0.0964596	-0.0241915	0.136985	-0.0201929	-0.00176635	0.00176635	1.65441e+07	0.125167	0.372347	G5
trr	FBgn0023518	-0.193252	-0.0864484	-0.0377757	0.235918	0.102092	0.0377757	-0.0273348	-0.229015	0.0273348	0.15103	-0.534868	-0.207293	-0.0632144	0.0632144	0.209024	0.313593	-0.497425	-0.115454	0.115454	0.334386	1.44223e+06	-0.492557	3.30814	G8
mRpL16	FBgn0023519	0.0231453	0.041321	-0.0231453	0.0507414	-0.0996867	-0.322043	-0.179325	-0.0802632	0.0802632	0.1304	0.0202425	0.0411796	-0.0576903	-0.0014438	0.0014438	-0.0133981	0.0325934	0.00619229	-0.0195409	-0.00619229	4.51385e+07	1.64591	-0.769416	G11
CG3857	FBgn0023520	0.109019	0.0668159	0.0957345	-0.0668159	-0.478357	-0.512202	-0.0151772	-0.102764	0.0151772	0.0421689	0.013614	-0.00725694	0.00725694	0.0343262	-0.0336682	-0.0550919	-0.00849452	-0.0853247	0.0106219	0.00849452	8.5077e+06		-1.06071	G12
CG3587	FBgn0023521	-0.0275942	0.0275942	0.0506915	0.0873913	-0.118043	-0.58809	-0.0542728	-0.0332702	0.0332702	0.097359	0.0495821	-0.0262717	0.0291535	-0.0245274	0.0245274	-0.0440518	-0.00330728	0.0634914	-0.0431119	0.00330728	1.45268e+07	0.489711	0.0330309	G11
CG3071	FBgn0023527	0.0616278	0.0357598	0.0346304	-0.0346304	-0.286984	-0.516765	-0.0279737	-0.00752053	0.0188371	0.00752053	-0.20722	-0.0974194	-0.0405343	0.0405343	0.146018	0.10206	-0.197994	-0.0641253	0.0641253	0.225803	1.55555e+07	1.13206	0.198049	G8
CG2924	FBgn0023528	-0.0251365	-0.142705	0.0251365	0.258635	0.0739015	-1.27887	-0.0662023	-0.0478503	0.0478503	0.196903	-1.22558	-0.53119	-0.120562	0.120562	0.31667	0.319949	-1.00296	-0.229083	0.229083	0.547017	3.77875e+07	-0.534543	2.95651	G10
CG6923	FBgn0037944	0.274723	0.199729	0.139503	-0.139503	-1.25257	-1.95637	0.0103588	-0.16751	0.0926127	-0.0103588	-0.107648	-0.0110824	0.296767	0.176223	0.0110824	-0.51223	-0.441158	-0.0211478	0.0211478	0.136363	350889			G2
CG3740	FBgn0023530	0.540192	0.370914	0.173323	-0.173323	-1.51638	-1.65568	0.111823	0.0597854	-0.0597854	-0.453072	0.773407	0.178394	0.298173	-0.178394	-0.962848	-1.75186	0.459846	0.0184832	-0.0184832	-0.38657	7.32672e+06			G3
CG3156	FBgn0023536	0.109306	0.0482303	0.117138	-0.0482303	-0.790778	-1.07949	-0.0436316	-0.0906949	0.049491	0.0436316	-0.0763086	-0.0370615	0.110372	0.026903	-0.0112046	0.0112046	-0.0410767	-0.0430169	0.0410767	0.0754641	4.64146e+06	1.18004	-0.939766	G12
GstE6	FBgn0063494	2.86939	2.44753	0.791432	-0.899905	-0.916828	-0.791432	1.13602	0.705976	-0.705976	-2.63762	-0.186387	-0.0110327	0.18102	0.110849	-0.156429	0.0110327	0.211444	-0.109632	-0.159999	0.109632	4.25023e+08	-0.673502	-1.47881	G1
yki	FBgn0034970	0.46309	0.335537	0.165548	-0.338323	-0.756397	-0.165548	0.159452	-0.0186628	0.0186628	-0.201509	-0.460211	-0.0109463	0.0109463	-0.0170255	0.218519	0.794517	-0.349842	-0.158509	0.196126	0.158509	968456	2.11703		G4
CG10616	FBgn0036286	0.649112	0.573317	0.379601	-0.379601	-1.06435	-0.695753	0.183457	0.0494267	-0.0494267	-0.348793	-0.109078	-0.010789	0.0424597	0.010789	0.0312877	-0.149469	-0.0467435	-0.0741488	0.0574399	0.0467435	1.00667e+07	-0.254283	0.38486	G4
CG4406	FBgn0023545	0.205978	0.210107	0.0718429	-0.0718429	-0.451068	-0.540519	0.0196602	0.00613782	-0.00613782	-0.163315	0.0116162	0.0507364	0.0231723	-0.0116162	-0.282392	-0.0492524	0.151902	0.0217458	-0.0217458	-0.0696641	1.86789e+07	0.314302	-1.22848	G12
norpA	FBgn0262738	0.177142	0.115803	0.129124	-0.115803	-0.878636	-2.15963	0.0474743	-0.0644727	-0.00179844	0.00179844	0.393142	-0.0107133	0.0107133	-0.0137607	0.0245528	-0.105059	0.455912	0.0765724	-0.0793607	-0.0765724	706123		-0.682655	G2
ATPsynbeta	FBgn0010217, FBgn0019644	0.192043	0.227187	0.192524	-0.192043	-0.638392	-0.584302	0.0996213	0.0318738	-0.0318738	-0.296579	0.0341119	-0.0106681	0.0106681	-0.04543	-0.0247564	0.0475421	0.00179687	0.0617224	-0.0514394	-0.00179687	2.30685e+09	-1.11531	-0.722126	G4
THG	FBgn0283659	0.784736	0.673391	0.233676	-0.937926	-0.451883	-0.233676	0.528797	0.325029	-0.325029	-1.31224	-0.07995	-0.0105555	0.0346687	-0.0664249	0.0109585	0.0105555	-0.0472783	0.00716397	0.01406	-0.00716397	5.67311e+06			G4
vig	FBgn0024183	-0.172801	0.171979	-0.475658	-0.171979	0.350176	1.15903	0.226461	0.105686	-0.105686	-0.158413	-0.070186	0.0900486	-0.12482	0.0330434	-0.0330434	0.0410584	0.0104275	-0.0740876	0.0315874	-0.0104275	4.7573e+07	-0.343425	1.46368	G9
san	FBgn0024188	-0.210702	-0.0712357	0.0712357	0.178595	0.14291	-0.893224	-0.089946	-0.0773307	0.0773307	0.220453	0.0152952	0.115462	-0.0152952	-0.083339	0.0185746	-0.122304	-0.020015	0.101126	-0.0315326	0.020015	3.75249e+08	-1.53867	0.415823	G11
sip1	FBgn0024191	-0.154428	-0.0693827	0.0693827	0.131478	0.0970015	-0.150756	-0.138978	-0.0595783	0.0595783	0.187679	-0.077404	-0.0530063	0.0305256	0.00453195	0.116726	-0.00453195	-0.0627686	-0.0343899	0.0343899	0.0734942	8.50166e+06	0.946818	-1.54028	G11
TrpRS-m	FBgn0036763	1.61807	1.40633	0.846309	-0.846309	-1.54236	-1.17498	0.272183	0.146484	-0.146484	-1.28403	0.152822	-0.0104584	-0.00311564	0.0512779	0.00311564	-0.195397	-0.00952162	-0.155531	0.0430307	0.00952162	1.69437e+07			G1
robl	FBgn0024196	-0.112944	-0.235764	-0.0573613	0.0573613	0.130366	0.150067	0.000597046	0.050146	-0.0329285	-0.000597046	-0.0394316	0.0866783	0.0176441	-0.0600167	0.0969829	-0.0176441	0.075496	0.0479996	-0.125953	-0.0479996	4.07934e+07	-0.281181	1.23759	G11
IKKbeta	FBgn0024222	0.109361	-0.0220991	0.12209	0.0220991	-0.530891	-0.664595	-0.0288568	-0.0244754	0.0244754	0.0915032	-0.35781	-0.255906	-0.0527108	0.0527108	0.0759422	0.0777742	-0.215427	-0.136357	0.136357	0.24686	938666	0.405572	1.22488	G8
aurB	FBgn0024227	-0.306077	-0.100255	-0.0484494	0.0484494	0.297401	0.72388	-0.166053	-0.0258583	0.0258583	0.142656	0.0021565	-0.0914588	-0.0877437	-0.0021565	0.110692	0.178621	0.00354225	-0.0154501	-0.00354225	0.0625879	2.65825e+07	-0.160606	0.105067	G9
gbb	FBgn0024234	-1.03357	-0.144814	-0.213455	0.144814	1.89569	3.44391	0.0978938	-0.0219913	0.00377729	-0.00377729	-0.797447	0.583482	-1.11472	-0.583482	0.727255	1.98997	-0.0330835	0.0330835	-0.947153	0.514952	543978			G7
CG9609	FBgn0030787	1.64639	1.41638	0.877701	-0.877701	-1.86837	-1.21378	0.254508	0.161594	-0.161594	-1.27269	0.273184	-0.0102321	-0.196715	-0.178524	0.0102321	0.133655	-0.138453	-0.101258	0.302381	0.101258	647292			G1
CG13367	FBgn0025634	1.02598	0.777328	-0.134537	-1.7314	-1.08115	0.134537	0.450838	0.20956	-0.20956	-1.47917	0.064338	-0.00996352	-0.0756452	-0.0883005	0.00996352	0.116737	0.0984206	-0.0766661	0.0766661	-0.105767	4.64933e+06	2.85401	-3.64899	G5
dnt	FBgn0024245	-0.411892	-0.393513	-0.137887	0.137887	0.860059	1.16513	-0.0208695	-0.0813489	0.0208695	0.139955	-0.558218	-0.408893	-0.175104	0.175104	0.464084	0.923611	-0.33709	-0.250203	0.250203	0.489132	1.26907e+06	0.789993		G10
chico	FBgn0024248	-0.0783968	-0.0399706	0.0399706	0.234618	0.2065	-0.0831977	-0.00570669	-0.0716032	0.00570669	0.120537	-0.812044	-0.365335	-0.107005	0.107005	0.206963	0.3389	-0.642857	-0.198997	0.198997	0.516647	3.15666e+06	-0.56968	2.10854	G8
CG5742	FBgn0034304	0.380967	0.232074	0.118451	-0.155114	-0.812156	-0.118451	0.0522451	-0.0522451	0.0675463	-0.089642	-0.115088	-0.00993021	-0.121247	0.00993021	0.0253453	0.551027	-0.114128	0.0372913	-0.00179887	0.00179887	108523		-1.10533	G4
WASp	FBgn0024273	0.250542	0.154549	0.0669009	-0.0669009	-0.587539	-0.50015	-0.00402702	-0.0291907	0.0593661	0.00402702	-0.0584801	-0.00712888	-0.106601	0.00712888	0.0642125	0.0670508	0.0229114	-0.0229114	0.0306058	-0.0265918	3.32288e+06			G12
trio	FBgn0024277	-0.200557	-0.120069	-0.055965	0.225223	0.314132	0.055965	-0.016256	-0.165459	0.016256	0.109741	-0.755276	-0.30054	-0.121985	0.121985	0.333567	0.530318	-0.639595	-0.17809	0.17809	0.429032	2.12156e+06	0.333208	1.64754	G10
Srp54	FBgn0024285, FBgn0010747	-0.245266	-0.204685	-0.0617079	0.0617079	0.322272	0.690328	-0.152838	-0.0566056	0.0566056	0.204906	-0.16991	0.00291342	-0.110026	-0.00291342	0.167465	0.288052	-0.0744371	0.0366574	-0.0366574	0.055993	5.90875e+07	-0.39614	0.611456	G9
Sirt1	FBgn0024291	0.0215717	-0.0215717	0.120427	0.149044	-0.198602	-0.110979	-0.0345983	-0.121589	0.0345983	0.131827	-0.342266	-0.182015	0.0112131	0.0019997	-0.0019997	0.199515	-0.368925	-0.111423	0.111423	0.182455	4.95115e+06	1.05945	1.9902	G8
CG32103	FBgn0052103	0.724387	0.584291	0.348274	-0.348274	-1.43346	-1.03856	0.116206	0.0413197	-0.0413197	-0.377322	0.0205849	-0.00983761	0.0618652	0.00983761	-0.083784	-0.0537845	-0.0138507	0.00815398	-0.00815398	0.0253483	1.44755e+07	-0.218076	0.521985	G4
Picot	FBgn0024315	0.00301963	-0.00301963	0.080985	0.257118	-0.576126	-1.21012	-0.100443	-0.0242224	0.0242224	0.0727645	0.323233	0.123873	-0.0689986	0.0689986	-0.089049	-0.152846	0.3204	0.0352424	-0.223594	-0.0352424	1.1138e+06			G12
Npc1a	FBgn0024320	-0.448538	-0.0925159	-0.172837	0.0925159	0.533458	0.595136	0.0184814	-0.0305429	-0.0184814	0.0635861	-0.0112858	0.073632	0.0066032	-0.0066032	-0.0733203	0.0408737	0.0323427	-0.00569403	0.00569403	-0.122124	9.61765e+06	0.967447	-1.75802	G11
mus101	FBgn0002878	1.17418	0.968696	0.328365	-1.20264	-1.42631	-0.328365	0.291954	0.148699	-0.148699	-0.99988	0.0456188	-0.00977965	0.0236123	0.00977965	-0.0709566	-0.101639	0.0243538	0.0607975	-0.0307056	-0.0243538	2.45139e+07	2.02856	-1.78747	G1
Mekk1	FBgn0024329	0.0565653	0.0365121	0.0579935	-0.0365121	-0.831491	-2.17524	0.000664923	-0.102749	-0.000664923	0.0496104	-0.362877	-0.14353	-0.00404717	0.0285174	0.0506045	0.00404717	-0.225169	-0.0934753	0.0934753	0.265023	1.08203e+06	1.2797	-0.856105	G12
MED6	FBgn0024330	0.025624	-0.105053	-0.025624	0.142496	0.0817523	-0.193459	-0.0319862	-0.099104	0.0319862	0.161407	-0.0699423	-0.0440965	-0.0339824	0.0339824	0.147944	0.189644	-0.00246538	-0.169363	0.00246538	0.0487025	1.01967e+07	0.853204	-0.824997	G11
Rpt2	FBgn0015282	0.526568	0.480694	0.309687	-0.309687	-0.811026	-0.58097	0.0407878	0.00975899	-0.00975899	-0.267869	0.106762	-0.00973822	0.00973822	-0.0126567	0.0250039	-0.139122	0.022117	-0.0165161	0.0165161	-0.0331425	7.87185e+08	0.000817872	-0.942541	G4
CG11412	FBgn0024362	0.110596	0.0188694	0.0892695	-0.0188694	-0.559795	-0.683959	-0.00142596	-0.0345411	0.00142596	0.0844474	0.197443	0.1582	0.0575771	-0.0846035	-0.0575771	-0.170373	0.106363	0.115081	-0.106363	-0.135397	1.248e+07	2.47199		G12
CG11417	FBgn0024364	-0.0579584	0.0579584	0.0646548	0.158988	-0.195076	-0.819508	-0.0359166	-0.0771359	0.0359166	0.147313	-0.307186	-0.0578021	-0.0394708	0.0394708	0.213429	0.233313	-0.282447	-0.130949	0.130949	0.273327	8.63572e+06	-0.899526	3.01973	G8
CG12773	FBgn0024365	-0.0914107	-0.0330023	0.0330023	0.213369	0.0424823	-1.09886	-0.0513016	-0.0698115	0.0513016	0.194715	-0.291386	-0.180149	0.143892	0.118115	-0.0192562	0.0192562	-0.00630063	0.00630063	-0.0663139	0.117988	1.6757e+07	-0.91416	3.06003	G8
sol	FBgn0003464	0.800501	0.711526	0.400712	-0.400712	-0.987529	-0.688326	0.0759686	0.0133143	-0.0133143	-0.411771	0.336664	-0.00966876	0.200254	-0.150513	0.00966876	-0.0663913	0.170238	0.0419627	-0.0419627	-0.0511852	387158		0.122001	G4
Dlc90F	FBgn0024432	-0.149209	-0.194955	-0.00823528	0.177078	0.22828	0.00823528	-0.0894196	-0.0277721	0.0277721	0.172891	-0.0289965	-0.127476	-0.0714221	0.0289965	0.260802	0.235859	0.121235	0.00412396	-0.00412396	-0.0284533	8.78816e+07	-0.526766	1.96757	G9
Bin1	FBgn0024491, FBgn0027356	-0.375323	-0.313947	-0.0717434	0.0717434	0.296573	0.441105	-0.162832	-0.0600388	0.0600388	0.0643855	-0.0335807	-0.161826	-0.0926257	0.0335807	0.206749	0.20565	-0.0971558	-0.0704242	0.0704242	0.160337	3.39943e+07	-1.51992	1.16121	G9
Sec13	FBgn0024509	-0.161649	0.00258118	-0.00258118	0.0429266	0.150702	-0.195673	-0.0954765	-0.0546551	0.0546551	0.0654165	0.129838	0.00894932	-0.00225115	0.00225115	-0.0862264	-0.125298	0.0839174	0.0191146	-0.0191146	-0.0628591	2.65228e+08	-0.027139	-0.384708	G11
dlt	FBgn0024510, FBgn0067864	-0.112469	-0.0883846	0.0883846	0.264935	0.201496	-0.197309	-0.0617885	-0.0766795	0.0617885	0.113661	-0.260833	-0.186809	-0.00692134	0.00692134	0.184973	0.306971	-0.216491	-0.107071	0.107071	0.292302	3.63603e+06			G8
Neos	FBgn0024542	-0.0909972	-0.0785314	0.0912353	0.110709	0.0785314	-0.795441	-0.0366545	-0.0467468	0.0366545	0.157205	-0.0582303	-0.073598	0.0582303	0.119842	0.213934	-0.0585301	-0.0923722	-0.160887	0.0923722	0.155828	1.39654e+07	-0.862761	0.941777	G12
flfl	FBgn0024555	-0.323391	-0.250792	-0.0944528	0.134639	0.285741	0.0944528	-0.0306535	-0.107407	0.0306535	0.170905	-0.467118	-0.174966	-0.076183	0.076183	0.401248	0.550281	-0.290662	-0.0942284	0.0942284	0.335392	3.2291e+07	1.10188	2.63912	G9
CG14817	FBgn0026089	0.572322	0.214219	0.235871	-0.214219	-0.566798	-0.540066	0.0172712	0.0775648	-0.0172712	-0.227802	0.0918774	-0.00941524	0.0312115	-0.137446	0.00941524	-0.112153	0.0261736	0.0881377	-0.0270155	-0.0261736	4.45199e+07	0.218601	-0.0618268	G4
Dph5	FBgn0024558	0.110594	0.121561	0.0327737	-0.0327737	-0.654401	-1.82817	-0.0594017	-0.0322546	0.0322546	0.0322739	0.0901985	-0.0381498	0.0381498	-0.237733	0.0710233	-0.170872	0.0309063	0.150151	-0.0710576	-0.0309063	9.06653e+07	-0.322436	0.851867	G12
fws	FBgn0024689	-0.0421584	-0.0863337	0.0421584	0.184027	0.0990289	-1.03855	-0.113672	-0.0294663	0.0294663	0.104236	-0.268895	-0.00537793	0.0986019	0.113396	0.00537793	-0.138626	-0.230113	-0.0529486	0.0529486	0.16631	6.9168e+06	-0.342488	2.0652	G12
Cpsf160	FBgn0024698	-0.13767	-0.0779848	0.0779848	0.215738	0.13891	-0.509209	0.00751882	-0.0512399	-0.00751882	0.123361	-0.215409	-0.0365843	-0.0180169	0.0180169	0.0566734	0.0965902	-0.086558	-0.0153226	0.0153226	0.0642082	1.12281e+07	1.26039	0.978424	G11
Slip1	FBgn0024728	-0.29611	-0.327791	-0.115165	0.115165	0.289328	0.169542	-0.0176985	-0.0430925	0.0176985	0.151323	-0.616206	-0.270089	-0.0316095	0.0316095	0.401811	0.470054	-0.571971	-0.217568	0.217568	0.447869	4.09187e+06	-0.161276	0.544744	G9
Drep1	FBgn0024732	-0.0227204	-0.100128	0.107929	0.307747	0.0227204	-1.78149	-0.0136104	0.00206062	-0.00206062	0.157893	-0.355251	-0.238491	0.0757933	0.0502161	0.0363468	-0.0363468	-0.328222	-0.115177	0.115177	0.3047	2.59785e+07	-0.815089	2.48441	G8
RpL10	FBgn0024733, FBgn0031231, FBgn0036213	-0.332432	-0.277579	-0.06451	0.06451	0.29822	0.329343	-0.112505	-0.0148449	0.0148449	0.119113	0.0220242	0.0680549	0.0508773	-0.0398615	-0.0220242	-0.0726418	0.00964545	0.0261091	-0.00964545	-0.0227523	1.79475e+09	-0.369921	0.460831	G11
PRL-1	FBgn0024734, FBtp0084845	-0.0213672	-0.10172	0.0596096	0.253996	0.0213672	-0.837027	-0.0163053	-0.024079	0.0163053	0.0867549	-0.176384	-0.108462	-0.109954	0.108462	0.250085	0.298258	-0.181588	0.0400302	-0.0400302	0.108106	3.14979e+07	1.2805	0.999479	G8
Dbp80	FBgn0024804	-0.120317	-0.329568	-0.0485229	0.11713	0.340985	0.0485229	-0.0123097	0.0123097	-0.0774325	0.0457417	-0.0256301	0.0256301	-0.0265903	-0.0261293	0.0278518	0.034791	0.0210274	-0.0278359	-0.0210274	0.0442838	4.53461e+07	0.148673	0.880615	G11
DIP2	FBgn0024806, FBgn0038597, FBgn0040466, FBgn0262738	-0.0178249	-0.0363968	0.0178249	0.106652	-0.0365334	0.0924835	0.0932454	-0.140327	-0.0188335	0.0188335	-0.313916	-0.133032	-0.0431193	0.0431193	0.242139	0.369967	-0.168813	-0.0806378	0.0806378	0.203898	3.28883e+06	0.179418	0.684984	G9
DIP1	FBgn0024807, FBgn0027790, FBgn0040467	-0.329277	-0.121422	-0.164406	0.121422	0.5528	1.1775	0.000882052	-0.00701385	-0.000882052	0.266766	-0.200326	0.0176327	-0.0176327	-0.0409195	0.0786794	0.095142	0.0453117	0.0576066	-0.0453117	-0.0648668	1.22557e+07	-2.08348	0.129489	G9
Crk	FBgn0024811	-0.147428	-0.109155	0.109155	0.308036	0.308716	-0.221765	-0.0541958	-0.00439215	0.00439215	0.132449	-0.0590354	-0.0138783	0.0138783	0.0297018	0.0486673	-0.0298671	-0.0044728	0.0446751	-0.0550989	0.0044728	9.79267e+07	-0.618027	0.260301	G11
Clc	FBgn0024814	-0.121984	-0.0773706	-0.00749978	0.144671	0.275944	0.00749978	-0.101737	-0.0708814	0.0708814	0.170881	-0.000799201	-0.0141578	-0.0879594	0.0233074	0.000799201	0.0113498	-0.00929837	0.00929837	0.0465935	-0.0325862	3.0786e+08			G11
AP-1mu	FBgn0024833	-0.071549	0.071549	0.0835026	0.167547	-0.12027	-1.7304	-0.0528433	-0.0257345	0.0257345	0.125794	-0.0722336	-0.0784525	0.0240862	0.0825957	-0.0240862	0.0476663	-0.0192191	-0.0145323	0.0145323	0.0913536	5.9164e+07	-0.312192	0.174976	G12
CG4957	FBgn0032205	1.62641	1.15693	0.292197	-1.43869	-1.21324	-0.292197	0.517875	0.386291	-0.386291	-1.82924	-0.01616	-0.00932096	0.00932096	-0.0213107	0.0777204	0.0167108	0.0222096	-0.0922236	-0.0176766	0.0176766	8.04133e+06	1.32928		G1
CG6401	FBgn0034270	0.340377	0.293323	0.0362716	-0.833555	-0.990853	-0.0362716	0.128677	0.0921217	-0.0921217	-0.477464	0.0919497	-0.00885877	0.0883831	-0.0255079	0.00885877	-0.0779753	0.0282947	-0.0840487	-0.0160994	0.0160994	195357			G4
kin17	FBgn0024887	-0.124272	-0.107643	0.107643	0.175132	0.276089	-0.126854	-0.111577	-0.016195	0.016195	0.171907	-0.554445	-0.245797	-0.110079	0.110079	0.282877	0.278618	-0.631955	-0.174837	0.174837	0.298353	5.52556e+06	-1.26971	1.95952	G8
Kap-alpha1	FBgn0024889	0.0112148	-0.0112148	0.0729591	0.180518	-0.33819	-1.25916	-0.0489243	-0.064883	0.0489243	0.171383	-0.293606	-0.180057	-0.0520059	0.0520059	0.162654	0.233718	-0.112087	-0.0726405	0.0726405	0.225869	1.41091e+07	1.50075	1.27192	G8
Taf7	FBgn0024909	-0.0283609	0.0283609	0.215935	0.224824	-0.0821906	-0.572594	-0.102457	-0.0261841	0.0261841	0.165578	-0.571712	-0.29924	-0.0471691	0.152057	0.167946	0.0471691	-0.440733	-0.120508	0.120508	0.300755	4.91383e+06	-0.838507	0.83262	G8
agt	FBgn0024912	-0.0648625	0.0648625	0.082132	0.120954	-0.209219	-0.811321	0.044663	-0.00744358	0.00744358	-0.118955	0.139689	-0.0351947	0.0639346	0.0351947	-0.108126	-0.380165	0.0696038	-0.105318	0.0531392	-0.0531392	1.32681e+06		0.579296	G12
CG13397	FBgn0014417	0.848637	0.729992	0.543088	-0.543088	-2.15308	-2.65495	0.145359	0.0831824	-0.0831824	-0.676562	0.0758086	-0.00875247	0.0348531	0.00875247	-0.152003	-0.090863	0.149286	-0.182087	0.0588047	-0.0588047	1.68306e+07	-1.92593	-0.00552796	G2
NitFhit	FBgn0024945	-0.0778629	-0.0701914	0.0701914	0.218256	0.175351	-0.185244	-0.145762	-0.041657	0.041657	0.154536	-0.071164	0.0146705	-0.0165841	-0.0146705	0.0389355	0.0579402	0.045742	0.012519	-0.0239069	-0.012519	3.37691e+07	0.955189	-1.16344	G11
NTPase	FBgn0024947	-0.280754	-0.172359	-0.0668135	0.101895	0.24938	0.0668135	-0.0165155	-0.0122718	0.0122718	0.173908	-0.727087	-0.143939	-0.12821	0.12821	0.391004	0.828558	-0.570874	-0.134819	0.134819	0.4703	1.11773e+07	-0.383956	3.24209	G10
CG6404	FBgn0027615	1.16894	0.949279	0.67102	-0.67102	-1.41027	-0.692554	0.194623	0.101245	-0.101245	-0.794997	-0.0665695	-0.00874889	0.00874889	0.0632752	-0.0295074	0.111674	-0.0351182	0.014043	-0.014043	0.0188227	5.91608e+06	0.373861	1.16486	G1
CG31075	FBgn0051075	3.96595	3.10126	0.695407	-0.88873	-0.695407	-0.961394	1.35793	0.752285	-0.752285	-2.71705	0.0610369	-0.00870994	-0.0442722	0.00870994	0.036845	-0.152393	0.0432414	-0.0569343	0.0149548	-0.0149548	1.80856e+08		-2.45281	G1
Irp-1A	FBgn0024958	-0.151538	-0.026847	0.026847	0.12648	0.179592	-0.207101	-0.0220317	-0.102473	0.0220317	0.153156	-0.00948036	0.00551971	-0.00551971	0.0221143	0.0564494	-0.0100522	-0.0412541	-0.0719036	0.0450338	0.0412541	2.39835e+07	-0.688958	1.70991	G11
CG2701	FBgn0024973	0.130866	0.227307	0.124728	-0.124728	-0.532971	-0.581158	-0.0678577	-0.00804136	0.00804136	0.0261723	-0.101677	0.139004	0.00281141	0.342869	-0.337082	-0.00281141	0.0904999	-0.118698	0.0143014	-0.0143014	6.97081e+06	-0.491867	-0.257206	G12
CG4293	FBgn0024983	-0.0325485	0.0325485	0.0692843	0.0466121	-0.212358	-0.619838	-0.0663531	-0.0674617	0.0663531	0.176658	-0.126186	-0.0140623	-0.000416843	0.000416843	0.132531	0.252556	-0.0175251	-0.029539	0.0175251	0.0604991	6.08105e+06	0.822307	-1.06299	G11
CG11593	FBgn0035488	0.677966	0.565863	0.273563	-0.889322	-1.06086	-0.273563	0.188757	0.0652458	-0.0652458	-0.800768	0.362507	-0.00843893	0.118449	-0.00518375	0.00518375	-0.10723	0.0496754	-0.0982134	0.156303	-0.0496754	1.95677e+06	0.203383	1.44777	G4
CG3719	FBgn0024986	0.0340564	0.0228291	-0.0228291	0.0942207	-0.0443021	-0.549852	-0.0683837	-0.0950962	0.0683837	0.14165	0.273693	-0.127145	-0.0696088	0.0696088	0.119602	-0.260649	-0.00500795	-0.642145	0.0113753	0.00500795	2.45293e+07	0.804944	-0.502522	G11
ssx	FBgn0024987	-0.175119	-0.128673	-0.105993	0.194987	0.222999	0.105993	-0.0187756	-0.152855	0.0187756	0.140705	-0.983263	-0.369223	-0.127289	0.127289	0.508322	1.00169	-0.808912	-0.181683	0.181683	0.513186	1.22701e+07	0.210961	2.71101	G10
CG3777	FBgn0024989	-1.92582	-0.74159	-0.42273	0.42273	0.875843	1.53948	-0.0549035	0.0134835	0.0399557	-0.0134835	0.0253745	-0.1154	-0.0928279	-0.0253745	0.312143	0.557211	0.0634861	0.00297709	-0.00297709	-0.31628	138631			G9
CG2006	FBgn0039664	1.19765	0.987833	0.171178	-0.171178	-0.846743	-0.705601	0.297914	0.0834015	-0.0834015	-0.703164	0.0499813	-0.00836064	0.0743258	0.00836064	-0.165643	-0.224209	0.0437599	0.0388744	-0.081505	-0.0388744	2.80011e+06			G4
CG32736	FBgn0052736	0.67352	0.625618	0.395498	-0.56386	-0.609573	-0.395498	0.105766	0.0966096	-0.0966096	-1.10055	0.405703	-0.00829144	0.0185598	-0.00933423	-0.203321	0.00829144	0.0342705	-0.203618	-0.0342705	0.0639099	7.38905e+06			G4
GlcT-1	FBgn0067102	0.437189	0.380443	0.26562	-0.26562	-1.30912	-1.36691	0.154611	-0.0456761	0.0456761	-0.172166	-0.0910221	-0.0082351	0.1429	-0.0588048	0.0368043	0.0082351	-0.214096	-0.0474595	0.0905826	0.0474595	828544	2.89889		G2
eIF2B-beta	FBgn0024996	0.14172	0.104277	0.0391504	-0.0640741	-0.219958	-0.0391504	0.00689775	0.0941296	-0.0553091	-0.00689775	-0.0391986	0.0521126	0.0318312	0.0762989	-0.0505866	-0.0318312	0.0246151	0.0161614	-0.0248582	-0.0161614	6.02612e+07	1.14193	-0.475738	G11
CG2685	FBgn0024998	0.0705132	0.0249218	-0.0249218	0.0511792	-0.148385	-0.480551	-0.0880568	-0.0352848	0.0352848	0.069994	-0.694079	-0.214475	-0.0499481	0.0499481	0.294252	0.482113	-0.495025	-0.117773	0.117773	0.326162	3.90801e+06	-1.03097	1.76132	G8
Bem46	FBgn0025109	0.00698425	-0.00698425	0.0862315	-0.243318	-0.251024	0.347586	0.0372072	0.0064193	-0.0064193	-0.0721607	-0.234742	-0.00780054	0.00780054	-0.130091	0.035274	0.151849	-0.0788284	0.0406834	-0.0406834	0.0608439	1.72766e+06	-0.814669		G11
CysRS	FBgn0027091	0.78788	0.673256	0.452498	-0.452498	-1.46082	-1.34317	0.140941	0.0891244	-0.0891244	-0.669219	0.0549202	-0.0080328	0.0228059	0.0080328	-0.110691	-0.126395	0.03961	0.00605941	-0.00605941	-0.0132833	1.58311e+08			G2
ari-2	FBgn0025186	0.0046306	-0.0046306	0.037391	0.0372241	-0.527413	-0.81652	-0.043223	-0.0564809	0.043223	0.145495	-0.165298	-0.0614774	0.117486	0.170157	0.0614774	-0.217358	-0.312718	-0.111584	0.111584	0.210041	4.65332e+06	-1.86449		G12
SMC3	FBgn0015615	0.472468	0.433478	0.181023	-1.04761	-1.28692	-0.181023	0.142736	0.0687972	-0.0687972	-0.57509	0.0854622	-0.00795285	-0.0226626	0.0232293	0.00795285	-0.0703867	-0.00629727	-0.0938787	0.0669646	0.00629727	1.32369e+07	0.293163	-0.143998	G4
Golgin104	FBgn0036614	0.677488	0.597161	0.405547	-0.84534	-1.25194	-0.405547	0.171957	0.130181	-0.130181	-0.807807	0.206012	-0.00784986	-0.00594818	0.00863827	0.00594818	-0.0315584	-0.033977	-0.0786939	0.054956	0.033977	3.51552e+06			G4
Aldh	FBgn0012036	2.41427	2.15932	1.03525	-1.36256	-1.85735	-1.03525	0.560009	0.384696	-0.384696	-2.27783	-0.0140091	-0.00770536	0.0741571	0.0176097	0.00770536	-0.044482	0.0395562	0.0112636	-0.0112636	-0.051321	7.33877e+08	-0.951813	-1.50746	G1
SuUR	FBgn0025355, FBal0091620	-0.103298	-0.116527	0.103298	0.39868	0.196335	-0.691965	-0.0235019	-0.328856	0.0235019	0.0978623	-1.10123	-0.551115	-0.229187	0.229187	0.624226	0.770735	-0.858537	-0.258152	0.258152	0.792056	1.24103e+06			G10
Ip259	FBgn0025366	-0.319369	-0.229454	-0.0825651	0.0825651	0.391018	0.49325	-0.0989576	-0.00327137	0.00327137	0.138409	-0.852714	-0.0273393	-0.27174	0.0273393	0.481293	0.841277	-0.627589	-0.185972	0.185972	0.465389	9.3709e+06			G10
Fpps	FBgn0025373	-0.2329	-0.239904	-0.122715	0.122715	0.378842	0.738464	-0.129047	-0.0380205	0.0380205	0.18329	-0.0545585	-0.107711	-0.129105	0.121249	0.0545585	0.0823525	-0.0532467	-0.0326072	0.0326072	0.0518317	7.49484e+07	-1.5421	0.582656	G9
rush	FBgn0025381	0.156765	0.148046	0.0797573	-0.0797573	-0.990121	-1.23398	-0.0525882	-0.0908571	0.0640556	0.0525882	0.0541813	-0.00564926	-0.00843356	-0.00532834	0.0396361	0.00532834	0.0358097	-0.0137423	0.00613693	-0.00613693	2.7596e+07	1.78207	0.223841	G12
CG12179	FBgn0025388	0.00544207	-0.0109968	0.082582	0.278935	-0.00544207	-0.526952	-0.0150643	-0.120723	0.0150643	0.148245	-0.813546	-1.04731	0.0147799	0.662143	0.7088	-0.0147799	-0.653742	-2.90029	0.653742	1.18563	74018.2	1.68755		G10
inc	FBgn0025394	-0.0646196	-0.00214516	0.00214516	0.242201	0.108387	-0.306503	-0.0588229	-0.0761212	0.0588229	0.173756	0.104979	0.104104	-0.0412464	0.0412464	-0.0485934	-0.137881	-0.227188	-0.0704422	0.0704422	0.163216	1.65103e+07	-1.69359	3.22306	G11
CG6028	FBgn0038924	0.445956	0.396561	0.127588	-0.127588	-0.524829	-0.614686	0.17084	0.0033694	-0.0033694	-0.169984	0.0248988	-0.00762233	0.0434642	0.00630166	-0.00630166	-0.0720358	0.02706	0.029529	-0.02706	-0.0327673	1.53037e+08	1.09045	-0.544093	G4
CREG	FBgn0025456	-0.529105	-0.487938	-0.223614	0.223614	0.498914	0.374088	-0.0167026	-0.187074	0.0167026	0.133063	-0.626764	-0.132346	0.0187035	-0.0187035	0.506582	0.705337	-0.429905	-0.0170819	0.0170819	0.161534	2.99499e+06	-0.201379	1.6117	G9
Bub3	FBgn0025457	-0.314287	-0.30199	-0.101996	0.101996	0.293429	0.622173	-0.0917348	-0.060482	0.060482	0.246826	-0.0433717	-0.00770841	0.00770841	-0.0231661	0.0421458	0.114943	-0.00622416	0.00622416	-0.0227015	0.021134	1.58895e+08	-0.292685	0.114655	G11
Bap60	FBgn0025463	-0.27259	-0.212994	-0.0736488	0.0736488	0.22939	0.24738	-0.0929005	-0.0554743	0.0554743	0.230937	-0.27448	-0.0755497	-0.0461229	0.0461229	0.144974	0.301793	-0.139462	-0.0803618	0.0803618	0.0944077	3.94373e+07	-0.662429	2.0117	G9
fidipidine	FBgn0025519	-0.0681315	-0.167079	0.0835549	0.247963	0.0681315	-0.720127	-0.119043	-0.0194695	0.0194695	0.118174	0.0358963	0.0128968	-0.0255893	-0.00991443	-0.00980228	0.00980228	-0.0173615	-0.0643855	0.0689756	0.0173615	4.23842e+06	-0.195034	-0.828269	G11
unc-119	FBgn0025549	-0.073677	-0.0968884	0.0746508	0.276248	0.073677	-0.657821	-0.0403696	-0.0532653	0.0403696	0.178211	-0.769813	-0.39503	-0.0400299	0.0400299	0.299193	0.330691	-0.592693	-0.224808	0.224808	0.451477	1.91348e+06	0.957276		G8
SF1	FBgn0025571, FBal0008425, FBal0147523, FBgn0062258, FBtp0087235	-0.204619	-0.0644288	-0.086758	0.0644288	0.15441	0.0829567	-0.0301551	-0.0862459	0.0301551	0.20053	-0.476388	-0.233227	-0.154584	0.154584	0.374009	0.67944	-0.441517	-0.192581	0.192581	0.499369	1.74706e+07	0.661989	2.00126	G10
Pli	FBgn0025574	-0.0708842	0.0161875	0.0501594	-0.138398	-0.0161875	0.702356	0.0158412	-0.0158412	0.049245	-0.087673	-0.429634	-0.142353	-0.0151287	0.0151287	0.415544	0.603559	-0.774405	-0.125639	0.125639	0.243795	1.09262e+07	1.45808	2.38289	G9
Int6	FBgn0025582, FBgn0261383	-0.338769	-0.213661	-0.0412738	0.0412738	0.179375	0.242411	-0.0630042	-0.0404864	0.0404864	0.172057	-0.00348271	0.0169447	0.00348271	-0.0401497	0.00427352	-0.0564518	0.0276514	0.0439978	-0.0417491	-0.0276514	2.67953e+08	-0.66782	1.11856	G11
Gk1	FBgn0025592	0.015476	0.133457	0.140151	-0.015476	-0.339853	-0.83995	-0.051208	0.0130709	-0.0130709	0.0643386	0.016059	-0.0170272	0.0510748	-0.016059	0.0347636	-0.0803849	-0.0517162	-0.0366311	0.0366311	0.0582691	1.47775e+07			G12
Faf2	FBgn0025608	-0.12081	-0.0553672	0.0553672	0.241906	0.157491	-0.743454	-0.0352699	-0.0441091	0.0352699	0.244386	-0.114932	-0.0627157	-0.00761159	0.00761159	0.18991	0.204007	-0.0566617	-0.0256308	0.0256308	0.0895782	3.71668e+07	0.0363509	1.87594	G11
Torsin	FBgn0025615	-0.144708	-0.107291	0.107291	0.222501	0.132769	-0.486892	-0.0566689	-0.0222333	0.0222333	0.131737	-0.00867955	-0.00672508	-0.0637993	0.0230797	0.011846	0.00672508	0.012549	-0.012549	-0.0134269	0.0295882	1.56396e+08	-0.439681	0.0569035	G11
CG10050	FBgn0037492	1.1054	0.640222	-0.240492	-1.39755	-0.939516	0.240492	0.535543	0.359593	-0.359593	-1.66624	0.0463648	-0.00757896	0.0424277	0.00757896	-0.0122122	-0.33414	0.0416518	0.0654567	-0.0416518	-0.134671	7.13097e+06			G5
CG4281	FBgn0025626	-0.059598	-0.108033	0.059598	0.273908	0.137555	-0.837313	-0.0624407	-0.0686615	0.0624407	0.198604	-0.770213	-0.239847	-0.0977969	0.0977969	0.31785	0.334429	-0.643572	-0.146932	0.146932	0.333	4.40048e+06	-1.881	4.07575	G8
CG4045	FBgn0025629, FBgn0085397	0.0241367	-0.0456725	-0.0241367	0.153961	0.124138	-0.548763	-0.0190877	-0.0222949	0.0190877	0.192783	-0.0715322	-0.0641499	0.00906814	0.0458652	0.211653	-0.00906814	-0.0932815	-0.189481	0.110364	0.0932815	1.55623e+07	-0.95098		G11
jub	FBgn0030530	0.694756	0.522525	-0.12343	-1.11635	-0.985568	0.12343	0.21854	0.152843	-0.152843	-0.846764	0.138539	-0.00751028	-0.0409653	0.00751028	-0.0727227	0.0902025	0.114388	0.0636179	-0.0785294	-0.0636179	1.18579e+07	2.3927	0.262458	G5
CG4908	FBgn0032195	0.179376	0.0449242	0.148102	-0.427204	-0.563056	-0.0449242	0.10271	0.0965098	-0.0965098	-0.358851	-0.04597	-0.00734978	0.0915251	0.00734978	-0.0888901	0.0411063	0.0394704	0.00288377	-0.00767753	-0.00288377	1.05674e+07	0.721506	-0.781688	G4
CG9922	FBgn0038196	0.875559	0.672441	0.180662	-0.779994	-1.01035	-0.180662	0.273247	0.190984	-0.190984	-0.860846	-0.0714011	-0.00716277	0.0139971	0.0743556	0.00716277	-0.0694296	0.105101	0.00652989	-0.0209929	-0.00652989	1.84729e+08	-0.780317	0.891594	G4
CG17829	FBgn0025635	-0.158491	-0.173882	-0.0555082	0.208635	0.275502	0.0555082	-0.0576042	-0.0850856	0.0576042	0.265457	-0.701184	-0.292022	-0.0846465	0.0846465	0.175515	0.212223	-0.524577	-0.159304	0.159304	0.382418	4.58938e+06	-1.50348	2.82979	G8
SkpA	FBgn0025637	-0.352864	-0.265425	-0.0765584	0.0765584	0.220176	0.27186	-0.0436873	-0.0232389	0.0232389	0.17449	-0.0317104	-0.0308721	0.0390705	-0.0168024	0.0168024	0.0221803	0.035904	-0.0185458	-0.0286426	0.0185458	2.37515e+08	-1.34374	1.919	G11
Roc1a	FBgn0025638	-0.177806	-0.205309	-0.0583683	0.0583683	0.223907	0.255631	-0.0484873	-0.0381713	0.0381713	0.164786	0.148033	-0.298031	-0.0228512	0.0228512	-0.0336905	0.0394939	-0.0375274	0.182355	0.0231414	-0.0231414	4.88664e+07	-0.923095	0.106925	G11
Hmt4-20	FBgn0025639	0.155588	0.12631	0.070487	-0.070487	-0.512448	-0.461069	0.0735501	-0.117861	-0.00261584	0.00261584	-0.147678	-0.121716	-0.0177355	0.0177355	0.236389	0.275988	-0.106191	-0.0113187	0.0113187	0.181639	899762	0.9897	1.88793	G8
CG13369	FBgn0025640	-0.226623	-0.0893521	-0.0265349	0.203885	0.267021	0.0265349	-0.0860073	-0.104282	0.0860073	0.367331	0.0373972	-0.00399139	-0.011563	0.00399139	-0.0303601	0.076632	-0.110261	0.00229523	0.00687113	-0.00229523	4.00234e+07	-0.0340458		G11
DAAM	FBgn0025641	-0.0381658	0.0364125	0.0522299	0.222156	-0.0364125	-1.2453	-0.0945691	-0.0649876	0.0649876	0.246905	-0.629514	-0.350046	-0.0885826	0.100499	0.158574	0.0885826	-0.478334	-0.143235	0.143235	0.358889	3.94853e+06			G8
CycK	FBgn0025674	-0.0743004	-0.0497823	0.0819585	0.218754	0.0497823	-0.53378	-0.108022	-0.0431711	0.0431711	0.185771	-0.0455453	0.0768413	-0.0484797	-0.00304324	0.102768	0.00304324	0.0533753	-0.0128645	-0.0893722	0.0128645	5.28858e+06	0.605183	-0.810982	G11
CaBP1	FBgn0025678	-0.262423	-0.155944	-0.0821391	0.0821391	0.429513	0.762934	-0.104795	-0.0621643	0.0621643	0.203056	-0.0887118	-0.025278	-0.0376823	0.025278	0.0339337	0.102206	-0.0207117	0.0466807	0.0098723	-0.0098723	4.01246e+08	-1.21928	0.746519	G11
Best1	FBgn0040238	0.439207	0.392444	0.303596	-0.303596	-0.646683	-0.494822	0.0813472	0.0622266	-0.0622266	-0.297515	-0.166341	-0.00714211	0.00714211	-0.305047	0.0765158	0.254696	-0.111156	0.0419689	0.00103866	-0.00103866	209838	2.58692		G4
scf	FBgn0025682	-0.23377	0.213343	-0.548284	-0.213343	0.340629	1.2373	0.303989	0.129572	-0.129572	-0.321891	-0.170783	0.00170269	-0.224798	0.0699354	-0.00170269	0.159425	-0.0312519	-0.0538621	0.0375958	0.0312519	4.30495e+07	-1.1842	2.02129	G9
egl	FBgn0000562, FBgn0000560	0.42003	0.381358	0.260361	-0.260361	-1.32936	-2.37479	0.127877	-0.0636322	0.048646	-0.048646	0.141679	-0.00699359	0.00699359	0.0617037	-0.094803	-0.285295	0.0615228	-0.0307282	0.0253727	-0.0253727	3.97124e+07		0.0724463	G2
Bap55	FBgn0025716	-0.190594	-0.0772459	0.00704608	-0.00704608	0.201862	0.644555	-0.0299985	0.0121645	-0.0121645	0.0154787	0.00630073	-0.00630073	-0.05123	-0.0683176	0.0871491	0.120206	-0.0123858	0.0263629	-0.00483763	0.00483763	8.99079e+07	-1.0635	-0.128355	G11
Ate1	FBgn0025720	0.0431652	-0.0431652	0.0978305	0.157708	-0.216678	-0.800888	-0.11422	-0.0262315	0.0262315	0.168087	-0.164098	0.0141284	0.0187845	-0.0141284	0.0326633	-0.0287072	0.0076941	0.0511367	-0.0076941	-0.00874333	2.89406e+06	1.33897	0.306628	G12
beta'COP	FBgn0025724	0.0493606	0.124284	-0.023204	-0.31231	-0.525854	0.023204	0.0766367	0.00825727	-0.00825727	-0.0970928	-0.00339205	0.0476524	0.00339205	0.0162694	-0.0199275	-0.119312	0.0242786	0.0022161	-0.0243028	-0.0022161	1.33671e+08	-0.420826	-0.120004	G12
CG33506	FBgn0053506	1.05944	1.01283	0.664479	-0.664479	-1.2518	-0.667247	0.125046	0.104116	-0.104116	-0.856288	0.026113	-0.00696527	0.074795	0.00401195	-0.0154561	-0.00401195	0.0425291	-0.00900121	0.00900121	-0.0348831	2.44093e+07			G1
unc-13	FBgn0025726	-0.0543855	-0.0783131	0.0543855	0.293457	0.123901	-0.579659	0.0170678	-0.0639898	-0.0170678	0.129539	-0.440489	-0.174194	0.28652	0.460208	0.174194	-0.435276	-0.711117	-0.107045	0.107045	0.207671	171797	-0.842548	3.31879	G8
PlexB	FBgn0025740	-0.128366	-0.203091	-0.0944774	0.0944774	0.45381	0.807134	0.0914304	-0.017431	-0.0105675	0.0105675	-0.648251	-0.177237	-0.102678	0.102678	0.262485	0.617848	-0.297951	-0.168609	0.168609	0.3271	2.74312e+06	-1.01991	3.2019	G9
PlexA	FBgn0025741	-0.300992	-0.286041	-0.114367	0.114367	0.308207	0.157014	0.00948966	-0.159695	-0.00948966	0.0481004	-0.225509	-0.083572	-0.0547708	0.0547708	0.0949484	0.104988	-0.0901592	-0.0566022	0.0566022	0.106042	2.82278e+07	-0.725983	1.87712	G9
UQCR-C2	FBgn0250814	1.03902	0.918227	-0.148221	-1.16678	-0.772499	0.148221	0.443683	0.252492	-0.252492	-1.0802	-0.0194168	-0.00693395	0.0583316	0.0644413	-0.065784	0.00693395	0.0241019	0.0312018	-0.0275386	-0.0241019	5.59175e+08	1.269	-0.868322	G5
mbt	FBgn0025743, FBgn0002441	-0.0476699	-0.0351921	0.0351921	0.232688	0.108893	-0.771119	-0.0843408	-0.0620072	0.0620072	0.173519	-0.710392	-0.357095	-0.0961293	0.0961293	0.419328	0.466522	-0.703788	-0.215995	0.215995	0.41319	2.49678e+07	-0.382387		G10
homer	FBgn0025777	-0.00538712	0.00538712	0.135428	0.176151	-0.0132119	-0.382314	-0.0723404	-0.0655337	0.0655337	0.162758	-0.330602	-0.107476	-0.0632776	0.0632776	0.266601	0.235824	-0.267035	-0.0366861	0.0366861	0.160491	2.47696e+07	0.935901	0.128918	G8
Cdc16	FBgn0025781	-0.180862	-0.209268	-0.0463609	0.129785	0.276008	0.0463609	-0.0872822	-0.040955	0.040955	0.179525	0.0699663	-0.00160177	0.00160177	-0.0356613	0.0221846	-0.11411	0.0108694	-0.0764113	0.0157948	-0.0108694	6.44325e+07			G11
TBPH	FBgn0025790, FBtp0068029	-0.190699	0.0415317	-0.0415317	-0.228695	0.35748	1.29838	0.00448151	-0.00448151	0.0532522	-0.118912	-0.267966	0.0997657	-0.0997657	-0.153542	0.175198	0.725174	-0.0681046	0.00531242	0.0499815	-0.00531242	4.20788e+06	0.750435	0.146012	G9
CG9065	FBgn0030610	2.2116	1.53176	0.0635237	-0.277906	-0.712544	-0.0635237	0.914085	0.513354	-0.513354	-2.48765	0.250289	-0.00650704	-0.112561	0.0874775	0.00650704	-0.140979	-0.00942267	-0.217049	0.00942267	0.0140958	4.31572e+07			G1
CG45068	FBgn0266438	0.347875	0.211724	0.220192	-0.211724	-0.622412	-0.640553	0.039357	-0.0127709	0.0127709	-0.0786834	-0.131458	-0.00636253	0.00636253	-0.194678	0.0515722	0.108008	-0.242576	0.0350876	-0.0350876	0.0883193	390188			G4
Hsp83	FBgn0001233	1.19474	1.04093	0.60457	-0.60457	-1.89121	-1.89221	0.168621	0.0791877	-0.0791877	-0.598061	0.0618982	-0.00619705	0.0435314	0.00619705	-0.0415043	-0.117116	0.0024724	-0.0024724	0.00787981	-0.0315996	3.73107e+09	-0.183817	-0.450597	G1
Rad17	FBgn0025808	0.138067	-0.0015937	0.154466	0.0015937	-0.775174	-1.61328	-0.0669356	-0.013714	0.013714	0.132058	0.00400379	0.0339219	0.0828966	-0.00400379	-0.00869548	-0.128527	-0.0138876	0.0487899	-0.0119451	0.0119451	8.47889e+06		-2.99703	G12
Paf-AHalpha	FBgn0025809	-0.201786	-0.302306	-0.0410535	0.185406	0.329702	0.0410535	-0.120959	-0.15329	0.120959	0.192498	-0.00444015	-0.11879	0.0131095	-0.0604823	0.0645431	0.00444015	-0.00435079	0.0513014	-0.00416579	0.00416579	1.77466e+08	-0.553919	0.343674	G11
Mgstl	FBgn0025814	0.0193326	0.0965101	-0.00628136	0.00628136	-0.274199	-1.24387	-0.17636	-0.0491808	0.0491808	0.22322	-0.110566	-0.0239029	0.110426	0.0239029	0.247955	-0.0291063	-0.00819373	0.0032027	0.0307914	-0.0032027	1.33581e+08		-0.3587	G12
Mcm6	FBgn0025815	0.00643	0.0297759	-0.00643	-0.23723	-0.290641	0.178941	0.00640191	-0.00640191	0.0382229	-0.0175155	0.031604	0.0188056	0.0333816	-0.0188056	-0.0558801	-0.0343646	0.00311797	0.0497135	-0.007572	-0.00311797	1.90277e+08	1.73833	-1.15302	G11
JTBR	FBgn0025820	0.0781814	0.0344365	-4.53074e-05	4.53074e-05	-0.63282	-1.44923	-0.0537764	0.00370279	-0.00370279	0.0747836	0.0202032	-0.0458645	0.0767868	0.0873174	-0.106077	-0.0202032	-0.0497678	-0.30373	0.135834	0.0497678	4.91312e+06			G12
HDAC3	FBgn0025825, FBtp0159837	-0.208571	-0.103861	0.103861	0.264351	0.144101	-0.873863	-0.0264784	-0.0153666	0.0153666	0.168908	-0.0985311	-0.0445101	-0.034271	0.0715361	0.155157	0.034271	-0.166067	-0.0742498	0.0841054	0.0742498	6.06195e+06			G11
Pdp	FBgn0029958	1.43307	1.05701	0.0956857	-1.22949	-0.845577	-0.0956857	0.542569	0.299231	-0.299231	-1.2856	0.0583967	-0.00595823	-0.0111346	0.0116111	-0.0171515	0.00595823	0.101176	-0.0529429	-0.0307606	0.0307606	3.81253e+06	0.752893		G5
RhoGAP1A	FBgn0025836	-0.016302	0.016302	0.104663	0.234333	-0.187021	-0.566407	-0.00836841	-0.145563	0.00836841	0.113577	-0.484986	-0.243531	-0.0605666	0.0818674	0.0605666	0.0763637	-0.326458	-0.103879	0.103879	0.263872	1.19451e+07	-0.747164	2.45414	G8
CG7326	FBgn0030970	0.67514	0.533894	0.379513	-0.379513	-1.51889	-1.53466	0.0730847	0.0486113	-0.0486113	-0.367672	0.279435	-0.00581735	0.240572	-0.303133	-0.140403	0.00581735	0.126116	0.0523261	-0.0523261	-0.204832	95770.2	2.77576	-1.45068	G2
Crag	FBgn0025864	-0.0191566	-0.0212939	0.0191566	0.255844	0.199491	-0.94899	-0.0473971	-0.1233	0.0473971	0.160738	-0.571504	-0.260735	-0.0807543	0.0807543	0.315294	0.365633	-0.443516	-0.144017	0.144017	0.328524	1.16613e+07	-0.98488	3.97824	G8
Cortactin	FBgn0025865	-0.356589	-0.123937	-0.102021	0.102021	0.308201	0.510173	-0.0554454	-0.104293	0.0554454	0.190147	-0.00213523	-0.108759	-0.098035	0.00213523	0.218158	0.389719	-0.114242	-0.0751251	0.075487	0.0751251	5.7707e+07	0.477118	1.43625	G9
CalpB	FBgn0025866	-0.0414964	0.00744805	0.0677471	0.225776	-0.00744805	-1.13481	-0.0401299	-0.0620729	0.0401299	0.160738	-0.273513	-0.121494	0.0177753	-0.0177753	0.153809	0.172888	-0.182213	-0.0216579	0.0216579	0.133199	8.98056e+06	-1.08753	2.62838	G8
Meics	FBgn0025874	0.0607105	-0.0607105	0.126328	0.101199	-0.470231	-0.849324	0.00910258	-0.0302258	0.0152964	-0.00910258	-0.624578	-0.379052	-0.117672	0.117672	0.340441	0.549752	-0.853901	-0.153627	0.153627	0.295512	47998.3		-0.494507	G8
Orc6	FBgn0023180	0.623967	0.612724	0.420654	-0.420654	-0.778026	-0.798006	0.176182	0.110717	-0.110717	-0.51666	0.058986	-0.00538358	0.0689117	0.00538358	-0.213211	-0.21844	0.0423278	0.0456478	-0.0423278	-0.0594963	1.49603e+07	0.537353	-1.00803	G4
Eph	FBgn0025936	-0.19116	-0.211866	-0.0963551	0.113525	0.0963551	0.233717	-0.0122049	-0.0297919	0.0122049	0.0964726	-0.833579	-0.352018	-0.0877695	0.0877695	0.329991	0.433094	-0.769131	-0.205161	0.205161	0.487716	2.26591e+06	-0.852294	3.11481	G10
Top3beta	FBgn0026015	-0.00202098	0.0609329	0.0618962	0.00202098	-0.190412	-0.252031	-0.0156178	-0.0528945	0.0156178	0.1076	-0.0158064	0.0834016	-0.0189663	0.0479122	0.00284848	-0.00284848	0.0344025	-0.00712853	-0.0113121	0.00712853	2.62587e+07	1.40289	-0.603901	G11
regucalcin	FBgn0030362	0.447116	0.280224	0.117907	-0.117907	-0.700256	-0.863364	0.0772216	-0.0196367	0.0196367	-0.105601	0.0952806	-0.0053336	0.0053336	0.0222291	-0.0499791	-0.0571725	0.0192182	-0.0169296	0.00373597	-0.00373597	5.42961e+07	0.496504	-0.748169	G4
Mhcl	FBgn0026059	-0.014171	0.144385	-0.224318	-0.453177	0.014171	0.813058	0.101201	-0.0172472	0.0172472	-0.283132	-0.0167651	0.0330749	0.0439242	0.0167651	-0.129522	-0.224668	-0.0111517	-0.0736446	0.0524643	0.0111517	9.01787e+06			G11
Mipp2	FBgn0026060	0.0253704	-0.0253704	0.180331	0.307609	-0.114943	-1.0682	0.00973801	-0.0356237	-0.00973801	0.154721	-0.945539	-0.505922	-0.194121	0.194121	0.514527	0.54218	-0.771225	-0.208017	0.208017	0.528949	1.34614e+06			G10
Mipp1	FBgn0026061	-1.23192	-0.131427	-0.290531	0.131427	1.80451	3.20171	0.00851236	-0.00851236	0.0249549	-0.0586989	-0.867865	0.237835	-0.803329	-0.237835	0.555482	1.71854	-0.561527	0.106413	0.0103793	-0.0103793	1.36804e+06			G7
KP78a	FBgn0026064	-1.60504	-0.810704	-0.34768	0.34768	1.96736	2.44271	0.0374747	-0.00954662	-0.00476153	0.00476153	-0.433481	0.173981	-0.203773	-0.173981	1.35319	2.72175	-0.249169	0.0375581	0.0566922	-0.0375581	2.30257e+06			G7
Gasp	FBgn0026077	-1.49958	-0.579933	-0.878863	0.579933	0.934797	1.28129	0	0	0	0	-1.18255	-0.086152	0.086152	0.795617	-0.304592	1.64326	1.3913	-1.71753	1.53153	-1.3913	3.61199e+06			G10
Nsun2	FBgn0026079	-0.268885	-0.0347994	-0.0403729	0.0347994	0.21888	0.235508	-0.0824358	-0.0756548	0.0756548	0.220079	-0.032399	-0.0335208	0.00584287	-0.00584287	0.0719966	0.0567309	-0.00688212	0.0111042	-0.0185858	0.00688212	8.22583e+07	0.422238	-0.752954	G11
Tip60	FBgn0026080	0.00905695	-0.00905695	0.141859	0.142387	-0.0718048	-0.275634	-0.0438485	-0.030107	0.030107	0.0845944	-0.364073	-0.230911	0.0884389	0.173623	0.2203	-0.0884389	-0.418369	0.016112	-0.016112	0.0218943	597362	1.05775	-0.697055	G8
tyf	FBgn0026083	0.554662	0.410225	0.176412	-0.176412	-0.568206	-0.919216	0.0822285	0.070344	-0.070344	-0.155417	1.59529	0.98056	0.265783	-0.265783	-0.612679	-0.763684	0.851588	0.405059	-0.405059	-1.32636	5.07243e+07	0.358762	-1.67874	G3
FeCH	FBgn0266268	1.52822	1.09677	0.035365	-1.10413	-0.814071	-0.035365	0.540539	0.327542	-0.327542	-1.27128	0.0244764	-0.00529158	0.0503614	0.000467113	-0.000467113	-0.0596034	0.00966479	0.030928	-0.00966479	-0.0255494	1.52639e+08			G5
dgt4	FBgn0026085	0.283478	0.223581	0.0808521	-0.0808521	-0.409726	-0.768669	0.0341147	0.117877	-0.0341147	-0.0395633	0.121348	-0.151616	0.0459484	0.00998868	-0.00998868	-0.28672	0.0994627	-0.0459715	-0.0110233	0.0110233	3.17603e+07	0.525319	0.214163	G12
Adar	FBgn0026086	0.00928249	-0.00928249	0.0932815	0.145281	-0.0954758	-0.0590808	-0.0102064	-0.0303153	0.0102064	0.114821	-0.193654	-0.517467	-0.0674956	0.336281	0.346679	0.0674956	-0.356534	-0.691401	0.427073	0.356534	183371	0.499852		G8
CG10527	FBgn0034583	1.94664	1.67893	0.955287	-0.955287	-2.63825	-2.31879	0.293611	0.164075	-0.164075	-1.2272	0.10318	-0.00528426	0.0499045	0.00528426	-0.0143583	-0.157797	1.4047e-05	0.00542596	-1.4047e-05	-0.0270108	3.90249e+08		-1.8349	G1
CG14812	FBgn0026090	-0.205327	-0.128749	-0.00172427	0.0992321	0.116699	0.00172427	-0.0777852	-0.0357175	0.0357175	0.10316	-0.0754508	-0.0026916	0.0191368	-0.0218633	0.154216	0.0026916	-0.0228898	0.115485	0.00987322	-0.00987322	5.16937e+07	0.390006		G11
CG7277	FBgn0031713	0.719051	0.707733	0.382388	-0.382388	-0.938673	-1.15701	0.0953235	0.102227	-0.0953235	-0.298023	0.0750597	-0.00514008	0.0249812	0.00514008	-0.116953	-0.129471	0.0472995	-0.000942806	0.000942806	-0.058408	3.01003e+07	1.63747	-2.17621	G4
CG4594	FBgn0032161	1.28594	1.06343	0.749401	-0.749401	-1.98641	-1.93166	0.151406	0.122978	-0.122978	-0.919597	0.0859814	-0.00513643	-0.00486036	0.0267205	0.00486036	-0.0383718	0.0470718	-0.00373127	0.00116702	-0.00116702	2.6412e+07		-2.75036	G1
lin-52	FBgn0029800	0.464258	0.396829	0.220238	-0.220238	-0.752774	-0.38868	0.150962	0.0489786	-0.0489786	-0.201508	0.0051205	-0.0051205	-0.146032	-0.0601119	0.171214	0.282224	-0.0363388	-0.0411558	0.0363388	0.160408	3.13028e+06	2.1754	-0.238669	G4
BCL7-like	FBgn0026149	0.0408925	-0.0408925	0.137962	0.243991	-0.100884	-0.27662	-0.0948061	-0.0719403	0.0719403	0.19803	-0.309052	0.0217767	-0.0658568	-0.0217767	0.108436	0.176936	-0.0693934	0.0573487	-0.0232868	0.0232868	3.9368e+07	-0.655169	1.27311	G11
ApepP	FBgn0026150	-0.24074	-0.213942	-0.0276337	0.125632	0.283002	0.0276337	-0.0409743	-0.0370858	0.0370858	0.184445	-0.103881	-0.0350937	0.0191964	-0.00273655	0.00273655	0.0313989	-0.00164874	0.0338482	-0.0441892	0.00164874	2.59695e+08	-1.31152	0.457752	G11
siz	FBgn0026179	-0.360546	-0.258956	-0.158858	0.158858	0.71381	1.16858	-0.0188424	-0.147595	0.0405458	0.0188424	0.018561	-0.0261521	-0.018561	-0.040302	0.143928	0.173942	-0.0174393	-0.0369881	0.0174393	0.0730794	3.84692e+06			G9
Rok	FBgn0026181, FBgn0260798	0.00257129	0.0530787	-0.00257129	0.0873769	-0.0072531	-0.0371657	-0.0094334	-0.219696	0.0094334	0.0594666	0.0262727	-0.0105219	0.0105219	0.0672467	-0.0709693	-0.0632837	-0.000394449	-0.0140525	0.0208732	0.000394449	2.59604e+07			G11
prominin-like	FBgn0026189	-0.242975	-0.10356	-0.123213	0.10356	0.25166	0.192782	-0.0231047	-0.0623556	0.0231047	0.14385	0.0529731	0.0721257	0.00615803	-0.0726786	-0.00615803	-0.242254	0.0845089	0.0929157	-0.0845089	-0.211501	3.89626e+06	-1.85191	2.82144	G11
par-6	FBgn0026192	0.0109438	-0.0578632	0.114786	0.202263	-0.0109438	-0.720004	-0.0447347	-0.0316469	0.0316469	0.121148	0.0442111	-0.119009	-0.0866141	0.000434345	0.0683629	-0.000434345	-0.0200761	-0.088058	0.029435	0.0200761	3.56186e+07	1.86226	0.582902	G11
nop5	FBgn0026196	0.105052	-0.00625711	-0.17802	-0.216351	0.00625711	0.193076	0.191415	0.0550653	-0.0550653	-0.0923489	-0.0401855	0.0112201	-0.0207037	-0.0112201	0.0705508	0.0954793	0.0148569	0.0116986	-0.0776723	-0.0116986	9.03701e+07			G11
myo	FBgn0026199	-0.0394047	-0.160521	0.0394047	0.228697	0.289589	-0.642277	-0.0935686	0.00335832	-0.00335832	0.0611929	-0.87284	-0.482377	-0.117782	0.117782	0.311487	0.5384	-0.665748	-0.232346	0.232346	0.512328	366899	-0.0903147	2.90059	G10
mei-P26	FBgn0026206, FBal0095291	0.759278	0.652117	0.385261	-0.385261	-1.27016	-1.65311	0.189051	0.0500236	-0.0500236	-0.282072	1.66977	1.20726	0.311417	-0.311417	-0.511556	-0.475095	0.644596	0.335294	-0.335294	-1.15929	696646	1.43564	0.689453	G3
mbo	FBgn0026207	-0.324468	-0.251245	-0.0727425	0.0727425	0.247079	0.352687	-0.131537	-0.0125356	0.0125356	0.167527	-0.049695	-0.0395538	-0.0197165	0.0197165	0.0312305	0.137567	-0.000619907	-0.00805976	0.000619907	0.0268955	5.37582e+07	-0.28392	-0.0323586	G11
gus	FBgn0026238, FBgn0270927	0.0332144	-0.0332144	0.191619	0.325441	-0.12559	-1.03166	-0.0760707	-0.041458	0.041458	0.142356	-0.449243	-0.224325	0.224325	0.277094	0.26627	-0.369532	-0.933785	-0.263543	0.263543	0.292324	2.55623e+07	-1.16922	2.99868	G8
gukh	FBgn0026239	0.117074	0.208706	-0.179117	-0.668461	-0.117074	0.989761	0.156706	-0.00477131	0.00477131	-0.323341	-0.0106128	0.0106128	-0.100121	-0.0411203	0.226617	0.570571	-0.142446	-0.120323	0.211606	0.120323	16135.1	2.43994		G9
eIF-1A	FBgn0026250	-0.00933541	0.135708	0.143743	0.00933541	-0.182367	-0.0445228	-0.0104828	-0.00393664	0.00393664	0.00605703	0.120496	0.0867329	-0.00903447	0.00903447	-0.0107269	-0.0528231	0.0288296	0.040962	-0.0360375	-0.0288296	2.31923e+08	-0.559902	1.15123	G11
msk	FBgn0026252	0.129389	0.0468079	0.0929946	-0.0468079	-0.84413	-1.87316	0.0240072	-0.0380525	-0.00728082	0.00728082	-0.0396189	0.016297	0.0701968	0.0801857	-0.016297	-0.0773794	0.0118906	-0.0663686	-0.00552166	0.00552166	1.87667e+08	-0.587073	1.95708	G12
cav	FBgn0026257, FBal0150540	-0.037866	-0.0981553	0.037866	0.217284	0.0392532	-0.475641	-0.129109	-0.0289191	0.0289191	0.134444	0.0619195	-0.102375	-0.0619195	0.0953015	0.0701024	-0.0670874	0.0529665	-0.179352	0.0280998	-0.0280998	2.14455e+06	0.95926	-1.25263	G11
eIF5B	FBgn0026259	0.155629	0.184572	0.116232	-0.116232	-0.458684	-0.466206	0.0671278	-0.02624	-0.0084352	0.0084352	0.0297914	0.0566869	-0.00732947	0.00732947	-0.020522	-0.104912	-0.0031128	0.026592	-0.0107799	0.0031128	9.96268e+07	-0.820353	1.84784	G12
eIF-2beta	FBgn0004926	0.875454	0.649986	-0.0866991	-1.16287	-0.879602	0.0866991	0.380015	0.227374	-0.227374	-1.15083	0.00508022	-0.00508022	0.0327139	0.00527554	-0.0100229	-0.0518445	-0.0120388	0.0343137	0.0120388	-0.0241806	4.29669e+08	-0.330436	0.976676	G5
bip2	FBgn0026262	0.0292314	-0.138508	-0.110511	-0.0292314	0.241317	0.483118	0.190487	0.0369431	-0.0369431	-0.14012	-0.433058	-0.204391	-0.0116739	0.0116739	0.144115	0.364016	-0.320824	-0.165881	0.165881	0.219371	3.73177e+06	-1.31639	1.54209	G9
Pglym78	FBgn0014869	0.819031	0.689876	0.301156	-0.301156	-1.781	-3.06273	0.11022	0.122993	-0.11022	-0.284069	0.00509122	-0.00504493	0.0575722	0.00504493	-0.0631273	-0.0945966	0.0333492	0.0539564	-0.0333492	-0.0341449	7.371e+08	-0.547254	-0.759339	G2
X11L	FBgn0026313	0.019906	-0.019906	0.05556	0.0941438	-0.602829	-1.15192	-0.0640319	-0.12397	0.0640319	0.141043	0.279688	0.120338	0.096771	-0.096771	-0.191043	-0.55166	0.0614422	0.0149264	-0.0149264	-0.151784	1.50115e+06	-0.443773		G12
Ugt35a	FBgn0026315	-0.0340887	-0.0192976	0.203772	0.341569	0.0192976	-0.660684	-0.132533	-0.0561818	0.0561818	0.237609	-0.0332036	-0.0954419	0.0949931	0.0267102	-0.0267102	0.0666097	-0.0177909	-0.219338	0.0380623	0.0177909	2.16886e+06			G12
Ubc10	FBgn0026316	0.0230686	-0.020644	0.020644	0.119772	-0.271548	-1.01593	-0.0273634	-0.0128213	0.0128213	0.123095	-0.0858151	-0.130293	0.00608628	-0.00608628	0.0293756	0.0210779	-0.0321715	-0.113816	0.0431491	0.0321715	2.28593e+08	-0.15361	0.945247	G12
Tsc1	FBgn0026317	-0.143613	-0.0867757	0.0867757	0.533159	0.425485	-0.887236	0.0007358	-0.400443	-0.0007358	0.181052	-0.375188	-0.180743	-0.0360584	0.0360584	0.132106	0.106491	-0.272843	-0.0869152	0.0869152	0.217379	8.10594e+06	-2.1633	2.12168	G8
Traf4	FBgn0026319	-1.11341	-0.40273	-0.164428	0.164428	2.01873	3.30527	0.0101922	-0.0841718	0.0665176	-0.0101922	-0.422721	0.195951	-0.195951	-0.222423	0.63002	1.97203	0.289221	-0.266679	0.148359	-0.148359	60827.7			G7
Tak1	FBgn0026323, FBal0126475	-0.127124	-0.0446557	0.0446557	0.21705	0.246126	-0.347486	-0.0217502	-0.108924	0.0217502	0.197049	-0.129922	-0.0477414	0.0314604	0.132132	0.00787657	-0.00787657	-0.115495	-0.109812	0.109812	0.118018	1.26557e+07	-1.71431		G11
Taf10b	FBgn0026324	-0.262872	-0.16085	-0.0816567	0.0816567	0.391346	0.49598	-0.186596	0.00811721	-0.00811721	0.106663	-0.276404	-0.0481353	-0.0688815	0.0481353	0.300156	0.437046	-0.0101771	-0.0669168	0.0101771	0.0444153	7.20284e+06	-0.816178	-0.257865	G9
Mad1	FBgn0026326, FBal0044913	-0.131476	-0.17938	-0.0265941	0.195139	0.293243	0.0265941	-0.0501626	-0.0297374	0.0297374	0.135126	-0.112529	-0.0692253	-0.0445005	0.0445005	0.100774	0.169088	-0.0610342	-0.052219	0.0529053	0.052219	3.17022e+07	-0.552577	0.340206	G11
CG14615	FBgn0031184	0.53175	0.381668	0.316987	-0.316987	-1.00906	-1.18989	0.141651	0.040348	-0.040348	-0.44564	0.122644	-0.0048277	0.0185468	0.0048277	-0.093371	-0.166463	0.0763589	-0.0319808	0.0319808	-0.0325352	3.03251e+06			G4
SAK	FBgn0026371	-0.00182228	-0.110683	0.00182228	-0.0480672	0.304223	0.652993	0.00784136	-0.0276719	-0.00784136	0.0281318	-0.580763	-0.0595263	0.156202	-0.106832	0.0595263	0.495129	-0.259722	-0.225206	0.237632	0.225206	42358.1	-1.3253	1.73792	G9
RpL23A	FBgn0026372	-0.263127	-0.286159	-0.145237	0.145237	0.530309	0.612184	-0.228162	-0.458529	0.228162	0.434703	0.103549	0.12234	0.0397555	-0.0415459	-0.0397555	-0.108905	0.029931	0.0637466	-0.029931	-0.0723538	2.31753e+09	-0.13387	0.730866	G11
RpII33	FBgn0026373	-0.212855	-0.0828228	-0.0227478	0.0227478	0.26986	0.440606	-0.107251	-0.0509156	0.0509156	0.194516	-0.0589522	0.0474506	-0.0400826	0.0179173	-0.0179173	0.0717388	-0.00343954	0.0360101	0.00343954	-0.0246386	5.70641e+07	-0.102031	0.221469	G11
RhoGAPp190	FBgn0026375	-0.250669	-0.173832	-0.0068137	0.26998	0.382429	0.0068137	0.00170186	-0.234866	-0.00170186	0.134373	-0.442507	-0.209987	-0.0681481	0.0681481	0.202227	0.271108	-0.237493	-0.0717958	0.0717958	0.120619	1.28587e+07	-0.529889	0.513256	G8
Rgl	FBgn0026376	-0.106635	-0.0422663	0.0422663	0.206214	0.120087	-0.0955884	-0.0533324	0.0133009	-0.0133009	0.0772267	0.0507963	-0.0507963	-0.0507963	0.326203	0.210366	-0.064899	-0.595463	-0.203925	0.203925	0.524537	63591	-1.13524		G8
Rep	FBgn0026378	0.0457495	-0.0457495	0.156905	0.0584697	-0.324482	-0.242447	-0.120515	-0.000220695	0.000220695	0.0547031	-0.0365014	0.00857609	-0.0259347	0.0897097	-0.00857609	0.0650529	-0.034652	-0.0426819	0.034652	0.0483559	1.95169e+07	-0.0865251	0.0427364	G12
Pten	FBgn0026379	0.104152	-0.0958952	0.0958952	0.191318	-0.151932	-0.72223	0.0437339	-0.0303614	-0.0446449	0.0303614	-1.15594	-0.712062	-0.255797	0.255797	0.675531	0.695848	-0.78434	-0.413358	0.413358	0.979279	1.47394e+06	1.69705		G10
Prosbeta3	FBgn0026380	-0.0487874	-0.0842726	0.0487874	0.164812	0.0703779	-0.808499	-0.0804571	-0.0267487	0.0267487	0.136797	0.00104105	0.0496665	-0.0248167	-0.0844463	0.0475566	-0.00104105	-0.00812045	0.0497692	-0.0207572	0.00812045	5.0361e+08	-0.127537	-0.861107	G11
Noa36	FBgn0026400	-0.04663	0.00494255	0.0447071	0.21136	-0.00494255	-0.749438	-0.144039	-0.0327557	0.0327557	0.165519	-0.0968167	-0.0559809	-0.00896918	0.042014	0.0319804	0.00896918	-0.00275129	0.00275129	-0.0428129	0.0444523	6.16799e+07	0.216459	0.0193885	G12
Nipped-B	FBgn0026401	0.0928329	-0.128483	-0.0512159	0.0550949	0.0512159	-0.412776	0.198145	0.0536353	-0.0536353	-0.142704	-0.270623	-0.144142	-0.011474	0.011474	0.0386524	0.0702986	-0.139735	-0.0467608	0.0467608	0.129877	1.62744e+07	-0.957055	1.62676	G11
Cas	FBgn0004878, FBgn0022213	0.3735	0.295047	0.324099	-0.295047	-1.64071	-1.39103	0.071846	0.0080545	-0.0080545	-0.280101	0.0190586	-0.00481757	0.0522637	0.00481757	-0.0259229	-0.0967967	0.0206317	0.00342504	-0.0113146	-0.00342504	3.18773e+08	0.124187	-1.15956	G2
Ndg	FBgn0026403	-1.17359	-0.182318	-1.22678	0.182318	0.311528	0.946402	0	0	0	0	-1.06022	-0.0471637	-0.506189	0.0471637	0.0921111	1.09653	0.603579	-0.858152	0.657686	-0.603579	62956.6			G6
Dronc	FBgn0026404	-0.0326782	0.0025388	0.0921707	0.236197	-0.0025388	-1.69517	-0.014646	-0.0415214	0.014646	0.160037	-1.01337	-0.510486	-0.136951	0.136951	0.407375	0.522199	-0.692509	-0.185833	0.185833	0.58702	3.24136e+06	-0.103683		G10
Mpcp	FBgn0026409	-0.0201954	-0.0015452	0.0015452	0.0147648	0.0186504	-0.0365338	0.00126933	-0.0347974	-0.00126933	0.0202957	0.0206459	0.0418209	0.037791	-0.0206459	-0.0281735	-0.0908914	0.0107539	-0.00908974	0.00908974	-0.0254142	7.08808e+08	-1.14084	0.529127	G11
Idgf4	FBgn0026415	-0.146334	-0.057544	0.057544	0.246977	0.238932	-0.309627	-0.0797886	-0.101772	0.0797886	0.299212	0.0951612	-0.0982922	-0.0702255	0.00640881	0.0147428	-0.00640881	0.0207404	-0.0914821	-0.00540491	0.00540491	2.44613e+08	-1.73994	1.27039	G11
Hus1-like	FBgn0026417	-0.459408	-0.268558	-0.152378	0.152378	0.566361	0.844814	0.00177706	-0.085446	-0.00177706	0.0660706	0.0216686	-0.0757972	0.0707662	-0.0216686	-0.0383667	0.098526	0.00913636	-0.00913636	-0.0149993	0.102607	5.61596e+06			G11
CG10194	FBgn0032790	1.04081	1.04237	0.799944	-0.799944	-1.37071	-1.21485	0.0949297	0.159456	-0.0949297	-0.819501	0.0099801	-0.00479913	0.0234044	-0.0471105	0.00479913	-0.108644	0.0878486	-0.0197614	-0.0196567	0.0196567	8.06944e+06			G1
Su(var)2-HP2	FBgn0026427	-0.0167069	-0.0405762	0.06145	0.155466	0.0167069	-0.0346154	-0.0209117	-0.142898	0.0209117	0.0835902	-0.349595	-0.216585	-0.0980027	0.0980027	0.209312	0.200913	-0.312268	-0.18316	0.18316	0.267821	2.5885e+06	-1.26455	2.33727	G8
Synj	FBgn0034691	0.745213	0.718587	0.403336	-0.403336	-1.3252	-1.75766	0.158895	0.0317143	-0.0317143	-0.395049	0.00467785	-0.00467785	0.0295954	0.0147346	-0.0946662	-0.155317	0.0187126	0.0263182	-0.0187126	-0.0829166	2.41513e+07		-2.76859	G2
mRpL21	FBgn0036853	0.388975	0.377061	0.229878	-0.229878	-1.21772	-1.11419	0.110013	-0.0324551	0.0324551	-0.164588	0.220677	-0.00467533	0.00467533	-0.144996	0.00559395	-0.119734	-0.0456243	-0.0316457	0.0323991	0.0316457	4.30567e+07	2.08951	-1.99722	G4
Grip75	FBgn0026431	-0.194353	-0.118519	0.0690995	0.248947	0.418118	-0.0690995	-0.0212541	-0.0588072	0.0212541	0.156128	0.163253	-0.0361533	0.0476695	-0.00405691	0.00405691	-0.0871451	0.107755	-0.0859875	-0.0139083	0.0139083	1.26115e+07	0.580488	-1.83333	G11
Grip163	FBgn0026432	0.0491652	-0.0491652	0.0909961	0.0700946	-0.438517	-0.418766	-0.024422	-0.136669	0.024422	0.0446967	0.168098	-0.0172934	0.0876722	0.0172934	-0.11064	-0.142432	0.0503265	-0.0214723	0.0214031	-0.0214031	4.88009e+06	-0.178881	-0.36716	G12
CG5525	FBgn0032444	0.39001	0.373081	0.198826	-0.198826	-0.828063	-1.1584	0.0635071	-0.00817705	0.00817705	-0.154966	0.0227285	-0.00466905	0.0602871	0.00466905	-0.0542495	-0.0833646	0.0266924	0.0426322	-0.0287065	-0.0266924	1.23181e+09	0.899805	-1.30286	G4
ear	FBgn0026441	-0.00249422	-0.0334465	0.070926	0.264452	0.00249422	-0.706036	-0.105145	-0.0523409	0.0523409	0.140161	-0.614662	-0.293355	-0.0565026	0.0565026	0.246255	0.172051	-0.538903	-0.139872	0.139872	0.30849	3.17961e+06	-0.777403	2.44806	G8
CG12123	FBgn0030039	2.58037	1.99454	0.804606	-0.804606	-1.84663	-2.01574	0.635406	0.376785	-0.376785	-1.77923	0.227062	-0.00463498	0.0660457	0.00463498	-0.0633247	-0.114697	0.0002177	0.0428958	-0.0002177	-0.116475	2.19241e+07			G1
Dek	FBgn0026533, FBgn0025936	-0.1105	-0.0847769	0.0847769	0.292703	0.30618	-0.15744	-0.040205	-0.0272679	0.0272679	0.223335	-0.399037	-0.143265	-0.0803183	0.0803183	0.286674	0.321859	-0.261827	-0.0709283	0.0709283	0.146472	1.0022e+08	-1.19887	2.62154	G8
CG1307	FBgn0026566	-0.139791	-0.069588	0.069588	0.134915	0.112592	-0.551996	-0.0941446	-0.0762049	0.0762049	0.227291	-0.0883036	-0.0487841	-0.00922834	0.00922834	0.0209118	0.106245	-0.0496115	-0.0710634	0.0496115	0.0535714	1.30189e+08	-1.07219	1.75055	G11
CG5704	FBgn0026570	-0.0578085	0.0578085	0.123499	0.304222	-0.139314	-1.80246	-0.0461353	-0.00481464	0.00481464	0.138574	0.013898	-0.013898	-0.0167389	-0.074764	0.111081	0.0658461	0.146629	0.00210094	-0.00210094	-0.0141275	2.18299e+06		-0.440272	G12
ADD1	FBgn0026573	0.00348425	-0.00348425	0.120395	0.168343	-0.0613018	-0.244041	-0.0687751	-0.057542	0.057542	0.160067	-0.36316	-0.218852	-0.0735492	0.0735492	0.223138	0.203165	-0.3724	-0.148966	0.148966	0.237475	1.95944e+06	0.239937	0.896741	G8
hang	FBgn0026575	-0.0465643	-0.0594337	0.0465643	0.312598	0.250848	-0.287483	0.00333979	-0.0836469	-0.00333979	0.163769	-0.843974	-0.385517	-0.0912309	0.0912309	0.469854	0.572388	-0.780447	-0.215857	0.215857	0.544379	5.89967e+06	-0.786622	3.93381	G10
CG5991	FBgn0026576	0.000838354	-0.000838354	0.0684741	0.10581	-0.479893	-1.34274	-0.0634757	-0.0538128	0.0538128	0.112912	-0.0967808	0.137418	0.0260007	0.24941	-0.0707141	-0.0260007	-0.0497569	-0.0210539	0.0505084	0.0210539	5.36382e+07	0.109944	-0.494866	G12
CG8677	FBgn0026577	-0.0860784	-0.091751	-0.0389237	0.0825577	0.109007	0.0389237	0.17522	-0.206394	-0.02512	0.02512	-0.441314	-0.142083	-0.061821	0.061821	0.174702	0.359755	-0.260254	-0.111771	0.111771	0.226286	3.11212e+06	-0.524624	2.30464	G9
Hmg-2	FBgn0026582	0.000905871	-0.000905871	0.133903	0.172733	-0.0931081	-1.28468	-0.164881	-0.0718579	0.0718579	0.218624	-0.397091	-0.209683	-0.0346256	0.0889436	0.110211	0.0346256	-0.259952	-0.0955051	0.0955051	0.222005	4.27101e+06	-0.754777	0.917132	G8
CG3226	FBgn0029882	0.543894	0.444079	0.203454	-0.203454	-0.404704	-0.533895	0.168683	0.101572	-0.101572	-0.432792	0.00453506	-0.00453506	0.0229401	0.00601438	-0.0285047	-0.0500762	0.0441843	-0.0567107	0.0252388	-0.0252388	5.1838e+08	0.502404	-1.36555	G4
Axn	FBgn0026597	-0.177759	-0.0696125	0.0696125	0.293451	0.279057	-0.237118	-0.0556876	-0.132446	0.0556876	0.219771	-0.815981	-0.341274	-0.11065	0.160992	0.11065	0.386897	-0.523928	-0.227822	0.227822	0.402235	1.59101e+06	-0.487607		G8
Apc2	FBgn0026598, FBgn0002791	-0.143208	-0.0855233	0.0855233	0.282478	0.188614	-0.646514	-0.0549676	-0.167527	0.0549676	0.155697	-0.321333	-0.202311	-0.0436972	0.0436972	0.188569	0.117124	-0.35939	-0.105791	0.105791	0.229483	6.32951e+06	-1.63462	3.48554	G8
Tim23	FBgn0267976	1.22886	0.96219	0.508108	-0.831457	-1.2097	-0.508108	0.297972	0.187314	-0.187314	-1.06909	0.0785536	-0.00439866	0.0223221	0.00439866	-0.134637	-0.0880603	0.11345	0.00526204	-0.00526204	-0.0289956	4.95991e+07	0.67877	-0.26793	G1
Ppat-Dpck	FBgn0035632	0.804479	0.683789	0.336527	-0.336527	-1.06631	-1.07012	0.151073	0.104368	-0.104368	-0.447667	0.0500195	-0.0042621	-0.00305447	0.00725545	0.00305447	-0.0343457	0.0266054	0.000133151	-0.000133151	-0.0495296	1.29496e+07			G4
alpha-Man-IIb	FBgn0026616	-0.0934638	-0.0590015	0.0590015	0.26402	0.14535	-0.535021	-0.00403336	-0.0702246	0.00403336	0.155958	-0.847006	-0.318412	-0.104328	0.104328	0.344886	0.572333	-0.736641	-0.164828	0.164828	0.41905	3.35356e+06	-1.18296	4.97573	G10
Taz	FBgn0026619, FBgn0039183	-0.0291611	0.0291611	0.15585	0.0601323	-0.578939	-0.995612	-0.109139	0.0125231	-0.0125231	0.170835	-0.161011	0.00198118	0.11825	-0.00198118	0.0788378	-0.0245753	-0.139257	0.011599	-0.011599	0.0250853	7.60915e+06	-0.724469	1.37967	G12
tacc	FBgn0026620	0.0843728	0.0881665	0.0906043	-0.0843728	-0.690671	-0.415408	0.0848169	-0.00713228	0.00349777	-0.00349777	0.143027	0.0102806	-0.0102806	0.0292194	-0.0802168	-0.302675	0.102105	-0.014283	0.014283	-0.0463014	8.77424e+07	-0.0389882	-0.470698	G12
nes	FBgn0026630	-0.0130865	0.0130865	0.112567	0.0796236	-0.548315	-0.791789	-0.0391352	-0.0358609	0.0358609	0.0850948	-0.0441747	-0.0152039	0.0152039	0.078392	0.0970864	-0.0635343	-0.0651763	-0.104036	0.0651763	0.0737046	1.03417e+07	1.76286	0.614724	G12
CG9422	FBgn0033092	0.360074	0.281361	0.17658	-0.17658	-1.04984	-1.13641	0.025819	-0.00563238	0.00563238	-0.152851	0.108226	-0.00406203	0.00406203	0.0168323	-0.179258	-0.201662	0.0432384	0.0496806	-0.0732555	-0.0432384	4.49795e+06			G4
IntS4	FBgn0026679	0.188692	0.176457	0.158984	-0.158984	-0.741659	-0.411613	-0.00869719	-0.0318471	0.0502774	0.00869719	-0.0906952	0.0131957	0.0441595	0.0945136	-0.0248387	-0.0131957	-0.0592729	-0.0106639	0.0106639	0.0598292	9.60273e+06	-1.2489	0.590127	G12
fu12	FBgn0026718	0.451532	0.338553	0.351435	-0.338553	-2.23631	-3.60945	0.0979134	0.0760835	-0.0760835	-0.286268	0.837098	0.590271	0.275079	-0.275079	-0.710898	-0.834089	0.606431	0.101422	-0.101422	-0.445628	821771			G3
fat-spondin	FBgn0026721	-1.02029	-0.165382	-0.993817	0.165382	0.604202	1.05137	-0.0264744	0.0264744	0.0264744	-0.124085	-0.00109274	0.00109274	-0.0231317	0.0165692	-0.158971	0.0491468	-0.0625342	-0.0401367	0.0675041	0.0401367	1.22126e+06			G9
drosha	FBgn0026722	-0.294225	-0.198147	-0.0356931	0.13679	0.22196	0.0356931	-0.0151145	-0.204253	0.0151145	0.17309	-0.0478559	-0.00713245	0.00713245	-0.00720377	0.0357307	0.204871	-0.0604353	0.0124639	-0.0124639	0.0314551	3.36506e+06	1.03076	-0.0901987	G11
CG6171	FBgn0026737	-0.0316427	0.0316427	0.106852	0.141712	-0.374387	-1.10352	-0.118184	-0.0280834	0.0280834	0.171005	-0.369462	-0.291084	0.00233274	0.223696	0.080625	-0.00233274	-0.155424	-0.0784944	0.0784944	0.278621	2.68963e+06	-0.714127	1.71657	G8
CG42498	FBgn0260224	0.762009	0.63332	0.426825	-0.426825	-1.03712	-1.44215	0.0731517	0.11609	-0.0731517	-0.517813	0.00382679	-0.00382679	0.0392072	0.0671996	-0.0286347	-0.118878	-0.145807	-0.0682259	0.0682259	0.0695404	5.80086e+07			G2
mRpL18	FBgn0026741	0.161578	-0.00849287	0.105834	-0.146545	0.00849287	-0.143697	-0.018865	0.0483555	-0.111892	0.018865	-0.00569414	0.00569414	0.0152484	0.054854	-0.12289	-0.128139	0.0726988	-0.0151276	0.0151276	-0.0453485	6.5609e+07	1.69541	-0.996866	G11
XRCC1	FBgn0026751	0.0599282	-0.0451779	0.0451779	0.130266	-0.372734	-0.874141	-0.0369099	-0.0949272	0.0369099	0.168032	-0.416794	-0.0871529	-0.0679019	0.0679019	0.168664	0.175771	-0.244078	-0.0758276	0.0758276	0.208944	1.41626e+07	-1.15842	1.37529	G8
CG3793	FBgn0028507	0.509379	0.381717	0.0851748	-0.448745	-0.61758	-0.0851748	0.164855	0.0557651	-0.0557651	-0.450872	0.0818017	-0.00381061	0.00641437	0.00381061	-0.0853227	-0.0306953	0.0442225	0.00512821	-0.00512821	-0.0419342	1.39323e+07	2.49181	-0.704391	G4
Rad23	FBgn0026777	-0.0738079	-0.0757179	0.100367	0.229285	0.0738079	-0.451525	-0.0824005	-0.0158754	0.0158754	0.13188	-0.276787	-0.142149	-0.0696023	0.0696023	0.242408	0.285763	-0.2112	-0.101866	0.101866	0.234981	1.24111e+08	-0.460307	2.95622	G8
Ku80	FBgn0041627	0.793229	0.557287	0.447927	-0.504215	-0.895324	-0.447927	0.0477328	0.0598151	-0.0477328	-0.481874	0.0322724	-0.00378368	0.0816289	-0.0800051	0.00378368	-0.175027	0.0126009	-0.000334311	0.000334311	-0.0557966	1.31709e+07			G4
CG8135	FBgn0037689	0.33514	0.183613	-0.183613	-1.14375	-0.853761	0.232095	0.399474	0.0682176	-0.0682176	-0.910745	0.192133	-0.00359737	0.0729101	-0.0727519	0.00359737	-0.0843905	0.0235663	0.0971252	-0.0235663	-0.15808	7.54413e+06			G5
Thd1	FBgn0026869	-0.0227587	0.00500596	-0.00500596	0.340972	0.0459322	-1.19731	0.0519399	-0.0993427	-0.0519399	0.0609719	-0.349278	-0.0032921	0.0032921	0.0485588	0.0689815	-0.512364	-0.35973	-0.0686569	0.094991	0.0686569	156658	-2.05223	3.29836	G12
EndoG	FBgn0289744	1.3135	1.05599	0.294727	-0.916245	-0.79098	-0.294727	0.445291	0.14969	-0.14969	-0.92329	0.027138	-0.00356251	-0.0497251	0.0624655	-0.0237255	0.00356251	-0.0194648	-0.157828	0.0774298	0.0194648	5.05412e+06			G1
didum	FBgn0261397	0.965689	0.790541	0.44121	-0.44121	-1.33735	-1.54675	0.276004	0.0610356	-0.0610356	-0.438111	0.0658736	-0.00355307	0.0285926	0.00355307	-0.106819	-0.18668	0.00288137	-0.065111	0.0135955	-0.00288137	5.88513e+06		1.36859	G2
CG13364	FBgn0026879	-0.204681	-0.311285	-0.0763361	0.0763361	0.190957	0.46118	-0.243553	-0.0644564	0.0644564	0.12959	0.198178	-0.0128406	0.0454814	-0.0594398	0.0128406	-0.120735	0.167267	0.027169	-0.0986217	-0.027169	2.46363e+08	-1.50559	0.216589	G11
STUB1	FBgn0027052	-0.0194154	-0.096181	0.125662	0.327864	0.0194154	-1.65156	-0.00748891	0.00748891	-0.0245844	0.123561	-0.313657	-0.129737	-0.0364696	0.0694731	0.0597351	0.0364696	-0.235601	-0.0688719	0.0688719	0.129654	7.06047e+07			G8
CSN5	FBgn0027053	-0.100313	-0.0745366	0.0745366	0.193401	0.278385	-0.368415	-0.0659086	-0.0479865	0.0479865	0.166754	0.244879	0.355359	-0.340522	-0.108953	-0.171912	0.108953	-0.267169	-0.0730262	0.0730262	0.319125	5.13113e+06	0.414861	-0.803658	G11
CSN4	FBgn0027054	-0.159097	-0.0551999	0.0551999	0.195377	0.175212	-0.191807	-0.0977733	-0.0478566	0.0478566	0.204513	-0.035887	0.00211331	-0.00211331	0.0394749	0.0154038	-0.0477929	-0.00210039	0.00210039	0.00422515	-0.00454517	1.44302e+08	-0.566598	0.677374	G11
CSN3	FBgn0027055	-0.0808702	-0.0864168	0.0808702	0.20235	0.223019	-0.562925	-0.126172	-0.0900882	0.0900882	0.170847	-0.0528893	-0.0244073	0.0244073	0.0775921	-0.0299312	0.0422193	-0.0119842	-0.0113192	0.0113192	0.0400966	1.04313e+08	0.266893	-0.874224	G11
CSN1b	FBgn0027057	-0.060588	-0.13731	0.060588	0.252168	0.320224	-0.290101	-0.0946611	-0.067572	0.067572	0.21351	-0.0446149	0.00674252	0.0497417	0.102743	-0.0241973	-0.00674252	-0.0161606	-0.0649003	0.0161606	0.0511565	5.56658e+07	-0.165978	-0.817227	G11
Eb1	FBgn0027066	-0.354428	-0.257813	-0.0834569	0.0834569	0.347359	0.479688	-0.0210472	-0.0142352	0.0142352	0.211451	-0.0801721	-0.0107206	-0.0431442	0.0107206	0.0746118	0.103567	-0.0403517	0.0103456	-0.0103456	0.0277941	3.80583e+08	-0.537866	0.771102	G11
CG17322	FBgn0027070	0.00473486	-0.00473486	0.116354	0.163845	-0.259066	-1.77899	-0.0389839	-0.0717498	0.0389839	0.123299	-0.0149968	0.0203925	0.0227212	0.0149968	-0.0295949	-0.051872	0.0147785	0.00962622	-0.00962622	-0.0227173	7.91821e+07		-0.204426	G12
Herp	FBgn0031950	0.838778	0.649754	0.297454	-1.10814	-1.13525	-0.297454	0.176206	0.12927	-0.12927	-1.16153	0.191348	-0.00346802	-0.0422241	-0.20059	0.0841993	0.00346802	-0.0893304	-0.0939768	0.0893304	0.0934232	790421	2.4257	-0.962907	G4
TyrRS	FBgn0027080	-0.248806	-0.102241	-0.0322149	0.0322149	0.158841	0.203216	-0.0992574	-0.0697156	0.0697156	0.194648	0.0499862	0.0350381	-0.0107126	-3.63952e-05	3.63952e-05	-0.0658163	0.028473	-0.0134946	0.00656895	-0.00656895	3.28255e+08			G11
ThrRS	FBgn0027081	-0.088273	-0.0193858	0.028272	0.130903	0.0193858	-0.611971	-0.11049	-0.0354706	0.0354706	0.124328	0.0483885	0.0382142	0.00877427	-0.00877427	-0.0110678	-0.0380839	0.0190949	0.0358183	-0.0345677	-0.0190949	3.52175e+08			G11
ProRS-m	FBgn0027082	0.0119931	-0.0119931	0.0499776	0.0306611	-0.0349556	-0.431333	-0.0519498	-0.0314054	0.0314054	0.0320598	0.0297693	0.0238227	0.0103701	-0.0553565	-0.0174223	-0.0103701	0.0160497	0.00816454	-0.0114527	-0.00816454	1.16507e+07			G11
MetRS-m	FBgn0027083	-0.17957	-0.0194879	0.0194879	0.189631	0.266113	-0.231352	-0.0493502	-0.145204	0.0493502	0.206368	0.0314026	-0.119346	-0.0664355	0.121902	0.000691303	-0.000691303	-0.0455184	-0.157079	0.0890934	0.0455184	3.14097e+07			G11
LysRS	FBgn0027084	0.00268458	0.0831939	-0.00268458	0.106515	-0.137393	-1.03781	-0.0509518	-0.048517	0.048517	0.183499	0.0318997	-0.000434209	-0.0278042	0.00932593	0.000434209	-0.108318	0.0386871	-0.00812275	0.00812275	-0.0126006	3.12429e+08			G12
CG4552	FBgn0031304	0.427186	0.375697	0.233404	-0.233404	-1.11124	-1.09982	0.0738893	-0.0642086	0.0642086	-0.107567	0.0860426	-0.00343106	0.0354681	0.00343106	-0.0843298	-0.342721	0.0323332	-0.0142679	-0.0020582	0.0020582	1.28557e+07	0.919466	-1.54967	G4
IleRS	FBgn0027086	-0.129854	-0.0741006	0.0741006	0.232155	0.208108	-0.581444	-0.0340628	-0.0269111	0.0269111	0.148816	-0.00420691	0.039686	0.0484009	-0.00187761	0.00187761	-0.0607772	0.00539179	0.0247985	-0.00539179	-0.0122671	2.48152e+08			G11
HisRS	FBgn0027087	0.0684249	0.114287	0.0949039	-0.0684249	-0.610184	-1.75423	-0.0108668	-0.0327259	0.0108668	0.0597442	0.550251	-0.116251	-0.138852	0.453264	0.116251	-1.19827	0.0299578	-1.95673	0.135227	-0.0299578	8.06747e+06			G12
Epg5	FBgn0038651	0.499125	0.447701	0.247862	-0.247862	-0.799274	-0.673143	0.2355	-0.049159	0.049159	-0.203961	0.038926	-0.00328169	0.0377597	0.00328169	-0.120961	-0.175321	0.00852133	-0.0277564	0.00539871	-0.00539871	9.20125e+06			G4
ras	FBgn0003204, FBal0178241, FBgn0003205, FBgn0003206	1.93254	1.6786	0.850401	-0.850401	-1.60024	-1.19031	0.364793	0.229234	-0.229234	-1.17548	0.0318919	-0.00325453	0.0405627	0.00325453	-0.0693442	-0.145123	0.010996	0.0861958	-0.010996	-0.0835857	1.91954e+08	3.5643	-2.08716	G1
CG2931	FBgn0037342	0.43613	0.345852	0.203388	-0.203388	-0.525946	-0.249506	0.149163	-0.00424411	0.00424411	-0.171774	-0.0673656	-0.0032417	0.0597765	0.0032417	0.121324	-0.0151567	0.00437034	0.00291601	-0.00291601	-0.04036	1.36446e+07	1.11088	-2.03094	G4
CG5599	FBgn0030612	0.499618	0.385905	0.269171	-0.269171	-1.68721	-2.28616	0.0572176	-0.0418812	0.0418812	-0.17752	0.0563985	-0.00302696	0.00302696	-0.0314319	0.0719568	-0.101674	0.00795623	-0.0532776	0.0261614	-0.00795623	3.6779e+07		-0.689571	G2
l(2)gd1	FBgn0261983, FBal0004795	0.631821	0.500611	0.382459	-0.382459	-1.59168	-1.40416	0.0546024	0.0122504	-0.0122504	-0.480597	0.200721	-0.00293348	0.0159622	0.00293348	-0.0335144	-0.181233	-0.0127149	0.00401433	0.0267683	-0.00401433	1.56002e+07	3.86275	-2.98324	G2
Manf	FBgn0027095	0.232145	0.124831	0.0186444	-0.0186444	-0.160549	-0.0764167	-0.0361659	0.0739426	0.0273941	-0.0273941	0.0808568	0.0650728	-0.0931959	-0.0650728	0.0914451	-0.324437	0.0391754	0.022403	-0.022403	-0.0508874	3.13022e+08	-0.0682377	0.275246	G11
Dyrk3	FBgn0027101	-0.178007	-0.28108	-0.098756	0.098756	0.339516	0.67939	0.00431499	-0.045559	-0.00431499	0.0313394	-0.896795	-0.391574	-0.0246915	0.0246915	0.220096	0.532755	-0.988398	-0.267069	0.267069	0.399513	1.13815e+06	0.300362	1.54326	G10
Inx2	FBgn0027108	-0.574628	-0.273178	-0.111746	0.111746	1.15287	2.01719	-0.035575	-0.0749408	0.035575	0.132935	-0.271894	-0.0809388	-0.00382577	0.00382577	0.501425	0.98771	-0.212671	-0.150946	0.150946	0.376694	2.52411e+07	-0.999311	2.18395	G9
Kmn1	FBgn0027259	-0.0115242	-0.00177978	-0.0320159	0.131164	0.0180219	0.00177978	0.140073	-0.0308614	-0.0394784	0.0308614	0.0253747	0.00632105	-0.14322	-0.0412045	-0.00632105	0.169905	-0.0895293	0.0338713	-0.0159175	0.0159175	3.14026e+06	-0.400919		G11
l(1)G0196	FBgn0027279, FBal0098172	-0.109577	-0.039205	0.039205	0.19349	0.0708295	-1.04684	-0.0226711	-0.0381645	0.0226711	0.160986	-0.134361	-0.0862208	0.0361801	0.0500641	0.237314	-0.0361801	-0.119496	0.0142662	-0.0142662	0.0802912	138756			G8
Shawn	FBgn0031039	0.541088	0.56565	0.28821	-0.28821	-0.867348	-0.923248	0.0503671	0.0810794	-0.0503671	-0.171075	0.111246	-0.00286385	0.0184314	0.00286385	-0.0575902	-0.377037	0.0641478	-0.211502	0.0159339	-0.0159339	5.79011e+06			G4
temp	FBgn0027296, FBgn0015714	-0.0122602	-0.052209	0.0761186	0.217715	0.0122602	-1.01338	-0.0559205	-0.0552168	0.0552168	0.148802	-0.28617	-0.150115	-0.00769302	0.0156789	0.107383	0.00769302	-0.314499	-0.0243637	0.0243637	0.0927036	4.65342e+06			G8
LeuRS	FBgn0284253, FBgn0027085	0.944885	0.878915	0.482038	-0.482038	-1.22424	-1.00139	0.299914	0.11396	-0.11396	-0.558833	0.0379514	-0.00275756	0.00275756	0.028866	-0.0306916	-0.134955	0.0580711	0.00571791	-0.00571791	-0.0210244	1.61042e+08			G1
CG32174	FBgn0052174	0.528987	0.258412	-0.258412	-1.05353	-0.573703	0.44767	0.0840287	0.210624	-0.0840287	-0.872325	0.0598317	-0.00272784	0.00437701	0.00272784	-0.0612075	-0.122158	-0.0406332	0.0270227	-0.00877029	0.00877029	9.98046e+06			G5
l(1)G0004	FBgn0027334, FBal0098227	0.161231	0.0421671	-0.0421671	0.0510413	-0.0449187	-0.181088	-0.0346614	-0.00185283	0.00185283	0.24254	-0.01225	-0.00551651	-0.0911649	0.00551651	0.220244	0.16582	-0.0401127	-0.130347	0.0401127	0.111438	9.74474e+06	0.241364	-0.0364932	G11
CG4848	FBgn0037998	0.534062	0.56027	0.365068	-0.365068	-0.790477	-0.442257	0.043759	0.0704512	-0.043759	-0.375905	0.012883	-0.00265853	-0.0517824	-0.050497	0.00265853	0.0256495	0.105278	0.0459034	-0.0772004	-0.0459034	2.96342e+06	0.768279	-0.89809	G4
Kap-alpha3	FBgn0027338	-0.286483	-0.27701	-0.0854986	0.0941236	0.218072	0.0854986	-0.0712377	-0.0479789	0.0479789	0.197302	-0.916273	-0.373034	-0.166021	0.166021	0.806337	1.27039	-0.597676	-0.193242	0.193242	0.703307	9.29271e+07	1.53667	0.410597	G10
CG3558	FBgn0025681	0.306398	0.229401	0.0775357	-0.391826	-0.649141	-0.0775357	0.0548355	0.0125788	-0.0125788	-0.194983	-0.0916425	-0.00263747	0.0192153	0.00263747	-0.268846	0.685965	0.0201509	0.0168961	-0.0168961	-0.254799	295903	0.595737	2.56681	G4
CG10286	FBgn0037439	0.288567	0.206873	-0.206873	-0.752267	-0.331308	0.979766	0.26795	0.15915	-0.15915	-0.732479	0.197389	-0.00252792	-0.0527737	0.00252792	0.0238928	-0.0619803	-0.000440025	-0.116174	0.0221242	0.000440025	2.36225e+07	0.522005	0.920961	G5
CG9578	FBgn0031094	0.98591	0.85464	0.368256	-0.368256	-1.59554	-2.78281	0.17711	0.118068	-0.118068	-0.559	0.0242987	-0.00249458	0.00249458	0.00360094	-0.164901	-0.187639	0.012541	0.0520446	-0.012541	-0.0187761	4.82761e+07		-2.21551	G2
nbs	FBgn0261530	0.804557	0.602039	0.24978	-1.11256	-1.3648	-0.24978	0.167707	0.162251	-0.162251	-0.974799	0.0992563	-0.00242168	-0.0588167	0.00242168	-0.0431904	0.0997729	0.0668275	0.0229644	-0.0229644	-0.0948664	3.51919e+06	1.92049	-2.68133	G4
l(2)k14710	FBal0064095, FBgn0021847	0.861405	0.680819	0.273034	-0.772346	-0.729142	-0.273034	0.273245	0.136341	-0.136341	-0.787773	0.00236301	-0.00236301	-0.089185	-0.180318	0.0194051	0.12978	0.0225702	0.0130126	-0.0130126	-0.0204388	2.10941e+06	3.88936	-1.87462	G4
Stam	FBgn0027363	-0.0133609	-0.0383186	0.0133609	0.280498	0.220585	-0.910284	-0.0566922	-0.185798	0.0566922	0.223668	-0.0889617	-0.0791098	0.0982221	0.128231	-0.0658638	0.0658638	-0.0637442	0.00890637	0.0023418	-0.0023418	7.62405e+07	-0.305757	-0.223813	G12
RecQ5	FBgn0027375	0.198891	0.0663551	0.126736	-0.0663551	-0.482262	-0.12838	0.0370183	0.0210096	-0.0210096	-0.0351597	0.167411	0.171036	-0.00027794	0.00027794	-0.103996	-0.0364973	0.140258	0.00894653	-0.00894653	-0.101808	2.12411e+06	1.69818	-1.18934	G12
MRG15	FBgn0027378, FBgn0044324	-0.236322	-0.275662	-0.0146094	0.0332074	0.129437	0.0146094	-0.181913	-0.0222912	0.0222912	0.145529	-0.507857	-0.180743	-0.103654	0.103654	0.142751	0.33173	-0.140766	-0.0618094	0.0618094	0.206	1.30716e+07			G8
Dnz1	FBgn0027453	-0.0119966	-0.0757664	0.0119966	0.164958	0.0642859	-0.78463	0.0421806	-0.0615934	-0.0421806	0.226019	-0.480374	-0.216462	-0.169787	0.169787	0.437896	0.483272	-0.187718	-0.125481	0.125481	0.331812	1.52128e+06	1.88695		G8
wdb	FBgn0027492	-0.0114297	0.0114297	0.0518706	0.114002	-0.386247	-0.445683	0.0225892	-0.323485	-0.0225892	0.0593297	-0.0201605	0.0201605	0.0441071	0.029473	-0.0756565	-0.0810203	0.0649388	-0.0310072	0.00155212	-0.00155212	9.51386e+07	0.694639	0.53575	G12
AdSS	FBgn0027493	-0.267395	-0.132033	-0.0516594	0.0516594	0.264464	0.297739	-0.111455	-0.0711725	0.0711725	0.155294	-0.179621	-0.0496558	-0.0170082	0.0170082	0.142352	0.298578	-0.087108	0.0261707	-0.0261707	0.0314384	1.80242e+08	-0.34043	0.937631	G9
Smyd4-4	FBgn0027495	-0.142866	-0.0645724	0.0645724	0.227581	0.31989	-0.0907561	-0.0470367	-0.183824	0.0470367	0.196381	-0.240383	-0.0825703	-0.034518	0.0620984	0.034518	0.193553	-0.156812	-0.0658594	0.0658594	0.137989	4.66284e+07			G11
epsilonCOP	FBgn0027496	0.132379	0.153887	0.000459095	-0.000459095	-0.127569	-0.355607	-0.020988	-0.0289561	0.020988	0.0231139	0.0798405	-0.00672747	0.00672747	-0.0353488	0.0499805	-0.122639	0.00437955	0.00465971	-0.00437955	-0.0201577	1.34651e+08	-0.122614	-0.90633	G11
Madm	FBgn0027497	0.0975279	0.147477	0.0596065	-0.0596065	-0.51486	-0.554354	-0.0230837	-0.0259266	0.0569585	0.0230837	-0.00539091	-0.0960303	0.0295147	-0.0149717	0.00539091	0.0327733	-0.0203883	-0.110206	0.0203883	0.089835	4.90094e+06	1.46999	0.782386	G12
CG30392	FBgn0050392	0.5336	0.362686	0.267067	-0.267067	-1.36323	-2.14912	0.075913	0.0758598	-0.0758598	-0.33777	0.085086	-0.00236183	0.0136612	0.00236183	-0.0893292	-0.141042	0.066302	-0.144401	0.0284579	-0.0284579	1.44463e+07			G2
wde	FBgn0027499	-0.00925821	0.00925821	0.0986293	0.0597495	-0.0578235	-0.0124236	-0.00390269	-0.0793061	0.00390269	0.052491	0.0196496	-0.0352416	-0.00201585	0.0374034	0.00201585	-0.00856569	-0.0103836	-0.0661814	0.0584201	0.0103836	8.76035e+06	0.595765	0.662306	G11
CG11089	FBgn0039241	0.495933	0.580611	0.295237	-0.295237	-1.17043	-1.00249	0.0535944	0.0064235	-0.0064235	-0.276617	0.024142	-0.00226403	0.0359027	-0.0157721	0.00226403	-0.0523689	0.0153341	0.0778867	-0.0153341	-0.0179702	2.63999e+08			G4
CG11970	FBgn0027503	-0.110126	-0.0681434	0.0363969	0.30656	0.277175	-0.0363969	-0.0253767	-0.109188	0.0253767	0.164408	-0.911985	-0.332231	-0.179007	0.179007	0.700264	0.897123	-0.604866	-0.184977	0.184977	0.643436	1.61667e+06	1.48355	0.447693	G10
CG8878	FBgn0027504	-0.0923138	-0.0655411	0.0655411	0.20085	0.0990161	-0.130902	-0.0406249	-0.0784954	0.0406249	0.187474	-0.146893	0.0522627	-0.0522627	-0.0766216	0.426607	0.718808	-0.0773599	-0.00023612	0.00023612	0.204608	1.32741e+06	1.09758	-1.31815	G9
Rab3-GAP	FBgn0027505	-0.299554	-0.204705	-0.0574052	0.0574052	0.306058	0.106391	-0.0209552	-0.0721808	0.0209552	0.128895	-0.0689197	-0.030143	-0.0334524	0.0403399	0.030143	0.0344995	-0.0575972	-0.0352971	0.0352971	0.101471	1.0262e+07	-0.79207	0.013258	G11
EDTP	FBgn0027506	0.00854448	-0.00854448	0.10361	0.354782	-0.143949	-1.27031	-0.0233827	-0.150468	0.0233827	0.172696	-0.131491	-0.0208887	0.0672487	0.106698	0.0208887	-0.068157	-0.186054	-0.029277	0.029277	0.10369	8.13118e+06	-1.43086	1.70603	G12
CG1344	FBgn0027507	-0.0619155	-0.0880565	0.0768688	0.250811	0.0619155	-0.853273	-0.0198812	-0.0187527	0.0187527	0.19153	-0.328982	-0.0812625	0.0119267	-0.0119267	0.139853	0.0204738	-0.145329	-0.13301	0.13301	0.188505	4.85007e+06	-1.9059	0.942671	G8
Tnks	FBgn0027508	-0.0110029	-0.00288552	0.00288552	0.222713	0.118544	-0.212177	-0.0200409	-0.09761	0.0200409	0.0428445	-0.158823	0.00506579	0.064405	0.0443871	-0.00506579	-0.300506	-0.263217	0.00260703	0.0870545	-0.00260703	1.14128e+06	-2.05437	4.0148	G11
Blm	FBgn0002906	0.26079	0.159163	0.201159	-0.159163	-1.56909	-1.70281	0.0631568	-0.0166604	0.0166604	-0.0885954	0.113675	-0.00224287	0.0391143	-0.00284439	0.00224287	-0.225544	-0.00356155	0.0139791	-0.0135249	0.00356155	6.96983e+06	0.81845	-1.36947	G2
CG10254	FBgn0027512	1.68034	1.38994	0.702426	-0.702426	-1.55149	-1.90238	0.403293	0.172541	-0.172541	-0.83523	1.8114	0.903332	0.196832	-0.196832	-0.297715	-0.690454	1.50947	0.480918	-0.480918	-1.10142	1.88659e+07	1.33834	-2.73735	G3
CG1024	FBgn0027514	-0.00253752	-0.0751938	0.0442838	0.108473	0.00253752	-0.450775	0.000734411	-0.0321051	-0.000734411	0.147595	-0.766819	-0.391184	-0.087915	0.087915	0.293946	0.420515	-0.612741	-0.215257	0.215257	0.393084	4.79043e+06	0.637862	1.24094	G8
CG7115	FBgn0027515	0.0794827	0.0377133	0.0953579	-0.0377133	-0.911831	-1.77664	-0.0200218	-0.0582704	0.0200218	0.0641423	-0.0351632	0.0928294	0.163311	0.0351632	-0.105209	-0.630591	-0.333238	-0.058385	0.058385	0.144418	4.67382e+06	-0.25738	0.770913	G12
Dlic	FBgn0030276	0.477331	0.427001	0.298016	-0.298016	-1.82666	-3.0817	0.0730606	-0.00110021	0.00110021	-0.28358	0.0278922	-0.00205928	0.00205928	0.038146	-0.0305125	-0.135789	-0.0213439	0.0287307	0.0213439	-0.0505761	1.10428e+08	0.671382	-0.994701	G2
CG3679	FBgn0027521	0.0600154	-0.0433528	0.0433528	0.202722	-0.496845	-1.48526	-0.00565154	-0.065577	0.00565154	0.151244	-0.285432	-0.15059	0.144077	0.207916	0.119101	-0.119101	-0.309661	-0.13813	0.13813	0.305249	1.97502e+07	-1.88071	2.19274	G8
CG3909	FBgn0027524	-0.109003	-0.103131	0.103131	0.140954	0.192301	-0.10502	-0.107951	-0.0378739	0.0378739	0.133606	-0.06462	0.00678004	-0.00935715	-0.00678004	0.0372383	0.0569851	-0.00367657	0.0127397	-0.0114791	0.00367657	9.17954e+07	1.49911	-0.190284	G11
LTV1	FBgn0027525	-0.35866	-0.168238	-0.102923	0.102923	0.367929	0.399463	-0.0920348	-0.0523043	0.0523043	0.246929	-0.400983	-0.0917741	-0.101847	0.0917741	0.380623	0.698138	-0.315808	-0.0812688	0.0812688	0.192052	7.54046e+06			G9
Ublcp1	FBgn0027526	-0.0713995	-0.0634416	0.0634416	0.218651	0.111141	-0.856814	-0.0281522	-0.0484529	0.0281522	0.136145	-0.124793	0.0502471	0.00929129	-0.0198992	0.0255947	-0.00929129	0.00341619	0.102034	-0.00341619	-0.0061315	1.06874e+08	-0.418419	0.022488	G11
goe	FBgn0027528	-0.325932	-0.263784	-0.102235	0.102235	0.53138	1.05891	-0.0673556	-0.0836769	0.0673556	0.133368	-0.145288	-0.0194673	-0.0811968	0.0194673	0.225084	0.503702	-0.0489394	-0.0405603	0.0405603	0.0690415	5.46961e+06	-1.66114	3.04299	G9
CG7139	FBgn0027532	-0.0277063	-0.0761893	0.0277063	0.296456	0.259441	-0.384846	-0.028814	-0.104584	0.028814	0.141821	-0.905396	-0.388092	-0.0885889	0.0885889	0.213847	0.0960492	-0.748921	-0.195374	0.195374	0.370937	4.74189e+06	-0.0149386	2.19148	G8
botv	FBgn0027535	-0.291597	-0.222972	-0.0812903	0.0887889	0.230959	0.0812903	-0.0799729	-0.0311445	0.0311445	0.140565	-0.538917	-0.162529	-0.0241875	0.0241875	0.309716	0.519873	-0.338886	-0.102547	0.102547	0.262892	1.18323e+06	-1.67186		G9
Nup93-1	FBgn0027537	-0.0779935	-0.0418752	0.0418752	0.205259	0.05373	-0.348298	-0.0518999	-0.0333555	0.0333555	0.20431	-0.113412	0.0391716	-0.0386999	-0.0516674	0.0386999	0.0773669	-0.0206963	0.0137692	0.0141791	-0.0137692	5.3251e+07	0.208574	-0.362729	G11
nito	FBgn0027548	-0.0174262	0.0126329	0.1117	0.230379	-0.0126329	-0.059454	-0.0898249	-0.0697861	0.0697861	0.136306	-0.57671	-0.194715	-0.0674586	0.0674586	0.231012	0.372328	-0.411202	-0.0929423	0.0929423	0.297922	6.32177e+07	-0.720323	2.32848	G8
CG7927	FBgn0027549	-0.101808	-0.0739884	0.0739884	0.285089	0.333159	-0.294146	-0.0731913	-0.0339681	0.0339681	0.14525	-0.0734383	0.0220332	-0.0220332	-0.0246375	0.110875	0.116246	-0.0929141	-0.00214163	0.00214163	0.0985171	2.57302e+07	-0.0748017	-0.735897	G11
CG10863	FBgn0027552	0.12423	0.0158291	-0.0158291	0.0674222	-0.721332	-2.23242	0.0248722	-0.0248722	-0.0592474	0.0265826	-0.0241882	0.0531863	0.0479572	-0.000745205	0.000745205	-0.0953003	0.040049	0.0236712	-0.0236712	-0.03837	3.6722e+08		-1.74858	G12
NELF-B	FBgn0027553	-0.0283576	-0.0162045	-0.00454582	0.019516	0.00454582	0.0550372	-0.0219263	-0.00711599	0.00711599	0.107817	-0.304897	-0.0561919	-0.152245	0.0561919	0.170072	0.461274	-0.137658	-0.0925168	0.0925168	0.181307	3.80455e+06	1.66383	-0.0689685	G9
CG8042	FBgn0027554	0.0150223	0.076024	0.0672546	-0.0150223	-0.356337	-0.208751	-0.0696387	-0.0368588	0.0368588	0.0898362	0.0130783	-0.0706072	-0.0130783	0.084721	0.0814938	-0.0459073	-0.0477963	-0.0913953	0.0477963	0.0535904	3.32508e+07	-0.829466	1.33352	G12
pgant3	FBgn0027558	-0.00289946	0.00289946	0.0594122	0.174666	-0.171056	-0.877201	-0.0746034	-0.140438	0.0746034	0.118362	-0.410727	-0.283883	-0.0765292	0.111956	0.0765292	0.19041	-0.209489	-0.124663	0.124663	0.219307	1.11465e+06	0.112775		G8
Tps1	FBgn0027560	-0.916849	0.148069	-0.887467	-0.148069	1.16382	2.25505	-0.0221651	0	0	0.0634207	-0.476093	0.350167	-0.239259	-0.20705	0.20705	0.479196	-0.0327618	0.065802	0.0327618	-0.129178	978050			G6
CG3011	FBgn0029823	1.34171	1.20354	0.622999	-0.622999	-1.65034	-1.80172	0.150615	0.0647133	-0.0647133	-0.782172	0.11159	-0.00205368	0.00205368	0.0167516	-0.0526156	-0.03513	0.0186101	-0.00119219	0.00119219	-0.0247673	6.6726e+08	-0.166811	-0.171005	G1
mRpL40	FBgn0037892	0.410451	0.255516	0.156002	-0.156002	-0.588378	-0.467921	-0.0886165	-0.0286192	0.0910998	0.0286192	0.00202662	-0.00202662	0.00300014	-0.00799001	0.0107345	-0.0413465	0.00285469	0.0690563	-0.00285469	-0.0218254	9.21274e+07	0.783987	-0.710167	G4
CG8108	FBgn0027567	-0.0701753	-0.0720313	0.0701753	0.222273	0.214317	-0.206211	-0.00564661	-0.0156929	0.00564661	0.167191	-0.735169	-0.197922	-0.176858	0.176858	0.323565	0.608503	-0.740526	-0.23804	0.23804	0.428549	3.54702e+07	-0.13977	1.4786	G10
Cand1	FBgn0027568	0.0327692	0.0408142	0.0456449	-0.0327692	-0.20583	-0.280868	0.041768	-0.0224022	0.0164529	-0.0164529	-0.00518322	0.0695364	0.00518322	0.0244411	-0.0980903	-0.078937	0.0127958	0.0332137	-0.0169979	-0.0127958	1.59358e+08	0.55692	0.339206	G11
cert	FBgn0027569	-0.0285273	0.0865842	0.0906236	0.0285273	-0.825958	-1.26468	0.00233653	-0.0622916	-0.00233653	0.106668	0.0812864	-0.0151292	0.00258041	0.0480372	-0.00258041	-0.0615639	-0.0160739	0.0175237	0.00610396	-0.00610396	2.25577e+07	1.65426	-0.972365	G12
Nep2	FBgn0027570	-0.861485	0.14422	-1.47298	-0.0106961	0.0106961	0.402121	-0.0718035	-0.058257	0.058257	0.188961	0.173141	0.159925	0.0403034	-0.0403034	-0.0558183	-0.229671	0.077648	0.0165045	-0.0165045	-0.0995259	8.43517e+06			G11
CG5009	FBgn0027572	0.106112	0.0998115	0.0697698	-0.0697698	-0.633621	-0.972592	0.0530794	-0.00321943	-0.00216017	0.00216017	0.532101	0.287475	0.0877148	-0.112207	-0.0877148	-0.271008	0.405162	0.0794516	-0.0794516	-0.229225	1.88866e+07	1.32434	-1.78556	G12
CG5815	FBgn0027574	0.0816796	-0.0540768	0.0347395	0.146793	-0.0347395	-0.46804	0.003259	-0.0456757	-0.003259	0.0563909	-1.20551	-0.637119	-0.272194	0.272194	0.82121	0.895376	-0.793967	-0.368483	0.368483	1.01339	374257	2.17762		G10
CycT	FBgn0025455	0.396711	0.24185	0.120754	-0.250719	-0.120754	-0.162824	0.205015	-0.0952609	0.0952609	-0.244539	0.0137315	-0.00201186	-0.00518125	0.00201186	-0.130564	0.0233785	0.0106171	-0.0805178	0.0102193	-0.0102193	1.50381e+07	2.66729	-0.0623543	G4
CG6230	FBgn0027582	-0.228959	-0.10335	-0.0036502	0.125942	0.0036502	0.390353	0.0367458	-0.476391	-0.0367458	0.0478811	0.00866	0.01422	-0.0334434	-0.0207858	-0.00866	0.0597451	0.0142323	0.0819742	-0.0142323	-0.0349895	2.5499e+07	-0.236039	2.12177	G11
CG7601	FBgn0027583	0.167405	0.129573	0.184604	-0.129573	-0.896633	-1.088	0.0296477	-0.163187	0.0710225	-0.0296477	-0.0390227	0.0458528	0.0889442	0.0390227	-0.134675	-0.154743	-0.00631733	-0.0437495	0.00631733	0.0681186	1.92475e+07		-0.295132	G12
CG7028	FBgn0027587	-0.0526803	-0.108275	0.0526803	0.267188	0.311121	-0.394286	-0.0133845	-0.0647786	0.0133845	0.13199	-0.396144	-0.252526	-0.0903993	0.0903993	0.139113	0.340563	-0.208956	-0.113898	0.113898	0.310582	8.16267e+06	-0.674187	1.27123	G8
GCS2alpha	FBgn0027588	-0.267357	-0.0957812	-0.00438939	0.158735	0.270915	0.00438939	-0.0574196	-0.129627	0.0574196	0.198184	-0.0347733	-0.0297598	0.00928151	-0.00328761	0.00328761	0.0389673	-0.0175021	0.0403843	0.00475002	-0.00475002	2.46534e+08	-1.71736	0.347583	G11
GstE12	FBgn0027590	0.279733	0.346375	0.104342	-0.104342	-0.348365	-0.42497	0.0821952	0.0596274	-0.0596274	-0.241366	-0.0864875	0.00780729	-0.0114533	-0.00780729	0.0345742	0.0441165	0.00882996	0.0256853	-0.00882996	-0.0132562	2.49805e+08	-0.107635	-0.333246	G12
MED15	FBgn0027592	-0.178963	-0.146148	-0.00543803	0.178845	0.231435	0.00543803	-0.105918	-0.0565553	0.0565553	0.187814	-0.165914	-0.0704875	0.00290682	0.00221359	0.0812239	-0.00221359	-0.15708	-0.0278765	0.0278765	0.0417764	2.12949e+07	-1.08269	1.37501	G11
veli	FBgn0039269	0.400204	0.282166	0.176832	-0.176832	-0.885656	-0.984504	0.0784027	0.00822955	-0.00822955	-0.116663	0.0150136	-0.00199996	-0.0362681	-0.0790318	0.00199996	0.292134	-0.132921	-0.0622563	0.0622563	0.0658666	7.09986e+06	2.73509	-1.88249	G4
Kank	FBgn0027596	-0.349746	0.0296175	-0.317892	-0.0296175	0.294474	0.81818	-0.0350391	0.0207855	-0.0207855	0.033116	-0.323144	-0.166402	-0.127329	0.193635	0.127329	0.414263	-0.302	-0.0773525	0.0773525	0.180994	108484			G9
Tcp-1zeta	FBgn0027329	0.702474	0.683664	0.320759	-0.320759	-1.32262	-1.7754	0.0682317	0.0403439	-0.0403439	-0.308726	0.0699036	-0.0018875	0.0307477	-0.0207025	0.0018875	-0.057717	0.0163827	0.0324242	-0.0163827	-0.0524457	1.01964e+09	0.598815	-0.745644	G2
cindr	FBgn0027598	0.0566657	0.0730742	-0.0566657	-0.767824	-0.691807	0.221747	0.0643024	0.0292628	-0.0292628	-0.302201	-0.160128	0.268464	-0.238853	-0.0958602	0.0958602	0.787444	0.0276726	0.0452618	-0.0276726	-0.136132	925053	2.04693	-0.431775	G9
CG2790	FBgn0027599	0.0366179	-0.0366179	0.0475125	0.184321	-0.187099	-0.655035	0.010408	-0.0228306	-0.010408	0.0972201	-0.166617	-0.159508	-0.00968057	0.00968057	0.0855101	0.108865	-0.171534	-0.0724995	0.0724995	0.181601	9.30044e+06	-0.48079	1.53678	G8
pdgy	FBgn0027601	0.193685	0.171953	0.0446271	-0.0446271	-0.627578	-0.836149	0.00158641	-0.13894	0.0703819	-0.00158641	-0.443772	-0.100737	-0.064931	0.155076	0.064931	0.0668637	-0.414508	-0.127503	0.127503	0.205246	2.34133e+07	-0.464989	0.345336	G8
CG8611	FBgn0027602	-0.0932415	-0.0985074	-0.0254678	0.0707343	0.0632639	0.0254678	-0.0393927	-0.0736788	0.0393927	0.127963	-0.548851	-0.0547466	-0.0876103	0.0547466	0.41578	0.714807	-0.415391	-0.114485	0.114485	0.240148	2.39442e+06	0.479819	0.847057	G9
Ulp1	FBgn0027603	0.00844772	-0.021807	0.0673393	0.175756	-0.00844772	-0.0878092	-0.00868033	-0.0630755	0.00868033	0.140191	0.0715463	-0.0354164	0.026051	0.0720188	-0.026051	-0.0468146	0.0296839	0.0250681	-0.0250681	-0.0332441	1.36973e+07	-0.839138	0.079194	G11
Sin1	FBgn0033935	0.5321	0.518818	0.419316	-0.419316	-1.84166	-1.79147	0.0539893	0.0719615	-0.0539893	-0.323918	0.00188725	-0.00188725	0.0248445	0.0535167	-0.111907	-0.138667	-0.00680692	-0.00248297	0.0344887	0.00248297	6.28253e+06		-1.48491	G2
CG2059	FBgn0029942	0.115404	0.110312	0.169002	-0.110312	-1.20548	-2.46866	-0.0135256	0.0410929	0.0135256	-0.0333774	-0.206203	-0.00156752	0.0401111	0.176885	0.00156752	-0.0307678	-0.215481	-0.0495002	0.0534814	0.0495002	6.41609e+06		2.72013	G2
Dic1	FBgn0027610	-0.109417	0.0737686	0.121693	0.195822	-0.0737686	-0.876651	-0.0574529	-0.135459	0.0574529	0.304881	-0.0729828	0.0646547	-0.0385215	-0.156399	0.0385215	0.160942	0.0684504	0.139031	-0.187568	-0.0684504	8.49014e+06			G11
LManII	FBgn0027611	-0.654078	-0.165339	-0.145592	0.145592	1.4483	2.55731	-0.0908266	-0.113294	0.127554	0.0908266	-0.10898	0.000326106	-0.0720024	-0.000326106	0.175458	0.273749	-0.0178647	0.023407	0.0178647	-0.0644274	1.284e+07	-1.65616	1.34743	G9
lva	FBgn0029688	0.333203	0.368426	0.207037	-0.207037	-0.684219	-0.275399	0.18959	-0.0358751	0.0358751	-0.0694452	0.112701	-0.00149226	0.00149226	0.00824735	-0.0677112	-0.150955	0.00875214	-0.0446835	0.0422453	-0.00875214	1.52925e+07	0.872663	-1.52338	G4
YT521-B	FBgn0027616	-0.226963	-0.115237	-0.0978168	0.0978168	0.182833	0.423939	-0.10093	-0.0950096	0.0950096	0.212642	-0.106826	-0.144969	-0.102366	0.102366	0.260428	0.342001	-0.150719	-0.12424	0.12424	0.169642	3.97907e+06	-0.277679	0.833144	G9
CG5808	FBgn0027617	-0.0859838	-0.152371	0.0727	0.143146	0.209934	-0.0727	-0.0203365	-0.0224673	0.0203365	0.180871	-0.295098	-0.149161	-0.0207475	0.0207475	0.0904514	0.246942	-0.189124	-0.0398988	0.0398988	0.084672	6.70092e+06	-0.642606	0.841659	G8
Slh	FBgn0264978	0.684817	0.590887	0.0620814	-0.830805	-0.565985	-0.0620814	0.185262	0.112381	-0.112381	-0.733699	0.0520535	-0.00140928	0.0109229	0.00140928	-0.0413109	-0.0658026	0.00696167	0.0188712	-0.00696167	-0.0587642	2.91346e+07	1.60149	-1.95267	G4
Acf	FBgn0027620	0.106491	0.0433405	-0.0433405	-0.457637	-0.400408	0.484353	0.135314	0.00635207	-0.00635207	-0.142638	0.0612244	0.0367527	-0.0500042	-0.0568321	-0.0367527	0.0449669	-0.0283428	0.0286606	0.0153218	-0.0153218	7.40108e+06	0.932681	-0.288465	G11
Pfrx	FBgn0027621	-0.0115626	0.0115626	-0.143545	-0.438905	0.147305	1.14165	0.278438	-0.0825957	0.0825957	-0.228028	-0.0267034	0.0267034	-0.064611	-0.0390907	0.0657891	0.557939	-0.000814693	0.112616	0.000814693	-0.0790193	4.93242e+06			G9
FKBP59	FBgn0029174	1.63568	1.45757	0.80428	-0.80428	-1.38911	-0.89094	0.360561	0.232595	-0.232595	-1.47277	0.090902	-0.00130527	0.0266981	0.00130527	-0.0359805	-0.198113	0.0213684	-0.000359366	0.000359366	-0.040884	8.65123e+08	-0.446153	-0.315246	G1
glob1	FBgn0027657	-0.199349	-0.0399351	0.0399351	0.195286	0.071143	-1.01344	-0.144155	-0.0393003	0.0393003	0.191072	-0.142596	-0.00417835	0.0252915	-0.0268017	0.00417835	0.0191341	-0.0735576	-0.00429599	0.0131621	0.00429599	2.14194e+08	-0.115894		G11
aralar1	FBgn0028646	1.03207	0.999185	0.51797	-0.51797	-2.02119	-3.09411	0.172283	0.0503995	-0.0503995	-0.613564	0.00125441	-0.00125441	0.0118341	0.0201255	-0.0622869	-0.10733	0.0403313	0.0186244	-0.0186244	-0.0197789	1.77039e+08		-1.98292	G2
VhaSFD	FBgn0027779	0.0212839	-0.0212839	0.0638891	0.126232	-0.45289	-1.15827	-0.0737659	-0.0479865	0.0479865	0.0858313	-0.0197249	0.14688	0.0197249	0.0478982	-0.104475	-0.119396	0.0697294	0.00812039	-0.00812039	-0.0109755	1.35938e+08	1.01548	-1.52795	G12
U26	FBgn0027780	-0.0805119	-0.0102567	0.186895	0.231541	0.0102567	-0.472813	-0.0687703	-0.0819436	0.0687703	0.161884	0.0703185	-0.0550291	0.0307939	-0.0666608	0.0247013	-0.0247013	-0.0385305	-0.00750357	0.00750357	0.0292781	3.38014e+06			G11
SMC2	FBgn0027783	-0.283218	-0.226346	-0.0602381	0.0602381	0.217139	0.298467	-0.031533	-0.0996563	0.031533	0.138617	-0.0108307	-0.0178893	-0.0150278	0.0523231	0.0108307	0.0434753	-0.00802155	-0.0470031	0.00802155	0.0383181	5.79774e+07	0.622384	-1.52853	G11
Prp18	FBgn0027784	-0.120233	-0.128137	0.102438	0.302989	0.243286	-0.102438	-0.0785273	0.0394282	-0.0394282	0.180552	-0.419045	-0.165159	-0.0788161	0.0788161	0.317387	0.578283	-0.40984	-0.0928417	0.0928417	0.325433	4.44863e+06	-1.19799	2.01635	G8
NP15.6	FBgn0027785	-0.107714	0.00380718	-0.0101705	-0.00380718	0.205268	0.380491	-0.114035	-0.0442575	0.0442575	0.130723	0.140028	0.0250894	-0.0250894	-0.0709491	0.0697614	-0.0428658	-0.0219922	0.0433627	-0.0137896	0.0137896	1.45492e+08	-0.101681	0.24275	G11
Mtch	FBgn0027786	0.144699	0.14323	0.0776082	-0.0776082	-0.624805	-0.440754	-0.0131628	0.0310099	0.0131628	-0.0222879	-0.0366233	0.0918271	0.107073	0.0366233	-0.110127	-0.0830142	0.0287466	0.00821526	-0.0411176	-0.00821526	1.05912e+08	1.8485	-0.415948	G12
tws	FBgn0004889	0.192585	0.0763895	0.160298	-0.0763895	-1.39679	-2.15365	0.00929971	-0.0697403	0.0215208	-0.00929971	0.0903599	-0.00118487	0.0608266	0.00118487	-0.0440715	-0.221135	0.0652175	0.00227354	-0.00227354	-0.0414658	2.1705e+08	0.00577859	-1.35088	G2
Lrpprc2	FBgn0027794	0.145378	0.213794	0.0117134	-0.046914	-0.131938	-0.0117134	-0.0358408	-0.223135	0.0358408	0.054854	0.0107594	0.0514825	0.0346816	-0.0143202	-0.0965619	-0.0107594	0.0370838	0.0153526	-0.0153526	-0.0226436	1.34681e+07			G11
Dp1	FBgn0027835, FBgn0011763	-0.318291	-0.113161	-0.176606	0.113161	0.281773	0.246789	-0.0222041	-0.0972621	0.0222041	0.172459	0.0327492	0.0126484	-0.0429484	-0.0126484	0.0397503	-0.044563	-0.00396428	-0.0442164	0.0297715	0.00396428	2.52794e+08	-0.439009	0.451919	G11
Dgp-1	FBgn0027836	-0.0428771	0.04278	0.0585763	0.161427	-0.04278	-0.291844	-0.0863311	-0.0416475	0.0416475	0.14243	-0.246741	0.0869202	-0.119323	-0.0869202	0.110988	0.145577	-0.0996	-0.0162549	0.0162549	0.0552059	3.10364e+06	0.559942	1.14941	G11
CstF-64	FBgn0027841	-0.0870542	-0.0805334	-0.0502004	0.0502004	0.189137	0.36134	-0.10336	-0.0570686	0.0570686	0.179903	-0.0180746	0.0180746	-0.0914397	-0.024001	0.0895564	0.107244	0.0147492	0.00944042	-0.00944042	-0.0210756	5.11859e+07	1.11497	-1.86152	G11
CG9674	FBgn0036663	1.10694	1.01093	0.261503	-0.261503	-0.673599	-0.595736	0.503777	0.181584	-0.181584	-0.479135	0.104713	-0.00110423	0.00110423	0.00593172	-0.102889	-0.170801	0.050059	-0.00516574	0.00516574	-0.00826928	1.73396e+08		-2.41646	G4
Tsp96F	FBgn0027865	0.0161404	-0.075668	0.054075	0.190203	-0.0231939	-0.0161404	-0.00232861	-0.0550622	0.00232861	0.0626798	-1.0239	-0.147414	-0.0850194	0.0850194	0.643049	0.509351	-0.863611	-0.250149	0.250149	0.665635	5.34526e+06	0.927078		G10
CG9776	FBgn0027866	-0.333022	-0.286291	-0.136389	0.136389	0.262505	0.174839	-0.0208689	-0.128882	0.0208689	0.161646	-0.432411	-0.204921	-0.0957563	0.0957563	0.369416	0.556108	-0.483928	-0.111717	0.111717	0.296091	1.15386e+07	-0.97747	0.911085	G9
Nup107	FBgn0027868	-0.0206722	0.0784659	0.0206722	-0.233743	-0.413981	0.141113	-0.00590862	-0.121284	0.0174708	0.00590862	0.0181079	0.0144059	-0.00958478	0.00958478	-0.150498	-0.137446	0.0586928	-0.0685996	0.0148568	-0.0148568	6.678e+07	0.481644	-0.143228	G11
rdgBbeta	FBgn0027872	0.299783	0.103604	0.0764117	-0.0764117	-0.898047	-1.52644	0.0955343	0.0332891	-0.0670139	-0.0332891	-0.0163144	0.0303086	0.00661055	-0.00661055	0.0512718	-0.0346047	-0.0169797	-0.0192981	0.0169797	0.0707708	1.05621e+07	1.51636		G12
Cpsf100	FBgn0027873	-0.101115	0.00977097	0.0771887	-0.00977097	-0.123198	0.0242331	-0.0306481	-0.0775918	0.0306481	0.0595603	-0.0268152	0.0445866	0.018478	0.0187623	-0.018478	-0.0416087	-0.0014462	0.0248023	-0.00125322	0.00125322	2.04713e+07	-0.0492849	0.194213	G11
ball	FBgn0027889	-0.0128806	-0.0119253	0.037694	0.0119253	-0.0670464	0.0232351	-0.0615133	-0.0290834	0.0290834	0.108026	0.112938	-0.00467417	0.0109478	0.00467417	-0.181459	-0.297202	0.174845	0.00309484	-0.00309484	-0.101085	5.26531e+07	0.99359	-1.32561	G11
Pgi	FBgn0003074	1.80008	1.36209	0.0675196	-1.71522	-1.18785	-0.0675196	0.711786	0.433823	-0.433823	-2.07599	0.0937652	-0.000711027	0.000711027	0.0323071	-0.0156843	-0.131816	-0.0115287	0.0115287	0.0136223	-0.019618	3.88244e+08	2.21848	-1.87493	G5
MP1	FBgn0027930, FBgn0032642, FBgn0037515	-0.404388	-0.0310609	-0.145096	0.0310609	0.197912	1.28547	-0.0479079	0.0479079	0.183303	-0.222096	0.0432905	0.0357245	0.000353457	-0.000353457	-0.108738	-0.107722	0.114512	0.0250497	-0.0260352	-0.0250497	4.1971e+06			G11
Akap200	FBgn0027932	-0.239756	-0.188798	-0.103244	0.103244	0.321999	0.59116	-0.153467	-0.0631671	0.0631671	0.213368	-0.28206	0.038518	-0.145579	0.061735	-0.038518	0.316577	-0.151061	-0.0491334	0.0491334	0.103263	5.61653e+07	-1.14089	1.62372	G9
AIMP3	FBgn0050185	0.999397	0.760735	0.127737	-0.834422	-0.868108	-0.127737	0.241448	0.130508	-0.130508	-0.777562	0.162286	-0.000359685	-0.00573359	0.000359685	0.0421163	-0.111483	-0.0132251	0.102775	0.0132251	-0.0607128	1.82789e+08			G4
CG3967	FBgn0035989	0.534639	0.510619	0.225538	-0.225538	-0.937786	-0.959606	0.151177	0.0547718	-0.0547718	-0.306721	0.0383358	-0.000292103	0.000292103	0.096319	-0.28915	-0.0520455	-0.0307828	0.0689809	-0.00569179	0.00569179	2.59181e+06			G4
msb1l	FBgn0027949	-0.239568	-0.292819	-0.0741241	0.0741241	0.438868	0.891023	-0.153978	-0.0205713	0.0205713	0.101746	-0.539261	-0.382618	-0.161179	0.161179	0.979118	1.6065	-0.234978	-0.0939188	0.0939188	0.598005	5.60339e+06	1.68852	-0.64773	G10
MTA1-like	FBgn0027951	-0.207064	-0.198765	-0.113124	0.113124	0.171386	0.171906	-0.0294532	-0.0874195	0.0294532	0.155301	-0.819116	-0.277182	-0.235479	0.235479	0.444415	0.718717	-0.740133	-0.107864	0.107864	0.317318	1.5755e+06	-1.02277	2.45477	G10
ric8a	FBgn0028292	0.0343092	-0.00685179	0.0217282	0.00685179	-0.304788	-0.91248	-0.0731916	-0.0317906	0.0317906	0.0823529	-0.0543302	-0.0359378	0.0249145	0.0149021	0.0218781	-0.0149021	-0.0214276	-0.034069	0.0214276	0.043191	2.74935e+07	1.04804	-0.236897	G12
l(1)G0320	FBgn0028327, FBal0100319	0.0946602	0.236924	0.00931579	-0.00931579	-0.315495	-0.208215	-0.0322458	-0.0815007	0.0521578	0.0322458	-0.0619084	0.0619084	-0.440046	-0.392912	0.200149	0.452316	-0.05694	0.0254033	-0.0254033	1.19042	1.1523e+08	1.13847	0.679843	G9
l(1)G0289	FBgn0028331, FBal0100323	-0.0734098	-0.0361389	0.0361389	0.290276	0.106581	-0.705616	-0.0292812	-0.0960273	0.0292812	0.184616	-0.296384	-0.171176	-0.0231305	0.0231305	0.136836	0.0943941	-0.148861	-0.0753168	0.0753168	0.104971	4.99435e+07	-2.54031	2.48792	G8
Ptpmeg2	FBgn0028341	-0.00335533	0.00335533	0.0855293	0.273665	-0.04561	-1.03343	-0.0639221	-0.0729155	0.0639221	0.167296	-0.805301	-0.345147	-0.1112	0.139226	0.1112	0.151558	-0.686548	-0.227291	0.227291	0.450519	1.50408e+07	-1.68635	3.44664	G8
ATPsyndelta	FBgn0028342	-0.0701937	-0.0242949	0.000878123	0.136874	0.202315	-0.000878123	-0.164288	-0.0372293	0.0372293	0.269028	-0.0775074	-0.0106845	0.0793078	0.0106845	0.0475655	-0.0525467	0.00531731	0.0914483	-0.0380921	-0.00531731	1.29867e+09	-1.01804	0.789676	G11
Ankle2	FBgn0028343	-0.0202099	0.0202099	0.0446005	0.0287214	-0.272989	-0.555992	-0.0312186	-0.0322767	0.0312186	0.130401	0.119464	0.0579233	0.0290861	-0.0290861	-0.195954	-0.413258	0.131305	0.0729591	-0.0729591	-0.167987	3.20458e+07	1.94038	-1.58403	G12
CG3566	FBgn0029854	2.87362	2.10415	0.418913	-0.767196	-1.07071	-0.418913	1.03125	0.652855	-0.652855	-2.11611	0.0332313	-8.2435e-05	0.0451049	8.2435e-05	-0.0117701	-0.162123	0.0258528	0.0292392	-0.0258528	-0.0534004	2.01309e+08		0.169657	G1
heix	FBgn0028375	-0.0504663	-0.0639753	0.0504663	0.258437	0.108785	-0.765535	-0.0477839	-0.0317822	0.0317822	0.160697	-0.528067	-0.188346	-0.13982	0.13982	0.335574	0.322934	-0.18478	-0.18478	0.18478	0.485072	3.3144e+06	-0.291937		G8
fal	FBgn0028380	0.0891532	-0.0333469	0.0687099	0.0333469	-0.644134	-1.8266	-0.0598072	-0.00785178	0.00785178	0.064323	-0.00506507	0.0176285	0.0732495	-0.0977792	0.00506507	-0.136229	0.0617433	0.152976	-0.0735949	-0.0617433	244546		0.252971	G12
cyp33	FBgn0028382	0.0481316	0.0406324	-0.0406324	-0.571348	-0.203797	0.73491	0.130708	0.0112192	-0.0112192	-0.300674	0.0241355	0.0398501	-0.040086	0.0200502	-0.0595804	-0.0200502	0.00280884	-0.00615061	0.0278852	-0.00280884	3.92778e+07	-0.556094	-0.305292	G11
chm	FBgn0028387	-0.0104536	0.0104536	0.128795	0.0608418	-0.478393	-0.264294	-0.0479798	-0.0686416	0.0479798	0.139395	-0.0402668	-0.0636912	-0.02013	0.130456	0.225933	0.02013	-0.155862	-0.145775	0.145775	0.290407	708470	0.238903	1.46596	G12
Taf10	FBgn0028398, FBgn0026324	-0.109961	-0.143566	-0.088834	0.088834	0.242068	0.549382	-0.0818701	0.0363293	-0.0363293	0.212025	-0.577099	-0.0862058	0.00860762	-0.00860762	0.166773	0.3871	-0.344119	-0.122522	0.124353	0.122522	1.32006e+07	-0.838967	1.76199	G9
CG1665	FBgn0033451	1.42396	1.14557	0.436407	-0.436407	-1.35956	-2.56147	0.284346	0.15759	-0.15759	-0.880751	0.12662	0	0	-0.00931154	0.117847	-0.0733101	0.0346433	0.0121165	-0.0121165	-0.0455177	1.04497e+08		-2.65167	G1
Drep4	FBgn0028406	0.261789	0.0790656	0.216457	-0.0790656	-1.13213	-1.07565	-0.010602	0.0296341	0.010602	-0.140119	-0.010394	0.010394	0.0732259	-0.103276	0.0643792	-0.0210373	-0.0223762	0.0218176	-0.0218176	0.0738722	1.81219e+06			G12
Drep2	FBgn0028408	-0.038589	-0.00482495	0.103002	0.21029	0.00482495	-1.21712	-0.0477791	-0.0396713	0.0396713	0.155956	0.019743	-0.116203	-0.0192994	0.0194413	-0.0117759	0.0117759	-0.0190653	0.0103241	-0.0103241	0.0701781	4.50258e+07	-0.365791	1.97678	G12
Nxt1	FBgn0028411	-0.101044	-0.0912771	0.0535743	0.14008	0.131509	-0.0535743	-0.0230851	-0.0386353	0.0230851	0.132655	-0.132556	-0.0826705	0.0158748	-0.0158748	0.174796	0.328509	-0.142967	-0.0313711	0.0313711	0.0959995	5.12126e+07	-0.838678	0.946382	G11
JhI-21	FBgn0028425	-0.00141995	-0.0522276	0.11027	0.247506	0.00141995	-0.679704	-0.0548972	-0.0426575	0.0426575	0.133352	0.638336	0.36754	0.114134	-0.114134	-0.206994	-0.166796	0.506241	0.119548	-0.119548	-0.360556	5.82445e+06	-0.0347728	0.425412	G11
CG8080	FBgn0033373	1.27322	1.02833	0.0277557	-1.30373	-1.24971	-0.0277557	0.541632	0.315217	-0.315217	-1.34256	0.046517	3.75496e-05	0.0786605	-3.75496e-05	-0.0683181	-0.0659578	-0.00144258	-0.0242073	0.039658	0.00144258	9.34963e+06			G5
Ilk	FBgn0028427	-0.0257203	0.0257203	0.108126	0.0914675	-0.39522	-0.939442	-0.00845379	-0.0816048	0.00845379	0.0733747	-0.0612719	-0.219829	-0.132542	0.126729	0.255642	0.0612719	-0.150653	-0.353812	0.150653	0.223763	9.53712e+06	1.1764	-0.0114983	G8
I-2	FBgn0028429, FBtp0036676	-0.190482	-0.0385499	0.0385499	0.24225	0.133403	-0.471596	-0.0360799	-0.00360309	0.00360309	0.300111	-0.0342203	-0.149133	0.0811199	0.0285306	0.112035	-0.0285306	-0.155406	-0.0536451	0.0536451	0.146015	2.02223e+07	0.987091	-0.110266	G11
CG4199	FBgn0289578	0.9232	0.938353	0.493129	-0.493129	-1.90877	-2.40473	0.161606	0.07893	-0.07893	-0.586093	0.0241162	7.35345e-05	-7.35345e-05	0.00416444	-0.0554793	-0.184697	0.014052	0.00998858	-0.00998858	-0.0395455	1.00381e+08		-0.0473863	G2
ECSIT	FBgn0028436	-0.0239756	-0.0653832	0.288528	0.449081	0.0239756	-0.685757	-0.0332427	-0.0115029	0.0115029	0.153266	0.0326372	-0.00432821	0.00432821	-0.0385934	0.0358072	-0.044719	-0.030952	0.0377783	-0.0225423	0.0225423	1.04581e+07	0.116147	-0.80348	G11
CG7130	FBgn0037151	0.862831	0.628687	0.246721	-1.2528	-1.09956	-0.246721	0.36195	0.11586	-0.11586	-0.879224	-0.0826944	0.000157896	-0.000157896	0.0838825	-0.0720324	0.0628735	-0.0911969	-0.0915007	0.0911969	0.162491	9.42339e+06			G5
rtet	FBgn0028468	-0.0390738	0.0390738	0.0516297	0.0760858	-0.113362	-1.11068	-0.0835316	-0.0357175	0.0357175	0.0886267	-0.0365552	0.160733	0.0384689	-0.0227768	0.0227768	-0.21632	0.0709363	0.0479331	-0.0479331	-0.0590847	4.83396e+06	0.168608	1.33354	G12
Nab2	FBgn0028471	-0.0437969	-0.0660224	0.0437969	0.266604	0.190481	-0.529849	-0.0489124	-0.0845985	0.0489124	0.169924	-1.00196	-0.393215	-0.222505	0.222505	0.661867	0.924902	-0.561991	-0.283887	0.283887	0.779358	2.0646e+06	1.78239	0.776045	G10
Non1	FBgn0028473	-0.377883	-0.207414	-0.10018	0.10018	0.318735	0.51563	-0.0596596	-0.033846	0.033846	0.247413	-0.0882034	0.110038	0.0020046	-0.00977679	-0.0020046	0.260374	-0.136038	-0.0876982	0.0876982	0.173596	1.64416e+07	-0.377956	2.74269	G11
CG4119	FBgn0028474	-0.181122	-0.0448056	0.0448056	0.298304	0.253882	-0.144806	-0.0840332	-0.232179	0.0840332	0.186012	-0.173868	-0.0646148	-0.0415119	0.0415119	0.248458	0.212167	-0.110271	-0.0472765	0.0472765	0.100433	3.10116e+07	0.676742	1.01782	G9
Hrd3	FBgn0028475	0.00408127	-0.00408127	0.122708	0.207092	-0.430615	-1.0045	-0.0236108	-0.0138059	0.0138059	0.144037	-0.433168	-0.152193	-0.0917394	0.0917394	0.165075	0.270863	-0.377376	-0.129547	0.129547	0.272714	9.74805e+06	0.499781	1.61351	G8
Usp1	FBgn0028476	-0.005122	0.005122	0.130398	0.250677	-0.18693	-1.11495	-0.0828377	-0.0611974	0.0611974	0.180644	0.0613965	-0.181024	-0.106367	0.0256136	0.0360356	-0.0256136	-0.0250792	-0.0448326	0.0250792	0.113222	9.13176e+06	0.671816	0.933098	G12
Mtpalpha	FBgn0028479	0.00554668	0.0232894	0.0545758	-0.00554668	-0.489382	-1.78441	-0.0532327	-0.0491979	0.0491979	0.0540836	-0.00461725	-0.046272	0.015667	0.00461725	0.0361662	-0.0179054	0.0173494	0.00780184	-0.00780184	-0.0107114	5.35048e+08	0.785105	-2.03807	G12
CG17841	FBgn0028480	-0.0218588	0.0218588	0.0970241	0.116192	-0.245088	-0.441577	-0.0519176	-0.114828	0.0519176	0.107594	0.173822	-0.0753955	-0.143891	0.0153428	-0.0153428	0.0977468	-0.162348	-0.0403571	0.0403571	0.108876	2.18708e+06			G11
Ack	FBgn0028484, FBtp0072725	-0.30988	-0.294001	-0.0681078	0.0681078	0.42386	0.533094	-0.048385	-0.102413	0.048385	0.178753	0.00182839	-0.00182839	-0.0509096	-0.078564	0.170858	0.449	0.031558	-0.0185519	-0.00560451	0.00560451	4.62759e+06	1.78086	0.865169	G9
f-cup	FBgn0028487	-0.0725407	-0.0608534	0.0608534	0.251264	0.29565	-0.189032	-0.0293942	-0.0439732	0.0293942	0.0993319	-0.141972	-0.15869	-0.1017	0.1017	0.182423	0.368606	-0.198331	-0.0988368	0.0988368	0.25475	809872			G8
CG31705	FBgn0028490	-0.122942	-0.166039	-0.0029484	0.134534	0.270867	0.0029484	-0.089937	-0.0591474	0.0591474	0.227335	-0.249715	-0.0362337	0.0579288	-0.0389178	0.0362337	0.380431	0.237627	0.014827	-0.014827	-0.0886742	2.20955e+06	-1.42113	2.23399	G11
CG3530	FBgn0028497	-0.0198215	0.0198215	0.024683	0.124245	-0.196656	-0.597576	-0.0549572	-0.0677522	0.0549572	0.17808	-0.0943617	0.0014576	-0.0014576	0.0561606	0.0207112	-0.025554	-0.056937	-0.0164453	0.0164453	0.0464683	1.5421e+07	-1.65632	1.32692	G12
CG7985	FBgn0028499	0.0230645	-0.0230645	0.147167	0.20421	-0.318373	-1.33272	-0.193708	0.00939198	-0.00939198	0.13303	-0.334755	-0.0611737	0.102901	0.0611737	0.080726	-0.0673511	-0.189949	0.0109379	0.00259012	-0.00259012	366669			G12
Rich	FBgn0028500	-0.0863243	-0.00385454	0.057064	0.0861082	0.00385454	-0.0581273	-0.0339644	-0.0838363	0.0339644	0.15391	0.0706876	-0.0464511	0.0131473	-0.055122	-0.00450743	0.00450743	-0.066444	-0.150329	0.066444	0.0956615	940551	1.42528	0.492243	G11
CG12007	FBgn0037293	0.516223	0.354965	-0.0257355	-0.570829	-0.627776	0.0257355	0.282072	0.120057	-0.120057	-0.544702	0.0492105	0.000178147	-0.0513176	0.0388429	-0.0421171	-0.000178147	0.00543238	0.0496555	-0.00543238	-0.0329577	9.58674e+06	2.74642	-0.310404	G4
CenG1A	FBgn0028509	-0.19921	-0.0869075	-0.0955804	0.189873	0.0869075	0.556709	-0.0379743	-0.317393	0.0379743	0.195315	-0.637648	-0.181642	0.0437933	0.141773	0.157148	-0.0437933	-0.623341	-0.115262	0.115262	0.316516	3.48199e+06			G8
CG11876	FBgn0039635	1.10585	0.865306	-0.143469	-1.11267	-0.699289	0.143469	0.467858	0.284088	-0.284088	-1.26982	0.0146079	0.000241444	0.0198679	-0.0392403	-0.000241444	-0.075453	0.0319447	0.0743118	-0.0325927	-0.0319447	3.7962e+08	0.595429	-0.598965	G5
Caf1-105	FBgn0033526	0.700717	0.575433	0.105174	-0.948982	-0.184388	-0.105174	0.299351	0.158952	-0.158952	-1.09683	0.125386	0.000389391	-0.000389391	-0.129892	-0.051459	0.028284	0.0193476	0.0550179	-0.0193476	-0.0356104	2.86829e+07	3.87413	-2.68194	G4
CG5888	FBgn0028523	-1.07441	-0.614322	-0.349456	0.349456	1.27659	1.66462	-0.0745487	-0.0100521	0.0100521	0.117419	-0.0410172	0.0410172	-0.0820512	-0.185945	0.0626747	0.737045	0.137257	0.111358	-0.111358	-0.231423	7.02122e+06			G9
mTTF	FBgn0028530	-0.231859	-0.252668	-0.0741176	0.0741176	0.298564	0.261879	-0.103905	-0.0309198	0.0309198	0.153508	-0.100301	-0.00752311	0.00752311	-0.0182727	0.07544	0.127313	-0.0223168	-0.00340007	0.00340007	0.0338474	3.21619e+07	0.86778	-1.6689	G11
defl	FBgn0036038	0.310599	0.204726	-0.0999965	-0.962639	-0.745496	0.0999965	0.200363	0.0933289	-0.0933289	-0.656339	0.0324717	0.000407259	-0.000407259	-0.0340531	-0.0147737	0.0126436	-0.0284882	-0.00167223	0.00167223	0.00877162	7.89118e+06	1.6741	-1.19897	G5
CG31731	FBgn0028539	-0.225276	-0.149334	-0.102749	0.102749	0.237251	0.195986	0.0351829	-0.135217	-0.019436	0.019436	-0.136323	-0.141547	-0.0193997	0.0193997	0.114806	0.118869	-0.122135	-0.0889379	0.0889379	0.118304	1.9139e+06	-1.72677	1.90083	G11
Tango1	FBgn0286898	0.270838	0.241499	0.161476	-0.161476	-0.654065	-0.231438	0.0949265	-0.0245782	0.0245782	-0.0966807	0.103031	0.000534166	-0.000534166	0.02981	-0.119974	-0.198234	0.0649166	-0.00990697	0.00990697	-0.0353516	3.40753e+07	-0.0131654	0.41071	G4
ics	FBgn0028546, FBal0137650	-0.00774544	-0.0834033	0.0117521	0.169804	0.00774544	-0.671502	-0.087751	-0.00565049	0.00565049	0.186769	-0.0760037	-0.00433319	0.0890399	0.0603181	0.00433319	-0.105165	-0.126575	-0.0976974	0.0976974	0.0989678	2.72051e+07	-1.24961	0.63914	G12
Arp1	FBgn0011745, FBgn0030088	0.799529	0.698896	0.305678	-0.703805	-0.945448	-0.305678	0.22494	0.0798252	-0.0798252	-0.597625	0.0597957	0.00058431	0.0142369	-0.0616843	-0.0391063	-0.00058431	0.0035018	0.010442	-0.0439773	-0.0035018	1.74323e+08	1.84883	-1.58863	G4
x16	FBgn0028554, FBal0013128, FBgn0262738	-0.301838	-0.296636	-0.0952843	0.0952843	0.392452	0.53263	-0.0752062	0.00528812	-0.00528812	0.141944	-0.111028	-0.158471	-0.03999	0.03999	0.268061	0.283124	-0.115857	-0.0236911	0.0236911	0.0599113	1.12449e+08			G9
Mis12	FBgn0035725	1.22354	0.730507	-0.328537	-2.17539	-0.796922	0.328537	0.793732	0.394729	-0.394729	-2.2409	-0.000665041	0.000665041	0.0565155	-0.0313738	-0.0771775	0.267351	0.0281534	-0.0191994	0.0013195	-0.0013195	2.8796e+06			G5
hfp	FBgn0028577	-0.236866	-0.128626	-0.0541618	0.0819598	0.200287	0.0541618	-0.108039	-0.0498515	0.0498515	0.219642	-0.275455	-0.0535369	-0.0489449	0.120205	0.0489449	0.181801	-0.140775	-0.0529608	0.0529608	0.0564802	5.90958e+07			G9
phtf	FBgn0028579	0.029209	0.000479517	-0.0207904	0.196682	-0.000479517	-0.709901	-0.0333539	-0.0861103	0.0333539	0.0634426	-0.196021	-0.145718	0.151523	0.064827	-0.0163485	0.0163485	-0.0572152	-0.0526559	0.0526559	0.177658	1.50134e+06	-1.10205	1.88603	G12
CG5913	FBgn0039385	0.423866	0.255332	0.118736	-0.118736	-1.31437	-1.92964	0.263994	-0.037793	0.037793	-0.0681022	0.0520789	0.00069197	0.0460594	-0.00069197	-0.0904696	-0.128061	0.00710481	-0.00710481	0.0271645	-0.00827982	2.71093e+07	0.398665	-0.875944	G2
Ccs	FBgn0010531	1.89351	1.51634	0.567599	-0.567599	-1.32624	-0.810493	0.66967	0.490377	-0.490377	-1.50821	0.0580972	0.000948291	-0.000948291	0.0188142	-0.163302	-0.283996	0.0287032	0.0017339	-0.0017339	-0.0353187	1.00756e+08			G1
CG11306	FBgn0037108	0.175528	0.106012	-0.106012	-0.553732	-0.536865	0.370061	0.0799879	0.0654672	-0.0654672	-0.323253	-0.144385	0.0011046	0.00246243	-0.0011046	-0.103279	0.159664	-0.00901802	-0.0815235	0.0134077	0.00901802	4.81834e+06	1.12887	-0.509793	G4
mRpL50	FBgn0028648	0.364461	0.121763	-0.0150132	0.0150132	-0.156448	-0.424808	0.0345092	0.021553	-0.0710422	-0.021553	0.0327828	0.0620778	-0.0327828	0.0759381	-0.054423	-0.0555657	0.009029	-0.009029	-0.0373425	0.0246034	8.12299e+07	0.829243	-0.929912	G12
VhaM9.7-c	FBgn0028664	-0.0750698	-0.227608	0.0750698	0.21102	0.12992	-0.505723	-0.127447	-0.024908	0.024908	0.169339	-0.331786	-0.090071	0.0306379	-0.003131	0.003131	0.103685	-0.0271021	-0.0806903	0.0271021	0.0756739	6.28241e+06			G11
Vha100-2	FBgn0028670	0.0253753	0.096992	0.0624789	-0.0253753	-0.732803	-1.80966	-0.0422125	-0.0226607	0.0226607	0.0724855	0.216368	0.155724	0.0599879	-0.0599879	-0.100138	-0.191528	0.168817	0.0504181	-0.0504181	-0.140912	1.00326e+08	2.77941	-3.52919	G12
Vha100-1	FBgn0028671	-0.118502	-0.0491022	0.0491022	0.244451	0.195225	-0.0920995	-0.0973626	-0.0533964	0.0533964	0.182723	0.131348	-0.131267	-0.037386	0.0509592	0.037386	-0.276778	-0.00520271	-0.356706	0.032084	0.00520271	4.98118e+06	0.318081	0.0891965	G11
spt4	FBgn0028683	-0.275503	-0.329123	-0.0335452	0.0620576	0.164137	0.0335452	-0.17503	0.00668145	-0.00668145	0.0818478	-0.191274	-0.0190013	0.00793736	-0.00793736	0.332419	0.484152	-0.278715	-0.0397882	0.0397882	0.190862	1.7128e+07	-0.549808	2.17709	G9
CG2246	FBgn0039790	1.13341	0.850812	0.33226	-0.690292	-0.91961	-0.33226	0.275508	0.152202	-0.152202	-0.888699	0.031444	0.00110739	0.091369	-0.00110739	-0.0563695	-0.0165311	0.0283219	0.0158276	-0.0352184	-0.0158276	1.49651e+08	1.83905	-2.53939	G4
Rpt4	FBgn0028685	-0.114274	-0.0290673	0.0290673	0.123749	0.169178	-0.203574	-0.0945913	-0.0590874	0.0590874	0.15905	0.0186083	0.0198008	0.0445863	-0.0186083	-0.0365381	-0.0892385	0.0127125	0.0302133	-0.0178857	-0.0127125	5.67818e+08	-0.162395	-0.504987	G11
NAA15-16	FBgn0031020	1.34783	1.0935	0.175936	-1.2812	-1.23006	-0.175936	0.429885	0.229989	-0.229989	-1.1953	0.0174876	0.001137	0.0188383	-0.001137	-0.142829	-0.0876532	-0.0277137	0.000684933	0.00161189	-0.000684933	2.14293e+08			G1
Rpt1	FBgn0028687	0.176278	0.104431	0.122548	-0.104431	-0.721703	-0.960274	-0.0118709	0.0210023	0.0118709	-0.0551192	0.119883	0.0273733	-0.00495424	0.00495424	-0.0276188	-0.112088	0.0313218	0.00842525	-0.00842525	-0.0493119	5.69109e+08			G12
CG1890	FBgn0039869	1.96862	1.53333	0.921335	-0.921335	-2.03697	-1.16549	0.229582	0.232603	-0.229582	-1.37869	0.13584	0.00117719	-0.00117719	0.0127123	-0.0185917	-0.197984	0.0311081	-0.0886519	0.0873017	-0.0311081	3.95945e+08		0.231109	G1
Rpn6	FBgn0028689	0.0178506	-0.0178506	0.0931884	0.0629953	-0.101254	-0.51022	-0.0193773	-0.0345629	0.0193773	0.0221183	-5.86395e-05	-0.00508452	0.03623	0.0437651	5.86395e-05	-0.0334643	0.0651857	-0.00969818	-0.0154127	0.00969818	6.39737e+08	0.32674	-1.48123	G12
Rpn5	FBgn0028690	0.15331	0.0875289	0.0690508	-0.0690508	-1.03353	-1.57314	-0.0313636	-0.0150172	0.0259292	0.0150172	-0.0238852	0.101128	0.110065	0.0238852	-0.02733	-0.101156	0.0195759	0.0271818	-0.0195759	-0.0261243	3.99898e+08	1.18349	-0.387328	G12
eIF-2gamma	FBgn0263740	0.575127	0.408022	-0.151165	-0.89886	-0.622446	0.151165	0.308012	0.183733	-0.183733	-0.776427	0.0545527	0.00123829	-0.00123829	0.00199558	-0.0437304	-0.0197316	0.00362031	0.0407549	-0.00362031	-0.0109698	3.55337e+08			G5
Pi3K21B	FBgn0020622	1.36344	1.2115	0.811098	-0.811098	-1.646	-1.22343	0.240225	0.102637	-0.102637	-1.02285	0.081089	0.00125241	0.00824287	-0.0726867	-0.00125241	-0.192561	0.0268585	0.00756004	-0.00756004	-0.0302198	4.21133e+06			G1
Rpn12	FBgn0028693	-0.0903686	-0.0659558	0.0659558	0.146186	0.0667677	-0.583223	-0.139915	-0.0460853	0.0460853	0.141531	0.0755711	-0.0583618	0.059329	-0.0226253	0.0226253	-0.162801	0.014434	-0.0795608	-0.0126186	0.0126186	3.31935e+08	-0.670087	-0.195174	G11
CG5613	FBgn0030839	0.552075	0.566806	0.330509	-0.330509	-0.920252	-0.816058	0.0484036	-0.0182994	0.0182994	-0.218413	0.0474012	0.00128746	-0.00128746	-0.0183237	-0.0427449	0.035786	-0.0828955	0.058938	0.0674484	-0.058938	2.51102e+06			G4
CG12948	FBgn0037739	0.553881	0.507542	0.347705	-0.347705	-1.38632	-0.710906	0.0217074	0.00535967	-0.00535967	-0.483343	-0.0523614	0.00132827	0.115025	0.125152	-0.105674	-0.00132827	0.10032	-0.151275	-0.0398636	0.0398636	2.04282e+07			G4
RpL15	FBgn0028697	-0.44084	-0.231299	-0.0742893	0.0742893	0.285547	0.361388	-0.00972608	0.00158484	-0.00158484	0.146582	-0.0891767	0.0482103	0.164834	0.107216	-0.0811815	-0.0482103	0.0758071	0.0340803	-0.139963	-0.0340803	2.18961e+09	0.0326702	0.0459269	G11
[truncated: 4,115 more rows]
