# Supplementary material for: Gene expression dynamics before and after zygotic gene activation in Drosophila early embryogenesis
Source: iScience. 2025 Aug 7;28(9):113272. doi: 10.1016/j.isci.2025.113272 (PMC12396305; doi:10.1016/j.isci.2025.113272)
Supplement: Table S2. Ubiquitome change in Drosophila MZT, related to Figure 5 [file mmc4.xlsx]

## Sheet: Table S2. 
Table S2. Ubiquitome change in Drosophila MZT, Related to Figure 5
Protein expression level change in total and ubiquitinated protein expression level analysis.
gene_id	Flybase gene ID	Em_0-30m	Em_30m-1h	Em_1h-1h30m	Em_1h30m-2h	Em_2h-3h	Em_3h-4h30m	Mean LFQ intensity 0-1hr	Mean LFQ intensity 1-2hr	Mean LFQ intensity 2-3hr	cluster
14-3-3epsilon	FBgn0020238	-0.0947295	-0.190509	-0.00838212	0.0394194	0.00838212	0.245614	-0.38462	0.0701187	0	Prot-Ubi-G5
14-3-3zeta	FBgn0004907	0.134033	0.00471691	-0.0564334	0.0522826	-0.0397132	-0.00471691	-0.491356	0.00236607	0	Prot-Ubi-G5
26-29-p	FBgn0250848	0.185062	0.132282	0.0773686	-0.0799373	-0.0773686	-0.203541	-0.316635	0.174634	0	Prot-Ubi-G4
ACC	FBgn0033246	0.232948	0.0980619	0.0731066	-0.0731066	-0.343581	-0.517764	-0.649741	0	0.297729	Prot-Ubi-G2
Acox57D-d	FBgn0034629	0.915471	0.259545	0.0982849	-0.127649	-0.0982849	-0.535641	0.456335	0	-0.142417	Prot-Ubi-G2
Acox57D-p	FBgn0034628	0.608917	0.334193	0.0989778	-0.10706	-0.0989778	-0.256617	0.366213	-0.0219868	0	Prot-Ubi-G3
Acph-1	FBgn0000032	0.0850166	-0.0176435	-0.0105333	0.0385282	0.0105333	-0.189989	0.147467	0	-0.670716	Prot-Ubi-G3
Acsl	FBgn0263120	0.062364	0.0428944	0.00405593	-0.00405593	-0.011617	-0.0887532	0.0186187	0	-0.276368	Prot-Ubi-G4
Act42A	FBgn0000043	0.015447	-0.043192	-0.015447	-0.151577	0.20855	0.0753185	-0.805798	0.0991017	0	Prot-Ubi-G6
Adam	FBgn0027619	0.0339116	0.0218156	0.0034676	-0.0034676	-0.0618127	-0.122231	-0.311489	0	0.103682	Prot-Ubi-G5
ade2	FBgn0000052	0.0532359	0.0241171	0.0181606	-0.0181606	-0.0450122	-0.0933346	-0.337277	0.138725	0	Prot-Ubi-G5
ade5	FBgn0020513	0.0183287	0.0199909	0.00460509	-0.00460509	-0.125748	-0.157114	-0.464738	0	0.32913	Prot-Ubi-G5
Adh	FBgn0000055	-0.0133766	0.0133766	0.039816	0.0162985	-0.0833666	-0.0465765	-0.294534	0.1493	0	Prot-Ubi-G5
AdSL	FBgn0038467	0.0581995	0.0195942	-0.0195942	0.0265801	-0.0763268	-0.0789622	-0.299651	0	0.00814791	Prot-Ubi-G5
AGO2	FBgn0087035	0.260554	0.10908	-0.00157067	0.00157067	-0.098695	-0.265676	-0.514866	0.133656	0	Prot-Ubi-G5
AGO3	FBgn0250816	-0.305545	-0.0780822	0.154882	0.232543	0.0780822	-0.0976585	-1.07379	0	0.182522	Prot-Ubi-G6
Ahcy	FBgn0014455	0.0651643	0.0778989	0.016237	-0.016237	-0.0246909	-0.0562486	0.438242	0	-0.0900825	Prot-Ubi-G3
Akap200	FBgn0027932	-0.28206	0.038518	-0.145579	0.061735	-0.038518	0.316577	-0.926476	0.0713137	0	Prot-Ubi-G6
AlaRS	FBgn0027094	0.00623328	0.0199024	0.00823727	-0.00623328	-0.0635911	-0.110722	-0.241524	0.387372	0	Prot-Ubi-G4
Ald	FBgn0000063, FBgn0000064, FBgn0039425	-0.00661336	-0.0567353	0.00661336	0.013445	-0.00923406	0.0626981	-1.15536	0	1.14057	Prot-Ubi-G6
alien	FBgn0013746	-0.00376853	0.0796113	-0.00646474	0.04635	0.00376853	-0.0499303	0.0127113	0	-0.795357	Prot-Ubi-G3
ALiX	FBgn0086346	0.0296608	-0.00773129	0.0186006	0.00773129	-0.0405511	-0.156827	-0.355795	0	0.071421	Prot-Ubi-G5
alph	FBgn0086361	0.0360338	-0.0523677	-0.043234	0.0450303	0.0312017	-0.0312017	0.115226	0	-0.0251845	Prot-Ubi-G5
alphaCOP	FBgn0025725	-0.044492	0.0829073	0.020188	0.0437285	-0.0461171	-0.020188	-0.46504	0	0.343746	Prot-Ubi-G5
alpha-Est1	FBgn0015568	0.0821417	0.0123564	-0.0123564	0.0707656	-0.208807	-0.416286	0.121719	0	-0.289436	Prot-Ubi-G2
alpha-PheRS	FBgn0030007	-0.0146265	0.0455182	0.0146265	0.0566954	-0.0432488	-0.0821248	0	-0.0180412	0.0171722	Prot-Ubi-G5
alphaTub67C	FBgn0087040	0.0589054	0.0222325	0.0784435	-0.0222325	-0.0358253	-0.0853927	0	0.164523	-0.195147	Prot-Ubi-G4
alt	FBgn0038535	0.0233795	-0.0233795	0.0262501	0.0866538	-0.0514238	-0.0724148	-0.333939	0	0.27628	Prot-Ubi-G5
AMPdeam	FBgn0052626	0.0746335	0.0295671	0.0480383	-0.0295671	-0.0903029	-0.214698	0	0.318094	-0.547694	Prot-Ubi-G4
Amun	FBgn0030328	-0.0647023	-0.0619813	-0.065163	0.0619813	0.115915	0.303772	-0.675877	0	0.283969	Prot-Ubi-G6
Ankle2	FBgn0028343	0.119464	0.0579233	0.0290861	-0.0290861	-0.195954	-0.413258	-0.337541	0.248171	0	Prot-Ubi-G2
Aos1	FBgn0029512	-0.00556999	0.00556999	0.0405855	0.0599712	-0.0369526	-0.0520199	-0.144044	0.151813	0	Prot-Ubi-G5
AOX1	FBgn0267408	-0.0359476	-0.0243616	-0.0043074	0.0043074	0.0169263	0.0452694	0	0.870789	-0.255578	Prot-Ubi-G4
AOX3	FBgn0038349	0.0396411	-0.0120771	0.0120771	0.0455165	-0.0739874	-0.0531599	0	0.436948	-0.166806	Prot-Ubi-G4
AP-1-2beta	FBgn0010380	-0.0302471	0.0105689	-0.00203977	-0.000951368	0.000951368	0.0211564	0	0.142887	-0.447434	Prot-Ubi-G4
AP-2alpha	FBgn0264855, FBgn0261953	0.0948013	0.0699197	0.015747	-0.0188173	-0.015747	-0.0627534	-0.5284	0.109918	0	Prot-Ubi-G5
AP-2mu	FBgn0263351	0.123942	0.0600011	0.000473511	-0.0134891	-0.0393128	-0.000473511	-0.400798	0.694824	0	Prot-Ubi-G4
APC7	FBgn0029879	0.491181	0.321849	0.143656	-0.143656	-0.469255	-0.840144	0.111803	0	-1.15183	Prot-Ubi-G2
Arc1	FBgn0033926	-0.0175315	0.0492218	0.0641082	0.0175315	-0.151107	-0.279839	-0.164513	0.0190257	0	Prot-Ubi-G5
Arf79F	FBgn0010348	-0.0688104	-0.0968543	0.0777411	0.0688104	-0.177549	0.141102	0.0818985	0	-0.781432	Prot-Ubi-G3
Argk	FBgn0000116	0.281428	0.0527636	0.0440611	-0.0440611	-0.226004	-0.451305	-1.39591	0	0.110748	Prot-Ubi-G6
ArgRS	FBgn0027093	0.0500904	0.0128038	0.018285	-0.0128038	-0.0736026	-0.11306	0	0.441687	-0.446762	Prot-Ubi-G4
ari-1	FBgn0017418	-0.241153	-0.106182	0.00819591	0.102442	0.115394	-0.00819591	-1.15876	0	0.0353462	Prot-Ubi-G6
ari-2	FBgn0025186	-0.165298	-0.0614774	0.117486	0.170157	0.0614774	-0.217358	-0.460999	0.602545	0	Prot-Ubi-G4
Arp1	FBgn0011745, FBgn0030088	0.0597957	0.00058431	0.0142369	-0.0616843	-0.0391063	-0.00058431	-0.233256	0.149317	0	Prot-Ubi-G5
Arp3	FBgn0262716	-0.0294799	-0.0155921	-0.0764705	0.0155921	0.0834469	0.0530102	-0.163022	0	0.567708	Prot-Ubi-G5
Arpc1	FBgn0001961	-0.0256534	0	0.00203677	0.0042739	-0.0148532	0	0	0.0484814	-0.782475	Prot-Ubi-G4
Arpc2	FBgn0032859	-0.0945055	-0.00876403	0.00690275	0.0109565	-0.00690275	0.0309333	0	0.203353	-0.0148991	Prot-Ubi-G4
Art1	FBgn0037834	-0.00390319	0.0086217	0.00390319	-0.021931	0.0500524	-0.028267	-0.28259	0	0.180978	Prot-Ubi-G5
ash2	FBgn0000139	-0.0205429	-0.0963689	-0.0566582	0.0205429	0.0358369	0.0335234	-2.68904	0	0.0868988	Prot-Ubi-G6
AsnRS	FBgn0086443	0.0474043	0.0294581	0.0119751	-0.0119751	-0.0294584	-0.145062	-0.634434	0.118503	0	Prot-Ubi-G5
AsnS	FBgn0270926	0.454781	0.109762	0.136321	-0.109762	-0.204273	-0.480785	0	0.0858356	-0.112725	Prot-Ubi-G2
AspRS	FBgn0002069	-0.00896814	0.0378684	0.0540044	0.00896814	-0.0134567	-0.0868548	0	0.23419	-0.0809608	Prot-Ubi-G4
atl	FBgn0039213, FBgn0034841, FBgn0037526	0.116853	-0.0736846	0.00035314	-0.00035314	0.0680556	-0.197125	-0.00403799	0	0.113952	Prot-Ubi-G5
ATP7	FBgn0030343	-0.192209	0.0330197	0.105924	0.057254	-0.0330197	-0.330272	0	0.219442	-0.477205	Prot-Ubi-G4
Atpalpha	FBgn0002921, FBal0009413	1.00604	0.608813	0.0386255	-0.0498926	-0.115391	-0.0386255	1.71263	0	-0.8503	Prot-Ubi-G3
ATPCL	FBgn0020236	-1.16884	-0.125171	-0.242047	0.125171	0.186368	0.727193	-0.270648	0	0.433483	Prot-Ubi-G7
ATPsynbeta	FBgn0010217, FBgn0019644	0.0341119	-0.0106681	0.0106681	-0.04543	-0.0247564	0.0475421	0	-0.390422	0.0723022	Prot-Ubi-G5
ATPsynCF6	FBgn0016119	0.162141	-0.0527613	0.0233045	0.0652623	-0.0233045	-0.0694717	0.0178452	-0.122666	0	Prot-Ubi-G5
ATPsynE	FBgn0038224	0.203522	0.137496	-0.0686586	-0.0798778	-0.0918296	0.0686586	0.118489	0	-0.175223	Prot-Ubi-G3
ATPsynF	FBgn0035032	-0.0156042	0.0252458	0.0156042	-0.017923	-0.0163381	0.0304915	0	0.203033	-0.643701	Prot-Ubi-G4
ATPsynG	FBgn0010612	0.00219202	-0.087242	0.00702209	-0.00219202	0.0455833	-0.00770247	-0.130615	0.3815	0	Prot-Ubi-G4
Atu	FBgn0019637	0.00372139	-0.0341898	-0.0252441	0.0530959	0.100892	-0.00372139	-1.51339	0	0.596622	Prot-Ubi-G6
Atx2	FBgn0041188	0.063657	0.0274669	-0.0274669	0.0329189	-0.145529	-0.22683	0	0.313006	-0.17963	Prot-Ubi-G4
aub	FBgn0000146	0.00160048	0.0182281	0.0739991	-0.00160048	-0.0155223	-0.114531	-0.800287	0	0.0313762	Prot-Ubi-G6
aurA	FBgn0000147	0.0541294	0.0152952	0.0125564	-0.0125564	-0.0660287	-0.3414	-0.0682373	0.638205	0	Prot-Ubi-G4
awd	FBgn0000150	0.0292168	-0.0150574	-0.0137636	0.0137636	-0.108637	0.0200538	-0.231804	0	0.0404263	Prot-Ubi-G5
B52	FBgn0004587, FBab0006748, FBal0121934, FBgn0044007, FBtp0056125	-0.0110412	-0.095814	-0.073265	0.0110412	0.263145	0.267353	-0.420047	0.321224	0	Prot-Ubi-G5
Bacc	FBgn0031453	-0.147771	0.00524502	-0.179148	-0.00524502	0.285627	0.584951	-0.160155	0	0.958983	Prot-Ubi-G7
baf	FBgn0031977	0.386175	0.115364	-0.108634	0.00141674	-0.0516584	-0.00141674	-0.574728	0	0.311651	Prot-Ubi-G5
barr	FBgn0014127	-0.00306287	0.0443578	0.00877956	-0.0594867	-0.0882523	0.00306287	0	0.443316	-0.332795	Prot-Ubi-G4
bel	FBgn0263231	-0.000445004	0.0547228	0.0734704	0.000445004	-0.0107132	-0.0921118	-0.430701	0.295109	0	Prot-Ubi-G4
ben	FBgn0000173, FBgn0052594	0.0163841	0.00884347	0.00413286	-0.06693	-0.00413286	-0.0316038	-0.119536	0.0754412	0	Prot-Ubi-G5
Bet3	FBgn0260859	0.0165384	-0.084538	-0.0165384	0.100977	0.207517	-0.0274849	0	-0.247834	0.69038	Prot-Ubi-G5
betaTub56D	FBgn0284243	-0.142116	-0.0423494	0.00139953	-0.00139953	0.00642775	0.102234	-0.687813	0.176718	0	Prot-Ubi-G6
bgm	FBgn0027348	0.410826	0.0655184	0.0443287	-0.0443287	-0.237245	-0.43687	0.621244	0	-0.697285	Prot-Ubi-G3
bic	FBgn0000181, FBal0001133, FBgn0000166	0.0311484	0.12757	-0.119492	-0.0306546	0.0306546	-0.169693	0.185487	0	-0.218431	Prot-Ubi-G4
BicC	FBgn0000182	0.965319	0.720809	0.344898	-0.344898	-1.14681	-1.76131	0	0.322113	-1.87425	Prot-Ubi-G1
BigH1	FBgn0038252	0.187529	-0.0117145	0.0117145	0.0428226	-0.26686	-1.24855	0	-0.276042	1.05161	Prot-Ubi-G2
Blm	FBgn0002906	0.113675	-0.00224287	0.0391143	-0.00284439	0.00224287	-0.225544	-1.55833	0.234525	0	Prot-Ubi-G6
blot	FBgn0027660	0.878862	0.168222	-0.141896	-0.339404	-0.272783	0.141896	0.708976	0	-0.45719	Prot-Ubi-G3
blw	FBgn0011211	0.0315219	-0.00553812	0.0528578	0.00553812	-0.0134496	-0.0142096	0.197751	-0.89688	0	Prot-Ubi-G5
boca	FBgn0004132	0.0318036	-0.109996	-0.0318036	0.0535122	0.0429693	-0.067771	-0.291944	0	0.377983	Prot-Ubi-G5
borr	FBgn0032105	-0.270928	-0.0198878	0.0370535	-0.0656852	0.0198878	0.188664	0	1.06424	-0.144832	Prot-Ubi-G4
brat	FBgn0010300	-0.100036	0.100036	0.21066	0.20831	-0.132061	-0.370932	-1.25797	0	0.706803	Prot-Ubi-G6
brm	FBgn0000212	-0.331797	-0.124653	-0.0315237	0.0315237	0.209259	0.376625	0.132281	0	-0.140409	Prot-Ubi-G7
btz	FBgn0045862	0.127558	-0.0135736	0.0135736	0.0827171	-0.132761	-0.165164	0	-0.179332	0.724415	Prot-Ubi-G5
BubR1	FBgn0263855	-0.0055573	0.0151551	0.0055573	0.00575887	-0.0968489	-0.0368349	-0.355816	0	0.557995	Prot-Ubi-G5
bur	FBgn0000239, FBal0001338	-0.0546367	-0.0148249	-0.0173532	0.0148249	0.028199	0.0493089	-0.829388	0	0.608303	Prot-Ubi-G6
c11.1	FBgn0040236	0.0521145	-0.0351316	0.0366256	0.0166348	-0.0166348	-0.104447	-0.105561	0	0.173553	Prot-Ubi-G5
cact	FBgn0000250, FBgn0263111	0.245338	0.121505	0.0921961	-0.104542	-0.0921961	-0.142395	-0.337474	0	0.519125	Prot-Ubi-G5
cal1	FBgn0038478	0.0924782	0.0742048	0.0683598	-0.0683598	-0.329802	-0.71088	-0.811708	0.140172	0	Prot-Ubi-G2
CalpA	FBgn0012051	-0.0208453	0.0291381	0.00687741	-0.00687741	-0.0589336	0.206528	0.350413	0	-0.152837	Prot-Ubi-G3
Calr	FBgn0005585	-0.0136646	0.00420124	-0.00420124	0.0345377	0.00780353	-0.0467395	-0.371436	0	0.0997626	Prot-Ubi-G5
Calx	FBgn0013995	1.02177	0.643447	0.129876	-0.129876	-0.480108	-0.491183	3.6128	0	-0.590586	Prot-Ubi-G1
Cam	FBgn0000253, FBgn0264607	0.073339	-0.00791661	-0.0699834	-0.067465	0.00791661	0.128403	0.408372	0	-0.0876348	Prot-Ubi-G3
Cand1	FBgn0027568	-0.00518322	0.0695364	0.00518322	0.0244411	-0.0980903	-0.078937	-1.19233	0	0.163493	Prot-Ubi-G6
Capr	FBgn0042134	0.127828	0.0138577	0.0305144	-0.0138577	-0.177091	-0.292732	-0.868081	0	0.252731	Prot-Ubi-G6
capt	FBgn0261458	-0.0411331	-0.0408832	-0.015247	0.0432471	0.0263588	0.015247	-0.503682	0.405712	0	Prot-Ubi-G4
Cas	FBgn0004878, FBgn0022213	0.0190586	-0.00481757	0.0522637	0.00481757	-0.0259229	-0.0967967	0	0.223371	-0.108428	Prot-Ubi-G4
casp	FBgn0034068	0.165092	0.00884519	-0.00884519	0.0588033	-0.0783744	-0.186133	-0.165601	0.0705496	0	Prot-Ubi-G5
cbc	FBgn0033842	-0.143278	-0.075091	-0.0209861	0.0209861	0.24504	0.285743	0.408162	0	-0.467984	Prot-Ubi-G3
Cbp20	FBgn0022943	-0.0192459	-0.384135	-0.136635	0.0192459	0.0799501	0.122371	-0.467476	0	0.201774	Prot-Ubi-G5
Cbs	FBgn0031148, FBgn0086757	-0.00408079	-0.00833096	0.0251128	0.00408079	0.0163653	-0.0461532	-1.76881	0	0.890835	Prot-Ubi-G6
Cct5	FBgn0010621	-0.00191302	0.00191302	0.00386699	0.0439051	-0.0279765	-0.0664636	-0.198134	0.0344631	0	Prot-Ubi-G5
Cctgamma	FBgn0015019	0.0342965	0.0135297	0.0239572	-0.0135297	-0.0703848	-0.068619	-0.0456718	0	0.265794	Prot-Ubi-G5
CD98hc	FBgn0037533	0.830229	0.49252	0.0957871	-0.139014	-0.0957871	-0.117662	1.46703	0	-0.675055	Prot-Ubi-G3
Cdc16	FBgn0025781	0.0699663	-0.00160177	0.00160177	-0.0356613	0.0221846	-0.11411	-0.175062	0	0.0200291	Prot-Ubi-G5
Cdc27	FBgn0012058	0.135287	0.0324762	0.0350791	-0.0324762	-0.168179	-0.279928	0	0.502879	-0.62225	Prot-Ubi-G4
Cdc37	FBgn0011573	0.0609472	-0.00270197	0.00312085	0.00270197	-0.0518626	-0.182381	-0.452113	0.0316878	0	Prot-Ubi-G5
Cdc42	FBgn0010341	-0.294667	-0.0770847	-0.081027	0.0770847	0.346784	0.71315	-0.29553	0	0.198893	Prot-Ubi-G7
Cdk1	FBgn0004106	0.0756669	0.0609638	0.0190447	-0.0847341	-0.0190447	-0.0402918	-0.45174	0.100099	0	Prot-Ubi-G5
Cdk2	FBgn0004107	0.0964675	0.111592	0.0199862	-0.0199862	-0.143676	-0.207819	-0.639445	0.563339	0	Prot-Ubi-G4
Cen	FBgn0032876	-0.246071	-0.052946	0.052946	0.181785	0.207976	-0.0819294	-0.74109	0.333635	0	Prot-Ubi-G6
CG10103	FBgn0035715	0.171758	-0.130708	-0.0438362	0.18171	0.0438362	-0.210717	0	0.192823	-0.383592	Prot-Ubi-G4
CG10237	FBgn0032783	0.253148	0.198355	0.0717076	-0.0717076	-0.422737	-0.668423	0	1.21635	-0.459099	Prot-Ubi-G2
CG10254	FBgn0027512	1.8114	0.903332	0.196832	-0.196832	-0.297715	-0.690454	2.21967	0	-0.702758	Prot-Ubi-G1
CG10289	FBgn0035688	0.136226	0.110261	0.0348861	-0.0348861	-0.111137	-0.200406	-0.504953	0	0.146218	Prot-Ubi-G5
CG10306	FBgn0034654	0.00289229	0.0348911	-0.0132025	0.00209893	-0.0598078	-0.00209893	0	0.0603406	-0.581676	Prot-Ubi-G4
CG10326	FBgn0038453	-0.148764	-0.0232255	0.0519819	0.0592598	-0.0571251	0.0232255	0	-0.130835	0.157062	Prot-Ubi-G5
CG10417	FBgn0033021	-0.465237	-0.150532	-0.0911559	0.0911559	0.406928	0.643785	-0.712191	0.43086	0	Prot-Ubi-G7
CG10418	FBgn0036277	0.183444	-0.105497	-0.0317981	0.0317981	0.129506	-0.140091	-0.796596	0	0.260752	Prot-Ubi-G6
CG10425	FBgn0039304	0.0985676	0.0742117	-0.166599	-0.0167321	0.0167321	-0.104772	-0.624847	0.282871	0	Prot-Ubi-G5
CG10435	FBgn0037539	-0.0616289	-0.0455788	0.093959	0.16547	0.0455788	-0.0458171	-0.430425	0.0728201	0	Prot-Ubi-G5
CG10444	FBgn0034494	1.07024	0.33247	0.156993	-0.156993	-0.750467	-0.66753	1.07468	0	-2.09272	Prot-Ubi-G1
CG10470	FBgn0032746	0.406827	-0.149002	-0.0827601	0.0827601	0.173168	-0.349083	-0.173304	0	0.00205429	Prot-Ubi-G5
CG10565	FBgn0037051	-0.159954	-0.101904	-0.0586097	0.0586097	0.072333	0.173854	-0.920438	0	0.0957962	Prot-Ubi-G6
CG10576	FBgn0035630	0.123297	-0.0269207	-0.0103419	0.0103419	0.0499308	-0.0390885	-0.0832477	0.306006	0	Prot-Ubi-G4
CG10602	FBgn0032721	-0.0254125	-0.00288664	0.0516437	0.00288664	0.00306787	-0.0478341	-0.163589	0	0.0609624	Prot-Ubi-G5
CG10638	FBgn0036290	-0.013842	0.0542185	0.0743	-0.0327136	0.013842	-0.0713383	0	0.57299	-0.21359	Prot-Ubi-G4
CG10863	FBgn0027552	-0.0241882	0.0531863	0.0479572	-0.000745205	0.000745205	-0.0953003	-0.0128849	0.241913	0	Prot-Ubi-G4
CG10960	FBgn0036316	1.56171	0.825216	0.320331	-0.320331	-0.84295	-1.12098	1.75937	0	-0.817216	Prot-Ubi-G1
CG10973	FBgn0036306	-0.0422201	-0.00816829	0.0189575	0.00816829	0.0530946	-0.0101763	0	0.561193	-0.192224	Prot-Ubi-G4
CG1105	FBgn0037465	0.0108583	-0.0254173	-0.000557632	0.000557632	0.0191863	-0.0101234	0.638827	0	-0.529672	Prot-Ubi-G3
CG11070	FBgn0028467	0.0506014	0.0338355	0.0773168	-0.0338355	-0.0646832	-0.0650626	0	-0.743545	0.456005	Prot-Ubi-G5
CG11141	FBgn0033177	-0.735197	-0.476727	-0.0736259	0.0736259	0.0999823	0.096422	1.21383	-0.0723856	0	Prot-Ubi-G7
CG11200	FBgn0034500	-0.0202352	0.113344	0.0666538	0.00763454	-0.109048	-0.00763454	0	-0.194889	0.104265	Prot-Ubi-G5
CG1129	FBgn0037279	-0.177281	-0.0604982	0.0120036	0.0431495	-0.0120036	0.012719	0	-0.0390281	0.0756311	Prot-Ubi-G5
CG11367	FBgn0037185, FBgn0260481	0.313735	0.139103	-0.00467271	0.00467271	-0.21365	-0.502103	0	0.256742	-0.250306	Prot-Ubi-G2
CG11665	FBgn0033028	0.214752	0.138938	-0.0849625	-0.100222	-0.140979	0.0849625	0.715208	0	-0.568935	Prot-Ubi-G3
CG11710	FBgn0031115	0.0864957	0.00902467	0.0333229	-0.00902467	-0.0634343	-0.258703	-0.356424	0	0.146884	Prot-Ubi-G5
CG11781	FBgn0039259	0.00904118	-0.0516261	0.0398808	0.0809316	-0.00904118	-0.0296114	0.0550803	0	-0.0931029	Prot-Ubi-G5
CG11811	FBgn0036099	-0.340833	-0.093748	-0.02226	0.0868103	0.100601	0.02226	0.339771	-0.00156591	0	Prot-Ubi-G5
CG11880	FBgn0039637	0.156174	0.0571576	0.00784081	-0.00784081	-0.156053	-0.283226	0.355019	0	-0.0717547	Prot-Ubi-G3
CG11885	FBgn0031253	-0.136007	0.0534974	0.0219548	-0.0219548	0.0321844	-0.0821908	-0.0515907	0.0684376	0	Prot-Ubi-G5
CG11897	FBgn0039644	0.166302	0.0500376	0.0649886	-0.0500376	-0.214871	-0.385171	-0.164133	0	0.32931	Prot-Ubi-G2
CG11899	FBgn0014427	0.238433	0.247487	-0.074811	-0.105509	-0.053681	0.053681	-0.748298	0.210565	0	Prot-Ubi-G6
CG11975	FBgn0037648	-0.00414518	0.136336	-0.0571592	-0.135928	0.105031	0.00414518	-0.0809927	0.168207	0	Prot-Ubi-G5
CG11980	FBgn0037652	-0.0712641	0.0772408	-0.000901655	0.0498704	0.000901655	-0.00135283	-0.277629	0.0813717	0	Prot-Ubi-G5
CG11982	FBgn0037653	-0.508984	-0.198813	-0.0222791	0.257478	0.0222791	0.324504	-0.682116	0	0.308584	Prot-Ubi-G7
CG12004	FBgn0035236	0.401026	-0.11229	-0.0775247	-0.165689	0.0775247	0.849692	0.690545	0	-0.246052	Prot-Ubi-G3
CG12096	FBgn0030457	0.0518255	0.0930076	0.0491735	-0.0491735	-0.202244	-0.26982	-0.39314	1.02751	0	Prot-Ubi-G4
CG12121	FBgn0030109	-0.336319	-0.219819	-0.128939	0.128939	0.189336	0.138919	-0.105421	0	0.0170673	Prot-Ubi-G7
CG12129	FBgn0033475	-0.1112	-0.153649	-0.0452184	0.0452184	0.156074	0.0822703	-0.403436	0	0.0126427	Prot-Ubi-G5
CG12159	FBgn0033232	0.241856	-0.13111	0.0906828	0.0474296	-0.0474296	-0.488067	0.207737	0	-0.163232	Prot-Ubi-G2
CG1218	FBgn0037377	0.108589	0.0890947	-0.0591656	-0.0964638	0.0591656	-0.202765	0	0.868546	-0.196306	Prot-Ubi-G4
CG12279	FBgn0038080	0.204057	-0.156461	-0.0255868	0.0255868	0.0696423	-0.453882	-0.424891	0.195901	0	Prot-Ubi-G4
CG12773	FBgn0024365	-0.291386	-0.180149	0.143892	0.118115	-0.0192562	0.0192562	-0.134473	0	0.429357	Prot-Ubi-G5
CG12795	FBgn0031535	-0.356735	0.237484	0.568493	0.498473	-0.237484	-0.582728	-0.0623818	0.111211	0	Prot-Ubi-G2
CG12975	FBgn0037061	-0.100106	0.0062667	0.0605738	0.0532398	-0.0428487	-0.0062667	0	0.0619849	-0.249359	Prot-Ubi-G4
CG13298	FBgn0035692	0.119422	-0.221316	-0.103061	0.0112205	0.0675336	-0.0112205	-0.418019	0	0.695633	Prot-Ubi-G5
CG13364	FBgn0026879	0.198178	-0.0128406	0.0454814	-0.0594398	0.0128406	-0.120735	0	0.242955	-0.208199	Prot-Ubi-G4
CG13551	FBgn0040660	0.0903977	-0.11627	0.00635522	-0.00202405	0.00202405	-0.211358	-0.294928	0.0155015	0	Prot-Ubi-G5
CG1358	FBgn0033196	1.87062	0.446966	0.147912	-0.147912	-0.961499	-0.844005	0.952156	0	-1.07713	Prot-Ubi-G1
CG13603	FBgn0039135	0.163047	0.0222642	-0.0222642	0.104153	-0.0627289	-0.123257	0.0970873	0	-0.172168	Prot-Ubi-G4
CG13887	FBgn0035165	0.242599	-0.0314175	-0.0789886	0.0314175	0.153056	-0.215677	-0.985229	0	0.210459	Prot-Ubi-G6
CG13907	FBgn0035173	1.56737	0.782847	0.115143	-0.115143	-0.212619	-0.337663	3.00333	0	-1.44569	Prot-Ubi-G1
CG14184	FBgn0036932	-0.0252794	0.0837967	0.0252794	-0.0595981	0.104609	-0.0541527	-1.67148	0	0.65174	Prot-Ubi-G6
CG14286	FBgn0038673	-0.0763164	-0.00791541	-0.184024	0.00791541	0.0596529	0.0695567	0	0.111319	-0.558865	Prot-Ubi-G4
CG14317	FBgn0038566	-1.32859	-0.6205	-0.161801	0.617272	1.5349	0.161801	-1.74242	0	2.44751	Prot-Ubi-G7
CG14516	FBgn0039640	0.60611	0.331018	0.181133	-0.181133	-0.60392	-1.2158	1.73181	0	-0.890506	Prot-Ubi-G1
CG14712	FBgn0037924	-0.11245	0.000654348	-0.000654348	0.138232	0.0865379	-0.0785153	0	0.161321	-0.266749	Prot-Ubi-G4
CG14767	FBgn0040777	0.235777	0.0382394	0.180013	-0.0382394	-0.127771	-0.335575	0	0.0919847	-0.43006	Prot-Ubi-G4
CG14894	FBgn0038428	-0.0323469	-0.0459458	0.0174139	0.0650874	0.030772	-0.0174139	-0.974306	0.133681	0	Prot-Ubi-G6
CG14931	FBgn0032374	3.22967	1.08601	0.27073	-0.27073	-0.410617	-0.542361	3.68577	0	-4.13168	Prot-Ubi-G1
CG14985	FBgn0035482	0.305195	-0.30558	-0.0828359	0.16749	0.0828359	-0.632515	-0.757775	0.0909897	0	Prot-Ubi-G2
CG15118	FBgn0034418	0.0808934	0.0916439	0.0393344	-0.0393344	-0.0826359	-0.128381	-0.213582	0.220102	0	Prot-Ubi-G4
CG1518	FBgn0031149	-0.103015	0.0265167	-0.0108148	0.00922437	-0.00922437	0.0248	0	-0.109603	0.0788174	Prot-Ubi-G5
CG1542	FBgn0039828	-1.02252	-0.13992	-0.242386	0.13992	0.680496	1.31638	-0.477222	0.0407799	0	Prot-Ubi-G7
CG15717	FBgn0030451	-0.0682739	-0.0642575	0.0642575	0.0807196	-0.264371	0.138013	-0.516761	0.13165	0	Prot-Ubi-G5
CG15735	FBgn0030364	0.0232125	0.173654	0.119455	-0.0232125	-0.188536	-0.166564	-0.980383	0.235139	0	Prot-Ubi-G6
CG1582	FBgn0030246	0.0456114	0.0274991	0.049639	-0.0274991	-0.226166	-0.266534	-1.32646	0.55257	0	Prot-Ubi-G6
CG1665	FBgn0033451	0.12662	0	0	-0.00931154	0.117847	-0.0733101	0	0.087564	-0.564006	Prot-Ubi-G4
CG16817	FBgn0037728	-0.00454698	0.0439095	0.0441685	-0.0397289	-0.0190296	0.00454698	-0.428052	0	0.00466831	Prot-Ubi-G5
CG16974	FBgn0032479	0.350168	0.228775	0.100937	-0.100937	-0.36438	-0.472966	0	0.0531311	-0.523448	Prot-Ubi-G2
CG1703	FBgn0030321	-0.006551	0.072596	0.00527192	0.0296688	-0.0193735	-0.00527192	0.247141	0	-0.129725	Prot-Ubi-G4
CG17202	FBgn0038043	0.349083	0.0950834	0.0493124	-0.0824735	-0.0493124	-0.356631	-0.110564	0.169873	0	Prot-Ubi-G2
CG17322	FBgn0027070	-0.0149968	0.0203925	0.0227212	0.0149968	-0.0295949	-0.051872	-0.691394	0	0.0174801	Prot-Ubi-G6
CG17333	FBgn0030239	-0.00026423	0.00940608	0.0318812	0.00026423	-0.065641	-0.101802	-0.861198	0.426435	0	Prot-Ubi-G6
CG17737	FBgn0035423	0.143944	-0.071667	-0.0378267	-0.12775	0.0689154	0.0378267	-0.112774	0.293949	0	Prot-Ubi-G4
CG17746	FBgn0035425	0.00644913	-0.00644913	0.0400495	-0.0162179	0.0760005	-0.166931	-0.8542	0	0.153591	Prot-Ubi-G6
CG18190	FBgn0034403	0.330106	0.148563	0.0391618	-0.0391618	-0.0637738	-0.290288	-0.468915	0.0119904	0	Prot-Ubi-G5
CG18586	FBgn0035642	0.646669	0.285456	0.163967	-0.163967	-0.6859	-1.58679	-0.240593	0.236741	0	Prot-Ubi-G2
CG1882	FBgn0033226	0.0100327	0.0168528	-0.0266751	-0.0310479	0.0021431	-0.0021431	-0.631596	0	0.128594	Prot-Ubi-G5
CG1890	FBgn0039869	0.13584	0.00117719	-0.00117719	0.0127123	-0.0185917	-0.197984	-0.884729	0	0.134994	Prot-Ubi-G6
CG1943	FBgn0037468	0.134095	0.0229607	0.0834298	-0.0399159	-0.0951757	-0.0229607	0	0.213759	-0.0934541	Prot-Ubi-G4
CG2004	FBgn0030060	-0.00347193	0.098205	0.00347193	-0.0263866	0.0379054	-0.0228873	-1.00254	0.270409	0	Prot-Ubi-G6
CG2034	FBgn0015359	-0.0343724	0.0569348	0.0240529	-0.0240529	0.0295556	-0.0670472	-2.08043	0	0.670454	Prot-Ubi-G6
CG2201	FBgn0032955	1.47739	0.395907	0.0363915	-0.0363915	-0.0839028	-0.359131	1.69147	0	-1.21113	Prot-Ubi-G1
CG2604	FBgn0037298	0.0434274	0.0454811	0.00188988	-0.01421	-0.00188988	-0.147245	0.518947	0	-0.315643	Prot-Ubi-G3
CG2790	FBgn0027599	-0.166617	-0.159508	-0.00968057	0.00968057	0.0855101	0.108865	-0.124215	0	0.0625361	Prot-Ubi-G5
CG2852	FBgn0034753	0.165683	0.0454674	0.0363727	-0.0363727	-0.142065	-0.249866	-0.257675	0.134847	0	Prot-Ubi-G4
CG2862	FBgn0031459	0.0855529	-0.157661	-0.020581	0.020581	0.085205	-0.104937	-0.351756	0.0598028	0	Prot-Ubi-G5
CG2926	FBgn0037344	-0.716463	-0.300314	-0.110095	0.110095	0.335232	0.36458	-0.252082	0.456649	0	Prot-Ubi-G7
CG2982	FBgn0266570	0.302582	0.204918	0.0890376	-0.0890376	-0.424181	-0.801462	-0.167618	0	0.293561	Prot-Ubi-G2
CG2991	FBgn0031474	-0.92082	-0.282964	0.282964	0.388047	0.366217	-0.366193	-1.12637	0	0.912961	Prot-Ubi-G6
CG3011	FBgn0029823	0.11159	-0.00205368	0.00205368	0.0167516	-0.0526156	-0.03513	-0.328587	0.0732868	0	Prot-Ubi-G5
CG3036	FBgn0031645	-0.157837	0.157837	-0.21055	-0.355624	0.460303	1.38337	0.138209	-0.291233	0	Prot-Ubi-G7
CG30497	FBgn0286778	-0.0680695	-0.0406605	0.0406605	0.108489	0.156347	-0.185292	-0.818138	0.228647	0	Prot-Ubi-G6
CG3061	FBgn0038195	0.16612	-0.00187372	-0.0178747	-0.017102	0.0317795	0.00187372	-0.575761	0	0.0380207	Prot-Ubi-G5
CG3164	FBgn0288229	0.945515	0.660176	0.0551109	-0.0551109	-0.224288	-0.102361	1.31419	0	-0.779896	Prot-Ubi-G3
CG31729	FBgn0051729	-0.105635	-0.201259	0.053206	0.116268	-0.0127394	0.0127394	-0.325663	0	0.259929	Prot-Ubi-G5
CG32039	FBgn0052039	0.654215	-0.426832	-0.00326402	0.263038	0.00326402	-0.571638	1.29124	0	-0.703546	Prot-Ubi-G3
CG32066	FBgn0052066	0.152242	0.00300457	-0.0518138	-0.0429313	-0.0019901	0.0019901	0.535322	0	-0.177315	Prot-Ubi-G3
CG32069	FBgn0052069	-0.0897354	0.0376439	0.0425403	-0.00791117	0.00791117	-0.157907	-0.667256	0	0.101563	Prot-Ubi-G6
CG3226	FBgn0029882	0.00453506	-0.00453506	0.0229401	0.00601438	-0.0285047	-0.0500762	-0.217089	0.207042	0	Prot-Ubi-G5
CG32264	FBgn0052264	0.0232787	-0.177652	-0.126181	-0.0232787	0.350956	0.314166	2.39534	0	-0.337199	Prot-Ubi-G3
CG32267	FBgn0052267	-0.186612	-0.0403043	0.0579211	0.0481229	-0.202052	0.0403043	-0.294718	0	0.0908112	Prot-Ubi-G5
CG32473	FBgn0052473	0.089557	0.0350393	0.0490431	-0.0350393	-0.0495024	-0.228123	0	0.159196	-0.189667	Prot-Ubi-G4
CG32850	FBgn0052850	0.138837	-0.313601	-0.14508	0.0517731	-0.0312659	0.0312659	1.39075	-0.0894097	0	Prot-Ubi-G3
CG3295	FBgn0034573	0.0101466	0.147736	-0.0101466	0.0689748	-0.603468	-0.691671	-1.81272	0	0.855478	Prot-Ubi-G6
CG3303	FBgn0038381	0.337092	0.107822	0.0296698	-0.0296698	-0.224688	-0.342691	0	-0.0346782	0.0858818	Prot-Ubi-G2
CG33090	FBgn0028916	0.335944	0.0944156	0.0195146	-0.0195146	-0.118901	-0.477787	0.055717	0	-0.557394	Prot-Ubi-G2
CG33096	FBgn0053096	-0.00286921	0.0554966	-0.0158275	-0.113765	0.00286921	0.0704272	0.190614	0	-0.0449843	Prot-Ubi-G5
CG33156	FBgn0053156	0.38069	0.266098	0.0921246	-0.0921246	-0.563942	-0.981654	-0.117355	0.860232	0	Prot-Ubi-G2
CG33722	FBgn0064126	0.162997	0.0148043	-0.0681988	-0.00511342	-0.197981	0.00511342	-0.378823	0	0.294039	Prot-Ubi-G5
CG3394	FBgn0034999	0.0377871	0.0693561	0.038451	-0.0377871	-0.0985299	-0.104885	0.330817	0	-0.906279	Prot-Ubi-G3
CG34015	FBgn0054015	0.00490159	-0.029705	-0.140603	-0.00490159	0.134092	0.0841034	-0.610094	0	0.125753	Prot-Ubi-G5
CG3409	FBgn0033095	0.266316	0.225105	0.120584	-0.120584	-0.43991	-0.814787	0	0.0757004	-0.239919	Prot-Ubi-G2
CG34125	FBgn0083961	0.205109	-0.204076	-0.192441	0.11902	0.11902	-0.11902	0.301356	0	-0.0710544	Prot-Ubi-G3
CG3430	FBgn0031875	0.163886	0.0485764	0.0512174	-0.0485764	-0.0927334	-0.105049	0	0.400379	-0.158234	Prot-Ubi-G4
CG3566	FBgn0029854	0.0332313	-8.2435e-05	0.0451049	8.2435e-05	-0.0117701	-0.162123	0.210798	0	-0.571844	Prot-Ubi-G3
CG3605	FBgn0031493	-0.123829	-0.0223674	-0.0316117	0.0223674	0.15628	0.256886	-0.366904	0.299957	0	Prot-Ubi-G5
CG3638	FBgn0261444	-0.31806	-0.000595909	0.0635344	-0.101836	0.000595909	0.539153	0	0.531545	-0.0275953	Prot-Ubi-G7
CG3760	FBgn0022343	0.0367522	-0.0792948	0.10512	0.048491	-0.0597558	-0.0367522	0	0.31414	-0.188628	Prot-Ubi-G4
CG3847	FBgn0029867	-0.698129	-0.287859	-0.125776	0.125776	0.240624	0.311463	-1.30486	0	0.647857	Prot-Ubi-G7
CG40006	FBgn0058006	0.254333	-0.0131025	0.0131025	0.156714	-0.148551	-0.385359	0.721489	-0.308416	0	Prot-Ubi-G3
CG40045	FBgn0058045	0.0741452	0.0368123	0.0347977	-0.0347977	-0.0839624	-0.12362	-0.349154	0	0.175522	Prot-Ubi-G5
CG42258	FBgn0259143	-0.557088	-0.375145	-0.0289846	0.0970468	0.0418008	0.0289846	0.509066	0	-0.469791	Prot-Ubi-G4
CG42321	FBgn0259221	0.0837275	-0.0615084	0.00360229	-0.00360229	0.0117098	-0.164672	0	0.545189	-0.500258	Prot-Ubi-G4
CG42514	FBgn0260388	0.274262	0.326518	0.183988	-0.183988	-0.431509	-0.681487	0.927745	0	-0.753336	Prot-Ubi-G2
CG42542	FBgn0260659	-0.0641952	-0.0622531	0.139662	0.15866	-0.125737	0.0622531	-0.0179046	0	0.19006	Prot-Ubi-G5
CG42709	FBgn0261674	-0.353579	-0.514492	-0.0455739	0.187845	0.258285	0.0455739	-0.0984435	0	0.0670127	Prot-Ubi-G7
CG4278	FBgn0014092	0.0269298	-0.0470708	0.000861256	-0.00990031	-0.000861256	0.00926296	-0.0972306	0.055588	0	Prot-Ubi-G5
CG4300	FBgn0036272	-0.219192	-0.0191884	-0.00834556	0.0169444	0.0896546	0.00834556	-0.00937853	0	0.0507287	Prot-Ubi-G5
CG44242	FBgn0265177	0.0361245	-0.00905205	0.00905205	0.0549981	-0.0913786	-0.0984764	-0.212268	0	0.0208201	Prot-Ubi-G5
CG4476	FBgn0035969	2.08993	1.23007	0.458153	-0.458153	-1.07993	-2.15449	1.5347	0	-2.15747	Prot-Ubi-G1
CG4495	FBgn0031893	-0.0609508	-0.0520716	0.0157367	-0.0157367	0.163262	0.0413415	0.137817	0	-0.110474	Prot-Ubi-G5
CG45050	FBgn0266410	-0.24023	0.105947	0.3368	0.29967	-0.105947	-0.533984	-0.00506596	0.362192	0	Prot-Ubi-G2
CG4585	FBgn0025335	0.139579	0.100513	0.14133	-0.100513	-0.12293	-0.251999	0.694054	0	-0.0382128	Prot-Ubi-G3
CG4593	FBgn0029929	0.239708	0.0324364	-0.0691604	0.055449	-0.0324364	-0.23466	0.124214	-0.174148	0	Prot-Ubi-G5
CG4603	FBgn0035593	-0.10782	0.111584	0.0220893	0.184147	-0.157444	-0.0220893	-0.175361	0.0353858	0	Prot-Ubi-G5
CG46280	FBgn0283438	-0.135062	-0.0992056	-0.0683039	0.0683039	0.171872	0.103898	-0.537398	0.194074	0	Prot-Ubi-G5
CG4911	FBgn0035959	-0.223405	0.239431	0.223405	0.459305	-0.313357	-1.42725	-1.26817	0	0.0154795	Prot-Ubi-G2
CG4968	FBgn0032214	-0.0448161	-0.0145173	0.0545708	0.152262	-0.00423608	0.00423608	-0.373174	0	0.600363	Prot-Ubi-G5
CG4972	FBgn0032217	-0.0438466	0.0583449	-0.0260241	0.0260241	-0.0787759	0.0610765	0.197418	0	-0.624151	Prot-Ubi-G3
CG4991	FBgn0030817	2.38361	1.41837	0.362691	-0.362691	-0.818687	-1.21398	2.27411	0	-0.50442	Prot-Ubi-G1
CG5003	FBgn0039554	-0.559373	-0.283541	-0.0868895	0.0868895	0.284846	0.202808	-1.19822	0	0.049256	Prot-Ubi-G7
CG5114	FBgn0036460	-0.0118914	0.0418091	0.0118914	0.051949	-0.0268589	-0.0788696	-0.689499	0.734811	0	Prot-Ubi-G4
CG5168	FBgn0032246	0.170882	0.0196033	0.0113715	-0.0624553	-0.0113715	-0.232954	0.566656	0	-0.359662	Prot-Ubi-G3
CG5174	FBgn0034345	-0.0344384	-0.0571369	0.114686	0.043207	-0.0552088	0.0344384	-0.741002	0	0.199999	Prot-Ubi-G6
CG5355	FBgn0032242	0.0170276	-0.00219766	0.00219766	-0.0167317	-0.0185494	0.0432895	-0.227908	0.132033	0	Prot-Ubi-G5
CG5445	FBgn0030838	-0.24184	-0.204225	-0.092016	0.092016	0.425988	0.578676	-1.01607	0	0.668769	Prot-Ubi-G7
CG5447	FBgn0039427	0.186971	-0.161119	-0.0628259	0.0747436	0.0628259	-0.0840155	0.199758	0	-0.203448	Prot-Ubi-G3
CG5484	FBgn0288631	0.0225947	-0.0724078	0.0369013	-0.00144125	0.00144125	-0.152163	0	-0.492882	0.0380804	Prot-Ubi-G5
CG5515	FBgn0039163	0.0126707	-0.00149624	0.00466703	-0.00489729	0.00149624	-0.089714	-0.716318	0	0.434514	Prot-Ubi-G6
CG5525	FBgn0032444	0.0227285	-0.00466905	0.0602871	0.00466905	-0.0542495	-0.0833646	-0.458416	0.0220699	0	Prot-Ubi-G5
CG5541	FBgn0030603	0.352834	0.0542732	-0.0354775	-0.0554881	0.0354775	-0.117675	0.15556	0	-0.0780481	Prot-Ubi-G3
CG5555	FBgn0038686	0.266532	0.0659974	0.0323012	-0.0323012	-0.216623	-0.483474	-0.986294	0.0272637	0	Prot-Ubi-G2
CG5641	FBgn0038046	0.0150234	0.00766248	0.0325491	-0.00766248	-0.114688	-0.166182	-0.130823	1.06772	0	Prot-Ubi-G4
CG5642	FBgn0036258	-0.07446	0.0653732	0.00486883	-0.0782418	-0.00486883	0.024251	0	0.182055	-0.262147	Prot-Ubi-G4
CG5676	FBgn0032200	-0.0610222	-0.159031	0.0476154	0.0133512	0.0259896	-0.0133512	0.0765065	0	-0.249578	Prot-Ubi-G4
CG5726	FBgn0034313	-0.018005	0.0180946	0.00127972	0.167941	-0.00127972	-0.119959	-0.612762	0	0.353911	Prot-Ubi-G6
CG5789	FBgn0039207	0.0508588	0.0181167	0.0330277	-0.0181167	-0.0895984	-0.219392	0.0513375	0	-0.65551	Prot-Ubi-G3
CG5830	FBgn0036556	-0.53013	-0.0332989	-0.0549849	0.0332989	0.361948	0.68192	0	0.206473	-0.422326	Prot-Ubi-G7
CG5850	FBgn0032172	-0.00813756	0.054879	0.102845	0.00813756	-0.0572748	-0.119792	0	0.0173786	-0.291265	Prot-Ubi-G4
CG5885	FBgn0025700	0.0591613	0.0171978	-0.0179657	0.000322947	-0.0419884	-0.000322947	0	0.708586	-0.319165	Prot-Ubi-G4
CG5886	FBgn0039379	0.323106	0.0590816	-0.0243976	-0.0368324	0.0243976	-0.0485287	0.918973	0	-0.658417	Prot-Ubi-G3
CG5946	FBgn0036211	0.134551	-0.0318168	-0.0255398	0.0255398	0.0348129	-0.176609	-0.444051	0	0.119939	Prot-Ubi-G5
CG6051	FBgn0039492	-0.703174	-0.292793	0.0329164	0.216999	0.412892	-0.0329164	-0.876214	0	0.471093	Prot-Ubi-G7
CG6084	FBgn0086254	0.0278512	-0.0252155	0.0900666	0.0252155	-0.242122	-0.141604	0	0.342102	-0.0421954	Prot-Ubi-G4
CG6091	FBgn0036180	0.193357	0.043927	-0.043927	0.104207	-0.353017	-0.358371	-0.553897	0.254322	0	Prot-Ubi-G2
CG6178	FBgn0039156	0.826137	0.219076	0.0486082	-0.0486082	-0.150188	-0.504128	0.507295	0	-0.085449	Prot-Ubi-G2
CG6180	FBgn0032453	0.0313665	-0.0137163	0.0198249	0.0137163	-0.0404634	-0.143214	-0.0329191	0.247173	0	Prot-Ubi-G4
CG6287	FBgn0032350	0.0825119	0.121306	-0.0666176	0.0666176	-0.108054	-0.0711696	-0.750013	0	0.290347	Prot-Ubi-G6
CG6293	FBgn0037807	1.67955	0.796342	0.207519	-0.207519	-0.776336	-1.32506	2.15927	0	-0.844107	Prot-Ubi-G1
CG6479	FBgn0036710	-0.0203409	-0.0767855	0.0281307	0.077128	0.0203409	-0.0728965	0.837576	-0.652564	0	Prot-Ubi-G3
CG6523	FBgn0032509	-0.11059	-0.0230895	-0.019993	0.019993	0.0234952	0.062688	-0.16213	0	0.150486	Prot-Ubi-G5
CG6540	FBgn0030943	-0.39293	-0.502398	-0.169204	0.169204	0.218941	0.55404	-1.04614	0	0.36082	Prot-Ubi-G7
CG6617	FBgn0030944	0.0342284	0.0460685	0.0245407	-0.0245407	-0.386467	-0.858498	-0.523068	0	0.283019	Prot-Ubi-G2
CG6659	FBgn0030946	-0.166065	-0.0413832	0.0509579	-0.0112246	0.0230249	0.0112246	-0.139343	0	0.237396	Prot-Ubi-G5
CG6664	FBgn0036685	0.144086	-0.0267158	0.0267158	0.0687849	-0.112473	-0.290163	-0.142155	0	0.605192	Prot-Ubi-G5
CG6701	FBgn0033889	0.0211801	0.0507578	0.0877598	-0.0211801	-0.240769	-0.415642	-0.200441	0.0792401	0	Prot-Ubi-G2
CG6707	FBgn0036058	-0.0175037	0.0175037	-0.0438845	0.0486332	0.0196284	-0.108929	0.188195	-0.561619	0	Prot-Ubi-G5
CG6767	FBgn0036030	0.0157806	-0.0121484	0.0594693	0.0121484	-0.0240524	-0.126637	-0.405168	0.162821	0	Prot-Ubi-G5
CG6903	FBgn0029737	0.0983735	0.060309	0.0643634	-0.060309	-0.195705	-0.260154	0.102326	0	-0.263038	Prot-Ubi-G4
CG6907	FBgn0031711	-0.00906085	0.0357099	0.042586	-0.042997	0.00906085	-0.0232915	0	0.259075	-0.00315256	Prot-Ubi-G4
CG6927	FBgn0029733	1.81621	1.16799	0.329978	-0.329978	-1.15262	-2.22543	1.21614	0	-2.18866	Prot-Ubi-G1
CG6928	FBgn0036240	0.775666	0.778813	0.215137	-0.215137	-0.781879	-0.923761	2.16001	0	-0.989011	Prot-Ubi-G1
CG6967	FBgn0034187	1.42317	0.944057	0.316026	-0.316026	-1.11435	-1.58916	0.347193	0	-1.22871	Prot-Ubi-G1
CG7033	FBgn0030086	0.0278192	0.0301011	0.0263653	-0.0263653	-0.0341657	-0.0671157	-0.304754	0.0703874	0	Prot-Ubi-G5
CG7044	FBgn0038854	-0.00065668	0.00065668	0.0391252	0.0235542	-0.00794768	-0.0488152	0	0.0101622	-0.0830681	Prot-Ubi-G5
CG7133	FBgn0037150	-0.149733	-0.0943555	-0.000659468	0.0439479	0.195994	0.000659468	0	0.238304	-0.137554	Prot-Ubi-G4
CG7139	FBgn0027532	-0.905396	-0.388092	-0.0885889	0.0885889	0.213847	0.0960492	-1.78137	0	0.98161	Prot-Ubi-G7
CG7182	FBgn0035878	0.0192373	-0.0162669	-0.00120926	-0.0202959	0.0393981	0.00120926	-0.628239	0	0.0206139	Prot-Ubi-G5
CG7215	FBgn0038571	-0.0503224	-0.134364	-0.0164432	0.0164432	0.156489	0.0203139	-0.591313	0	0.103495	Prot-Ubi-G5
CG7255	FBgn0036493	0.529475	-0.046461	0.077069	0.046461	-0.225035	-0.786429	0.554737	0	-0.576565	Prot-Ubi-G2
CG7332	FBgn0030973	0.00211342	0.00539242	-0.00211342	0.0251212	-0.0276508	-0.128402	-0.0496521	0.545987	0	Prot-Ubi-G4
CG7357	FBgn0038551	-0.529483	-0.215617	-0.0755837	0.0755837	0.519695	0.646655	-0.916678	0	0.00269568	Prot-Ubi-G7
CG7384	FBgn0032262	0.13069	0.0477593	0.0728536	-0.0477593	-0.144662	-0.324741	0.367163	0	-0.387051	Prot-Ubi-G3
CG7458	FBgn0037144	0.6611	0.41987	0.0749165	-0.0749165	-0.132992	-0.243656	1.22618	0	-0.819107	Prot-Ubi-G3
CG7461	FBgn0034432	-0.00410421	-0.0172704	-0.00144641	0.00144641	0.0479995	0.0148285	0	-0.0723269	0.277859	Prot-Ubi-G5
CG7546	FBgn0035793	-0.125624	-0.0776209	-0.0212982	0.0608538	0.0488088	0.0212982	-1.17378	0	0.565928	Prot-Ubi-G6
CG7627	FBgn0032026	0.743975	0.37248	0.086076	-0.086076	-0.29479	-0.444013	1.86216	0	-1.12257	Prot-Ubi-G3
CG7637	FBgn0033548	-0.15059	0.0858307	0.0013794	-0.0013794	-0.116627	0.118105	0	-0.787636	0.126385	Prot-Ubi-G5
CG7668	FBgn0036929	-0.0281421	-0.0654581	0.0281421	0.146466	0.197942	-0.0595469	-0.0530883	0.182122	0	Prot-Ubi-G5
CG7927	FBgn0027549	-0.0734383	0.0220332	-0.0220332	-0.0246375	0.110875	0.116246	-0.0938927	0.329266	0	Prot-Ubi-G4
CG7946	FBgn0039743	-0.0813747	-0.0377522	-0.0656875	0.0377522	0.127286	0.275855	-0.825601	0	0.915267	Prot-Ubi-G6
CG8036	FBgn0037607	-0.0194108	0.0194108	0.0526931	0.026786	-0.0286845	-0.113034	0	0.254286	-0.0577943	Prot-Ubi-G4
CG8108	FBgn0027567	-0.735169	-0.197922	-0.176858	0.176858	0.323565	0.608503	0	0.0345068	-1.17096	Prot-Ubi-G7
CG8177	FBgn0036043	-0.228811	-0.041357	0.174688	0.180489	0.041357	-0.132217	0.169136	-0.0756618	0	Prot-Ubi-G5
CG8184	FBgn0030674	0.0153028	0.0582646	-0.0153028	0.0440857	-0.0720843	-0.255749	-0.593054	0	0.164751	Prot-Ubi-G6
CG8209	FBgn0035830	0.0586696	-0.112178	-0.0501283	0.0301876	0.0119138	-0.0119138	0.294346	-0.0607081	0	Prot-Ubi-G5
CG8223	FBgn0037624	-0.0763133	-0.0479201	0.0171448	-0.0171448	0.12767	0.0608577	-0.302885	0	0.199138	Prot-Ubi-G5
CG8258	FBgn0284436	0.0997449	0.0113352	0.0355679	-0.0243384	-0.0113352	-0.050066	-0.156078	0	0.151075	Prot-Ubi-G5
CG8298	FBgn0033673	-0.107554	0.0796666	0.0807379	-0.0224614	0.0224614	-0.0897673	0.71566	-0.312741	0	Prot-Ubi-G3
CG8405	FBgn0034071	-0.0768891	-0.0568548	0.0573862	0.00850521	0.0988211	-0.00850521	-0.345489	0	0.368793	Prot-Ubi-G5
CG8635	FBgn0033317	0.0139421	0.090567	0.0467157	-0.0269934	-0.0139421	-0.104835	0	-0.0591896	0.0397263	Prot-Ubi-G5
CG8735	FBgn0033309	0.0789468	0.0591634	0.073218	-0.0591634	-0.245131	-0.407148	-0.0227787	0.206862	0	Prot-Ubi-G2
CG8771	FBgn0033766	-0.0177683	0.0829325	0.0494072	0.0177683	-0.0683652	-0.059212	-0.225774	0.12575	0	Prot-Ubi-G5
CG8786	FBgn0036897	-0.0151202	0.0151202	0.0241392	0.0515417	-0.122801	-0.276166	-0.573324	0	0.690311	Prot-Ubi-G6
CG8839	FBgn0033717	0.0936244	0.0507062	0.00489266	-0.00489266	-0.0290955	-0.0731199	-0.104468	0	0.0369702	Prot-Ubi-G5
CG8858	FBgn0033698	0.0988771	0.0313842	0.0230523	-0.0230523	-0.0797263	-0.134265	-0.353295	0.0927006	0	Prot-Ubi-G5
CG8892	FBgn0031664	0.0412847	0.0212655	-0.0212655	0.0519708	-0.14783	-0.053506	0.430199	0	-0.272905	Prot-Ubi-G3
CG8963	FBgn0034181	0.0537049	-0.00742434	0.00742434	0.0177881	-0.0549941	-0.231817	-0.486958	0.0273908	0	Prot-Ubi-G5
CG9135	FBgn0031769	-0.00935221	0.0953846	0.00935221	0.0461883	-0.0882114	-0.092019	-0.249632	0	0.100674	Prot-Ubi-G5
CG9149	FBgn0035203	0.014934	0.0132202	0.0484764	-0.0132202	-0.0450455	-0.0384174	-0.104585	0	0.167637	Prot-Ubi-G5
CG9186	FBgn0035206	0.205913	0.0546173	0.00102591	-0.00102591	-0.0169435	-0.238984	0.220065	-0.0450767	0	Prot-Ubi-G3
CG9248	FBgn0032923	0.010449	0.0683225	-0.010449	0.0117252	-0.0977651	-0.148224	0	0.091315	-0.99955	Prot-Ubi-G3
CG9281	FBgn0030672	0.130959	0.0884905	-0.0258815	0.00819539	-0.0633596	-0.00819539	-0.304172	0	0.200546	Prot-Ubi-G5
CG9330	FBgn0036888	0.170052	0.0330838	0.000203014	-0.0144865	-0.000203014	-0.150212	0	-0.110534	0.200798	Prot-Ubi-G5
CG9467	FBgn0037758	-0.0159525	-0.0702741	0.0813031	0.0159525	0.151632	-0.0225289	0	-0.0839011	0.236349	Prot-Ubi-G5
CG9485	FBgn0034618	0.0436419	0.0326185	0.0232819	-0.0232819	-0.050951	-0.150461	0	0.328206	-0.365025	Prot-Ubi-G4
CG9586	FBgn0032101	0.142228	-0.0631784	0.00453436	-0.0594281	0.0374506	-0.00453436	-0.083942	0.465575	0	Prot-Ubi-G4
CG9596	FBgn0031832	-0.0490656	0.0541069	-0.0160381	0.03471	0.0160381	-0.0628046	0	-0.0268955	0.175424	Prot-Ubi-G5
CG9674	FBgn0036663	0.104713	-0.00110423	0.00110423	0.00593172	-0.102889	-0.170801	-1.5356	0	0.215959	Prot-Ubi-G6
CG9752	FBgn0034614	-0.0456472	0.0811318	0.0565123	0.0456472	-0.150627	-0.0644183	-0.558508	0	0.401085	Prot-Ubi-G6
CG9769	FBgn0037270	0.015589	0.00926306	-0.0374199	0.0659974	-0.058569	-0.00926306	0	0.346534	-0.204105	Prot-Ubi-G4
CG9853	FBgn0086605	-0.0750708	-0.00900014	0.00900014	-0.0327242	0.0758065	0.125152	-0.716302	0	0.389844	Prot-Ubi-G6
CG9934	FBgn0032467	-0.0250321	-0.0413387	0.0250321	0.0642688	0.0283231	-0.0906958	-0.407452	0.261103	0	Prot-Ubi-G5
CG9947	FBgn0030752	-0.209021	-0.00474615	0.00474615	0.0205135	0.0992613	-0.127168	0.135305	-0.211715	0	Prot-Ubi-G5
chb	FBgn0021760	-0.0848302	-0.0717394	-0.0193161	0.0497531	0.0193161	0.0670157	-1.17628	0	0.580908	Prot-Ubi-G6
Chc	FBgn0000319	-0.0126094	0.038426	0.0156192	0.0101351	-0.0358314	-0.0101351	0	-0.300934	0.201215	Prot-Ubi-G5
chic	FBgn0000308, FBgn0024248	-0.0670672	-0.00766195	0.0215501	-0.0166589	0.00766195	0.0682367	-0.711228	0.132838	0	Prot-Ubi-G6
Chmp1	FBgn0036805	0.181602	0.115616	0.0693452	-0.0693452	-0.125406	-0.164368	0	0.356807	-0.270038	Prot-Ubi-G4
CHOp24	FBgn0029709	0.0187459	0.0340114	-0.0611631	-0.0187459	0.0250478	-0.292274	-0.0532705	0	0.0356712	Prot-Ubi-G5
Chrac-14	FBgn0043002	-0.106378	-0.0644128	0.00499139	-0.00499139	0.0803241	0.0957408	-0.378612	0	0.373059	Prot-Ubi-G5
Ciao1	FBgn0033972	0.0272314	-0.00836784	-0.0425884	-0.0691268	0.00836784	0.0139533	-0.25937	0.518408	0	Prot-Ubi-G4
cib	FBgn0026084	0.0499735	0.014625	0.0506854	-0.014625	-0.114927	-0.146935	-0.048851	0.321906	0	Prot-Ubi-G4
Cisd2	FBgn0062442	-0.0280278	-0.0641865	-0.0291571	0.0933379	0.0280278	0.0522277	-0.680636	0.0403711	0	Prot-Ubi-G6
CkIalpha	FBgn0015024	-1.01321	-0.365368	-0.0793104	0.0793104	0.442651	0.650085	-1.53473	0	0.350673	Prot-Ubi-G7
Cks30A	FBgn0010314	0.0371785	0.0368074	0.0415779	-0.0508381	-0.0502959	-0.0368074	0.567799	0	-0.260483	Prot-Ubi-G3
cl	FBgn0000318	0.0408993	-0.0228452	0.0228452	-0.0853541	0.0593911	-0.109033	0	-0.0852921	1.82781	Prot-Ubi-G5
Clc	FBgn0024814	-0.000799201	-0.0141578	-0.0879594	0.0233074	0.000799201	0.0113498	-0.549427	0	0.182654	Prot-Ubi-G5
Clic	FBgn0030529	-0.256039	0.00310026	-0.00310026	-0.0532681	0.246078	0.408285	-0.638318	0	0.0928537	Prot-Ubi-G7
clu	FBgn0034087, FBgn0264442	0.203475	0.130268	0.0753193	-0.0753193	-0.310835	-0.293283	-0.713374	0	0.245398	Prot-Ubi-G6
cmb	FBgn0036365	-0.300028	-0.124585	-0.0455962	0.0476454	0.0455962	0.0972097	-0.0390878	0.294823	0	Prot-Ubi-G4
cmet	FBgn0040232	0.206427	0.0136028	0.0834355	-0.0136028	-0.360289	-0.648389	0.091801	-0.0223573	0	Prot-Ubi-G2
Cnot4	FBgn0051716	0.0694791	0.123388	-0.0694791	0.11402	-0.417888	-0.265432	0	0.215272	-0.296336	Prot-Ubi-G4
COX4	FBgn0032833	-0.0277413	-0.0315214	0.00438978	0.0166168	-0.00438978	0.0704703	0.46285	-0.79932	0	Prot-Ubi-G3
COX5B	FBgn0031830	0.0254506	-0.0254506	-0.0299508	-0.0280204	0.0856962	0.0687015	0	-0.236616	0.225189	Prot-Ubi-G5
COX6B	FBgn0031066	0.00877207	0.00453456	0.00150772	-0.0356276	-0.0630681	-0.00150772	-0.24482	0	0.0148992	Prot-Ubi-G5
cpa	FBgn0289712	0.0170282	0.0085684	0.0846705	-0.0201407	-0.0179533	-0.0085684	0.111676	0	-0.113077	Prot-Ubi-G5
crb	FBgn0259685	-0.340131	0.00205571	-0.0346537	-0.00205571	0.162841	0.574806	0	-0.22025	0.298842	Prot-Ubi-G7
CSN3	FBgn0027055	-0.0528893	-0.0244073	0.0244073	0.0775921	-0.0299312	0.0422193	0	-0.0186567	0.0504427	Prot-Ubi-G5
CSN4	FBgn0027054	-0.035887	0.00211331	-0.00211331	0.0394749	0.0154038	-0.0477929	-0.468163	0	0.669046	Prot-Ubi-G5
Csp	FBgn0004179	-0.31586	-0.306711	-0.0991036	0.0991036	0.695347	0.575812	-0.220432	0.0591709	0	Prot-Ubi-G7
ctp	FBgn0011760	-0.00284434	0.0700004	0.00284434	-0.122101	0.0381613	-0.0282543	-0.693566	0.15507	0	Prot-Ubi-G6
CTPsyn	FBgn0266452	0.03588	0.0151498	0.0535491	-0.0151498	-0.11434	-0.279689	-1.9777	0	1.49383	Prot-Ubi-G6
Cul1	FBgn0015509	-0.314123	-0.0923746	0.0358508	0.117137	0.0986765	-0.0358508	-0.805338	0	0.662201	Prot-Ubi-G6
Cul2	FBgn0032956	-0.0685258	-0.0332613	0.00601815	0.00953816	0.0477018	-0.00601815	-0.999122	0	0.140959	Prot-Ubi-G6
Cul4	FBgn0033260	0.0894846	-0.00262478	-0.0313191	0.00262478	-0.038089	0.0159733	-0.832609	0	0.196273	Prot-Ubi-G6
Cul5	FBgn0288875	0.102507	-0.00141068	0.0331007	0.00141068	-0.06709	-0.108996	-0.977003	0	0.640346	Prot-Ubi-G6
cup	FBgn0000392, FBgn0051858	1.58273	1.0574	0.480759	-0.480759	-1.45976	-2.32855	0	0.308568	-2.30989	Prot-Ubi-G1
CycA	FBgn0000404	-0.228544	-0.0485638	0.0485638	-0.0576603	0.333431	0.300991	0.652719	0	-2.43609	Prot-Ubi-G3
CycB	FBgn0000405	0.428904	0.28582	0.049372	-0.049372	-0.0762047	-0.160883	0.793833	0	-1.61759	Prot-Ubi-G3
CycG	FBgn0039858	-0.17741	-0.0823571	0.266361	0.464683	0.0823571	-0.560404	-1.20155	0.0116648	0	Prot-Ubi-G6
CycH	FBgn0022936	0.172834	0.0282536	0.0488188	-0.0282536	-0.130315	-0.320587	-0.102076	0.909838	0	Prot-Ubi-G4
Cyp1	FBgn0004432	0.0388956	0.00315559	0.0467034	-0.0656222	-0.00315559	-0.062476	-0.260389	0.673923	0	Prot-Ubi-G4
cyp33	FBgn0028382	0.0241355	0.0398501	-0.040086	0.0200502	-0.0595804	-0.0200502	-0.189738	0.0191261	0	Prot-Ubi-G5
Cyp6a19	FBgn0033979	0.613979	0.213997	0.35038	-0.213997	-0.25626	-1.11094	0.763324	0	-0.805546	Prot-Ubi-G2
Cyt-b5	FBgn0264294, FBgn0000406	0.0648767	-0.0364253	0.0181638	0.0679627	-0.0181638	-0.178244	-0.314791	0.0103739	0	Prot-Ubi-G5
Cyt-c1	FBgn0035600, FBgn0086907	0.00386957	-0.040437	-0.0224101	-0.00386957	0.014851	0.0203622	0.0905556	-0.161024	0	Prot-Ubi-G5
Dbp80	FBgn0024804	-0.0256301	0.0256301	-0.0265903	-0.0261293	0.0278518	0.034791	0.0354737	0	-0.0717127	Prot-Ubi-G5
dco	FBgn0002413, FBgn0000273	-0.996527	-0.370864	-0.112339	0.112339	0.178627	0.228803	-0.792534	0	0.461529	Prot-Ubi-G7
DCP1	FBgn0034921, FBgn0010501, FBgn0013770, FBgn0020641	-0.0105038	0.0334851	0.0273881	-0.0384748	0.0105038	-0.0389984	-0.434939	0.823135	0	Prot-Ubi-G4
DCTN2-p50	FBgn0021825	0.0724529	0.00928621	-0.00928621	0.0310411	-0.0828357	-0.042401	0.0139275	0	-0.331477	Prot-Ubi-G4
DCTN6-p27	FBgn0086446	0.0666933	0.053207	-0.0626034	-0.038023	0.038023	-0.0952218	0	0.504359	-0.667214	Prot-Ubi-G4
Dd	FBgn0029067	-1.09553	-0.260985	-0.155195	0.155195	0.394767	0.511319	-0.68649	0	0.317867	Prot-Ubi-G7
Dek	FBgn0026533, FBgn0025936	-0.399037	-0.143265	-0.0803183	0.0803183	0.286674	0.321859	-0.125537	0.591849	0	Prot-Ubi-G7
DENR	FBgn0030802	-0.0866904	-0.0716938	0.00178549	0.00178549	-0.00178549	0.0289164	0	0.178762	-0.1492	Prot-Ubi-G4
Df31	FBgn0022893	0.270166	-0.132193	-0.120519	0.176898	0.120519	-0.355378	-0.778325	0	0.145155	Prot-Ubi-G6
Dg	FBgn0034072	-0.195647	-0.0374962	-0.122248	0.0374962	0.0660276	0.162339	-0.293467	0.410393	0	Prot-Ubi-G4
dgt5	FBgn0033740	0.104296	-0.0580423	0.0580423	0.0597367	-0.0749915	-0.248868	-0.214638	0	0.069096	Prot-Ubi-G5
dgt6	FBgn0039638	-0.0235391	-0.0609566	0.0345282	0.0235391	0.0341295	-0.0910835	-0.118022	0	0.298391	Prot-Ubi-G5
Dhc64C	FBgn0261797	0.0134408	0.0163291	0.000215741	-0.000215741	-0.116644	-0.138489	-0.540322	0	0.002998	Prot-Ubi-G5
Dhfr	FBgn0004087	-0.0577933	0.00259198	0.00436506	-0.00259198	0.00657835	-0.243978	-0.484526	0	0.131616	Prot-Ubi-G5
DhpD	FBgn0261436	-0.0284238	0.0288193	0.02961	-0.0407838	0.0284238	-0.229459	0.0610862	0	-0.15424	Prot-Ubi-G4
Dhx15	FBgn0033160	-0.019713	0.0298926	0.0126647	-0.00730096	-0.00925479	0.00730096	0.401809	-0.0380069	0	Prot-Ubi-G3
Dip-B	FBgn0000454	0.0897744	-0.0132937	0.0311375	-0.00468499	0.00468499	-0.0942447	0	0.11587	-0.337122	Prot-Ubi-G4
dl	FBal0002458, FBgn0000463, FBgn0260632	0.163961	0.0537676	0.0640824	-0.0537676	-0.276697	-0.57637	-1.68506	0	1.05666	Prot-Ubi-G6
Dlc90F	FBgn0024432	-0.0289965	-0.127476	-0.0714221	0.0289965	0.260802	0.235859	0.0318842	-0.196664	0	Prot-Ubi-G5
Dlic	FBgn0030276	0.0278922	-0.00205928	0.00205928	0.038146	-0.0305125	-0.135789	-0.022927	0.665029	0	Prot-Ubi-G4
DnaJ-1	FBgn0263106	-0.115006	-0.00417529	0.00782808	0.00561419	0.00417529	-0.0965518	-0.937893	0	0.129981	Prot-Ubi-G6
DNA-ligI	FBgn0262619	0.00700994	0.0390031	-0.00700994	0.0105919	-0.135825	-0.197535	-0.338724	0	0.327835	Prot-Ubi-G5
DNApol-alpha180	FBgn0259113	0.0163271	0.040526	0.0370557	-0.0163271	-0.110447	-0.0636643	-1.43735	0.871978	0	Prot-Ubi-G6
DNApol-delta	FBgn0263600	0.0762627	0.0139358	-2.21571e-05	2.21571e-05	-0.109402	-0.195205	-0.736008	0	0.100565	Prot-Ubi-G6
dnt	FBgn0024245	-0.558218	-0.408893	-0.175104	0.175104	0.464084	0.923611	-0.844283	0.0745764	0	Prot-Ubi-G7
dod	FBgn0015379	-0.00112865	0.00112865	0.0705713	0.076485	-0.085679	-0.0599486	-0.511789	0.00512599	0	Prot-Ubi-G5
dor	FBgn0000482, FBal0002729, FBal0180144	-0.0126401	0.0358044	0.0172298	0.0126401	-0.0397204	-0.0259913	0.195912	0	-0.0133248	Prot-Ubi-G5
Dp1	FBgn0027835, FBgn0011763	0.0327492	0.0126484	-0.0429484	-0.0126484	0.0397503	-0.044563	0	0.235892	-0.731032	Prot-Ubi-G4
dpa	FBgn0015929	0.0784097	-0.0154793	0.0172629	0.0154793	-0.0408402	-0.104333	-0.129477	0.246628	0	Prot-Ubi-G4
Dph5	FBgn0024558	0.0901985	-0.0381498	0.0381498	-0.237733	0.0710233	-0.170872	0	-0.11148	0.203088	Prot-Ubi-G5
DppIII	FBgn0037580	0.0541123	0.0615313	0.0224666	-0.0224666	-0.0231598	-0.0760185	-0.92121	0.214753	0	Prot-Ubi-G6
drk	FBgn0004638	-0.267069	-0.00145814	-0.0518353	0.00145814	0.2685	0.368237	-0.287442	0.0665772	0	Prot-Ubi-G7
Droj2	FBgn0038145	-0.0582364	0.0239904	-0.00410351	0.00410351	0.11544	-0.0767562	-0.258782	0	0.367079	Prot-Ubi-G5
Drp1	FBgn0026479	0.0108081	0.0514694	0.01618	-0.0108081	-0.0333024	-0.0668623	-0.184131	0	0.0445002	Prot-Ubi-G5
drpr	FBgn0027594	-0.00195399	-0.0282813	-0.203197	0.00195399	0.169999	0.574286	0	-0.202874	0.212034	Prot-Ubi-G7
Dsp1	FBgn0278608	-0.461481	-0.0689501	-0.241103	0.0689501	0.424608	0.771532	-0.392546	0	0.185685	Prot-Ubi-G7
Duox	FBgn0283531	1.18439	0.861345	0.286035	-0.286035	-0.6084	-1.05515	1.94124	0	-1.87546	Prot-Ubi-G1
dup	FBgn0000996	0.202931	0.174915	0.016024	-0.190695	-0.016024	-0.421808	0	0.296075	-0.317349	Prot-Ubi-G4
dUTPase	FBgn0250837	-0.0124271	-0.0376075	0.0601599	0.0124271	-0.0316802	0.070059	-0.0383043	0	0.674755	Prot-Ubi-G5
E(bx)	FBgn0000541	-0.144246	-0.00738706	0.00738706	0.0935116	-0.0177915	0.0486683	-0.3037	0.185682	0	Prot-Ubi-G5
Eb1	FBgn0027066	-0.0801721	-0.0107206	-0.0431442	0.0107206	0.0746118	0.103567	-0.143273	0.0289892	0	Prot-Ubi-G5
eco	FBgn0035766	0.588725	0.438427	0.0778793	-0.0778793	-0.613101	-0.896584	0	0.390742	-0.372457	Prot-Ubi-G2
ed	FBgn0000547	-0.274909	-0.0455011	-0.0551173	0.0455011	0.285757	0.454116	-0.152666	0.218079	0	Prot-Ubi-G7
Edc3	FBgn0036735	-0.0600478	-0.00572291	-0.00470997	0.00470997	0.152751	0.0458785	0	1.46501	-1.13586	Prot-Ubi-G4
eEF1delta	FBgn0032198	0.0664959	-0.0327788	0.272645	-0.418626	-0.344216	0.0327788	-0.234981	0.0369844	0	Prot-Ubi-G5
Ef1alpha48D	FBgn0284245	0.0128266	0.113379	-0.0128266	-0.173065	0.0722107	-0.152767	-0.15607	0.12861	0	Prot-Ubi-G5
Ef1beta	FBgn0028737	-0.0180382	0.00729814	0.0289097	-0.0305286	0.0184872	-0.00729814	0	0.06698	-0.120949	Prot-Ubi-G5
Ef1gamma	FBgn0029176	0.0271021	0.10155	0.0182842	-0.161377	-0.0901228	-0.0182842	0	0.0605868	-0.192782	Prot-Ubi-G4
EF2	FBgn0000559	-0.0211333	0.0244033	0.0407739	0.00313145	-0.00420827	-0.00313145	-0.284224	0.286608	0	Prot-Ubi-G4
eff	FBgn0011217	0.224345	-0.225442	0.00193343	0.0753677	-0.00193343	-0.100167	-0.565546	0	0.241132	Prot-Ubi-G5
egh	FBgn0001404	-0.601929	-0.316843	-0.170961	0.170961	0.271273	0.243633	0	-0.410258	0.745231	Prot-Ubi-G7
egl	FBgn0000562, FBgn0000560	0.141679	-0.00699359	0.00699359	0.0617037	-0.094803	-0.285295	-0.917733	0	0.438171	Prot-Ubi-G6
eIF-1A	FBgn0026250	0.120496	0.0867329	-0.00903447	0.00903447	-0.0107269	-0.0528231	0.368647	-0.357808	0	Prot-Ubi-G3
eIF-2alpha	FBgn0261609	0.110683	0.0606809	-0.00160815	0.00160815	-0.00286571	-0.162521	-0.23764	0	0.0477569	Prot-Ubi-G5
eIF2B-beta	FBgn0024996	-0.0391986	0.0521126	0.0318312	0.0762989	-0.0505866	-0.0318312	0	-0.365439	0.0484911	Prot-Ubi-G5
eIF-2beta	FBgn0004926	0.00508022	-0.00508022	0.0327139	0.00527554	-0.0100229	-0.0518445	-0.192384	0	0.157976	Prot-Ubi-G5
eIF-2gamma	FBgn0263740	0.0545527	0.00123829	-0.00123829	0.00199558	-0.0437304	-0.0197316	-0.980983	0	0.133591	Prot-Ubi-G6
eIF3ga	FBgn0029629	0.0216839	0.00806974	-0.00806974	-0.0424738	0.0275437	-0.0210692	-0.401105	0	0.347357	Prot-Ubi-G5
eIF-3p40	FBgn0022023	0.0242143	-0.00283508	0.0139588	0.00283508	-0.0375852	-0.0681941	-1.1685	0	0.251265	Prot-Ubi-G6
eIF3-S10	FBgn0037249	0.0106811	0.0437132	-0.0106811	0.0117514	-0.0232721	-0.0197001	-0.0836852	0	0.106757	Prot-Ubi-G5
eIF3-S8	FBgn0034258	0.0504599	0.0170899	0.0152871	-0.0247517	-0.0152871	-0.0607383	0	-0.0936146	0.209796	Prot-Ubi-G5
eIF3-S9	FBgn0034237	-0.0396473	0.0611449	0.0236421	0.000772985	-0.00853682	-0.000772985	-0.044106	0.200518	0	Prot-Ubi-G4
eIF-4a	FBgn0001942	-0.0110811	0.0366251	0.0770833	0.0110811	-0.0388825	-0.019016	-0.921641	0	0.133194	Prot-Ubi-G6
eIF4AIII	FBgn0037573	-0.27233	-0.051726	-0.0370736	0.0370736	0.167868	0.438182	-0.390842	0	0.386031	Prot-Ubi-G7
eIF-4B	FBgn0020660	-0.0249855	-0.0974329	-0.0406448	0.0289256	0.0336799	0.0249855	-0.322444	0	0.183769	Prot-Ubi-G5
eIF-4E	FBgn0015218	0.963739	0.791227	0.149288	-0.149288	-0.209356	-0.409988	0	0.142533	-1.78911	Prot-Ubi-G1
eIF4G	FBgn0023213, FBgn0260634	0.0714684	0.0394863	0.0264753	-0.0264753	-0.0848795	-0.182343	-0.567087	0.0275889	0	Prot-Ubi-G5
eIF5	FBgn0030719, FBgn0250753	-0.189681	-0.0944587	-0.0181209	0.0340576	0.126858	0.0181209	-0.296239	0.140965	0	Prot-Ubi-G5
eIF-5A	FBgn0285952	0.0574113	0.00817597	-0.0404687	-0.0311129	0.107204	-0.00817597	-0.344265	0.0458784	0	Prot-Ubi-G5
eIF5B	FBgn0026259	0.0297914	0.0566869	-0.00732947	0.00732947	-0.020522	-0.104912	-0.562837	0	0.17536	Prot-Ubi-G5
eIF6	FBgn0034915	0.0270492	0.00471213	0.00250939	-0.020689	-0.00250939	-0.0147952	0	0.349951	-0.0496118	Prot-Ubi-G4
Eip55E	FBgn0000566	-0.0370535	0.034282	0.0475943	0.0482055	-0.0629477	-0.034282	-0.433269	0.157705	0	Prot-Ubi-G5
Elba2	FBgn0031435	-0.815494	-0.223643	0.223643	0.347334	0.35291	-1.02912	0	0.241136	-0.0164738	Prot-Ubi-G2
Elf	FBgn0020443, FBgn0261609	0.0595484	0.0500021	0.0206169	-0.0206169	-0.0541235	-0.0773934	-0.493741	0	0.511177	Prot-Ubi-G5
emb	FBgn0020497	-0.137944	-0.0288069	0.0077824	-0.00713468	0.00713468	0.0446419	-0.563309	0	1.26496	Prot-Ubi-G6
endos	FBgn0061515	0.140612	0.0810218	0.0784215	-0.0784215	-0.114358	-0.302671	0	0.0842624	-0.0660223	Prot-Ubi-G4
Eno	FBgn0000579	0.0276689	0.0114976	0.0155246	-0.0175927	-0.0114976	-0.153823	-0.308543	0.493883	0	Prot-Ubi-G4
Epg5	FBgn0038651	0.038926	-0.00328169	0.0377597	0.00328169	-0.120961	-0.175321	0.321109	0	-0.432467	Prot-Ubi-G3
ERp60	FBgn0033663	0.0423544	-0.00727514	0.00727514	0.0357016	-0.0100701	-0.0271697	0	0.495228	-0.0881334	Prot-Ubi-G4
fabp	FBgn0037913	-0.0201227	0.0170652	0.0841345	-0.0170652	0.0388887	-0.102157	-0.260555	0.330457	0	Prot-Ubi-G4
Faf2	FBgn0025608	-0.114932	-0.0627157	-0.00761159	0.00761159	0.18991	0.204007	-0.3265	0	0.0641512	Prot-Ubi-G5
Fancd2	FBgn0038827	-0.113916	0.0253514	0.0659189	0.0210006	-0.0468278	-0.0210006	-0.784982	0	0.996983	Prot-Ubi-G6
FASN1	FBgn0283427	0.352025	0.132451	0.194697	-0.132451	-0.430955	-1.20057	-0.684262	0	0.903378	Prot-Ubi-G2
fax	FBgn0014163	-0.722287	0.0435093	-0.41302	-0.0435093	0.569278	1.03664	-0.606899	0	0.471495	Prot-Ubi-G7
Fen1	FBgn0025832	0.0725652	0.0295737	0.0131975	-0.0131975	-0.131685	-0.107223	-0.180505	0.300575	0	Prot-Ubi-G4
fend	FBgn0030090	-0.480129	-0.0295707	0.127223	0.398565	0.0295707	-0.713848	-0.084068	0.527676	0	Prot-Ubi-G4
Fib	FBgn0003062	-0.070698	0.0898173	-0.0320214	-0.0823849	0.0320214	0.0532748	0	0.204825	-0.114783	Prot-Ubi-G4
Fit1	FBgn0035498	-0.330595	-0.194826	-0.0452253	0.0452253	0.29056	0.487254	0	0.72593	-0.151824	Prot-Ubi-G7
FK506-bp1	FBgn0013269	-0.17958	-0.0240953	-0.0823073	0.0240953	0.0766511	0.25305	0.148873	0	-0.00395901	Prot-Ubi-G5
FK506-bp2	FBgn0013954	-0.146339	-3.9259e-06	0.00274944	0.0666716	-0.0252313	3.9259e-06	-0.527666	0.132835	0	Prot-Ubi-G5
FKBP59	FBgn0029174	0.090902	-0.00130527	0.0266981	0.00130527	-0.0359805	-0.198113	-0.743191	0.281041	0	Prot-Ubi-G6
Flo2	FBgn0264078	-0.309618	-0.0750306	-0.0679928	0.0679928	0.148254	0.251516	0	0.465067	-0.0844957	Prot-Ubi-G7
flr	FBgn0260049	0.0292413	0.0418509	0.0127924	-0.0127924	-0.0287842	-0.115082	-0.512691	0.287479	0	Prot-Ubi-G5
Fmr1	FBgn0028734	0.279193	-0.17398	-0.00558203	0.163437	0.00558203	-0.530673	-0.495384	0.0373574	0	Prot-Ubi-G2
fs(1)Ya	FBgn0000927	0.645416	0.147895	0.0373869	-0.0373869	-0.66483	-1.79492	0.706264	0	-0.00270842	Prot-Ubi-G2
Fs(2)Ket	FBgn0262743	0.070338	0.00463169	0.0713261	-0.00463169	-0.100284	-0.330651	-1.20638	0	0.972565	Prot-Ubi-G6
Fur1	FBgn0004509	0.195519	0.0342292	-0.0615276	-0.0164876	-0.0445414	0.0164876	0.349239	0	-0.901331	Prot-Ubi-G3
fwe	FBgn0261722	-0.567066	-0.249572	-0.103528	0.103528	0.107754	0.33642	0.140754	-0.252678	0	Prot-Ubi-G7
fzy	FBgn0001086	0.205148	0.0747134	0.0360423	-0.158036	-0.173643	-0.0360423	0.0941643	0	-0.695061	Prot-Ubi-G3
Gabat	FBgn0036927	-0.0622925	0.0477368	0.0392808	0.0336537	-0.0336537	-0.0372787	0	0.32716	-0.296596	Prot-Ubi-G4
galectin	FBgn0031213	0.12054	0.0411866	0.0696077	-0.0411866	-0.134509	-0.406959	0.853168	0	-0.587488	Prot-Ubi-G3
Galphai	FBgn0001104	-1.02318	-0.37066	-0.110812	0.110812	0.27462	0.520475	-1.23559	0	0.529309	Prot-Ubi-G7
Galphaq	FBgn0004435, FBgn0033756, FBgn0050054	0.0281276	0.0689999	0.0189494	-0.0481922	-0.0189494	-0.0572639	0.905798	0	-0.558229	Prot-Ubi-G3
gammaCOP	FBgn0028968	-0.00229729	0.189197	0.00229729	0.09555	-0.0790859	-0.340423	-1.02467	0	0.0927032	Prot-Ubi-G6
gammaTub37C	FBgn0010097	0.128405	0.0537299	0.0893871	-0.0537299	-0.224019	-0.231376	-0.325479	0.312301	0	Prot-Ubi-G4
Gapdh1	FBgn0001091	0.08172	-0.182379	-0.0277066	0.0277066	0.0672567	-0.244501	-1.23447	0	0.584806	Prot-Ubi-G6
Gapdh2	FBgn0001092	0.0105604	-0.113195	-0.00241176	0.00241176	0.00958306	-0.171417	-1.27418	0	0.574495	Prot-Ubi-G6
Gdi	FBgn0004868	0.00747037	0.0131347	0.00874311	-0.00747037	-0.0938786	-0.108116	-0.376868	0	0.0473878	Prot-Ubi-G5
Ge-1	FBgn0283682	-0.00652838	0.0131303	0.00652838	-0.0128789	0.0415321	-0.0154475	-1.59212	0	1.29755	Prot-Ubi-G6
Gel	FBgn0010225	-0.00219299	0.0407584	0.00219299	-0.0459718	-0.0571083	0.00521885	0.120754	-0.131222	0	Prot-Ubi-G5
geminin	FBgn0033081	0.167363	0.064364	-0.064364	-0.240444	0.0915818	-0.152739	0	0.304358	-2.22636	Prot-Ubi-G3
Gga	FBgn0030141	0.0438217	-0.10061	-0.0438217	0.088644	0.148613	-0.230903	0	0.376373	-0.0248754	Prot-Ubi-G4
Ggamma1	FBgn0004921	-0.116289	-0.148353	-0.141936	0.116289	0.368389	0.589845	0	-0.420986	0.39083	Prot-Ubi-G7
GILT1	FBgn0038149	0.402939	0.232569	0.10594	-0.10594	-0.430234	-0.471057	0.436339	0	-1.1183	Prot-Ubi-G2
Gip	FBgn0011770	-0.0485136	0.00993293	0.0792587	0.0318356	-0.00993293	-0.022591	-0.512189	0	0.123511	Prot-Ubi-G5
gish	FBgn0250823	-0.526417	-0.156693	-0.0190585	0.0190585	0.113978	0.182303	-0.572958	0	0.170309	Prot-Ubi-G7
gkt	FBgn0260817	0.0115117	0.0980403	0.0512255	-0.0115117	-0.0191884	-0.0428507	-0.463225	0.0788975	0	Prot-Ubi-G5
GlnRS	FBgn0027090	0.0858417	0.155229	-0.0252389	-0.0827034	-0.0152479	0.0152479	0.330909	0	-0.167505	Prot-Ubi-G3
GluProRS	FBgn0005674	0.0962047	0.0370362	-0.00864372	0.00864372	-0.0178358	-0.118581	-0.0375338	0.349287	0	Prot-Ubi-G4
GlyP	FBgn0004507	0.0170674	0.0254321	0.0150399	-0.0417356	-0.0150399	-0.0696003	0.0232896	0	-0.0899471	Prot-Ubi-G5
GlyRS	FBgn0027088	0.00883929	0.0276297	0.0283354	-0.00883929	-0.0205132	-0.124559	-0.044245	0.475785	0	Prot-Ubi-G4
GlyS	FBgn0266064	-0.0614946	0.0250836	0.0705348	0.0366944	-0.0250836	-0.0981101	-0.0395708	0	0.20438	Prot-Ubi-G5
Gnf1	FBgn0004913	0.0291336	0.0301656	0.0375483	-0.0291336	-0.0484657	-0.0864828	-0.534901	0	0.137355	Prot-Ubi-G5
goe	FBgn0027528	-0.145288	-0.0194673	-0.0811968	0.0194673	0.225084	0.503702	0.695584	0	-0.354599	Prot-Ubi-G3
Grip71	FBgn0032705	0.167218	0.0560264	0.0460177	-0.0460177	-0.117224	-0.217827	-0.0564328	0	0.0363867	Prot-Ubi-G5
Grip84	FBgn0026430	0.0696414	0.0405879	0.0259063	-0.0259063	-0.197192	-0.173847	0.385477	0	-0.205462	Prot-Ubi-G3
grsm	FBgn0040493	0.101654	0.0304387	0.0613697	-0.0417455	-0.0304387	-0.0967272	-0.0696207	0.630253	0	Prot-Ubi-G4
GstD1	FBgn0001149	0.0718457	-0.040972	0.060038	-0.00311601	-0.139206	0.00311601	-0.0693771	0	0.140726	Prot-Ubi-G5
GstD3	FBgn0010039	0.0668062	0.112497	0.0115261	-0.0115261	-0.0236316	-0.212181	0.464101	0	-0.356803	Prot-Ubi-G3
GstE6	FBgn0063494	-0.186387	-0.0110327	0.18102	0.110849	-0.156429	0.0110327	-0.098293	0.0586748	0	Prot-Ubi-G5
GstO1	FBgn0035907	-0.0337176	0.033227	0.0436441	-0.0553064	0.0178025	-0.0178025	-0.515632	0	0.266278	Prot-Ubi-G5
Gug	FBgn0010825	-0.309052	-0.0597274	-0.0381805	0.0381805	0.150009	0.344747	0	0.0145116	-0.485662	Prot-Ubi-G7
gus	FBgn0026238, FBgn0270927	-0.449243	-0.224325	0.224325	0.277094	0.26627	-0.369532	-0.231431	0.209671	0	Prot-Ubi-G5
Gyf	FBgn0039936	0.0371504	-0.0282421	7.78073e-05	0.125851	-7.78073e-05	-0.0440921	0	0.175093	-0.203613	Prot-Ubi-G4
Hat1	FBgn0037376	0.0609529	0.00364545	0.0566017	-0.00364545	-0.0816017	-0.0411844	-0.434952	0	0.628052	Prot-Ubi-G5
HDAC1	FBgn0015805	-0.167198	0.0193797	-0.142151	-0.0193797	0.105261	0.159552	-0.397375	0	1.21853	Prot-Ubi-G6
HDAC6	FBgn0026428	0.183973	0.029691	0.0785616	-0.029691	-0.128029	-0.239791	-1.03358	0	0.264096	Prot-Ubi-G6
Hel25E	FBgn0014189	-0.173134	-0.00863322	-0.0726123	0.00863322	0.11308	0.268239	-0.442538	0	0.409621	Prot-Ubi-G5
heph	FBgn0011224	0.107921	0.0871041	0.00711082	-0.00711082	-0.188967	-0.329256	-0.388514	0.0176969	0	Prot-Ubi-G5
HERC2	FBgn0031107	0.153954	0.0220895	0.0654855	-0.0220895	-0.0502492	-0.106383	-0.352255	0.0134417	0	Prot-Ubi-G5
hfw	FBgn0001189	0.016824	0.0580067	0.108741	-0.016824	-0.312525	-0.475841	0	0.356379	-0.763007	Prot-Ubi-G2
His2Av	FBgn0001197	-0.405736	-0.0967645	-0.114507	0.0967645	0.261871	0.648802	-0.117266	0	2.15116	Prot-Ubi-G7
HisRS	FBgn0027087	0.550251	-0.116251	-0.138852	0.453264	0.116251	-1.19827	-1.58126	0	0.302527	Prot-Ubi-G2
hll	FBgn0286723	-0.294148	0.294148	-0.414294	-0.340307	0.910339	2.03392	-0.798293	0	0.610585	Prot-Ubi-G7
HmgD	FBgn0004362	-0.00579082	0.277625	-0.164593	-0.12129	0.0907996	0.00579082	-0.103258	0.0289309	0	Prot-Ubi-G5
HnRNP-K	FBgn0267791	0.0601643	-0.00516788	-0.103793	0.00516788	-0.0485816	0.124647	-0.325199	0.336304	0	Prot-Ubi-G4
hoe1	FBgn0041150	0.166181	0.0304497	0.196969	-0.0304497	-0.322216	-0.980324	-0.249019	0	0.186393	Prot-Ubi-G2
hoip	FBgn0286786	-0.0851339	0.063584	0.0448583	-0.00866018	-0.148626	0.00866018	-0.218479	0.437206	0	Prot-Ubi-G4
Hop	FBgn0004864, FBgn0024352	0.103144	0.0023292	-0.00201442	0.00201442	-0.0694278	-0.112155	-0.487501	0	0.207441	Prot-Ubi-G5
Hrb27C	FBgn0004838	-0.0261593	0.0755523	-0.0123454	-0.04087	0.0373265	0.0123454	-0.331715	0.10905	0	Prot-Ubi-G5
Hrb87F	FBgn0004237	-0.011542	0.011542	-0.0266691	0.0769466	-0.0848514	0.311593	-0.570871	0.970296	0	Prot-Ubi-G4
Hrb98DE	FBgn0001215	-0.182325	0.011359	-0.0550566	-0.011359	0.26471	0.505616	-0.359058	0.504847	0	Prot-Ubi-G7
Hrs	FBgn0031450	-0.186001	-0.0824596	-0.0265811	0.0421328	0.0430266	0.0265811	-1.91712	0.689941	0	Prot-Ubi-G6
Hsc70-3	FBgn0001218	0.0306337	0.045999	0.015765	-0.015765	-0.0575476	-0.111246	0.0259345	0	-0.001969	Prot-Ubi-G5
Hsc70-4	FBgn0266599	0.0203384	0.0109028	-0.0193028	-0.00262527	0.00262527	-0.0950926	-0.441855	0.337823	0	Prot-Ubi-G4
Hsc70Cb	FBgn0026418	0.0460119	0.281405	-0.0460119	-0.338577	0.0896927	-0.339167	-0.0713887	0.232717	0	Prot-Ubi-G4
Hsp23	FBgn0001224	-0.00599317	-0.025736	0.00599317	0.00970576	-0.0981385	0.0418945	-0.846402	0	0.176507	Prot-Ubi-G6
Hsp26	FBgn0001225	0.17067	0.0493057	0.0133969	-0.0133969	-0.197123	-0.116039	-0.583851	0	0.0468855	Prot-Ubi-G5
Hsp27	FBgn0289994	0.116808	-0.0418787	0.0418787	0.0623667	-0.184898	-0.142133	-1.08934	0	0.481052	Prot-Ubi-G6
Hsp83	FBgn0001233	0.0618982	-0.00619705	0.0435314	0.00619705	-0.0415043	-0.117116	-0.2735	0.165604	0	Prot-Ubi-G5
Hydr2	FBgn0014906	-0.0484012	0.0484012	0.20168	0.077888	-0.144041	-0.373747	0	0.0165884	-0.420546	Prot-Ubi-G4
Ide	FBgn0001247	0.0588753	0.0609226	0.0152752	-0.0152752	-0.0290896	-0.119392	-0.236152	0	0.247425	Prot-Ubi-G5
Idgf4	FBgn0026415	0.0951612	-0.0982922	-0.0702255	0.00640881	0.0147428	-0.00640881	0.887997	0	-0.685002	Prot-Ubi-G3
Idh	FBgn0001248, FBgn0038922	0.0203591	0.0142726	0.00344167	-0.0626541	-0.00344167	-0.081128	-0.109744	0	0.0156144	Prot-Ubi-G5
Imp	FBgn0285926, FBgn0034535	-0.111887	0.175834	-0.368394	-0.0726244	0.0726244	0.437006	-1.01002	0	0.0181438	Prot-Ubi-G6
Indy	FBgn0036816	0.74893	0.172653	-0.391055	-0.175249	-0.102649	0.102649	1.22166	0	-0.00246039	Prot-Ubi-G3
Inos	FBgn0025885	0.0807002	0.0282296	0.0551177	-0.0282296	-0.127336	-0.217523	0	-0.185095	0.0332077	Prot-Ubi-G5
Int6	FBgn0025582, FBgn0261383	-0.00348271	0.0169447	0.00348271	-0.0401497	0.00427352	-0.0564518	-0.373667	0.155954	0	Prot-Ubi-G5
Inx2	FBgn0027108	-0.271894	-0.0809388	-0.00382577	0.00382577	0.501425	0.98771	-0.614154	0.401802	0	Prot-Ubi-G7
Inx3	FBgn0265274	-0.608871	0.0584319	-0.405945	-0.0584319	1.20835	2.67085	-0.419449	0.0354722	0	Prot-Ubi-G7
iPLA2-VIA	FBgn0036053	0.11889	0.107255	0.0525609	-0.0536001	-0.0525609	-0.131471	-0.00907602	0.0280701	0	Prot-Ubi-G5
Irp-1B	FBgn0024957	0.173482	-0.0575674	0.0010344	-0.0010344	0.0889685	-0.0500704	-0.569894	0.314554	0	Prot-Ubi-G5
Iswi	FBgn0011604	-0.198463	-0.0315251	-0.0496216	0.0315251	0.120115	0.237491	-0.0947142	0	0.53065	Prot-Ubi-G5
Jafrac1	FBgn0040309	0.0203332	-0.011968	0.0264726	0.011968	-0.0429244	-0.0724129	-0.0884719	0.0508337	0	Prot-Ubi-G5
janA	FBgn0001280	-0.0203896	-0.0330006	-0.0620699	0.0484756	0.0832609	0.0203896	-0.304778	0.193121	0	Prot-Ubi-G5
jar	FBgn0011225	-0.0248845	0.0248845	-0.0458123	-0.0471364	0.0279267	0.0554323	0.196477	-0.132437	0	Prot-Ubi-G5
Jarid2	FBgn0036004	-0.535061	-0.0677872	-0.104146	0.0677872	0.280481	0.492255	0	0.0743287	-0.883282	Prot-Ubi-G7
Karybeta3	FBgn0087013	0.0480092	0.0180706	0.00445292	-0.04602	-0.00445292	-0.103748	-0.755133	0	0.871672	Prot-Ubi-G6
kcc	FBgn0261794	0.034972	-0.452422	-0.233323	0.0361355	-0.00768526	0.00768526	0.339204	-0.0915489	0	Prot-Ubi-G5
kek5	FBgn0031016, FBtp0018362	-0.760445	-0.273649	-0.0794877	0.0794877	0.418896	0.505022	-0.0963389	0	0.560168	Prot-Ubi-G7
Khc	FBgn0001308	0.0654968	-0.0213777	-0.0127025	0.0425228	0.0127025	-0.214748	-0.408664	0	0.143252	Prot-Ubi-G5
klar	FBgn0001316	-0.605963	-0.707658	-0.0739962	0.29908	0.0739962	0.160904	-0.541621	0	0.574771	Prot-Ubi-G7
Klc	FBgn0010235	0.0454421	0.00176585	-0.00176585	0.00478614	-0.0124131	-0.432378	-0.210383	0	0.106301	Prot-Ubi-G5
Klp10A	FBgn0030268	0.0781761	0.0296875	0.0511885	-0.0296875	-0.239722	-0.529447	-0.429039	0	0.138222	Prot-Ubi-G2
Klp98A	FBgn0004387	-0.0154343	0.0154343	0.141063	-0.0721666	0.198855	-0.219008	0.944025	0	-0.705084	Prot-Ubi-G3
kra	FBgn0250753, FBgn0033402	0.0345873	-0.0362766	-0.00479816	0.00479816	0.0882151	-0.0741241	0.123409	-0.276717	0	Prot-Ubi-G5
kuk	FBgn0038476	-0.889756	-0.105002	-0.370881	0.105002	1.13966	1.80524	-1.49575	0	0.572877	Prot-Ubi-G7
l(1)G0320	FBgn0028327, FBal0100319	-0.0619084	0.0619084	-0.440046	-0.392912	0.200149	0.452316	0	-0.0417417	0.269822	Prot-Ubi-G7
l(2)gd1	FBgn0261983, FBal0004795	0.200721	-0.00293348	0.0159622	0.00293348	-0.0335144	-0.181233	0.284133	-0.477818	0	Prot-Ubi-G3
l(2)k12914	FBal0064150, FBgn0263852	-0.0168505	-0.0598422	0.0205699	0.0400425	-0.0940649	0.0168505	-0.356124	0.448009	0	Prot-Ubi-G4
l(3)72Ab	FBgn0263599	-0.102769	0.00996747	-0.00175408	-0.00900372	0.00175408	0.115694	0	0.252459	-0.333969	Prot-Ubi-G4
La	FBgn0011638	0.0277525	0.0888477	-0.00226156	-0.0288681	0.00226156	-0.0559453	-0.429709	0	0.191327	Prot-Ubi-G5
Lam	FBgn0002525, FBgn0002526	-0.047447	-0.0369894	-0.0800614	0.0369894	0.119177	0.179544	-0.267603	0	0.157955	Prot-Ubi-G5
lap	FBgn0086372, FBal0011047	0.106744	0.114685	0.0318618	-0.0318618	-0.105601	-0.119846	-0.353098	0	0.861208	Prot-Ubi-G5
lark	FBgn0011640	-0.18581	-0.0776184	-0.0772295	0.0772295	0.200084	0.335181	-0.0279229	0.557092	0	Prot-Ubi-G7
larp	FBgn0261618	0.189247	-0.00993282	0.00993282	0.0845766	-0.0522253	-0.132891	-0.369715	0	0.485678	Prot-Ubi-G5
Lasp	FBgn0063485	0.0239436	0.05699	0.00152356	-0.00152356	-0.070242	-0.0839029	0	-0.0152218	0.567557	Prot-Ubi-G5
lds	FBgn0002542	0.121429	0.106917	0.0351862	-0.0351862	-0.10685	-0.135727	0	-0.264258	0.256879	Prot-Ubi-G5
LeuRS	FBgn0284253, FBgn0027085	0.0379514	-0.00275756	0.00275756	0.028866	-0.0306916	-0.134955	-0.495322	0.282545	0	Prot-Ubi-G5
lig	FBgn0020279	0.00644505	0.0955614	-0.027999	0.178121	-0.109857	-0.00644505	-0.16311	0.488143	0	Prot-Ubi-G4
Lis-1	FBgn0015754	0.0610136	0.0358236	-0.00264719	0.00264719	-0.0715507	-0.114681	-0.618141	0.0228372	0	Prot-Ubi-G5
lok	FBgn0019686	-0.368922	0.179279	0.260509	0.310849	-0.179279	-0.635929	-0.0545607	0.313387	0	Prot-Ubi-G2
lola	FBgn0283521	-0.711626	-0.326106	-0.0558552	0.0558552	0.1746	0.206847	-0.555702	0	0.217957	Prot-Ubi-G7
lolal	FBgn0022238	-0.481436	-0.142823	-0.113065	0.113065	0.510337	0.813075	-1.3389	0	0.196102	Prot-Ubi-G7
lost	FBgn0263594	0.139265	0.0133434	0.067841	-0.0133434	-0.0155181	-0.201225	0.0693059	0	-0.711424	Prot-Ubi-G3
lqf	FBgn0028582	0.161924	0.0669906	0.031495	-0.031495	-0.219034	-0.27591	0	0.218176	-0.736989	Prot-Ubi-G4
Lsd-2	FBgn0030608	0.0151868	-0.0151868	0.0595809	0.0740805	-0.13793	-0.600149	-0.019157	0.221085	0	Prot-Ubi-G2
LSm7	FBgn0261068	0.259429	-0.015892	0.015892	0.032905	-0.0207808	-0.114227	0	0.147674	-0.965732	Prot-Ubi-G3
lwr	FBgn0010602	-0.0413756	-0.0187395	0.0187395	-0.111471	0.160371	0.153821	-0.64159	0.0766032	0	Prot-Ubi-G5
LysRS	FBgn0027084	0.0318997	-0.000434209	-0.0278042	0.00932593	0.000434209	-0.108318	0	0.263753	-0.309554	Prot-Ubi-G4
Mad1	FBgn0026326, FBal0044913	-0.112529	-0.0692253	-0.0445005	0.0445005	0.100774	0.169088	-0.374544	0.226022	0	Prot-Ubi-G5
mago	FBgn0002736	-0.216074	0.0645501	-0.0645501	-0.0764812	0.106253	0.184942	-0.0951649	0.243236	0	Prot-Ubi-G5
MAN1	FBgn0034962	-0.293732	-0.111513	0.0962083	0.174424	0.0454821	-0.0454821	-0.792693	0	0.507171	Prot-Ubi-G6
Mapmodulin	FBgn0034282	-0.019725	-0.0139255	-0.00683963	0.00683963	0.0413357	0.071218	-1.12011	0.0758876	0	Prot-Ubi-G6
Marf	FBgn0029870	0.0323719	0.0155183	-0.0155183	-0.0739843	0.0335366	-0.030624	-0.298855	0.0412559	0	Prot-Ubi-G5
Mat1	FBgn0024956	0.0737924	0.0402889	0.031165	-0.031165	-0.105306	-0.334178	-0.458875	0	0.180065	Prot-Ubi-G5
mbf1	FBgn0262732	0.258246	0.058758	0.00452444	-0.00452444	-0.0811292	-0.363964	0.554734	-0.196113	0	Prot-Ubi-G3
Mcm2	FBgn0014861	0.0151695	0.0480683	0.0413823	-0.0151695	-0.0697278	-0.0407739	-0.290926	0	0.386719	Prot-Ubi-G5
Mcm3	FBgn0284442	0.00198849	0.0700249	0.0386627	-0.00198849	-0.102227	-0.0087298	-0.409163	0	0.181076	Prot-Ubi-G5
Mcm6	FBgn0025815	0.031604	0.0188056	0.0333816	-0.0188056	-0.0558801	-0.0343646	0	-0.370115	0.680504	Prot-Ubi-G5
Mcm7	FBgn0020633	0.154549	0.0644524	0.0412532	-0.04731	-0.0412532	-0.123311	-0.292459	0.558942	0	Prot-Ubi-G4
Mct1	FBgn0023549	0.321507	0.204453	0.0298591	-0.0298591	-0.146287	-0.27502	0.14194	0	-0.75673	Prot-Ubi-G3
Mdh1	FBgn0262782	0.0168123	-0.0224391	0.0262684	-0.0168123	0.0269932	-0.0291406	-0.486333	0.190504	0	Prot-Ubi-G5
me31B	FBgn0004419	1.57961	1.08935	0.499172	-0.499172	-1.02982	-1.23815	0	0.0110372	-3.63016	Prot-Ubi-G1
MED17	FBgn0038578	0.0800462	0.0038557	0.0387051	-0.126156	-0.0373795	-0.0038557	0	0.063292	-0.2486	Prot-Ubi-G4
MED21	FBgn0040020	-0.0141223	-0.101211	0.0141223	0.191013	0.149804	-0.407144	-0.249963	0.485257	0	Prot-Ubi-G4
MED23	FBgn0034795	-0.234298	-0.0179225	0.00449541	-0.00449541	0.0152294	0.105244	-0.348995	0	0.645659	Prot-Ubi-G5
MED24	FBgn0035851	-0.0860516	-0.0078827	0.0078827	-0.0148862	0.0836737	0.130672	-0.00187025	0	0.779821	Prot-Ubi-G5
MED4	FBgn0035754	-0.176519	-0.191766	0.0690739	0.0810008	0.142049	-0.0690739	-0.822651	0	0.490057	Prot-Ubi-G6
Men	FBgn0002719	0.34637	0.238432	0.0104	-0.0104	-0.577898	-0.977136	-0.151415	0.148501	0	Prot-Ubi-G2
mi	FBgn0261786, FBgn0002747	0.217901	0.152394	0.0950671	-0.0950671	-0.569722	-0.468345	0	0.200593	-1.23296	Prot-Ubi-G2
mib2	FBgn0086442	0.0185931	-0.0792293	-0.0185931	0.0768141	0.0710692	-0.107891	-0.586793	0	0.560938	Prot-Ubi-G6
Mkrn1	FBgn0029152	-0.419384	-0.0824584	0.0824584	0.219641	0.191579	-0.276637	-1.21031	0.121747	0	Prot-Ubi-G6
mod	FBgn0002780, FBgn0002781, FBgn0005385	-0.659177	-0.0565438	-0.223665	0.0565438	0.329226	0.896409	0	0.424744	-0.436501	Prot-Ubi-G7
Moe	FBgn0011661	0.111106	0.0134605	-0.0193333	-0.0134605	0.0468173	-0.0484363	-0.332199	0.10269	0	Prot-Ubi-G5
mol	FBgn0086711	1.28972	0.553079	0.196497	-0.196497	-0.635398	-1.70522	1.13171	0	-0.919909	Prot-Ubi-G1
mop	FBgn0036448	0.0720637	-0.00819508	0.0191	0.00819508	-0.0634618	-0.242124	-0.807503	0	0.0362994	Prot-Ubi-G6
mor	FBgn0002783	-0.186775	-0.260833	-0.130991	0.130991	0.217008	0.279304	-0.946092	0	0.61082	Prot-Ubi-G6
morgue	FBgn0027609	0.0735775	0.00141241	0.0235052	-0.00141241	-0.0650002	-0.347737	0	0.39659	-1.00307	Prot-Ubi-G4
mr	FBgn0002791	-0.0133751	0.0133751	0.0326375	0.0405932	-0.0190836	-0.0673824	0	0.294519	-0.0941715	Prot-Ubi-G4
mre11	FBgn0020270, FBgn0285926	0.0713304	-0.0193498	0.00463643	0.0268572	-0.00463643	-0.102601	1.73865	0	-0.216796	Prot-Ubi-G3
mri	FBgn0035107	-0.184595	0.0120954	-0.0224903	-0.0120954	0.246594	0.258167	-0.0818651	0	0.325553	Prot-Ubi-G5
mrj	FBgn0034091	0.107648	-0.133229	-0.0699995	0.0699995	0.113908	-0.282299	0	0.190967	-0.0637428	Prot-Ubi-G4
MRP	FBgn0032456, FBgn0065098, FBgn0264695	-0.11518	-0.0168932	-0.00434902	0.00434902	0.128434	0.202837	0.324129	0	-0.0412937	Prot-Ubi-G5
mRpL12	FBgn0011787	0.107315	0.0779623	0.0024863	-0.048238	-0.0024863	-0.206547	0	0.305854	-0.00949051	Prot-Ubi-G4
MSBP	FBgn0030703	-0.0951788	-0.128218	-0.157538	0.307735	0.101397	0.0951788	-0.772928	0.109822	0	Prot-Ubi-G6
msk	FBgn0026252	-0.0396189	0.016297	0.0701968	0.0801857	-0.016297	-0.0773794	-0.0796196	0.248915	0	Prot-Ubi-G4
msn	FBgn0010909	-0.393773	-0.134392	-0.0627167	0.0627167	0.25258	0.476854	-0.288732	0.136281	0	Prot-Ubi-G7
msps	FBgn0027948	0.133249	0.0254052	0.0214572	-0.0214572	-0.0791332	-0.26333	-0.325386	0	0.0966705	Prot-Ubi-G5
Mtap	FBgn0034215	-0.00259255	0.00259255	-0.00756607	-0.013019	0.0135881	0.0130104	-0.559616	0	0.309049	Prot-Ubi-G5
Mtor	FBgn0013756, FBgn0021796	-0.267277	-0.110718	-0.0596631	0.0596631	0.172575	0.28593	-0.799972	0	0.513826	Prot-Ubi-G6
mts	FBgn0004177	0.0274541	0.00245918	0.0762383	-0.00245918	-0.0210156	-0.0704732	-0.126686	0.0279264	0	Prot-Ubi-G5
mub	FBgn0262737	0.0314095	0.0859562	0.0982564	-0.0314095	-0.157956	-0.500294	-0.373289	0	0.0326426	Prot-Ubi-G2
mud	FBgn0002873, FBgn0002874	0.267526	-0.562549	-0.271718	-0.113903	0.113903	0.299057	0	0.00628099	-0.49451	Prot-Ubi-G3
muskelin	FBgn0033757	0.713639	0.376092	0.215297	-0.215297	-1.01707	-1.79495	0.450194	0	-1.32452	Prot-Ubi-G1
Mvl	FBgn0011672	0.510013	0.266932	0.0652154	-0.0652154	-0.298214	-0.636214	0.139465	0	-0.758545	Prot-Ubi-G2
Nacalpha	FBgn0086904	0.00436972	-0.0211987	0.070633	0.0080304	-0.00436972	-0.0597206	0	0.153763	-0.150042	Prot-Ubi-G4
Nap1	FBgn0015268, FBgn0011771	0.134107	0.0773596	0.0190531	-0.0190531	-0.145308	-0.059728	-0.730226	0	0.233316	Prot-Ubi-G6
NaPi-III	FBgn0260795	1.94937	0.970438	0.115419	-0.599967	-0.540214	-0.115419	2.39109	0	-1.61273	Prot-Ubi-G1
NAT1	FBgn0010488, FBgn0031020, FBgn0287831	0.218889	-0.0120108	0.0120108	0.0349706	-0.110699	-0.298938	-0.111313	0	0.170194	Prot-Ubi-G5
ND-51	FBgn0031771	0.0309763	0.0938432	0.0286399	-0.0286399	-0.0496118	-0.0713449	-0.0305386	0	0.251275	Prot-Ubi-G5
ND-MLRQ	FBgn0052230	-0.0305208	0.00376494	0.0584039	-0.00376494	0.0163409	-0.0377051	0.000154536	0	-0.408594	Prot-Ubi-G4
Nedd8	FBgn0032725	0.060842	-0.167175	-0.0352719	0.0352719	0.0620061	-0.063355	-0.217416	0.250072	0	Prot-Ubi-G4
nito	FBgn0027548	-0.57671	-0.194715	-0.0674586	0.0674586	0.231012	0.372328	-0.402322	0.552936	0	Prot-Ubi-G7
Nlp	FBgn0016685	-0.00178413	-0.0283015	0.00178413	-0.0665679	0.0111103	0.102895	-0.601562	0	0.0887535	Prot-Ubi-G5
nmd	FBgn0005322	-0.0806592	-0.0713288	-0.0073013	0.0356802	0.0922712	0.0073013	-0.344209	0.448359	0	Prot-Ubi-G4
Nmt	FBgn0020392	0.0191997	0.053993	0.03245	-0.0355177	-0.0388688	-0.0191997	-0.530705	0.0732344	0	Prot-Ubi-G5
nop5	FBgn0026196	-0.0401855	0.0112201	-0.0207037	-0.0112201	0.0705508	0.0954793	-0.418587	0.161511	0	Prot-Ubi-G5
Nop56	FBgn0038964	-0.079711	0.0818033	-0.0139258	0.0139258	-0.0311935	0.0750824	-0.777661	0	0.221364	Prot-Ubi-G6
norpA	FBgn0262738	0.393142	-0.0107133	0.0107133	-0.0137607	0.0245528	-0.105059	2.22951	0	-1.33776	Prot-Ubi-G3
Not1	FBgn0085436	0.0677693	-0.00664897	0.00664897	0.0473496	-0.0162779	-0.0763762	-0.396645	0.168863	0	Prot-Ubi-G5
Npc1a	FBgn0024320	-0.0112858	0.073632	0.0066032	-0.0066032	-0.0733203	0.0408737	0.276393	-0.0690063	0	Prot-Ubi-G5
Nph	FBgn0039735	-0.0134469	0.148155	0.00220538	0.0103757	-0.00220538	-0.022712	0.177787	0	-0.196867	Prot-Ubi-G4
Npl4	FBgn0039348	0.0421658	0.0268666	0.0225769	-0.0225769	-0.0286826	-0.172157	-0.295414	0	0.182594	Prot-Ubi-G5
Nrt	FBgn0004108	-0.534712	0.0456154	-0.38592	-0.0456154	1.04911	1.65269	-0.493927	0	0.408909	Prot-Ubi-G7
nrv1	FBgn0015776	1.27114	0.890009	0.225256	-0.225256	-0.313296	-0.361222	2.21705	0	-3.85918	Prot-Ubi-G1
nudC	FBgn0021768	0.202817	0.0233339	-0.0200555	0.0200555	-0.0608797	-0.225152	-0.512934	0	0.0385484	Prot-Ubi-G5
nuf	FBgn0013718	-0.037432	-0.122384	0.0737317	0.259986	0.037432	-0.813849	-0.486458	0.371836	0	Prot-Ubi-G2
Nup133	FBgn0039004	0.0133773	-0.00104112	0.0220599	0.00104112	-0.0904956	-0.0199822	-1.76069	0	0.634764	Prot-Ubi-G6
Nup154	FBgn0021761	0.00732451	0.0764984	0.0276411	-0.00732451	-0.0655489	-0.0710277	0	0.0611534	-0.65378	Prot-Ubi-G4
Nup160	FBgn0262647	0.0550148	0.00143641	-0.00143641	0.0547075	-0.0166846	-0.0589149	-0.475588	0	0.682959	Prot-Ubi-G5
Nup205	FBgn0031078	-0.107616	0.0119218	0.0047339	-0.0047339	-0.00635284	0.0798593	-0.594736	0.053463	0	Prot-Ubi-G5
Nup358	FBgn0039302	-0.0826074	-0.0671906	-0.0225248	0.0225248	0.0625173	0.0678639	-0.242771	0	0.270946	Prot-Ubi-G5
Nup37	FBgn0039301	0.0760748	0.01883	-0.0101994	-0.0075502	-0.021002	0.0075502	-0.0174926	0.493581	0	Prot-Ubi-G4
Nup62	FBgn0034118	-0.0258053	-0.00468215	0.00468215	0.0793788	-0.0395624	0.161299	-0.302631	0	0.0934771	Prot-Ubi-G5
Nup93-1	FBgn0027537	-0.113412	0.0391716	-0.0386999	-0.0516674	0.0386999	0.0773669	-0.140401	0.418575	0	Prot-Ubi-G4
Nup98-96	FBgn0039120	0.0916848	0.0879046	0.00353721	-0.00353721	-0.0133095	-0.0611318	-0.0799988	0	0.191753	Prot-Ubi-G5
Nurf-38	FBgn0016687	-0.00598104	-0.0759743	0.12177	0.0190174	0.00598104	-0.0784804	0	0.489111	-0.0777473	Prot-Ubi-G4
obe	FBgn0038344	0.0836166	0.0145393	0.0971731	-0.0319457	-0.0145393	-0.148292	-0.159603	0	0.378832	Prot-Ubi-G5
ogre	FBgn0004646	-0.549542	0.340852	-0.533497	-0.340852	0.438306	1.69136	-0.633618	0.00709434	0	Prot-Ubi-G7
Orc1	FBgn0286788	-0.0132038	0.0132038	0.124841	0.133999	-0.0960929	-0.377784	-1.11679	0	0.391339	Prot-Ubi-G6
Orc4	FBgn0023181	-0.0415184	0.0917815	0.019703	0.136923	-0.152543	-0.019703	-0.0337595	0	0.474166	Prot-Ubi-G5
Ork1	FBgn0017561	0.372934	0.178988	0.0915963	-0.0915963	-0.300204	-0.5839	0.485368	0	-0.409244	Prot-Ubi-G2
Osbp	FBgn0020626	-0.17082	-0.10113	-0.0139124	0.0272021	0.0767137	0.0139124	-0.350577	0.66276	0	Prot-Ubi-G4
Ote	FBgn0266420	0.0855864	-0.0302124	0.0302124	0.0921636	-0.0770483	-0.0516812	0.000270825	0	-0.14693	Prot-Ubi-G5
out	FBgn0259834	0.0756989	0.0950258	-0.00303779	-0.0876653	0.00303779	-0.63768	0.222421	0	-0.168026	Prot-Ubi-G2
p47	FBgn0033179, FBgn0030329, FBgn0259729	0.0327482	-0.0158186	0.0158186	0.0317831	-0.0320133	-0.0470317	-0.0976269	0	0.0384172	Prot-Ubi-G5
pAbp	FBgn0265297	0.201283	0.154047	0.0819955	-0.0819955	-0.282937	-0.535385	-0.418621	0.350144	0	Prot-Ubi-G2
Paip2	FBgn0038100	-0.69421	-0.0977832	0.245158	0.508192	0.0977832	-0.874277	-0.952068	0.00503774	0	Prot-Ubi-G6
Pal1	FBgn0283510	-0.484636	-0.209618	-0.065507	0.065507	0.408517	0.760888	0.103906	-0.199423	0	Prot-Ubi-G7
pall	FBgn0036005	-0.628502	-0.243264	0.29803	-0.0996732	0.0996732	0.627211	-0.9568	0.668396	0	Prot-Ubi-G7
par-6	FBgn0026192	0.0442111	-0.119009	-0.0866141	0.000434345	0.0683629	-0.000434345	-0.465562	0	0.515541	Prot-Ubi-G5
Parp	FBgn0010247	-0.0172488	-0.0147127	0.0147127	-0.0458761	0.0157558	0.0254135	-0.332677	0.135055	0	Prot-Ubi-G5
parvin	FBgn0052528	-0.356926	-0.139595	-0.118709	0.118709	0.192532	0.322728	-0.252122	0	0.419646	Prot-Ubi-G7
path	FBgn0036007	0.915907	0.572414	0.0272156	-0.371124	-0.516125	-0.0272156	1.48636	0	-0.701922	Prot-Ubi-G3
Patr-1	FBgn0266053	-0.0286285	-0.0739248	-0.024215	0.10613	0.024215	0.204256	0	0.780475	-0.531837	Prot-Ubi-G4
pav	FBgn0011692	-0.103606	-0.0993953	-0.00529635	0.00529635	0.0918612	0.0411036	-0.237094	0	0.661687	Prot-Ubi-G5
PCID2	FBgn0036184	-0.1546	-0.00200985	0.00200985	-0.0595339	0.0895417	0.0407919	0	0.299074	-0.0871388	Prot-Ubi-G4
PCNA	FBgn0005655	-0.0038477	0.0038477	0.0322486	0.0115459	-0.0242587	-0.0622748	-0.379655	0	0.623119	Prot-Ubi-G5
pcx	FBgn0003048	0.00285728	-0.0643873	0.0749403	-0.00285728	-0.0224578	0.0874724	-0.434538	0	0.285077	Prot-Ubi-G5
Pen	FBgn0287720	0.0844929	-0.0160151	0.0847895	0.0160151	-0.0743886	-0.229146	-0.547757	0	0.0324264	Prot-Ubi-G5
Pep	FBgn0004401	-0.406778	0.00178788	-0.136115	-0.00178788	0.213183	0.421863	-0.108252	0.949001	0	Prot-Ubi-G7
Pex14	FBgn0037020	0.717758	0.141762	-0.0682195	-0.0709143	0.0682195	-0.179888	0	-0.342731	0.516506	Prot-Ubi-G5
Pex3	FBgn0036484	0.267066	0.00987064	-0.0957004	-0.00987064	0.0293454	-0.0268113	-0.0461902	0	0.580387	Prot-Ubi-G5
Pfdn1	FBgn0031776	0.129	-0.107949	-0.011338	0.011338	0.0267982	-0.331777	-0.405922	0.252932	0	Prot-Ubi-G4
Pfdn2	FBgn0010741	0.119726	0.0516168	-0.0513499	-0.0744559	0.0513499	-0.167892	-0.365409	0.281319	0	Prot-Ubi-G4
Pfdn4	FBgn0035603	0.0596643	-0.159226	0.011082	0.0142991	-0.011082	-0.240966	-0.0990573	0.0486083	0	Prot-Ubi-G5
Pfdn5	FBgn0038976	0.00550178	0.0125349	0.0669043	-0.00550178	-0.0357419	-0.116206	-0.450047	0.102263	0	Prot-Ubi-G5
Pfdn6	FBgn0036918	0.0752284	0.00522237	0.00163764	-0.0673215	-0.00163764	-0.161024	-0.0436416	0.274622	0	Prot-Ubi-G4
Pfk	FBgn0003071, FBgn0035405	-0.00886101	0.00886101	0.044599	0.0154683	-0.0551508	-0.133165	-0.572034	0.255861	0	Prot-Ubi-G5
Pgd	FBgn0004654	0.0651651	0.0233804	0.0239829	-0.0281873	-0.0233804	-0.0976653	0	0.880055	-0.192596	Prot-Ubi-G4
Pgi	FBgn0003074	0.0937652	-0.000711027	0.000711027	0.0323071	-0.0156843	-0.131816	-0.25891	0.0258391	0	Prot-Ubi-G5
Pgk	FBgn0250906	-0.0241693	0.0432321	0.0573178	-0.00912005	0.00912005	-0.059271	-0.178767	0.25739	0	Prot-Ubi-G4
Pglym78	FBgn0014869	0.00509122	-0.00504493	0.0575722	0.00504493	-0.0631273	-0.0945966	-0.389018	0	0.0297415	Prot-Ubi-G5
Phb2	FBgn0010551	0.0749571	-0.0403476	0.0403476	0.0601295	-0.0512595	-0.112117	0.186523	-0.129183	0	Prot-Ubi-G5
Pi3K68D	FBgn0015278, FBgn0036205	-0.35732	-0.151729	-0.0219434	0.0219434	0.137064	0.169596	0	0.511796	-0.00677831	Prot-Ubi-G4
Pi4KIIalpha	FBgn0037339	-0.0619726	-0.011727	-0.00162176	0.00931867	0.0452932	0.00162176	0	-0.115838	0.062033	Prot-Ubi-G5
pins	FBgn0040080	-0.0526713	-0.0658304	-0.043987	0.043987	0.149357	0.245538	-1.10188	0	0.584131	Prot-Ubi-G6
Pitslre	FBgn0016696	-0.204034	-0.134232	0.0180787	0.156398	0.148789	-0.0180787	0.150358	-0.183842	0	Prot-Ubi-G5
piwi	FBgn0004872	0.1486	0.0577394	0.0315484	-0.0315484	-0.033925	-0.139169	-0.0197122	0.0503827	0	Prot-Ubi-G5
pix	FBgn0086706, FBgn0015803	0.123463	0.172366	0.0269509	-0.0269509	-0.0441037	-0.0671006	-0.590595	0	0.0823301	Prot-Ubi-G5
Plap	FBgn0024314	0.127914	0.0518357	0.0281402	-0.0281402	-0.0357457	-0.124536	-0.155276	0	0.00962053	Prot-Ubi-G5
Plc21C	FBgn0004611	-0.681165	-0.334919	0.00731838	-0.00731838	0.139651	0.0622206	-0.0103039	0.683173	0	Prot-Ubi-G7
PlexA	FBgn0025741	-0.225509	-0.083572	-0.0547708	0.0547708	0.0949484	0.104988	-0.345725	0.237749	0	Prot-Ubi-G5
PlexB	FBgn0025740	-0.648251	-0.177237	-0.102678	0.102678	0.262485	0.617848	-0.383623	0	0.463665	Prot-Ubi-G7
Pli	FBgn0025574	-0.429634	-0.142353	-0.0151287	0.0151287	0.415544	0.603559	-0.853722	0	0.621512	Prot-Ubi-G7
PMCA	FBgn0259214	0.00375327	-0.0610317	-0.271891	-0.00375327	0.0511519	0.392052	1.03571	0	-0.927503	Prot-Ubi-G3
Pmp70	FBgn0031069	0.837661	0.43216	0.130095	-0.130095	-0.208224	-0.323439	-0.317192	0.602699	0	Prot-Ubi-G2
png	FBgn0000826, FBgn0003118	1.03835	0.641314	0.22214	-0.22214	-0.676009	-1.10747	0.0523664	0	-1.80248	Prot-Ubi-G1
Pngl	FBgn0033050	-0.485792	-0.194494	-0.0790652	0.0790652	0.137066	0.0923287	-1.64607	0	0.714551	Prot-Ubi-G6
pnut	FBgn0013726	-0.230056	-0.043751	-0.0500475	0.043751	0.1955	0.378323	0	0.000366868	-0.332312	Prot-Ubi-G7
poe	FBgn0011230	0.0575032	0.0243877	0.0256843	-0.0284959	-0.0243877	-0.133339	-0.340076	0	0.309835	Prot-Ubi-G5
polo	FBgn0003124	0.154295	0.0216867	0.019038	-0.019038	-0.0944314	-0.213998	0.262348	-0.0662357	0	Prot-Ubi-G3
porin	FBgn0004363	-0.0544463	-0.017238	0.0722179	0.0247015	-0.0294642	0.017238	0.795668	0	-0.960261	Prot-Ubi-G3
Pp2A-29B	FBgn0260439	0.0664646	-0.0717154	0.00456328	-0.00456328	0.0225523	-0.0285236	-0.370567	0	0.104902	Prot-Ubi-G5
Pp2B-14D	FBgn0011826	0.0903591	0.0123231	0.0906713	-0.0123231	-0.140724	-0.131201	-0.473976	0	0.263676	Prot-Ubi-G5
Pp4-19C	FBgn0023177	-0.094073	-0.0348961	0.0185332	0.00673272	-0.00673272	0.116022	-0.286856	0	0.00870915	Prot-Ubi-G5
PpD3	FBgn0005777	0.0212828	-0.0731113	-0.000751182	0.000751182	0.0809411	-0.0179127	-0.219862	0.0142473	0	Prot-Ubi-G5
PPP4R2r	FBgn0030208	-0.0211914	-0.109799	-0.085333	0.0371181	0.0990973	0.0211914	-0.210102	0	0.873555	Prot-Ubi-G5
Prip	FBgn0033635	1.95987	0.794444	0.295547	-0.295547	-0.515666	-1.38207	3.09591	0	-0.0268687	Prot-Ubi-G1
PRL-1	FBgn0024734, FBtp0084845	-0.176384	-0.108462	-0.109954	0.108462	0.250085	0.298258	0	0.267297	-0.226859	Prot-Ubi-G7
Prm	FBgn0003149	-0.584433	-0.147094	-0.00857513	0.931177	0.00857513	2.4226	-0.500464	0	1.7474	Prot-Ubi-G7
prominin-like	FBgn0026189	0.0529731	0.0721257	0.00615803	-0.0726786	-0.00615803	-0.242254	-0.044192	0.50378	0	Prot-Ubi-G4
Prosalpha2	FBgn0086134	-0.10775	0.00403895	0.0675676	0.0176918	-0.0195435	-0.00403895	0.120622	-0.0838304	0	Prot-Ubi-G5
Prosalpha3	FBgn0261394	0.0567911	-0.027623	-0.00119541	-0.098314	0.047616	0.00119541	-0.125635	0.256366	0	Prot-Ubi-G4
Prosalpha4	FBgn0004066	-0.0110297	0.00901433	0.0137894	0.0417115	-0.00901433	-0.0599653	-0.542536	0.45122	0	Prot-Ubi-G4
Prosalpha5	FBgn0016697	-0.0681899	-0.0106915	0.0314509	-0.00229789	0.0338363	0.00229789	-0.295522	0.095319	0	Prot-Ubi-G5
Prosalpha6	FBgn0250843, FBgn0050382, FBgn0263121	-0.0113703	0.0419966	0.0209413	-0.00554734	0.00554734	-0.0216496	-0.174804	0	0.0705728	Prot-Ubi-G5
Prosalpha7	FBgn0023175	0.148485	-0.0661018	-0.00284004	-0.0188958	0.037603	0.00284004	-0.129354	0	0.00938631	Prot-Ubi-G5
Prosbeta1	FBgn0010590	-0.0685857	-0.0717526	0.0613762	0.0198072	0.0266425	-0.0198072	-0.215973	0.247829	0	Prot-Ubi-G5
Prosbeta2	FBgn0023174	0.069298	-0.0207045	0.00924982	-0.00924982	0.0138569	-0.126098	-0.047285	0	0.596336	Prot-Ubi-G5
Prosbeta3	FBgn0026380	0.00104105	0.0496665	-0.0248167	-0.0844463	0.0475566	-0.00104105	0	0.196157	-0.326439	Prot-Ubi-G4
Prosbeta4	FBgn0032596, FBgn0250746	-0.050514	-0.00671616	0.00671616	0.109897	-0.0152782	0.0686047	-0.101605	0	0.0509388	Prot-Ubi-G5
Prosbeta5	FBgn0029134	-0.0166489	0.0223561	0.0105599	-0.0482374	0.0704107	-0.0105599	0	0.0461221	-0.228987	Prot-Ubi-G4
Prosbeta7	FBgn0250746	-0.0271637	0.0117019	0.0837935	0.0378349	-0.0117019	-0.0142347	-0.0519792	0.278098	0	Prot-Ubi-G4
Prx5	FBgn0038570	-0.0243619	0.0648424	0.0399906	-0.0502912	0.0243619	-0.093778	-0.334471	0.513744	0	Prot-Ubi-G4
psidin	FBgn0243511	0.0259549	0.0094935	0.0142578	-0.0094935	-0.086254	-0.0659267	-0.110793	0.0324098	0	Prot-Ubi-G5
PSR	FBgn0038948	0.00833683	0.185273	-0.00833683	0.138405	-0.362452	-0.307117	-0.101083	0.617449	0	Prot-Ubi-G4
pst	FBgn0035770	-0.531121	-0.253448	-0.0584161	0.126512	0.0584161	0.123277	-0.715845	0.136354	0	Prot-Ubi-G7
Ptp69D	FBgn0014007	-0.317536	-0.135799	-0.048347	0.048347	0.153678	0.112297	-0.738482	0	0.221494	Prot-Ubi-G6
Ptpmeg2	FBgn0028341	-0.805301	-0.345147	-0.1112	0.139226	0.1112	0.151558	-0.531647	0.648233	0	Prot-Ubi-G7
puf	FBgn0039214, FBgn0003164	0.0444274	-0.00716675	0.027465	0.00716675	-0.0383183	-0.0782916	0	-0.0179947	0.330788	Prot-Ubi-G5
PyK	FBgn0267385	-0.00078077	0.0278419	0.051247	0.00078077	-0.0226902	-0.0576705	-0.192605	0.15681	0	Prot-Ubi-G5
Pym	FBgn0034918	0.217863	-0.0404372	0.0279894	0.092117	-0.0279894	-0.167464	0	0.402658	-0.464662	Prot-Ubi-G4
r	FBgn0003189	0.117815	0.0434323	-0.0195958	-0.0595597	0.0195958	-0.0629411	-0.00556335	0.303465	0	Prot-Ubi-G4
Rab1	FBgn0285937	-0.0619888	-0.0151887	0.0714431	0.160019	0.0151887	-0.198732	0.0267474	0	-0.304963	Prot-Ubi-G4
Rab11	FBgn0015790	0.033918	-0.0513597	0.0474882	-0.0149698	0.0149698	-0.121502	0.510829	0	-0.873906	Prot-Ubi-G3
Rab2	FBgn0014009	-0.113789	-0.0892457	-0.00118162	0.00118162	0.111839	0.178173	-0.591341	0	0.122984	Prot-Ubi-G5
Rab32	FBgn0002567	0.185841	0.0260614	0.0501728	-0.0260614	-0.247994	-0.621153	-0.454122	0.178176	0	Prot-Ubi-G2
Rab35	FBgn0031090	-0.206684	-0.0459806	-0.0825207	0.0459806	0.242301	0.148405	-0.255512	0.12583	0	Prot-Ubi-G5
Rab39	FBgn0029959	-0.00686104	0.00686104	-0.0968143	-0.087854	0.0184231	0.289507	-1.15845	0	0.408812	Prot-Ubi-G6
Rab5	FBgn0014010	0.0580183	-0.0582176	-0.0157907	0.0157907	0.0468395	-0.0710406	0.481347	0	-0.764846	Prot-Ubi-G3
Rac1	FBgn0010333, FBgn0014011	0.00969212	-0.0861038	-0.0987858	0.066077	-0.00969212	0.0844758	1.04912	0	-0.918633	Prot-Ubi-G3
Rack1	FBgn0020618	-0.0143446	0.0143446	0.054581	0.0258712	-0.0755979	-0.0275388	0	-0.00314658	0.776482	Prot-Ubi-G5
Rad23	FBgn0026777	-0.276787	-0.142149	-0.0696023	0.0696023	0.242408	0.285763	-0.663915	0	0.311349	Prot-Ubi-G7
rad50	FBgn0034728	0.0866346	0.00706491	0.0201489	-0.00706491	-0.0131334	-0.15513	-0.856729	0	0.51785	Prot-Ubi-G6
Rad60	FBgn0039065	0.22298	0.214317	0.0835573	-0.0835573	-0.250676	-0.465314	-0.142798	0	0.134818	Prot-Ubi-G2
Rae1	FBgn0034646	0.0291742	-0.0272239	-0.0867904	-0.130864	0.0272239	0.0370492	-0.683533	0.332656	0	Prot-Ubi-G6
RagC-D	FBgn0033272	0.072233	0.126683	0.0133966	-0.0133966	-0.0313046	-0.190002	-0.169065	0	0.162941	Prot-Ubi-G5
Ran	FBgn0020255, FBgn0003346	0.0250277	-0.00363226	0.00363226	-0.0496927	-0.0889041	0.0277342	-0.290911	0	0.168848	Prot-Ubi-G5
RanBP3	FBgn0039110	0.0478889	-0.0144717	-0.0227939	0.0140974	0.0071683	-0.0071683	-0.480891	0	1.73278	Prot-Ubi-G6
RanBPM	FBgn0262114	0.227962	0.138166	-0.138166	0.154616	-0.455093	-0.705206	-1.12121	0.166053	0	Prot-Ubi-G2
ras	FBgn0003204, FBal0178241, FBgn0003205, FBgn0003206	0.0318919	-0.00325453	0.0405627	0.00325453	-0.0693442	-0.145123	-0.967313	0	0.246199	Prot-Ubi-G6
Ras85D	FBgn0003205	-0.321485	-0.0736525	-0.1257	0.0736525	0.47161	0.786648	0.209381	0	-0.924936	Prot-Ubi-G7
RASSF8	FBgn0261986	-0.0636884	0.152872	0.18825	0.0636884	-0.376729	-1.00843	-0.632633	0	0.0341227	Prot-Ubi-G2
Rbp1	FBgn0260944	-0.224639	0.0505055	-0.0505055	0.111507	0.163182	-0.14666	0	0.579649	-0.0718199	Prot-Ubi-G4
Rbp1-like	FBgn0030479	-0.308882	0.126989	-0.403742	-0.101557	0.101557	0.597658	-0.353253	0	0.00600486	Prot-Ubi-G7
rdx	FBgn0264493	0.684583	0.188576	0.112977	-0.112977	-0.330162	-0.697024	1.104	0	-0.83209	Prot-Ubi-G2
Reep1	FBgn0261564	-0.000966083	0.122841	0.000966083	0.148374	-0.060863	-0.049924	-0.746009	0	0.17396	Prot-Ubi-G6
ref(2)P	FBgn0003231	-0.11262	-0.206541	0.123731	0.360119	0.11262	-0.715307	-0.738087	0	0.201607	Prot-Ubi-G6
Ref1	FBgn0010774	-0.658433	-0.167889	-0.110051	0.110051	0.499468	0.988329	0	0.190596	-0.125473	Prot-Ubi-G7
REG	FBgn0029133	-0.00536064	0.111814	-0.00946733	0.0726694	0.00536064	-0.0438375	-0.367519	0	0.527781	Prot-Ubi-G5
Reps	FBgn0032341	0.121534	0.00787716	0.0528445	-0.00787716	-0.0811386	-0.116955	0	0.228156	-0.255409	Prot-Ubi-G4
RfC3	FBgn0032244	0.117645	0.0234809	0.060208	-0.0244704	-0.0234809	-0.130162	0	-0.0068542	0.175815	Prot-Ubi-G5
Rheb	FBgn0041191	0.218916	-0.00756377	0.0383638	0.00756377	-0.0215775	-0.217637	0	0.0652434	-1.33657	Prot-Ubi-G3
Rho1	FBgn0014020, FBgn0004635	-0.00966718	0.00966718	-0.104707	-0.0916467	0.0353027	0.0481203	0	0.109502	-0.965652	Prot-Ubi-G3
RhoBTB	FBgn0036980	-0.366043	-0.0363379	0.273966	0.281878	0.0363379	-0.585427	-0.342806	0.198793	0	Prot-Ubi-G4
RhoGAP68F	FBgn0036257	0.0525929	0.0624035	0.0409403	-0.0578445	-0.0409403	-0.335932	0	0.183556	-1.18034	Prot-Ubi-G3
RhoGDI	FBgn0036921	0.00281208	-0.019414	-0.0193652	0.00199586	0.0849555	-0.00199586	-0.554902	0.0594494	0	Prot-Ubi-G5
RhoGEF4	FBgn0035761	0.18528	-0.18528	-0.269268	-0.243357	0.389315	1.35711	0.969299	-0.248461	0	Prot-Ubi-G7
rig	FBgn0250850, FBgn0066329	0.0102402	0.00792453	0.0464617	-0.00792453	-0.120131	-0.152379	0	0.101311	-0.0912859	Prot-Ubi-G4
rin	FBgn0015778	0.136588	-0.00950829	0.00950829	0.0272895	-0.119332	-0.219375	-0.523524	0	0.00473189	Prot-Ubi-G5
r-l	FBgn0003257	0.00178398	-0.0483073	-0.00178398	0.00617556	-0.00289475	0.00636758	-0.625657	0	0.209076	Prot-Ubi-G6
Rm62	FBgn0003261	0.0438092	-0.0109548	-0.121511	0.0109548	0.0514087	-0.104967	0	1.16335	-0.143669	Prot-Ubi-G4
rngo	FBgn0030753	0.0400933	-0.100552	0.0183806	0.00984163	-0.00984163	-0.119716	-1.11287	0	0.273874	Prot-Ubi-G6
RnrL	FBgn0011703	-0.00791029	0.0161561	0.00791029	0.023149	-0.117874	-0.126314	-0.518046	0.0679717	0	Prot-Ubi-G5
RnrS	FBgn0011704	0.0663067	0.00585624	0.0627204	-0.00585624	-0.0522643	-0.0175478	0	0.403718	-0.168948	Prot-Ubi-G4
RN-tre	FBgn0020620	-0.580713	-0.211772	-0.0562308	0.0562308	0.114132	0.234828	0.55046	0	-0.173766	Prot-Ubi-G7
robl	FBgn0024196	-0.0394316	0.0866783	0.0176441	-0.0600167	0.0969829	-0.0176441	-1.05577	0	0.196788	Prot-Ubi-G6
rod	FBgn0003268	0.0512938	0.0326837	0.0285901	-0.0285901	-0.132773	-0.149636	-0.743612	0.0282898	0	Prot-Ubi-G6
rost	FBgn0011705, FBgn0024189	0.400403	0.139089	-0.0148557	0.0148557	-0.346973	-0.361495	0.327335	-0.221697	0	Prot-Ubi-G2
RPA2	FBgn0288834, FBgn0002593	0.117045	0.0311136	0.0448669	-0.0311136	-0.168153	-0.261155	0	2.3573	-0.706268	Prot-Ubi-G4
RPA3	FBgn0288833	0.020828	0.0398225	0.0774028	-0.020828	-0.164656	-0.262163	-1.1473	0	0.204322	Prot-Ubi-G6
RpA-70	FBgn0010173	0.0871266	0.0419579	0.0575672	-0.0419579	-0.209523	-0.342395	-0.434712	0	0.0847671	Prot-Ubi-G5
rpk	FBgn0022981	0.308802	0.0277094	-0.0212095	-0.10257	0.0212095	-0.0542919	0.647188	0	-0.0526219	Prot-Ubi-G3
RpL10	FBgn0024733, FBgn0031231, FBgn0036213	0.0220242	0.0680549	0.0508773	-0.0398615	-0.0220242	-0.0726418	0.273316	0	-0.160793	Prot-Ubi-G3
RpL10Ab	FBgn0036213	0.059914	0.0271963	0.0274067	-0.0368155	-0.0299599	-0.0271963	-0.305814	0	0.0951715	Prot-Ubi-G5
RpL11	FBgn0013325, FBgn0010408	-0.0119653	0.0119653	0.0429122	0.0363884	-0.0992047	-0.0675454	0	0.134587	-0.112509	Prot-Ubi-G4
RpL12	FBgn0034968	0.209431	0.0114963	0.00977529	-0.0699145	-0.0577212	-0.00977529	-0.0381063	0.10768	0	Prot-Ubi-G5
RpL13	FBgn0011272, FBgn0037351	0.0773671	0.0154137	0.0421372	-0.0233681	-0.0154137	-0.0471146	0	0.348472	-0.143139	Prot-Ubi-G4
RpL13A	FBgn0037351	0.107054	0.00376821	0.00246272	-0.077018	-0.109714	-0.00246272	0	0.128153	-0.230947	Prot-Ubi-G4
RpL14	FBgn0017579	0.00162767	0.0422061	0.0309019	-0.00162767	-0.0699206	-0.0255807	0	-0.0570502	0.142311	Prot-Ubi-G5
RpL15	FBgn0028697	-0.0891767	0.0482103	0.164834	0.107216	-0.0811815	-0.0482103	0	0.562174	-0.303164	Prot-Ubi-G4
RpL17	FBgn0029897	-0.0345839	0.133384	0.00673132	0.0784726	-0.051831	-0.00673132	0	0.507119	-0.205052	Prot-Ubi-G4
RpL18	FBgn0035753	-0.0128617	0.0617626	0.0914204	0.0128617	-0.0636528	-0.0403821	0	0.00603877	-0.289489	Prot-Ubi-G4
RpL18A	FBgn0010409	0.0758214	0.0178657	0.0110924	-0.0130819	-0.0110924	-0.0469362	1.03639	0	-0.640072	Prot-Ubi-G3
RpL19	FBgn0285950, FBgn0037608	0.0757424	0.0581708	-0.0140313	-0.065729	0.0120229	-0.0120229	0.214335	-0.0205774	0	Prot-Ubi-G5
RpL21	FBgn0032987	0.00829258	0.0918453	0.0375526	-0.00829258	-0.0827353	-0.0168866	0.175171	-0.0566021	0	Prot-Ubi-G5
RpL22	FBgn0015288	0.0327036	0.0573531	-0.0120562	0.0120562	-0.0564589	-0.106796	-0.163727	0.0579155	0	Prot-Ubi-G5
RpL23	FBgn0010078, FBgn0261678	0.0879003	-0.00499671	0.105453	-0.0135811	0.00499671	-0.0183346	-0.584919	0.0204649	0	Prot-Ubi-G5
RpL23A	FBgn0026372	0.103549	0.12234	0.0397555	-0.0415459	-0.0397555	-0.108905	0	0.0907025	-0.355238	Prot-Ubi-G4
RpL24	FBgn0032518, FBgn0031651	0.0381792	0.0508892	0.0272552	-0.0387463	-0.0272552	-0.0366781	0.0310762	0	-0.949946	Prot-Ubi-G3
RpL26	FBgn0036825	0.0519969	0.0371146	0.063861	-0.0371146	-0.0721253	-0.0749943	0	-0.0977496	0.285644	Prot-Ubi-G5
RpL27A	FBgn0285948	0.0243521	0.118065	0.0525601	-0.0251861	-0.0243521	-0.0551967	0	0.265766	-0.201569	Prot-Ubi-G4
RpL28	FBgn0035422	0.00693817	0.0577441	0.0350395	-0.00693817	-0.0734719	-0.0560305	0	0.174567	-0.365045	Prot-Ubi-G4
RpL3	FBgn0020910	0.0177471	0.0312605	0.0301944	-0.0177471	-0.0217687	-0.0285193	0	0.235768	-0.308064	Prot-Ubi-G4
RpL30	FBgn0086710	0.0179214	0.0104493	-0.00560538	-0.0574583	0.00560538	-0.141303	0	-0.00380523	0.57829	Prot-Ubi-G5
RpL31	FBgn0285949	0.165455	0.126774	0.0022971	-0.0022971	-0.0066131	-0.0906858	0	0.568642	-0.278251	Prot-Ubi-G4
RpL35	FBgn0029785	0.0229256	0.144994	0.0177569	-0.0538966	-0.0177569	-0.0698228	0	0.31602	-0.182113	Prot-Ubi-G4
RpL35A	FBgn0037328	0.0345415	0.0884492	0.0125525	-0.0125525	-0.0502718	-0.0231373	0.172254	0	-1.34778	Prot-Ubi-G3
RpL36	FBgn0002579, FBgn0042112	0.0122231	0.0543593	0.0948432	-0.0326764	-0.0466739	-0.0122231	-0.230903	0.108474	0	Prot-Ubi-G5
RpL36A	FBgn0031980	0.389359	-0.0916515	0.0336424	-0.0336424	0.0491334	-0.473515	0.174854	0	-0.0309095	Prot-Ubi-G2
RpL38	FBgn0040007	0.0157157	0.0182368	0.0246185	-0.0157157	-0.0549962	-0.0325653	-0.229355	0	0.206989	Prot-Ubi-G5
RpL4	FBgn0003279	0.0128034	0.0504042	0.060555	-0.0128034	-0.0471425	-0.0132781	0	0.199072	-0.063187	Prot-Ubi-G4
RpL5	FBgn0064225	0.0823413	0.00284011	0.0058686	-0.0931632	-0.00284011	-0.14663	-0.148281	0.222673	0	Prot-Ubi-G4
RpL6	FBgn0039857	0.163166	0.0633031	0.00807895	-0.0400398	-0.00807895	-0.0715914	-0.00953776	0	0.0698741	Prot-Ubi-G5
RpL7	FBgn0005593	0.0305646	0.087479	0.0630828	-0.0305646	-0.0519617	-0.0391401	0	0.127822	-0.469438	Prot-Ubi-G4
RpL7A	FBgn0014026	0.010524	0.044547	0.052337	-0.010524	-0.0614868	-0.109365	0	0.118868	-0.426235	Prot-Ubi-G4
RpL8	FBgn0261602	0.125261	0.0210594	-0.0210594	-0.0900013	0.0327427	-0.187157	-0.0501019	0.315752	0	Prot-Ubi-G4
RpLP0	FBgn0000100	0.00725646	0.00213164	0.0135462	-0.00213164	-0.0510044	-0.0257555	0	0.148012	-0.208919	Prot-Ubi-G4
RpLP0-like	FBgn0033485	-0.133877	-0.0377491	0.0575737	0.125405	-0.0680307	0.0377491	-0.745161	0	0.0989525	Prot-Ubi-G6
RpLP1	FBgn0002593	-0.0975798	-0.0718344	0.0837172	0.0553751	0.000701883	-0.000701883	0	0.356456	-0.458637	Prot-Ubi-G4
RpLP2	FBgn0003274	0.00333553	-0.0152882	0.0917026	-0.00333553	0.0137556	-0.0639628	0.0165215	0	-0.0721181	Prot-Ubi-G5
Rpn1	FBgn0028695	0.0368555	0.0711875	-0.000921142	0.000921142	-0.0596731	-0.11234	-0.206913	0.62988	0	Prot-Ubi-G4
Rpn10	FBgn0015283	0.0596445	0.0703907	0.0207474	-0.0207474	-0.0428655	-0.0723856	0.509362	0	-0.0536261	Prot-Ubi-G3
Rpn11	FBgn0028694	0.102001	0.0817003	-0.0106996	-0.0428227	0.0106996	-0.138419	0.409507	0	-0.419704	Prot-Ubi-G3
Rpn12	FBgn0028693	0.0755711	-0.0583618	0.059329	-0.0226253	0.0226253	-0.162801	-0.185686	0.0915399	0	Prot-Ubi-G5
Rpn13	FBgn0033886	0.0326106	0.0864015	-0.004122	0.004122	-0.0333527	-0.0528891	-0.800503	0.0558454	0	Prot-Ubi-G6
Rpn2	FBgn0028692	0.0756417	0.0764959	-0.021678	0.021678	-0.053864	-0.0772055	-0.380628	0.114281	0	Prot-Ubi-G5
Rpn3	FBgn0261396	0.0733895	-0.0154091	0.0154091	0.0391016	-0.111163	-0.121756	-0.128834	0	0.174191	Prot-Ubi-G5
Rpn5	FBgn0028690	-0.0238852	0.101128	0.110065	0.0238852	-0.02733	-0.101156	-0.33745	0	0.204972	Prot-Ubi-G5
Rpn6	FBgn0028689	-5.86395e-05	-0.00508452	0.03623	0.0437651	5.86395e-05	-0.0334643	-0.484958	0	0.428704	Prot-Ubi-G5
Rpn7	FBgn0028688	0.00664399	0.0148666	0.0674927	-0.00664399	-0.120361	-0.142252	-0.868362	0.0516052	0	Prot-Ubi-G6
Rpn8	FBgn0002787	0.0245674	0.00816472	0.0371957	-0.0451446	-0.00816472	-0.10896	0.297067	0	-0.517268	Prot-Ubi-G3
Rpn9	FBgn0028691	0.010787	0.0135529	0.0501927	-0.0565984	-0.010787	-0.137928	-1.15552	0	0.366219	Prot-Ubi-G6
RpS10b	FBgn0285947	0.054072	0.0212111	-0.0286821	0.0767818	-0.0212111	-0.0725896	-0.513081	1.11158	0	Prot-Ubi-G4
RpS11	FBgn0033699	0.114933	0.0257344	0.0294591	-0.0389498	-0.0257344	-0.0974571	0	-0.0314865	0.000988342	Prot-Ubi-G5
RpS12	FBgn0286213	0.0370342	0.0939331	0.0146155	-0.0146155	-0.0388162	-0.0606797	0	0.166757	-0.0291145	Prot-Ubi-G4
RpS13	FBgn0010265	0.0193419	0.024248	0.0171343	-0.0500106	-0.0171343	-0.0584295	0	0.0250023	-0.375192	Prot-Ubi-G4
RpS15	FBgn0034138	-0.000399982	0.243738	0.0270362	0.000399982	-0.014047	-0.074514	-0.15343	0	0.229939	Prot-Ubi-G5
RpS15Aa	FBgn0010198	0.0085834	-0.0085834	0.0944471	0.0887524	-0.224127	-0.0752654	0	-0.15895	0.566072	Prot-Ubi-G5
RpS16	FBgn0034743	0.0527067	0.044502	0.0288559	-0.0288559	-0.089707	-0.0705374	0	0.405215	-0.159058	Prot-Ubi-G4
RpS17	FBgn0005533	0.00503891	0.119206	0.111483	-0.0302817	-0.00503891	-0.0261695	-0.134537	0	0.0795673	Prot-Ubi-G5
RpS18	FBgn0010411, FBgn0286220	0.0374124	-0.00555734	0.00970846	0.00555734	-0.0476116	-0.0539935	-0.0136429	0.248841	0	Prot-Ubi-G4
RpS19a	FBgn0010412	0.145014	-0.0639845	0.00274066	0.00867268	-0.00274066	-0.197507	-0.383566	0.34762	0	Prot-Ubi-G4
RpS2	FBgn0004867	0.0191038	0.0520407	0.0278319	-0.0837853	-0.0191038	-0.0307233	-0.629746	0.0849333	0	Prot-Ubi-G5
RpS20	FBgn0019936	-0.040299	-0.0163382	0.0746766	0.0561952	-0.127175	0.0163382	-0.161654	0	0.0573697	Prot-Ubi-G5
RpS23	FBgn0033912	-0.0392455	0.00702308	0.0822967	-0.00482547	0.00482547	-0.0625614	0.236351	-0.0365044	0	Prot-Ubi-G5
RpS24	FBgn0261596	0.000866604	0.0421292	0.102385	-0.0142579	-0.0278185	-0.000866604	0	0.21851	-0.483872	Prot-Ubi-G4
RpS25	FBgn0086472	0.0979877	0.00652796	0.0269823	-0.00652796	-0.110744	-0.153985	-0.10809	0.22828	0	Prot-Ubi-G4
RpS27	FBgn0039300, FBgn0003942	0.0160717	0.0160717	0.0112573	-0.0351477	-0.0426721	-0.0112573	-0.0562118	0.739107	0	Prot-Ubi-G4
RpS27A	FBgn0003942	-0.0381685	0.0499489	0.0540062	0.0175523	-0.107761	-0.0175523	0.912606	-4.1325	0	Prot-Ubi-G3
RpS29	FBgn0261599	0.0862582	0.0142996	0.106818	-0.0142996	-0.0968047	-0.065972	-0.0696142	0.287892	0	Prot-Ubi-G4
RpS3	FBgn0002622	0.0546864	0.0182141	0.01848	-0.0245788	-0.0182141	-0.0555061	-0.502383	0.12504	0	Prot-Ubi-G5
RpS3A	FBgn0017545	0.0256166	0.00955462	0.0531056	-0.00955462	-0.0656284	-0.016435	0	0.0836562	-0.195021	Prot-Ubi-G4
RpS4	FBgn0011284	-0.0783817	0.0208327	0.0315689	0.00828858	-0.139709	-0.00828858	0.197117	-0.0457994	0	Prot-Ubi-G5
RpS6	FBgn0261592	0.0834613	0.013291	0.0192767	-0.013291	-0.068446	-0.0570789	0.414114	0	-0.956109	Prot-Ubi-G3
RpS7	FBgn0039757, FBgn0032236	0.109518	0.0414909	0.036594	-0.036594	-0.0368557	-0.136522	0.145944	-0.257946	0	Prot-Ubi-G5
RpS8	FBgn0039713	0.132726	-0.00829568	0.0488041	0.00829568	-0.0136742	-0.134073	0.0332773	0	-0.327199	Prot-Ubi-G4
RpS9	FBgn0010408	0.134342	0.0249524	0.0447911	-0.0249524	-0.0431894	-0.0498271	0.525235	0	-1.43286	Prot-Ubi-G3
Rpt1	FBgn0028687	0.119883	0.0273733	-0.00495424	0.00495424	-0.0276188	-0.112088	0	0.00327345	-0.491387	Prot-Ubi-G4
Rpt2	FBgn0015282	0.106762	-0.00973822	0.00973822	-0.0126567	0.0250039	-0.139122	-0.227937	0.19914	0	Prot-Ubi-G4
Rpt3	FBgn0028686	-0.00317996	0.00317996	0.049833	-0.0204077	0.0284328	-0.122132	-0.635343	0	0.0139826	Prot-Ubi-G6
Rpt4	FBgn0028685	0.0186083	0.0198008	0.0445863	-0.0186083	-0.0365381	-0.0892385	-0.263145	0.0229309	0	Prot-Ubi-G5
Rpt5	FBgn0028684	0.0203759	0.0223098	0.0161608	-0.0706948	-0.0161608	-0.109516	-0.133041	0.295635	0	Prot-Ubi-G4
Rpt6	FBgn0020369, FBgn0039788	0.0449851	-0.00979582	0.0398734	-0.00205474	0.00205474	-0.0595289	-0.257475	0.240911	0	Prot-Ubi-G4
Rrp1	FBgn0004584	0.0984669	-0.0186107	-0.00503091	0.0122808	0.00503091	-0.0457752	0.636849	0	-0.313367	Prot-Ubi-G3
Rsf1	FBgn0011305	-0.277104	-0.0140934	-0.179197	0.0140934	0.217802	0.499995	0	0.444567	-0.147265	Prot-Ubi-G7
RtcB	FBgn0032781	0.0697235	0.0186059	-0.0691919	0.0340293	-0.0186059	-0.179715	-0.255162	0.39399	0	Prot-Ubi-G4
Rtnl1	FBgn0053113	-0.00494122	-0.0602431	-0.0447925	0.00494122	0.0815979	0.0359371	-0.255445	0.228281	0	Prot-Ubi-G5
Sac1	FBgn0283500	-0.0814634	0.0337469	0.0111141	-0.0647607	0.0394005	-0.0111141	0	-0.086205	0.323641	Prot-Ubi-G5
Sara	FBgn0026369	0.0491169	0.0514179	0.0211025	-0.0382432	-0.0211025	-0.159216	0.374615	0	-0.157326	Prot-Ubi-G3
sau	FBgn0267378	0.103508	-0.115057	-0.0490663	-0.0190476	0.0255521	0.0190476	-0.577847	0	0.244353	Prot-Ubi-G5
sax	FBgn0003317	-0.524384	-0.308275	-0.0836823	0.149204	0.0836823	0.142143	-1.1339	0	0.395618	Prot-Ubi-G6
Scamp	FBgn0040285	0.0525537	-0.234836	-0.0525537	0.122943	0.440324	-0.0846956	-0.13544	1.13904	0	Prot-Ubi-G4
sced	FBgn0013732	0.0459114	-0.0459114	0.175828	0.216488	-0.415094	-1.42082	-0.516358	0	0.618141	Prot-Ubi-G2
ScpX	FBgn0015808, FBgn0020907	0.676283	0.267314	0.0767183	-0.0767183	-0.169156	-0.360837	0.736906	0	-0.279856	Prot-Ubi-G3
scramb1	FBgn0052056	0.17507	-0.0794866	0.254477	0.0794866	-0.0976749	-0.165921	0.209315	-0.128137	0	Prot-Ubi-G5
scramb2	FBgn0035390	0.383125	0.150264	0.0317909	-0.121347	-0.0317909	-0.14005	0.20914	0	-0.298115	Prot-Ubi-G3
Sdc	FBgn0010415	-0.37403	-0.135851	0.0623195	0.381759	-0.0623195	0.503133	-0.112893	0.375579	0	Prot-Ubi-G7
sds22	FBgn0028992	-0.00200433	0.0337212	0.0255697	0.00200433	-0.012676	-0.0862418	-0.245558	0.444914	0	Prot-Ubi-G4
Sec16	FBgn0052654	-0.104889	0.00867362	-0.00867362	0.308593	0.0314835	-0.12998	0.144779	0	-0.186253	Prot-Ubi-G4
Sec61alpha	FBgn0086357	0.00799714	-0.00672306	0.0586737	0.00672306	-0.135562	-0.0992365	0	0.36337	-0.227954	Prot-Ubi-G4
Sec61beta	FBgn0010638	0.0116559	0.0259345	0.0292018	-0.0116559	-0.0807448	-0.16458	-0.604955	0.126226	0	Prot-Ubi-G5
Sema1b	FBgn0016059	-0.263679	0.0990331	0.192122	0.19041	-0.0990331	-0.326605	-0.769281	0	0.1682	Prot-Ubi-G6
Sep2	FBgn0014029	-0.502213	-0.0283783	0.0283783	-0.0456637	0.372863	0.516416	0.185901	0	-0.666745	Prot-Ubi-G7
SERCA	FBgn0263006	0.0304512	0.00204914	0.00980683	-0.00204914	-0.0257911	-0.0874001	-0.406243	0.179723	0	Prot-Ubi-G5
SerRS	FBgn0031497, FBgn0021750	0.0725307	0.0165256	-0.0165256	0.069488	-0.0488688	-0.0666496	0	0.488337	-0.174376	Prot-Ubi-G4
sesB	FBgn0003360	-0.0485407	-0.0198149	0.0459026	0.0198149	-0.0734273	0.0704188	0.502665	-0.307313	0	Prot-Ubi-G3
Set	FBgn0014879	-0.100492	-0.00647799	0.00647799	-0.00647799	0.0863313	0.183717	-0.439201	0.168483	0	Prot-Ubi-G5
SF2	FBgn0283477, FBal0008402	-0.0243489	0.0527037	-0.0243616	-0.0460484	0.0243489	0.138798	0	0.346759	-0.716266	Prot-Ubi-G4
sgg	FBgn0003371	0	-0.204859	-0.23433	0	0.0154484	0.295456	-0.159679	0.297405	0	Prot-Ubi-G5
Sgt	FBgn0032640	0.00139913	-0.0446884	0.0294905	-0.0296004	-0.00139913	0.010606	-0.440355	0.154975	0	Prot-Ubi-G5
Sh3beta	FBgn0035772	-0.0453076	-0.0130218	-0.0957076	0.0130218	0.132407	0.197954	-0.892079	0	0.0406909	Prot-Ubi-G6
shep	FBgn0052423	0.169767	0.0034753	-0.0034753	-0.0111372	0.167573	-0.143937	-0.936045	0.913472	0	Prot-Ubi-G6
Sherpa	FBgn0035207	-0.00025193	-0.0463354	0.0103713	0.0206294	0.00025193	-0.140418	-0.150674	0	0.140018	Prot-Ubi-G5
shg	FBgn0003391	-0.904463	-0.158169	-0.174972	0.158169	0.622002	1.04574	-1.29363	0.0191974	0	Prot-Ubi-G7
shi	FBgn0003392	-0.0238313	-0.00757415	0.00757415	0.0157778	0.0110464	-0.0176306	-0.60763	0.403584	0	Prot-Ubi-G4
sip3	FBgn0039875	-0.0120998	-0.192289	-0.374055	0.177312	0.0120998	0.203509	-0.062509	0.0850945	0	Prot-Ubi-G5
SkpA	FBgn0025637	-0.0317104	-0.0308721	0.0390705	-0.0168024	0.0168024	0.0221803	-0.601376	0.179195	0	Prot-Ubi-G5
Slbp	FBgn0041186	0.189517	0.0983903	-0.121046	-0.134638	-0.0983903	0.0987621	-0.556251	0.202812	0	Prot-Ubi-G5
sle	FBgn0037810	0.118765	-0.0844995	-0.090268	-0.0122419	0.0451204	0.0122419	0	0.103474	-0.0961018	Prot-Ubi-G4
slif	FBgn0037203	2.40547	1.02665	0.360887	-0.360887	-0.946728	-1.42374	1.34963	0	-1.08269	Prot-Ubi-G1
Slik	FBgn0035001	-0.287424	-0.275936	-0.176404	0.176404	0.567367	0.752656	1.22387	0	-0.10871	Prot-Ubi-G7
Slmap	FBgn0040011	-0.24436	-0.0508919	0.0938009	0.125936	0.0508919	-0.172921	-0.86019	0.648757	0	Prot-Ubi-G6
slmb	FBgn0283468	0.148182	0.0591501	0.0634833	-0.0591501	-0.192819	-0.409065	-0.391523	0	1.03703	Prot-Ubi-G5
SMC2	FBgn0027783	-0.0108307	-0.0178893	-0.0150278	0.0523231	0.0108307	0.0434753	0.0865983	0	-0.146792	Prot-Ubi-G5
SMC5	FBgn0052438	0.241743	0.0428235	0.0445061	-0.0834356	-0.0428235	-0.182494	0.706338	0	-0.664364	Prot-Ubi-G3
SmD2	FBgn0261789	-0.0982675	0.00504503	0.00385398	-0.101572	0.0313043	-0.00385398	-0.773435	0	0.119395	Prot-Ubi-G6
SmE	FBgn0261790	0.0155773	-0.0200833	0.0787501	0.118924	-0.0480766	-0.0155773	0	-0.0368648	0.169307	Prot-Ubi-G5
smt3	FBgn0264922	-0.0244459	0.0244459	-0.0930608	-0.0716332	0.0406946	0.123125	-0.188576	0	0.225865	Prot-Ubi-G5
Smyd4-4	FBgn0027495	-0.240383	-0.0825703	-0.034518	0.0620984	0.034518	0.193553	-2.28043	0	0.204674	Prot-Ubi-G6
Snap24	FBgn0266720	-0.354825	-0.271366	-0.131816	0.131816	0.342374	0.336706	0.403161	0	-0.204814	Prot-Ubi-G7
snf	FBgn0003449	0.00647201	0.0151971	0.0393099	-0.00647201	-0.13587	-0.0119056	0.447501	0	-0.351	Prot-Ubi-G3
Snp	FBgn0265192	-0.00999974	0.0089875	0.0948255	0.0368241	-0.0089875	-0.142058	-0.467498	0	0.56805	Prot-Ubi-G5
SNRPG	FBgn0261791	0.110121	-0.128241	-0.0386313	-0.0809774	0.0386313	0.0666872	-0.0198417	0	0.802459	Prot-Ubi-G5
Snx6	FBgn0032005	0.0509498	0.00898183	0.0102869	-0.0147645	-0.00898183	-0.178929	0.320433	-0.0581133	0	Prot-Ubi-G3
spag	FBgn0015544	0.186823	0.0153282	-0.0153282	0.0397026	-0.0209794	-0.113093	-0.265828	0	0.00260479	Prot-Ubi-G5
Spase25	FBgn0030306	-0.0047786	0.012261	0.0047786	0.0334182	-0.0275422	-0.128554	0	0.0140111	-0.562817	Prot-Ubi-G4
spel1	FBgn0015546	0.0218008	-0.0164738	0.066532	0.0164738	-0.134829	-0.153809	-0.556982	0	0.458201	Prot-Ubi-G6
spidey	FBgn0029975	0.36214	-0.0369923	0.24461	0.0369923	-0.409425	-1.2875	-0.692652	0.0239819	0	Prot-Ubi-G2
spn-F	FBgn0086362	-0.129547	-0.0422999	0.0422999	0.107159	0.044277	-0.0688292	-0.0735474	0.486383	0	Prot-Ubi-G4
SPoCk	FBgn0052451	-0.270812	-0.0520707	0.0170191	0.0801688	0.130677	-0.0170191	-0.0873915	0	0.221355	Prot-Ubi-G5
spoon	FBgn0263987, FBal0240177	-0.380601	-0.153252	-0.0206499	0.0699138	0.0206499	0.0316937	-1.37576	0	0.685423	Prot-Ubi-G6
spt4	FBgn0028683	-0.191274	-0.0190013	0.00793736	-0.00793736	0.332419	0.484152	-0.30215	0.43825	0	Prot-Ubi-G7
sqd	FBgn0263396	-0.235808	-0.115582	-0.0241476	0.0241476	0.250378	0.448179	-0.592543	0.403819	0	Prot-Ubi-G7
Src64B	FBgn0262733	-0.580798	-0.156739	0.0991565	0.29449	0.172297	-0.0991565	-0.795934	0.192871	0	Prot-Ubi-G6
Srp54k	FBgn0010747	-0.0329974	0.0920447	-0.00311979	0.0383915	0.00311979	-0.00683499	0	0.534225	-0.132493	Prot-Ubi-G4
Srp68	FBgn0035947	0.111558	0.00540571	-0.00313743	0.00313743	-0.101871	-0.163736	-0.137287	0	0.00949191	Prot-Ubi-G5
Srp72	FBgn0038810	0.151324	0.0110464	0.00498761	-0.00498761	-0.0501618	-0.137153	0.0199791	0	-0.152856	Prot-Ubi-G4
Ssb-c31a	FBgn0015299	-0.069364	0.0763476	0.0100357	-0.0100357	0.065332	-0.113079	-0.2407	0	0.212257	Prot-Ubi-G5
Ssdp	FBgn0011481	-0.000452823	-0.172219	-0.192774	0.000452823	0.141984	0.250071	-0.522051	0	0.356041	Prot-Ubi-G5
Ssrp	FBgn0010278	0.0731364	0.21531	0.014431	-0.014431	-0.0326924	-0.0486953	0.283196	-0.179266	0	Prot-Ubi-G3
sta	FBgn0003517, FBab0010522	0.0179648	-0.0168102	0.0238948	-0.0507991	-0.184578	0.0168102	0	0.0702248	-0.115831	Prot-Ubi-G4
stai	FBgn0266521, FBgn0032006	0.414507	0.0245119	0.0240409	-0.0240409	-0.408627	-0.882108	-0.595741	0.0800798	0	Prot-Ubi-G2
Stam	FBgn0027363	-0.0889617	-0.0791098	0.0982221	0.128231	-0.0658638	0.0658638	-0.411297	0	0.235217	Prot-Ubi-G5
stc	FBgn0001978, FBal0028548, FBgn0000317, FBgn0001233	0.155224	0.0232678	-0.0189375	0.0189375	-0.095194	-0.155473	0	0.269181	-0.13418	Prot-Ubi-G4
STUB1	FBgn0027052	-0.313657	-0.129737	-0.0364696	0.0694731	0.0597351	0.0364696	-0.440138	0.416317	0	Prot-Ubi-G4
Su(dx)	FBgn0003557	-0.487043	-0.141782	-0.0917279	0.0917279	0.151398	0.349054	-0.333248	0.322278	0	Prot-Ubi-G7
Su(var)205	FBgn0003607, FBal0016503	-0.0604821	-0.00543382	-0.0280934	0.00543382	0.115593	0.139573	-0.130948	0	0.219674	Prot-Ubi-G5
sub	FBgn0003545	-0.164744	-0.102924	-0.0156223	0.0625666	0.0245681	0.0156223	-0.601546	0	0.00770033	Prot-Ubi-G6
sut1	FBgn0028563	0.555068	0.305059	0.076781	-0.0841649	-0.189841	-0.076781	1.4852	-1.37373	0	Prot-Ubi-G3
svr	FBgn0004648, FBab0000974	-0.0129519	0.00275822	0.0419527	0.129058	-0.00275822	-0.139605	-0.648128	0	0.387712	Prot-Ubi-G6
sw	FBgn0003654	0.173045	0.0309983	-0.016201	0.016201	-0.0553985	-0.169752	0	-0.362343	0.114825	Prot-Ubi-G5
Syb	FBgn0003660, FBgn0013342	0.134564	-0.0515862	-0.144805	0.091526	-0.0566647	0.0515862	0.160175	0	-0.570189	Prot-Ubi-G3
Sym	FBgn0037371	-0.0261397	0.0748444	0.0762265	0.0108828	-0.0108828	-0.0412928	-0.106564	0	0.547927	Prot-Ubi-G5
Syx1A	FBgn0013343	-0.244609	-0.144888	-0.179012	0.144888	0.249528	0.546142	0.852731	0	-0.337363	Prot-Ubi-G7
Syx7	FBgn0267849	-0.0203151	-0.0132888	0.0132888	0.0456103	0.0362632	-0.0662805	0.276925	0	-0.739463	Prot-Ubi-G3
Syx8	FBgn0036643	0.106679	-0.0112431	0.0112431	0.13382	-0.0964596	-0.0241915	0	0.333024	-0.331074	Prot-Ubi-G4
Taf1	FBgn0010355	-0.422155	-0.185112	-0.0606697	0.0606697	0.188711	0.298594	0	0.555823	-0.15851	Prot-Ubi-G7
Taldo	FBgn0023477	0.100037	-0.0208328	0.016615	0.0210085	-0.016615	-0.189376	-0.230814	0.17022	0	Prot-Ubi-G5
Tango10	FBgn0030330	0.0107536	-0.248018	0.0189937	0.0434352	-0.0107536	-0.437018	-0.325036	0.400605	0	Prot-Ubi-G4
Tango7	FBgn0033902	0.0651612	0	0.0137554	0	-0.0118906	-0.0587017	-0.175377	0	0.210234	Prot-Ubi-G5
Tao	FBgn0031030	-0.54927	-0.262872	-0.0148053	0.0148053	0.220035	0.142402	0	0.18218	-0.769233	Prot-Ubi-G7
Tap42	FBgn0051852	0.0424518	-0.0595664	0.0029266	0.0356155	-0.0029266	-0.304862	0.111454	0	-0.497206	Prot-Ubi-G3
TBCB	FBgn0034451	-0.234075	0.0143967	-0.0143967	0.0540537	-0.0510471	0.0447878	-0.488153	0.105499	0	Prot-Ubi-G5
TBCD	FBgn0027509	-0.0221257	0.0932018	0.0892953	0.0221257	-0.0444311	-0.0860745	-0.454041	0.135788	0	Prot-Ubi-G5
Tbce	FBgn0033055	0.781813	0.518964	0.264879	-0.264879	-0.747473	-0.851439	-0.856319	1.45058	0	Prot-Ubi-G2
T-cp1	FBgn0003676	-8.47814e-05	0.0249759	0.00847481	8.47814e-05	-0.0641693	-0.0474842	0.215954	-0.570001	0	Prot-Ubi-G5
Tcp-1eta	FBgn0037632	0.0357216	0.035578	0.00682086	-0.00682086	-0.0359666	-0.0650545	-0.190098	0.32611	0	Prot-Ubi-G4
Tcp-1zeta	FBgn0027329	0.0699036	-0.0018875	0.0307477	-0.0207025	0.0018875	-0.057717	0	-0.268791	0.165265	Prot-Ubi-G5
Tctp	FBgn0037874	-0.0856314	-0.0308087	0.0308087	-0.070061	0.108517	0.138314	-0.502858	0.0732675	0	Prot-Ubi-G5
Tdrd3	FBgn0036450	0.0589159	-0.0386573	0.000894737	-0.000213095	-0.014205	0.000213095	-0.09786	0	0.120036	Prot-Ubi-G5
tefu	FBgn0045035	0.025497	-0.0118911	0.0355291	0.0118911	-0.0835394	-0.12392	-0.149104	0.849857	0	Prot-Ubi-G4
TER94	FBgn0286784	0.138757	0.00956983	-0.00956983	-0.189292	0.181805	-0.110669	-0.0332534	0.236616	0	Prot-Ubi-G4
ThrRS	FBgn0027081	0.0483885	0.0382142	0.00877427	-0.00877427	-0.0110678	-0.0380839	-0.602352	0	0.627178	Prot-Ubi-G6
tkv	FBgn0003716	-0.201262	-0.0498429	0.051768	0.0498429	0.0924068	-0.169517	0	-0.165167	0.118469	Prot-Ubi-G5
Tl	FBgn0262473	-0.939268	-0.21162	0.0407882	0.246452	0.251268	-0.0407882	-0.7118	0	0.319218	Prot-Ubi-G7
Tm1	FBgn0003721	-0.201395	-0.109379	-0.167898	0.109379	0.227656	0.171403	-1.19717	0	0.360161	Prot-Ubi-G6
TM9SF2	FBgn0032880	0.0897607	0.0545906	-0.017781	0.017781	-0.0949353	-0.112317	0	-0.391756	0.149437	Prot-Ubi-G5
TM9SF3	FBgn0035622	-0.264432	-0.112489	-0.0245984	0.0245984	0.153818	0.251427	0.198192	0	-0.297494	Prot-Ubi-G5
Tom20	FBgn0036928	0.231267	-0.00248879	0.10637	-0.0357788	0.00248879	-0.140437	-0.131094	0	0.195185	Prot-Ubi-G5
Tom70	FBgn0032397	-0.0115183	-0.0257165	-0.0228714	0.0482027	0.0625154	0.0115183	0	0.185849	-0.308731	Prot-Ubi-G4
Top2	FBgn0284220	-0.106686	0.0108957	-0.0977245	-0.0108957	0.311647	0.594186	-0.61021	0	0.105496	Prot-Ubi-G7
tor	FBgn0003733, FBgn0021796	-0.522979	-0.154575	0.154575	0.239701	0.255376	-0.548037	-1.04213	0	0.482612	Prot-Ubi-G6
Tpi	FBgn0086355	0.10094	0.00274173	0.0281133	-0.0479067	-0.00274173	-0.0941602	-0.15082	0.2126	0	Prot-Ubi-G4
Tpr2	FBgn0032586	-0.0254483	-0.092048	0.0518338	0.0254483	0.0940632	-0.0588389	-0.936102	0	0.498771	Prot-Ubi-G6
Trip1	FBgn0015834	-0.0748374	0.00846401	-0.0035212	-0.066262	0.0035212	0.00946916	0	0.593134	-0.219178	Prot-Ubi-G4
Trn	FBgn0010452, FBgn0024921	-0.150276	-0.139428	-0.0023604	0.0822184	0.0924649	0.0023604	-0.23976	0	0.885953	Prot-Ubi-G5
trsn	FBgn0033528	0.294791	-0.12391	-0.0589333	0.110163	0.0589333	-0.38311	0	0.170325	-0.0311851	Prot-Ubi-G4
Trx-2	FBgn0040070	0.0174228	-0.125614	0.0562967	0.0676964	-0.0174228	-0.343522	-0.315264	0	0.0351929	Prot-Ubi-G5
TSG101	FBgn0036666	-0.107321	0.0129636	0.0520888	-0.0129636	0.0291279	-0.0821619	0	0.000683377	-0.0754628	Prot-Ubi-G5
Tsp86D	FBgn0037848	0.0838327	-0.0838327	0.138197	0.231987	-0.307284	-0.44079	0	-0.173403	0.616722	Prot-Ubi-G2
tsr	FBgn0011726, FBgn0010258	0.00067925	0.00860141	-0.00242778	-0.0267086	0.00754457	-0.00067925	-0.33798	0.0493985	0	Prot-Ubi-G5
Ttd14	FBgn0284257	0.0698868	0.0509664	0.0268264	-0.0268264	-0.337882	-0.438925	-0.983962	0	0.171802	Prot-Ubi-G6
tud	FBgn0003891	0.582646	0.234427	0.126851	-0.126851	-0.696179	-1.58995	0.970819	0	-0.141282	Prot-Ubi-G2
Tudor-SN	FBgn0035121	-0.000957497	-0.0159704	0.0182662	0.000957497	0.0287894	-0.00945752	-0.555948	0	0.257271	Prot-Ubi-G5
twin	FBgn0011725	-0.226211	-0.00119712	0.0727282	0.0623965	0.00119712	-0.111346	-0.585372	0.0375354	0	Prot-Ubi-G6
twr	FBgn0262801	0.00304719	0.0942571	0.071584	-0.00304719	-0.0733293	-0.103411	-0.102495	0.0328367	0	Prot-Ubi-G5
tws	FBgn0004889	0.0903599	-0.00118487	0.0608266	0.00118487	-0.0440715	-0.221135	-0.862218	0	0.0792005	Prot-Ubi-G6
Txl	FBgn0035631	0.0353502	0.0283837	0.0261818	-0.0261818	-0.125654	-0.0449059	0	0.086155	-0.10732	Prot-Ubi-G4
tyf	FBgn0026083	1.59529	0.98056	0.265783	-0.265783	-0.612679	-0.763684	0.219281	0	-1.15375	Prot-Ubi-G1
TyrRS	FBgn0027080	0.0499862	0.0350381	-0.0107126	-3.63952e-05	3.63952e-05	-0.0658163	-1.31887	0.109022	0	Prot-Ubi-G6
tzn	FBgn0037024	0.0872524	-0.045641	0.00608435	0.0348446	-0.00608435	-0.178881	0.184188	0	-0.732643	Prot-Ubi-G3
U2af50	FBgn0005411	-0.310606	-0.0928023	-0.06199	0.06199	0.213858	0.673713	0.0745005	0	-0.525933	Prot-Ubi-G7
Uba1	FBgn0023143	0.015767	0.0327467	0.0204518	-0.0429767	-0.015767	-0.0498345	0	0.271989	-0.00796074	Prot-Ubi-G4
Uba3	FBgn0263697	0.0418948	-0.0439054	0.0091961	-0.0091961	0.0474163	-0.0999366	0	0.179256	-0.122911	Prot-Ubi-G4
Uba5	FBgn0030305	0.0150198	0.0322432	-0.0150198	0.0435759	-0.093953	-0.189692	-0.11026	0.450569	0	Prot-Ubi-G4
Ubc10	FBgn0026316	-0.0858151	-0.130293	0.00608628	-0.00608628	0.0293756	0.0210779	-0.472797	0.381947	0	Prot-Ubi-G4
Ubc4	FBgn0015321	0.0517458	0.0248557	0.0769266	-0.0338729	-0.0248557	-0.117189	-0.124764	0.634171	0	Prot-Ubi-G4
Ubc6	FBgn0004436	-0.1178	-0.061027	0.0597552	0.0566659	-0.0372778	0.0372778	-0.220157	0	0.346696	Prot-Ubi-G5
UbcE2H	FBgn0029996	-0.89004	-0.414404	-0.0880246	0.0880246	0.298157	0.297518	-1.24153	0	0.503499	Prot-Ubi-G7
UbcE2M	FBgn0035853	0.0388929	-0.0859316	0.0219001	-0.15225	0.00143969	-0.00143969	0.0910062	-0.367916	0	Prot-Ubi-G5
ubl	FBgn0022224	0.0507539	-0.00895562	0.00824	0.0611326	-0.0157718	-0.00824	-0.206579	0	0.361896	Prot-Ubi-G5
Ublcp1	FBgn0027526	-0.124793	0.0502471	0.00929129	-0.0198992	0.0255947	-0.00929129	0	-0.190038	0.000455801	Prot-Ubi-G5
Ubqn	FBgn0031057	-0.353403	-0.105977	-0.0683163	0.0683163	0.105363	0.124428	0	-0.126191	0.679859	Prot-Ubi-G5
Uch	FBgn0010288	0.138812	-0.118314	0.0156101	-0.0156101	0.0284298	-0.177897	-0.0648887	0.256611	0	Prot-Ubi-G4
Uch-L5	FBgn0011327	-0.0282347	-0.00837723	0.0877242	0.0399542	0.00762924	-0.00762924	-0.715601	0.103812	0	Prot-Ubi-G6
uex	FBgn0262124, FBal0017573	-0.509543	-0.149201	-0.00367441	0.00367441	0.0759111	0.00501593	-0.145152	0	0.283915	Prot-Ubi-G5
Ufd1-like	FBgn0036136	0.00530428	0.105233	-0.00530428	0.0228747	-0.00614513	-0.100235	0	0.61129	-0.337878	Prot-Ubi-G4
UGP	FBgn0035978	0.0225834	-0.0137825	0.019698	-0.00594216	0.00594216	-0.0871016	-1.14171	0	0.358073	Prot-Ubi-G6
UK114	FBgn0086691	0.0747421	0.0552776	0.0393823	-0.0393823	-0.0643681	-0.108586	-0.100256	0.664129	0	Prot-Ubi-G4
unc-13	FBgn0025726	-0.440489	-0.174194	0.28652	0.460208	0.174194	-0.435276	-0.294935	0.226761	0	Prot-Ubi-G5
und	FBgn0283478	0.134088	0.0515159	0.0195269	-0.0195269	-0.0260816	-0.149205	-0.20095	0.284832	0	Prot-Ubi-G4
Unr	FBgn0263352	0.00188114	0.00618617	0.030783	-0.00188114	-0.0341298	-0.0679698	-1.30735	0	0.0169046	Prot-Ubi-G6
Usp10	FBgn0052479	-0.123516	-0.00790305	0.00301983	0.0917569	0.0482126	-0.00301983	-0.644529	0.358142	0	Prot-Ubi-G6
Usp14	FBgn0032216	0.00300916	0.0234549	-0.00300916	0.00993853	-0.0943698	-0.090891	-0.203827	0	0.19732	Prot-Ubi-G5
Usp32	FBgn0036913	0.015279	0.0315042	0.0248345	-0.015279	-0.256261	-0.263289	-0.432763	0	0.0669099	Prot-Ubi-G5
Usp47	FBgn0016756	-0.129015	0.00925195	-0.00925195	0.0484662	-0.0183718	0.069882	-0.935242	0.0474433	0	Prot-Ubi-G6
Usp5	FBgn0035402	0.0255569	0.0369466	0.0296776	-0.0346814	-0.0255569	-0.121652	-0.515862	0	0.0553603	Prot-Ubi-G5
Usp7	FBgn0030366	-0.0933622	0.014295	0.00258633	-0.00258633	0.0139846	-0.0241961	-0.440211	0	0.117279	Prot-Ubi-G5
ValRS	FBgn0027079	0.026663	0.0183427	0.0252099	-0.0183427	-0.0384088	-0.147359	-0.44802	0	0.173327	Prot-Ubi-G5
Vamp7	FBgn0266186	-0.0269116	-0.0455063	0.0269116	0.0816575	0.068542	-0.173564	-0.831083	0	0.195256	Prot-Ubi-G6
Vap33	FBgn0029687	0.012957	-0.0352182	-0.021852	-0.012957	0.108871	0.0275538	-0.338291	0.0400771	0	Prot-Ubi-G5
vas	FBgn0283442	0.300966	0.0893131	0.0757913	-0.0757913	-0.583688	-1.03208	-0.975826	0.152189	0	Prot-Ubi-G2
Vha100-1	FBgn0028671	0.131348	-0.131267	-0.037386	0.0509592	0.037386	-0.276778	0.796998	0	-0.214278	Prot-Ubi-G3
Vha100-2	FBgn0028670	0.216368	0.155724	0.0599879	-0.0599879	-0.100138	-0.191528	0.613965	-0.259318	0	Prot-Ubi-G3
Vha13	FBgn0283536	-0.401913	-0.122647	0.122647	0.263407	-0.288132	0.324974	-0.200991	0.233652	0	Prot-Ubi-G5
Vha14-1	FBgn0262512	0.083116	-0.0267548	0.0254978	0.030983	-0.0254978	-0.0867772	-0.423823	0	0.259639	Prot-Ubi-G5
Vha26	FBgn0283535, FBgn0028662	0.0147309	-0.049908	-0.0267829	0.00942015	-0.00302416	0.00302416	-0.513863	0.072655	0	Prot-Ubi-G5
Vha44	FBgn0287825	0.0352372	0.0173566	0.0507721	-0.0282709	-0.0190095	-0.0173566	-0.165283	0	0.0250562	Prot-Ubi-G5
Vha55	FBgn0005671	0.0535148	-0.0113517	0.0875584	-0.0101058	0.00254887	-0.00254887	-0.00639488	0.367214	0	Prot-Ubi-G4
Vha68-2	FBgn0263598	0.0950592	0.0418009	-0.00854284	-0.0914795	0.00854284	-0.0555861	0	0.217076	-0.174199	Prot-Ubi-G4
VhaAC39-1	FBgn0285910	0.272903	0.179312	-0.00798335	0.00798335	-0.0121967	-0.0812091	0.854748	0	-0.25216	Prot-Ubi-G3
VhaSFD	FBgn0027779	-0.0197249	0.14688	0.0197249	0.0478982	-0.104475	-0.119396	-0.507118	0	0.440283	Prot-Ubi-G5
vib	FBgn0267975, FBgn0031066	0.0920471	0.0556	0.0185514	-0.0546901	-0.0185514	-0.132938	0.345364	0	-0.578553	Prot-Ubi-G3
vig2	FBgn0046214	0.136859	-0.0838389	0.0352938	0.0642567	-0.0352938	-0.0556384	0.0665772	-0.179861	0	Prot-Ubi-G5
vih	FBgn0264848	0.295279	0.125131	0.0473688	-0.0473688	-0.153903	-0.211052	-0.185306	0.0258884	0	Prot-Ubi-G5
vnc	FBgn0263251	-0.0299179	0.097297	0.0167888	0.101666	-0.0167888	-0.0208931	-0.55724	0	0.346407	Prot-Ubi-G5
Vps13	FBgn0033194	0.0744001	0.109102	-0.0231155	0.0231155	-0.115665	-0.0329213	1.02216	0	-0.542139	Prot-Ubi-G3
Vps26	FBgn0014411	-0.0970791	0.00066074	-0.0465749	-0.00066074	0.268002	0.223062	0.373881	0	-0.00509105	Prot-Ubi-G5
Vps60	FBgn0036740	0.155091	-0.0436003	0.0436003	0.0642565	-0.109336	-0.123203	0	-0.0365208	0.0389318	Prot-Ubi-G5
vtd	FBgn0260987	0.0127049	0.0999668	0.0463334	-0.0127049	-0.180702	-0.344436	0	1.5235	-0.268374	Prot-Ubi-G4
Vti1b	FBgn0264751	0.598673	-0.38544	-0.159006	0.236811	0.159006	-0.816548	0	0.504899	-0.40692	Prot-Ubi-G2
wdb	FBgn0027492	-0.0201605	0.0201605	0.0441071	0.029473	-0.0756565	-0.0810203	-0.286977	0.589135	0	Prot-Ubi-G4
wech	FBgn0259745	-0.723102	-0.292539	-0.0480891	0.0480891	0.488001	1.03405	-0.570755	0	0.779424	Prot-Ubi-G7
x16	FBgn0028554, FBal0013128, FBgn0262738	-0.111028	-0.158471	-0.03999	0.03999	0.268061	0.283124	-0.297512	0	0.27535	Prot-Ubi-G5
yin	FBgn0265575	2.89489	1.17241	0.416331	-0.416331	-0.748507	-1.60582	1.14306	0	-0.462074	Prot-Ubi-G1
Ykt6	FBgn0260858	0.024569	-0.024569	-0.0390697	-0.045583	0.116471	0.0969018	0.0432138	0	-0.126689	Prot-Ubi-G5
yl	FBgn0004649	0.850796	0.473133	0.179651	-0.179651	-0.734733	-1.76125	0	0.371971	-0.775884	Prot-Ubi-G1
Yp1	FBgn0004045	0.0685218	-0.00280278	0.0749418	0.00280278	-0.0713992	-0.118535	-0.679023	0	0.0130309	Prot-Ubi-G6
Yp2	FBgn0005391	0.0603224	0.0368775	0.102176	-0.0765409	-0.0368775	-0.173673	0.0800866	-0.152947	0	Prot-Ubi-G5
Yp3	FBgn0004047	0.175534	0.0334583	0.0170287	-0.0170287	-0.110464	-0.124619	0	-0.295565	0.117207	Prot-Ubi-G5
yps	FBgn0022959	0.397058	0.230558	0.125947	-0.125947	-0.589839	-0.732486	-0.330509	0.563881	0	Prot-Ubi-G2
zip	FBgn0287873, FBgn0004055	-0.0113486	-0.00190344	-0.0380261	0.00190344	0.041477	0.0743669	0	0.365202	-0.632108	Prot-Ubi-G4
Zip102B	FBgn0039902	-0.133218	-0.0454	0.0718238	0.220944	-0.262595	0.0454	-1.04822	0.133892	0	Prot-Ubi-G6
ZnT35C	FBgn0028516	0.375617	0.267823	0.0475133	-0.0475133	-0.480973	-0.70858	0.121374	-0.121386	0	Prot-Ubi-G2
ZnT63C	FBgn0035432	-0.534799	-0.224136	-0.0601471	0.143272	0.0601471	0.548414	-0.0489297	0	0.343432	Prot-Ubi-G7
zpg	FBgn0024177	0.357678	0.0485532	0.107447	-0.0485532	-0.272711	-0.659572	0.112589	0	-0.0979366	Prot-Ubi-G2
Zw	FBgn0004057	0.0117874	0.0302831	0.0593848	-0.0117874	-0.102128	-0.121019	-0.576744	0	0.479702	Prot-Ubi-G6
zyd	FBgn0265767	0.82291	0.167674	-0.0354706	0.0354706	-0.330256	-0.966537	2.4648	0	-0.896869	Prot-Ubi-G1
