# Supplementary material for: Gene expression dynamics before and after zygotic gene activation in Drosophila early embryogenesis
Source: iScience. 2025 Aug 7;28(9):113272. doi: 10.1016/j.isci.2025.113272 (PMC12396305; doi:10.1016/j.isci.2025.113272)
Supplement: Table S3. Genes targeted by the regulatory RBPs and changes in gene expression level, related to Figure 7 [file mmc5.xlsx]

## Sheet: Table S3. 
Table S3. Genes targeted by the regulatory RBPs and changes in gene expression level, Related to Figure 7
Genes that are identified as the target of the regulatory RBPs: Brat, Smg, and Pum along with the respective changes in protein and mRNA expression level at each step of MZT.
gene_id	Flybase gene ID	BRAT	SMG	PUM	Em_30m-1h_prot_Em_0-30m_prot_FC	Em_1h-1h30m_prot_Em_30m-1h_prot_FC	Em_1h30m-2h_prot_Em_1h-1h30m_prot_FC	Em_2h-3h_prot_Em_1h30m-2h_prot_FC	Em_3h-4h30m_prot_Em_2h-3h_prot_FC
Zyx	FBgn0011642	TRUE	FALSE	FALSE	0.421671	0.30094	0.303595	0.196272	0.224294
zyd	FBgn0265767	TRUE	FALSE	FALSE	-0.655236	-0.203145	0.0709412	-0.365727	-0.636281
Zwilch	FBgn0061476	FALSE	FALSE	FALSE	-0.0259025	-0.139965	0.000608732	-0.0376108	-0.187238
Zw10	FBgn0004643	FALSE	TRUE	FALSE	0.0807992	0.0252693	-0.0633573	-0.145279	0.0180721
Zw	FBgn0004057	FALSE	FALSE	FALSE	0.0184957	0.0291017	-0.0711722	-0.0903403	-0.0188912
Zpr1	FBgn0030096	FALSE	FALSE	FALSE	-0.0375158	-0.0302288	0.000145631	0.0149578	-0.0908605
zpg	FBgn0024177	FALSE	FALSE	FALSE	-0.309125	0.0588937	-0.156	-0.224158	-0.386861
zormin	FBgn0052311	FALSE	FALSE	FALSE	0.00766577	0.115301	-0.0598057	0.0434798	0.0573795
ZnT86D	FBgn0037875	TRUE	FALSE	FALSE	0.0415708	0.162843	0.0928727	-0.243054	0.137504
ZnT77C	FBgn0037000	FALSE	FALSE	FALSE	0.381731	0.0585261	0.415037	0.694318	0.952711
ZnT63C	FBgn0035432	FALSE	FALSE	FALSE	0.310663	0.163989	0.20342	-0.0831253	0.488267
ZnT49B	FBgn0033762	FALSE	FALSE	FALSE	-0.10471	0.0932657	-0.00469486	0.00275006	-0.135216
ZnT35C	FBgn0028516	FALSE	FALSE	FALSE	-0.107794	-0.22031	-0.0950266	-0.43346	-0.227607
Zn72D	FBgn0263603	FALSE	FALSE	FALSE	-0.00293777	-0.0631336	0.027768	-0.117054	-0.102101
zld	FBgn0259789	TRUE	FALSE	TRUE	0.588391	0.232786	0.301097	0.166314	-0.095506
Zir	FBgn0031216	FALSE	FALSE	FALSE	0.365265	0.0994397	0.0648876	0.221073	0.256097
ZIPIC	FBgn0039740	FALSE	FALSE	FALSE	0.329478	0.271044	0.389986	0.338368	0.326741
Zip99C	FBgn0039714	FALSE	FALSE	FALSE	0.349998	-0.11726	-0.387975	0.1858	-0.486139
Zip102B	FBgn0039902	FALSE	FALSE	FALSE	0.0878179	0.117224	0.14912	-0.483539	0.307995
zip	FBgn0287873, FBgn0004055	FALSE	FALSE	FALSE	0.00944513	-0.0361226	0.0399295	0.0395735	0.0328899
Zif	FBgn0037446	FALSE	FALSE	FALSE	0.428672	0.361206	0.436156	0.0624831	0.731979
Zfrp8	FBgn0021875	FALSE	FALSE	FALSE	0.019168	-0.0503191	-0.0942265	-0.0684187	0.128652
zf30C	FBgn0270924	FALSE	FALSE	FALSE	0.783218	-0.186226	0.503309	0.764185	0.420152
zetaCOP	FBgn0040512	FALSE	FALSE	FALSE	0.133675	-0.0493705	-0.0428482	-0.0519121	-0.088763
Zcchc7	FBgn0036668	TRUE	FALSE	FALSE	0.0711674	0.120431	0.270115	-0.207609	-0.014108
ZAP3	FBgn0052685	FALSE	FALSE	FALSE	-0.0270174	-0.0847077	-0.0282348	0.156318	0.174207
z	FBgn0004050	FALSE	FALSE	FALSE	0.722361	-0.349449	0.42701	1.0256	0.409414
ytr	FBgn0021895	TRUE	FALSE	FALSE	-0.0200768	-0.064498	0.116908	0.123732	-0.0206652
YT521-B	FBgn0027616	FALSE	FALSE	FALSE	-0.0381437	0.042603	0.204732	0.158061	0.0815734
yrt	FBgn0004049	FALSE	FALSE	FALSE	0.467252	0.286733	0.26466	0.478072	0.286449
yps	FBgn0022959	FALSE	FALSE	FALSE	-0.1665	-0.104611	-0.251894	-0.463892	-0.142646
YL-1	FBgn0032321	FALSE	FALSE	FALSE	0.228285	0.116166	0.210682	0.247246	0.120705
yl	FBgn0004649	FALSE	FALSE	FALSE	-0.377663	-0.293482	-0.359302	-0.555082	-1.02651
Ykt6	FBgn0260858	FALSE	FALSE	FALSE	-0.049138	-0.0145007	-0.00651331	0.162054	-0.0195687
yki	FBgn0034970	FALSE	FALSE	FALSE	0.449265	0.0218926	-0.0279718	0.235545	0.575997
Yippee	FBgn0288857	FALSE	FALSE	FALSE	0.422833	0.0543552	0.107961	0.223801	0.276542
yip2	FBgn0040064	FALSE	FALSE	FALSE	-0.0944489	0.0503003	-0.0473153	0.0242587	-0.0570584
yin	FBgn0265575	TRUE	FALSE	FALSE	-1.72248	-0.756079	-0.832661	-0.332176	-0.857312
Yeti	FBgn0267398	FALSE	FALSE	FALSE	0.286261	0.250415	0.204274	-0.0583683	0.012492
yem	FBgn0005596	FALSE	FALSE	FALSE	-0.0837479	-0.149874	-0.068387	-0.0100552	-0.229299
yellow-e3	FBgn0038150	FALSE	FALSE	FALSE	0.669355	-1.60477	0.714182	0.135291	1.07021
yata	FBgn0260990	FALSE	FALSE	FALSE	0.0123292	0.0181909	-0.0542326	-0.0850582	0.0418901
XRCC1	FBgn0026751	FALSE	FALSE	FALSE	0.329641	0.0192509	0.135804	0.100762	0.00710673
Xpd	FBgn0261850	FALSE	FALSE	FALSE	0.121664	-0.0150741	-0.0163244	0.00139652	-0.0385024
Xpc	FBgn0004698	FALSE	FALSE	FALSE	-0.181471	0.135757	0.022359	0.287354	0.201303
Xpac	FBgn0004832	FALSE	FALSE	FALSE	-0.463779	-0.0207299	0.00200625	-0.130424	-0.566212
XNP	FBgn0039338	FALSE	FALSE	FALSE	0.159299	-0.00564615	-0.022754	0.19154	0.294057
xmas-2	FBgn0286809	FALSE	FALSE	FALSE	0.165808	0.0383929	0.0219629	0.0863496	0.0355706
Xe7	FBgn0010772	FALSE	FALSE	FALSE	0.43912	-0.0303925	0.232296	0.533824	0.294905
x16	FBgn0028554, FBal0013128, FBgn0262738	FALSE	FALSE	FALSE	-0.0474429	0.118481	0.07998	0.228071	0.0150628
X11L	FBgn0026313	TRUE	FALSE	FALSE	-0.15935	-0.0235674	-0.193542	-0.094272	-0.360617
Wwox	FBgn0031972	FALSE	FALSE	FALSE	0.0100656	0.0978448	-0.0396293	0.0233349	0.0390735
wus	FBgn0030805	FALSE	FALSE	FALSE	0.0684881	0.0507642	-0.04437	-0.246856	-0.0695497
wupA	FBgn0283471	FALSE	FALSE	FALSE	0.974543	-0.299217	1.26389	-1.21327	2.75329
wun2	FBgn0041087	TRUE	FALSE	FALSE	0.202292	0	-0.192227	-0.556	0.026785
wun	FBgn0016078	FALSE	FALSE	FALSE	0.130124	0.00335901	0.115993	-0.569565	0.557128
wuho	FBgn0029857	FALSE	FALSE	FALSE	0.0381892	0.0563989	-0.0814789	0.00375796	-0.0187671
wts	FBgn0011739	TRUE	TRUE	FALSE	0.138313	-0.0822941	-0.15919	0.174234	-0.246369
Wsck	FBgn0046685	FALSE	FALSE	FALSE	-0.0732598	-0.0162738	-0.179038	0.0859473	-0.0463001
WRNexo	FBgn0038608	FALSE	TRUE	FALSE	-0.721326	0.0788209	0.232439	-0.132862	-0.917092
wol	FBgn0261020	FALSE	FALSE	FALSE	0.110608	0.0612396	0.0174389	-0.0398244	0.135124
woc	FBgn0010328	FALSE	FALSE	FALSE	0.27146	0.0965701	0.0780871	0.018036	0.0583094
Wnt5	FBgn0010194	FALSE	FALSE	FALSE	-0.113826	0.191024	0.0503966	-0.053532	-0.0852575
Wnk	FBgn0037098	TRUE	FALSE	TRUE	-0.00921351	-0.0163572	-0.0533695	0.0181586	-0.12286
wmd	FBgn0034876	FALSE	FALSE	FALSE	-0.033734	-0.0951864	-0.101913	0.0253494	-0.0721733
wls	FBgn0036141	FALSE	FALSE	FALSE	-0.0803443	-0.0580221	0.0775615	-0.0616384	0.0324092
wisp	FBgn0260780	FALSE	FALSE	FALSE	-0.322952	-0.555259	-0.781443	-1.50466	-1.16408
whd	FBgn0261862	TRUE	FALSE	FALSE	0.0112432	0.0130916	0.000178515	-0.00125007	-0.0264441
wge	FBgn0051151	FALSE	FALSE	FALSE	0.060651	0.380132	-0.0418202	-0.148303	-0.337123
wfs1	FBgn0039003	FALSE	FALSE	FALSE	0.0463042	0.0388364	-0.0405827	-0.147889	0.033382
wek	FBgn0001990	FALSE	FALSE	FALSE	0.276902	0.0551014	0.0486006	0.43837	0.153545
Wee1	FBgn0011737	FALSE	FALSE	FALSE	0.432394	0.387848	0.115325	0.0140264	-0.2176
wech	FBgn0259745	FALSE	FALSE	FALSE	0.430564	0.24445	0.0961782	0.439912	0.546045
wds	FBgn0040066	FALSE	FALSE	FALSE	0.464643	-0.053399	0.286033	-0.0745082	0.156752
Wdr82	FBgn0032030	FALSE	FALSE	FALSE	0.0471523	-0.0649774	0.109414	0.0556282	0.175631
WDR79	FBgn0031782	FALSE	FALSE	FALSE	0.0153471	0.0704461	-0.0938517	-0.0147828	-0.032698
Wdr62	FBgn0031374	TRUE	FALSE	FALSE	0.105923	0.00269002	0.0898322	-0.0595888	-0.0328082
Wdr59	FBgn0032339	FALSE	FALSE	FALSE	-0.158698	0.0622097	0.129331	-0.0439593	-0.0989665
Wdr24	FBgn0027518	FALSE	FALSE	FALSE	-0.153854	0.0228055	-0.170735	-0.0609867	-0.0657023
wdn	FBgn0005642	FALSE	FALSE	FALSE	0.504936	0.33195	0.227519	0.0058931	-0.163828
wde	FBgn0027499	FALSE	FALSE	FALSE	-0.0548912	0.0332257	0.0394192	-0.0353876	-0.0105815
wdb	FBgn0027492	FALSE	FALSE	FALSE	0.0403209	0.0239466	-0.0146341	-0.105129	-0.00536381
wda	FBgn0039067	FALSE	FALSE	FALSE	0.0786156	-0.0425964	-0.0528334	0.129561	0.144959
wcy	FBgn0030812	FALSE	FALSE	FALSE	-0.0208973	0.436134	0.480546	-0.11002	0.188473
wcd	FBgn0262560	FALSE	FALSE	FALSE	0.655199	-0.0571456	0.187507	0.563514	0.63666
Wbp2	FBgn0036318	FALSE	FALSE	FALSE	0.099742	-0.14316	-0.0043564	0.154067	-0.123275
waw	FBgn0024182	TRUE	FALSE	FALSE	-0.0358612	-0.0118343	-0.0598822	-0.0312767	-0.0224739
WASp	FBgn0024273	FALSE	FALSE	FALSE	0.0513512	-0.0994717	0.113729	0.0570836	0.00283828
wash	FBgn0033692	FALSE	TRUE	FALSE	-0.166205	-0.0753164	-0.138858	-0.0947026	-0.140471
wapl	FBgn0004655	FALSE	FALSE	FALSE	0.267126	0.231446	0.208274	0.140425	-0.0509718
wap	FBgn0266848, FBgn0004655	FALSE	FALSE	FALSE	0.418051	0.235087	0.0690421	0.351138	0.0206903
wal	FBgn0010516	FALSE	FALSE	FALSE	-0.00482308	0.0530801	-0.00688494	0.0481899	-0.0244383
wake	FBgn0266418	TRUE	FALSE	FALSE	0.188903	0.0786926	-0.143519	0.718095	1.11098
wac	FBgn0035120	FALSE	FALSE	FALSE	-0.169159	-0.0270001	0.0381701	-0.232101	-0.481373
Vti1b	FBgn0264751	FALSE	FALSE	FALSE	-0.984113	0.226434	0.395817	-0.0778059	-0.975553
Vti1a	FBgn0260862	TRUE	FALSE	FALSE	0.219848	0.224642	0.268813	0.0262193	0.0660842
vtd	FBgn0260987	FALSE	FALSE	FALSE	0.0872619	-0.0536334	-0.0590383	-0.167997	-0.163734
Vta1	FBgn0035251	FALSE	FALSE	FALSE	0.289351	-0.116545	0.229007	-0.318127	0.143797
Vrp1	FBgn0243516	TRUE	FALSE	FALSE	-0.205998	0.14439	0.205017	0.187391	-0.126754
vret	FBgn0263143	FALSE	FALSE	FALSE	-0.142775	0.0658133	-0.0924648	0.089413	-0.247881
Vps8	FBgn0035704	FALSE	FALSE	FALSE	0.0324551	0.0244169	-0.185246	0.0585176	0.0607444
Vps60	FBgn0036740	FALSE	TRUE	FALSE	-0.198692	0.0872006	0.0206562	-0.173592	-0.0138675
Vps54L	FBgn0034271	FALSE	FALSE	FALSE	0.557268	0.222175	0.0201194	-0.0272582	-0.25321
Vps53	FBgn0031598	FALSE	FALSE	FALSE	0.275183	0.0354787	0.101735	0.0577303	-0.101169
Vps52	FBgn0031710	FALSE	FALSE	FALSE	0.141371	0.101437	0.0431355	-0.0792622	-0.0821101
Vps51	FBgn0034380	FALSE	FALSE	FALSE	0.0688454	0.113149	-0.0278251	0.0848186	0.0411736
Vps45	FBgn0261049	TRUE	FALSE	FALSE	0.0787855	0.00957715	-0.0538639	-0.0157442	0.0153334
Vps4	FBgn0283469	FALSE	FALSE	FALSE	0.0703119	-0.00534478	-0.0408645	-0.0296559	-0.02737
Vps39	FBgn0038593	FALSE	FALSE	FALSE	0.211985	0.167483	0.09111	0.270318	0.118934
Vps37B	FBgn0037299	FALSE	FALSE	FALSE	-0.15439	0.00307661	0.053209	0.0555544	-0.260756
Vps36	FBgn0086785	FALSE	FALSE	FALSE	-0.103662	0.109319	0.0250223	-0.00588722	-0.00854641
Vps35	FBgn0034708	FALSE	FALSE	FALSE	0.01909	-0.10054	0.0545486	-0.00490296	0.0556275
Vps33B	FBgn0039335	FALSE	FALSE	FALSE	-0.0414786	0.040084	-0.0458337	0.050168	-0.136561
Vps29	FBgn0031310	FALSE	FALSE	FALSE	-0.28965	0.109619	0.0629573	0.058753	-0.26761
Vps28	FBgn0021814	FALSE	FALSE	FALSE	0.113595	-0.174135	-0.0510851	0.239677	-0.16411
Vps26	FBgn0014411	FALSE	FALSE	FALSE	0.0977399	-0.0472357	0.0459142	0.268662	-0.0449398
Vps25	FBgn0022027	FALSE	FALSE	FALSE	0.00543496	0.0538026	0.0135517	-0.0269542	0.0251819
Vps24	FBgn0037231	FALSE	FALSE	FALSE	-0.0659896	0.0841088	-0.0307218	-0.0379744	0.00425783
Vps20	FBgn0034744	FALSE	FALSE	FALSE	0.0676964	0.0783819	0.0299654	-0.00641069	-0.181176
Vps2	FBgn0039402	FALSE	FALSE	FALSE	-0.0150352	-0.0587156	0.0284861	-0.121183	0.0127933
Vps16B	FBgn0039702	FALSE	FALSE	FALSE	-0.0613528	-0.0314325	0.0108305	0.0298998	-0.119086
Vps16A	FBgn0285911	FALSE	FALSE	TRUE	0.135389	-0.149626	0.0929332	-0.119392	0.107315
Vps15	FBgn0260935	FALSE	FALSE	FALSE	-0.0532656	-0.0633624	0.0450587	0.0259376	-0.0594812
Vps13B	FBgn0039727	FALSE	FALSE	FALSE	-0.103867	0.0288523	-0.0591815	-0.00757135	-0.0795861
Vps13	FBgn0033194	FALSE	FALSE	FALSE	0.0347015	-0.132217	0.046231	-0.138781	0.0827438
Vps11	FBgn0052350	FALSE	FALSE	FALSE	0.33965	0.488663	0.274454	0.211729	-0.143696
vnc	FBgn0263251	FALSE	FALSE	FALSE	0.127215	-0.0805082	0.0848775	-0.118455	-0.00410427
vls	FBgn0003978	FALSE	FALSE	FALSE	0	-0.00761433	-0.072463	0.097868	-0.0473843
vlc	FBgn0259978	FALSE	FALSE	FALSE	-0.00643474	0.0514748	0.130545	-0.0452871	-0.0169967
vkg	FBgn0016075	FALSE	FALSE	FALSE	0.683084	-0.173709	-0.114987	0.791442	0.147435
vito	FBgn0052418	FALSE	FALSE	FALSE	0.645796	0.12947	0.164777	0.483905	0.449361
vir-1	FBgn0043841	FALSE	FALSE	FALSE	-0.424624	0.407806	-0.163595	0.0993552	-0.337168
vir	FBgn0003977	FALSE	FALSE	FALSE	0.0938783	0.00368279	0.0606146	0.396125	0.181067
Vinc	FBgn0004397	FALSE	FALSE	FALSE	-0.127024	0.0171511	0.0235691	-0.0503883	-0.0354866
vimar	FBgn0022960	TRUE	FALSE	FALSE	0.201447	-0.0197626	0.0946921	0.0286312	0.0107504
vih	FBgn0264848	TRUE	FALSE	FALSE	-0.170148	-0.0777627	-0.0947375	-0.106534	-0.0571486
vig2	FBgn0046214	FALSE	TRUE	FALSE	-0.220698	0.119133	0.0289629	-0.0995505	-0.0203447
vig	FBgn0024183	TRUE	FALSE	FALSE	0.160235	-0.214869	0.157864	-0.0660869	0.0741019
vib	FBgn0267975, FBgn0031066	FALSE	TRUE	FALSE	-0.0364471	-0.0370486	-0.0732415	0.0361386	-0.114387
viaf	FBgn0036237	TRUE	FALSE	FALSE	-0.0970864	0.00303111	-0.0114927	0.0411692	-0.197148
Vhl	FBgn0041174	FALSE	FALSE	FALSE	-0.00637891	0.147735	-0.111955	0.0267746	-0.310748
VhaSFD	FBgn0027779	TRUE	FALSE	FALSE	0.166605	-0.127155	0.0281733	-0.152374	-0.0149211
VhaM9.7-c	FBgn0028664	FALSE	FALSE	TRUE	0.241715	0.120709	-0.0337689	0.00626201	0.100554
VhaM8.9	FBgn0037671	TRUE	FALSE	FALSE	-0.320791	-0.0995045	0.0422215	0.0334132	0.0552841
VhaAC45	FBgn0262515	TRUE	FALSE	FALSE	-0.199059	0.0816719	-0.00394161	-0.158217	0.0194605
VhaAC39-1	FBgn0285910	TRUE	FALSE	FALSE	-0.0935916	-0.187295	0.0159667	-0.02018	-0.0690124
Vha68-2	FBgn0263598	FALSE	FALSE	FALSE	-0.0532584	-0.0503437	-0.0829367	0.100022	-0.064129
Vha68-1	FBgn0265262	FALSE	FALSE	FALSE	0.564603	-0.309247	0.126685	0.181319	0.714909
Vha55	FBgn0005671	TRUE	FALSE	FALSE	-0.0648665	0.0989101	-0.0976642	0.0126547	-0.00509773
Vha44	FBgn0287825	TRUE	FALSE	FALSE	-0.0178806	0.0334155	-0.0790429	0.00926141	0.00165287
Vha36-1	FBgn0022097	TRUE	FALSE	FALSE	0.0390659	0.0969526	-0.100465	-0.0586642	-0.0837916
Vha26	FBgn0283535, FBgn0028662	TRUE	FALSE	FALSE	-0.064639	0.0231251	0.0362031	-0.0124443	0.00604832
Vha14-1	FBgn0262512	TRUE	FALSE	FALSE	-0.109871	0.0522527	0.00548518	-0.0564808	-0.0612793
Vha13	FBgn0283536	TRUE	FALSE	FALSE	0.279266	0.245294	0.14076	-0.551538	0.613106
Vha100-2	FBgn0028670	TRUE	FALSE	FALSE	-0.0606439	-0.0957358	-0.119976	-0.0401498	-0.0913907
Vha100-1	FBgn0028671	FALSE	FALSE	FALSE	-0.262615	0.0938813	0.0883453	-0.0135732	-0.314164
verm	FBgn0261341, FBti0024694	FALSE	FALSE	FALSE	0.888032	-0.407744	0.695178	-0.828156	1.17163
velo	FBgn0035713	FALSE	FALSE	FALSE	0.0833043	0.0784263	0.082956	0.21692	0.0551872
veli	FBgn0039269	FALSE	FALSE	FALSE	-0.0170135	-0.0342682	-0.0427637	0.0810317	0.290134
veil	FBgn0034225	FALSE	FALSE	FALSE	0.821052	-0.619872	-0.414701	1.19777	1.36527
Vav	FBgn0040068	TRUE	FALSE	FALSE	0.111963	-0.133076	0.0286293	-0.0547645	0.186161
vas	FBgn0283442	FALSE	FALSE	FALSE	-0.211653	-0.0135218	-0.151583	-0.507897	-0.448388
vari	FBgn0250785	FALSE	FALSE	FALSE	0.910877	-0.142254	0.426732	-0.0479642	-0.0974529
Vap33	FBgn0029687	FALSE	TRUE	FALSE	-0.0481752	0.0133662	0.00889499	0.121828	-0.0813176
vap	FBgn0003969	FALSE	FALSE	FALSE	0.079214	-0.0027993	-0.0443162	0.0185233	0.00475944
Vang	FBgn0015838	FALSE	FALSE	FALSE	0.203826	0.146971	-0.112033	0.0599289	0.274964
Vamp7	FBgn0266186	TRUE	FALSE	FALSE	-0.0185947	0.0724178	0.054746	-0.0131155	-0.242106
ValRS-m	FBgn0035942	FALSE	FALSE	FALSE	-0.0640087	0.0366658	0.0234813	-0.0551286	-0.0661985
ValRS	FBgn0027079	FALSE	FALSE	FALSE	-0.00832037	0.00686719	-0.0435525	-0.0200662	-0.10895
uzip	FBgn0004055	FALSE	FALSE	FALSE	0.375539	-0.260641	0.343506	0.200292	0.499251
Uvrag	FBgn0032499	FALSE	FALSE	FALSE	-0.198429	0.0561639	0.0691397	-0.0902785	0.102726
Utx	FBgn0260749	FALSE	FALSE	FALSE	-0.123968	0.247176	0.140373	0.357252	-0.341641
Usp8	FBgn0038862	TRUE	FALSE	FALSE	-0.243136	0.0485352	-0.156415	0.00449613	-0.291253
Usp7	FBgn0030366	FALSE	FALSE	TRUE	0.107657	-0.0117087	-0.00517267	0.0165709	-0.0381807
Usp5	FBgn0035402	FALSE	TRUE	FALSE	0.0113898	-0.007269	-0.064359	0.00912455	-0.0960948
Usp47	FBgn0016756	FALSE	FALSE	FALSE	0.138267	-0.0185039	0.0577182	-0.066838	0.0882538
Usp39	FBgn0030969	FALSE	FALSE	FALSE	0.115209	-0.0422807	0.0452243	0.190973	0.094334
Usp32	FBgn0036913	TRUE	FALSE	FALSE	0.0162252	-0.00666964	-0.0401136	-0.240982	-0.00702748
Usp30	FBgn0029819	FALSE	FALSE	FALSE	0.310457	-0.0694233	0.106796	-0.354411	0.203898
Usp20-33	FBgn0033916	FALSE	FALSE	FALSE	-0.138769	-0.0218257	0.0448497	-0.11144	0.113614
Usp2	FBgn0031187	FALSE	FALSE	TRUE	0.121647	0.00194302	0.0364288	0	0.0899109
Usp16-45	FBgn0029763	FALSE	FALSE	FALSE	-0.0749814	0.0177479	0.133996	0.147725	-0.0177764
Usp14	FBgn0032216	FALSE	FALSE	FALSE	0.0204457	-0.0264641	0.0129477	-0.104308	0.00347872
Usp12-46	FBgn0039025	FALSE	FALSE	FALSE	0.0133627	-0.0120679	0.0753001	-0.0912717	-0.175766
Usp10	FBgn0052479	TRUE	FALSE	TRUE	0.115613	0.0109229	0.0887371	-0.0435444	-0.0512324
Usp1	FBgn0028476	TRUE	FALSE	FALSE	-0.24242	0.0746564	0.131981	0.0104221	-0.0616492
usp	FBgn0003964	FALSE	FALSE	FALSE	0.0240118	-0.0416191	-0.0706199	0.0925359	-0.0311672
ush	FBgn0003963	FALSE	FALSE	FALSE	0.276568	0.0361714	-0.0138944	0.528007	1.26565
Use1	FBgn0035965	FALSE	FALSE	TRUE	-0.162174	0.0210616	0.00395027	0.0249549	-0.079121
uri	FBgn0035025	FALSE	FALSE	FALSE	0.103991	0.0799517	0.0392267	-0.0425657	-0.00231614
UQCR-Q	FBgn0036728	FALSE	FALSE	FALSE	0.041161	-0.0355076	0.0111831	-0.0337536	0.00377654
UQCR-C2	FBgn0250814	FALSE	TRUE	FALSE	0.0124828	0.0652656	0.00610962	-0.130225	0.072718
UQCR-C1	FBgn0038271	FALSE	TRUE	FALSE	-0.131853	0.0235187	-0.0551824	-0.0795917	0.0981786
UQCR-6.4	FBgn0034245	FALSE	TRUE	FALSE	0.0754828	-0.0991209	-0.0871937	-0.066906	0.200717
UQCR-14	FBgn0030733	FALSE	FALSE	FALSE	-0.082831	0.113433	-0.0107701	-0.00397748	0.0500383
UQCR-11	FBgn0260008	FALSE	FALSE	FALSE	-0.287268	-0.0586081	-0.0414446	0.232075	-0.0222049
upSET	FBgn0036398	FALSE	FALSE	TRUE	0.266681	0.520362	0.521188	0.0771918	0.0255514
Upf3	FBgn0034923	FALSE	FALSE	FALSE	-0.130827	0.0280214	0.0638519	-0.076807	0.0481016
Upf2	FBgn0029992	FALSE	FALSE	FALSE	-0.0870361	0.0747337	-0.0395351	0.0116883	-0.0614675
Upf1	FBgn0030354	FALSE	FALSE	FALSE	-0.0783521	-0.0437217	-0.0501861	-0.131813	-0.023877
Updo	FBgn0033428	FALSE	FALSE	FALSE	0.00471489	-0.056661	-0.0131981	0.0565703	-0.176971
up	FBgn0004169, FBal0017627	FALSE	FALSE	FALSE	0.436928	-0.118206	1.00532	-0.972106	2.52185
Unr	FBgn0263352	FALSE	FALSE	FALSE	0.00430503	0.0245968	-0.0326641	-0.0322487	-0.03384
unk	FBgn0004395	FALSE	FALSE	FALSE	0.410847	0.0477177	0.281744	0.223259	0.150875
und	FBgn0283478	FALSE	FALSE	FALSE	-0.082572	-0.031989	-0.0390538	-0.00655471	-0.123123
Unc-76	FBgn0040395	TRUE	FALSE	FALSE	0.0848994	-0.332666	-0.184345	-0.266623	0.128273
unc-45	FBgn0288846	TRUE	FALSE	FALSE	-0.0446809	-0.080255	0.00925451	-0.109344	-0.018186
unc-13	FBgn0025726	FALSE	FALSE	FALSE	0.266295	0.460714	0.173689	-0.286014	-0.60947
unc-119	FBgn0025549	FALSE	FALSE	FALSE	0.374783	0.355	0.0800599	0.259163	0.0314982
Unc-115a	FBgn0051352	FALSE	FALSE	FALSE	0.539562	-0.797244	0.815575	0.24716	0.721536
unc-104	FBgn0267002	FALSE	FALSE	FALSE	0.131937	-0.0468209	-0.0151069	0.169362	0.116689
Ulp1	FBgn0027603	FALSE	FALSE	FALSE	-0.106963	0.0614674	0.0459678	-0.0980698	-0.0207636
UK114	FBgn0086691	FALSE	FALSE	TRUE	-0.0194645	-0.0158953	-0.0787646	-0.0249858	-0.0442179
uif	FBgn0031879	FALSE	FALSE	FALSE	0.849008	-0.735282	0.463293	0.543933	1.17464
Ugt86Da	FBgn0040259	FALSE	FALSE	FALSE	-0.0397301	0.0696533	-0.106525	0.0593829	-0.0871993
Ugt35a	FBgn0026315	FALSE	FALSE	FALSE	-0.0622383	0.190435	-0.0682829	-0.0534204	0.0933199
Ugt	FBgn0014075	FALSE	FALSE	FALSE	-0.0114097	0.0207948	-0.0274476	-0.0693909	-0.0294038
UGP	FBgn0035978	FALSE	TRUE	FALSE	-0.0363659	0.0334805	-0.0256402	0.0118843	-0.0930438
Ufm1	FBgn0085220	FALSE	FALSE	FALSE	-0.0223648	0.0106422	0.0439725	-0.0224415	-0.0721154
Ufl1	FBgn0037467	FALSE	FALSE	FALSE	0.0459838	-0.039658	0.0156537	0.037064	0.0746189
Ufd1-like	FBgn0036136	FALSE	TRUE	FALSE	0.0999291	-0.110538	0.028179	-0.0290199	-0.09409
Ufc1	FBgn0034061	FALSE	FALSE	FALSE	0.0751404	0.0592963	-0.0584692	-0.0216596	-0.0532915
uex	FBgn0262124, FBal0017573	TRUE	FALSE	FALSE	0.360342	0.145526	0.00734882	0.0722367	-0.0708951
Uev1A	FBgn0035601	FALSE	FALSE	FALSE	-0.098414	0.065967	0.0085185	-0.0257079	0.0360655
Ude	FBgn0039226	FALSE	FALSE	FALSE	0.241924	0.179716	-0.0249176	0.0328012	0.174722
udd	FBgn0033261	FALSE	FALSE	FALSE	0.324064	0.118757	0.302138	0.00159326	0.522038
Ucp4A	FBgn0030872	TRUE	FALSE	FALSE	-0.280163	0.107721	0.0253617	-0.130891	-0.0662505
Uch-L5	FBgn0011327	FALSE	FALSE	FALSE	0.0198575	0.0961014	-0.04777	-0.0323249	-0.0152585
Uch	FBgn0010288	FALSE	FALSE	FALSE	-0.257126	0.133924	-0.0312202	0.0440399	-0.206326
Ubr3	FBgn0260970	FALSE	FALSE	FALSE	-0.0206308	0.112004	-0.030622	-0.0330814	0.013183
Ubr1	FBgn0030809	FALSE	FALSE	FALSE	0.129116	0.0794437	0.0763312	0.0724746	0.0911508
Ubqn	FBgn0031057	TRUE	FALSE	FALSE	0.247426	0.0376611	0.136633	0.0370464	0.0190652
Ublcp1	FBgn0027526	FALSE	FALSE	FALSE	0.17504	-0.0409558	-0.0291905	0.0454939	-0.034886
ubl	FBgn0022224	FALSE	FALSE	FALSE	-0.0597095	0.0171956	0.0528926	-0.0769044	0.0075318
Ube3a	FBgn0061469	FALSE	FALSE	FALSE	0.141022	-0.0453884	0.1215	0.237279	0.0663439
UbcE2M	FBgn0035853	FALSE	FALSE	FALSE	-0.124825	0.107832	-0.17415	0.153689	-0.00287937
UbcE2H	FBgn0029996	TRUE	FALSE	FALSE	0.475636	0.326379	0.176049	0.210133	-0.000639414
Ubc7	FBgn0267384	FALSE	FALSE	FALSE	-0.174032	0.121111	0.00193683	0.0909454	-0.25136
Ubc6	FBgn0004436	FALSE	FALSE	FALSE	0.0567727	0.120782	-0.00308928	-0.0939437	0.0745556
Ubc4	FBgn0015321	FALSE	FALSE	FALSE	-0.0268901	0.0520709	-0.1108	0.00901723	-0.0923331
Ubc2	FBgn0015320, FBgn0029113	FALSE	FALSE	FALSE	-0.0420922	0.0431487	0.128498	0.224771	0.00947654
Ubc10	FBgn0026316	FALSE	FALSE	FALSE	-0.0444778	0.136379	-0.0121726	0.0354618	-0.00829767
Uba5	FBgn0030305	FALSE	TRUE	FALSE	0.0172233	-0.047263	0.0585958	-0.137529	-0.095739
Uba4	FBgn0032054	FALSE	FALSE	FALSE	0.00960547	0.122632	-0.00632216	-0.0763874	0.0945132
Uba3	FBgn0263697	FALSE	FALSE	FALSE	-0.0858002	0.0531015	-0.0183922	0.0566124	-0.147353
Uba2	FBgn0029113	FALSE	FALSE	FALSE	0.0297171	0.0513646	-0.0639656	0.0294633	0.0542522
Uba1	FBgn0023143	FALSE	TRUE	FALSE	0.0169798	-0.0122949	-0.0634286	0.0272097	-0.0340675
U4-U6-60K	FBgn0036733	FALSE	FALSE	FALSE	0.0892572	-0.0200385	0.0966135	-0.0914384	0.0372736
U3-55K	FBgn0053505	FALSE	FALSE	FALSE	0.177471	-0.100168	-0.0546837	0.0195232	0.118559
U2af50	FBgn0005411	FALSE	FALSE	FALSE	0.217804	0.0308123	0.12398	0.151868	0.459855
U2af38	FBgn0017457	FALSE	FALSE	FALSE	0.164686	-0.0647287	0.240907	-0.0467881	0.246902
U2A	FBgn0033210	FALSE	TRUE	FALSE	0.103976	-0.224025	-0.0385857	-0.0145412	0.0373038
U26	FBgn0027780	TRUE	FALSE	FALSE	-0.125348	0.0858229	-0.0974547	0.0913621	-0.0494025
tzn	FBgn0037024	FALSE	FALSE	FALSE	-0.132893	0.0517254	0.0287603	-0.040929	-0.172796
TyrRS-m	FBgn0035064	FALSE	FALSE	FALSE	-0.041618	0.0279529	-0.109167	8.05e-05	0.00818575
TyrRS	FBgn0027080	FALSE	FALSE	FALSE	-0.0149481	-0.0457507	0.0106762	7.28e-05	-0.0658526
tyn	FBgn0284435	FALSE	FALSE	FALSE	1.36831	-0.781269	0.927222	-0.536883	-0.287819
tyf	FBgn0026083	FALSE	FALSE	FALSE	-0.614731	-0.714776	-0.531567	-0.346895	-0.151006
Txl	FBgn0035631	FALSE	TRUE	FALSE	-0.00696644	-0.00220189	-0.0523636	-0.0994718	0.0807477
tws	FBgn0004889	TRUE	FALSE	FALSE	-0.0915447	0.0620115	-0.0596417	-0.0452564	-0.177064
twr	FBgn0262801	FALSE	FALSE	FALSE	0.0912099	-0.0226731	-0.0746312	-0.0702821	-0.0300821
twin	FBgn0011725	FALSE	FALSE	FALSE	0.225014	0.0739253	-0.0103317	-0.0611994	-0.112543
twf	FBgn0038206	FALSE	FALSE	FALSE	0.0979579	-0.039643	-0.0349596	-0.0897912	0.0058512
tweek	FBgn0261671	FALSE	FALSE	FALSE	-0.0675173	-0.0517114	0.0220355	-0.175745	-0.167286
twe	FBgn0002673, FBgn0015558	FALSE	FALSE	FALSE	0.110816	0.0205722	-0.114091	-0.549978	-0.928099
TwdlN	FBgn0039441	FALSE	FALSE	FALSE	0.161257	-0.0248942	0.126672	1.16667	1.07972
TwdlM	FBgn0039434	FALSE	FALSE	FALSE	0.570926	1.28602	0.778021	-0.687547	1.9706
TwdlF	FBgn0037224	FALSE	FALSE	FALSE	1.39415	0.528002	0.747715	-1.37246	1.8355
TwdlD	FBgn0039444	FALSE	FALSE	FALSE	0.938267	1.57137	0.71608	-0.939082	1.93871
TwdlB	FBgn0039436	FALSE	FALSE	FALSE	0.0604449	1.39931	-0.57156	1.57987	0.867731
tut	FBgn0052364	TRUE	FALSE	FALSE	-0.21196	0.0322542	0.0903465	-0.155593	-0.369555
tun	FBgn0034046, FBgn0265991	FALSE	FALSE	FALSE	-0.0715814	-0.0552096	0.0702741	0.161253	-0.070776
tum	FBgn0086356	FALSE	FALSE	FALSE	-0.0328617	0.159984	0.121835	0.0881712	-0.208413
Tudor-SN	FBgn0035121	FALSE	FALSE	FALSE	-0.0150129	0.0342365	-0.0173087	0.0278319	-0.038247
tud	FBgn0003891	FALSE	FALSE	FALSE	-0.348219	-0.107576	-0.253701	-0.569329	-0.893775
tub	FBgn0003882, FBgn0003884, FBgn0087040, FBtp0002651	FALSE	FALSE	FALSE	0.131195	0.376171	0.159357	-0.0482276	-0.15793
ttm50	FBgn0250874	TRUE	TRUE	FALSE	-0.0804746	-0.0145131	0.0126352	-0.0325959	0.0136497
ttk	FBgn0003870	TRUE	FALSE	FALSE	1.3906	-1.55485	0.816252	0.199995	0.473019
tth	FBgn0030502	FALSE	FALSE	TRUE	0.0260199	0.0208846	0.00999793	-0.0883349	0.0445011
Ttd14	FBgn0284257	FALSE	FALSE	FALSE	-0.0189204	-0.02414	-0.0536528	-0.311056	-0.101043
tsu	FBgn0033378	FALSE	FALSE	FALSE	-0.0390978	-0.00986023	-0.00813503	0.190929	-0.0249178
tst	FBgn0039117	FALSE	FALSE	FALSE	0.0081688	-0.0308864	-0.00572375	-0.114045	-0.0355314
Tsr1	FBgn0037073	FALSE	FALSE	FALSE	0.289579	0.00467986	0.311194	0.649002	0.268173
tsr	FBgn0011726, FBgn0010258	FALSE	FALSE	FALSE	0.00792216	-0.0110292	-0.0242808	0.0342532	-0.00822382
Tspo	FBgn0031263	FALSE	TRUE	FALSE	-0.368648	0.144407	0.129527	-0.0433838	-0.731421
Tsp97E	FBgn0039465	FALSE	FALSE	FALSE	-0.276147	-0.0914802	-0.0749559	-0.337448	0.0841811
Tsp96F	FBgn0027865	TRUE	FALSE	TRUE	0.876489	0.0623947	0.170039	0.55803	-0.133698
Tsp86D	FBgn0037848	TRUE	FALSE	FALSE	-0.167665	0.22203	0.0937898	-0.53927	-0.133506
Tsp74F	FBgn0036769	TRUE	FALSE	FALSE	-0.220198	-0.108884	-0.223312	-0.321928	-0.268196
Tsp66E	FBgn0035936	FALSE	FALSE	FALSE	0.195256	0.155651	-0.112475	-0.145323	-0.517937
Tsp42Ee	FBgn0029506	FALSE	FALSE	FALSE	-0.00226601	-0.306234	0.180325	-0.329371	0.0393603
Tsp39D	FBgn0032943	TRUE	FALSE	FALSE	-0.421665	0.0178421	-0.648029	0.0373037	-0.601301
Tsp	FBgn0031850	FALSE	FALSE	FALSE	-0.0781031	-0.321928	0.251443	-0.340101	0.446443
TSG101	FBgn0036666	FALSE	FALSE	FALSE	0.120285	0.0391252	-0.0650524	0.0420915	-0.11129
Tsf2	FBgn0036299	TRUE	FALSE	FALSE	-0.315213	-0.493837	-0.0268346	-0.0807243	0.138204
Tsc1	FBgn0026317	FALSE	FALSE	FALSE	0.194445	0.144685	0.0721168	0.0960479	-0.0256149
Ts	FBgn0024920	FALSE	FALSE	FALSE	0.033019	-0.00617148	-0.128771	0.0359966	-0.0560367
Trxr-1	FBgn0020653	FALSE	TRUE	FALSE	0.00658445	0.0300641	-0.0694694	0.00979684	-0.0370755
Trx-2	FBgn0040070	FALSE	TRUE	FALSE	-0.143037	0.181911	0.0113997	-0.0851192	-0.3261
trx	FBgn0003862	TRUE	FALSE	FALSE	-0.127458	-0.0153504	-0.0835079	0.0898073	0.352108
trus	FBgn0038055	FALSE	FALSE	FALSE	0.0165788	0.0555485	-0.0249305	-0.105545	-0.0889682
trsn	FBgn0033528	FALSE	FALSE	FALSE	-0.418701	0.0649772	0.169096	-0.0512297	-0.442044
Trs33	FBgn0266722	FALSE	FALSE	FALSE	0.199781	-0.0479927	-0.0120566	-0.000781313	0.120997
Trs31	FBgn0266723	FALSE	FALSE	FALSE	-0.0184265	-0.0953871	-0.0206346	-0.0156142	0.0301572
Trs23	FBgn0260861	FALSE	FALSE	TRUE	0.0280873	0.0220118	-0.0348979	-0.0245223	-0.0114887
Trs20	FBgn0266724	TRUE	FALSE	TRUE	-0.163752	0.145218	-0.139428	0.137679	-0.261634
trr	FBgn0023518	FALSE	FALSE	FALSE	0.327575	0.144079	0.126429	0.14581	0.104569
TrpRS-m	FBgn0036763	TRUE	TRUE	FALSE	-0.16328	0.00734276	0.0543935	-0.0481622	-0.198513
TrpRS	FBgn0010803	TRUE	FALSE	FALSE	0.00270315	0.0183492	-0.0408402	-0.044857	-0.0912331
Trpml	FBgn0262516	TRUE	FALSE	TRUE	-0.109307	0.212685	-0.0425322	-0.0576783	0.349008
Trpm	FBgn0265194	FALSE	FALSE	FALSE	-0.539304	0.271158	-0.224722	-0.395585	0.220551
Trp1	FBgn0011584	FALSE	FALSE	FALSE	0.181323	-0.148565	-0.00664928	0.188793	-0.214902
trol	FBgn0284408, FBgn0003965	FALSE	FALSE	FALSE	-0.0627526	0.139518	0.366797	-0.317336	1.05084
Trn-SR	FBgn0031456	FALSE	FALSE	FALSE	0.332793	0.126407	0.202505	0.186413	0.199191
Trn	FBgn0010452, FBgn0024921	FALSE	FALSE	FALSE	0.0108477	0.137068	0.0845788	0.0102465	-0.0901045
Trl	FBgn0013263	FALSE	FALSE	TRUE	0.654023	0.0782414	0.448503	0.104792	0.302122
Trip1	FBgn0015834	FALSE	FALSE	FALSE	0.0833014	-0.0119852	-0.0627408	0.0697832	0.00594796
trio	FBgn0024277	FALSE	FALSE	FALSE	0.454736	0.178555	0.243971	0.211582	0.196751
Trf4-2	FBgn0039251	FALSE	FALSE	TRUE	0.339167	0.461584	0.224849	-0.017551	-0.466789
Trf4-1	FBgn0030049	FALSE	FALSE	FALSE	0.358475	0.434366	0.205084	0.224875	0.103063
Trf2	FBgn0261793	FALSE	FALSE	TRUE	0.456028	0.332934	0.174916	0.322584	0.231527
Trf	FBgn0010287, FBgn0022355	TRUE	FALSE	FALSE	0.360663	0.324301	0.322639	0.112119	0.246496
trem	FBgn0038767	FALSE	FALSE	FALSE	0.0288961	0.211256	-0.0515089	0.200095	0.0252557
Treh	FBgn0003748	TRUE	FALSE	FALSE	-0.357608	0.136501	-0.159069	-0.155947	-0.375478
Trc8	FBgn0039668	FALSE	FALSE	FALSE	0.4428	-0.0123383	0.197009	-0.189945	0.080087
trc	FBgn0003744	TRUE	TRUE	FALSE	-0.0569453	-0.036509	-0.05186	-0.0112504	-0.114677
trbd	FBgn0037734	FALSE	FALSE	FALSE	-0.0992819	-0.20411	0.461423	-0.0751744	-0.0512253
Trax	FBgn0038327	FALSE	FALSE	FALSE	-0.159445	0.0456371	-0.0674749	-0.0528081	-0.0146668
Trap1	FBgn0026761	FALSE	FALSE	FALSE	0.0066985	-0.0597558	-0.0273495	-0.000502665	-0.0943805
Traf6	FBgn0265464	FALSE	FALSE	FALSE	0.178045	0.268476	0.138195	-0.0568797	0.0334935
Traf4	FBgn0026319	FALSE	FALSE	FALSE	0.618672	-0.391901	-0.0264722	0.852443	1.34201
tra2	FBgn0003742, FBal0017020	FALSE	FALSE	TRUE	0.370074	0.129053	0.0927639	0.103332	0.188215
Tps1	FBgn0027560	FALSE	FALSE	FALSE	0.82626	-0.589426	0.0322086	0.4141	0.272145
Tpr2	FBgn0032586	FALSE	FALSE	FALSE	-0.0665998	0.143882	-0.0263855	0.0686149	-0.152902
TppII	FBgn0020370	FALSE	FALSE	FALSE	-0.094801	0.0173318	-0.0130813	-0.0177752	-0.0231512
Tpi	FBgn0086355	TRUE	FALSE	FALSE	-0.0981986	0.0253716	-0.07602	0.045165	-0.0914185
Tpc1	FBgn0037852	TRUE	FALSE	FALSE	0.142484	-0.126228	0.137294	-0.116374	0.317654
tos	FBgn0015553	FALSE	FALSE	FALSE	-0.0802412	-0.0314964	-0.325005	-0.381338	-0.269892
Torsin	FBgn0025615	FALSE	FALSE	FALSE	0.00195447	-0.0570742	0.086879	-0.0112337	-0.00512096
tor	FBgn0003733, FBgn0021796	FALSE	FALSE	FALSE	0.368404	0.30915	0.0851262	0.0156745	-0.803413
Topors	FBgn0267351	FALSE	FALSE	TRUE	0.465631	0.411869	0.328728	0.197561	-0.105641
Top3beta	FBgn0026015	FALSE	TRUE	FALSE	0.0992081	-0.102368	0.0668785	-0.0450637	-0.00569695
Top3alpha	FBgn0040268	FALSE	FALSE	FALSE	-0.0480928	0.0297309	-0.0524382	-0.0831836	0.0605745
Top2	FBgn0284220	FALSE	FALSE	FALSE	0.117582	-0.10862	0.0868288	0.322542	0.28254
Top1	FBgn0004924	FALSE	FALSE	FALSE	0.463981	-0.0307707	0.699977	0.689376	-0.067023
Tomosyn	FBgn0030412	FALSE	FALSE	FALSE	-0.125432	0.0329187	-0.0856003	-0.0274577	-0.293439
Tom70	FBgn0032397	FALSE	FALSE	FALSE	-0.0141982	0.00284504	0.0710742	0.0143126	-0.0509971
Tom40	FBgn0016041	FALSE	FALSE	FALSE	0.0543368	0.0812074	-0.016173	-0.0424567	0.067355
Tom20	FBgn0036928	FALSE	FALSE	FALSE	-0.233756	0.108859	-0.142149	0.0382676	-0.142926
Tollo	FBgn0029114	TRUE	FALSE	TRUE	0.257031	-0.371356	-0.0158002	0.921493	0.858256
Toll-6	FBgn0036494, FBgn0036978	FALSE	FALSE	FALSE	-0.122857	0.0696952	0.236408	-0.41661	-0.0759063
tok	FBgn0004885	FALSE	FALSE	FALSE	-0.129487	0.144616	-0.222751	0.501467	-0.00888909
toc	FBgn0015600	TRUE	FALSE	TRUE	-0.35805	-0.0828933	-0.263089	-0.660327	-0.89054
Tnks	FBgn0027508	FALSE	FALSE	FALSE	0.163889	0.0593392	-0.0200179	-0.0494529	-0.29544
tmod	FBgn0082582	FALSE	FALSE	FALSE	0.621994	-0.60737	0.25292	0.584072	0.956198
TM9SF4	FBgn0028541	FALSE	FALSE	FALSE	0.0475109	0.0204211	-0.0874567	0.0459659	-0.0945827
TM9SF3	FBgn0035622	FALSE	FALSE	FALSE	0.151943	0.0878905	0.0491968	0.12922	0.0976087
TM9SF2	FBgn0032880	FALSE	FALSE	FALSE	-0.0351701	-0.0723717	0.0355621	-0.112716	-0.0173812
Tm2	FBgn0004117	FALSE	FALSE	FALSE	0.7539	-0.129391	1.14492	-0.975981	2.35493
Tm1	FBgn0003721	FALSE	FALSE	TRUE	0.0920161	-0.0585187	0.277277	0.118277	-0.0562525
Tlk	FBgn0283657	FALSE	FALSE	TRUE	0.307025	0.30127	0.0430687	-0.152558	0.0319282
Tl	FBgn0262473	FALSE	FALSE	FALSE	0.727648	0.252408	0.205664	0.00481623	-0.292056
tkv	FBgn0003716	TRUE	FALSE	TRUE	0.151419	0.101611	-0.00192511	0.0425639	-0.261924
tko	FBgn0003714	FALSE	FALSE	FALSE	-0.14317	-0.0754862	-0.0313583	0.00702764	-0.222584
Tis11	FBgn0011837	FALSE	FALSE	TRUE	0.718663	0.447525	0.0912373	-0.57608	-0.317592
Tip60	FBgn0026080	FALSE	FALSE	FALSE	0.133163	0.31935	0.0851838	0.0466777	-0.308739
Tina-1	FBgn0035083	FALSE	FALSE	FALSE	0.062811	-0.101577	-0.0457199	0.0526269	-0.146749
timeout	FBgn0038118	FALSE	FALSE	FALSE	0.00494348	0.0865729	-0.049704	-0.0955223	0.0174865
Tim9b	FBgn0027358	FALSE	FALSE	FALSE	0.136545	-0.0098	-0.0694239	0.0667875	-0.117032
Tim9a	FBgn0030480	TRUE	FALSE	FALSE	-0.116909	-0.0206371	0.0343098	0.10431	-0.114959
Tim8	FBgn0027359	TRUE	FALSE	FALSE	0.0237558	0.0485196	-0.167293	-0.00273477	-0.208054
Tim23	FBgn0267976	FALSE	FALSE	FALSE	-0.0829523	0.0267208	-0.0179234	-0.139036	0.0465771
Tim17b	FBgn0263977	FALSE	FALSE	FALSE	0.103103	0.0531756	0.0444653	-0.165298	0.0574731
Tim10	FBgn0027360	FALSE	FALSE	FALSE	-0.384484	0.0774363	0.0272	0.167028	-0.670355
Tig	FBgn0011722	FALSE	FALSE	FALSE	0.300904	-0.175696	0.492061	-0.21765	0.87194
Tif-IA	FBgn0032988	TRUE	FALSE	FALSE	0.059812	-0.0581119	-0.0890938	-0.0658195	-0.154917
ThrRS	FBgn0027081	FALSE	FALSE	FALSE	-0.0101742	-0.02944	-0.0175485	-0.00229355	-0.0270161
thr	FBgn0003701	FALSE	FALSE	FALSE	0.03045	0.137713	-0.145169	0.276951	-0.185203
thoc7	FBgn0035110	FALSE	FALSE	FALSE	-0.307891	0.120471	0.318305	0.00310623	-0.360619
thoc6	FBgn0036263	FALSE	FALSE	FALSE	0.0208188	-0.0961454	0.179221	-0.149847	0.187702
thoc5	FBgn0034939	FALSE	FALSE	FALSE	0.190833	0.046274	0.0107257	0.144741	0.0763809
tho2	FBgn0031390	FALSE	FALSE	FALSE	0.0646863	-0.00842612	0.13333	-0.0833712	0.0659354
Thiolase	FBgn0025352	FALSE	FALSE	FALSE	-0.00490429	-0.00138115	-0.00165913	-0.00797896	-0.0715583
THG	FBgn0283659	TRUE	FALSE	FALSE	0.0693945	0.0452242	-0.101094	0.0773834	-0.000402969
Thd1	FBgn0026869	FALSE	FALSE	FALSE	0.345986	0.00658419	0.0452667	0.0204227	-0.581346
TH1	FBgn0010416	FALSE	FALSE	FALSE	0.0135901	0.0350141	-0.000668611	0.00567334	0.108401
Tgt	FBgn0031321	FALSE	FALSE	FALSE	0.00532729	-0.0288683	0.0522737	-0.027399	0.0731005
Tgs1	FBgn0266195	FALSE	FALSE	FALSE	0.148938	-0.0620085	-0.167791	0.0312481	0.213477
tgo	FBgn0264075	FALSE	FALSE	TRUE	0.160831	0.178048	0.216387	0.240175	0.396793
Tgi	FBgn0036373	FALSE	FALSE	FALSE	0.705751	0.266816	0.190755	-0.193906	-0.0331815
TfIIS	FBgn0010422	FALSE	FALSE	FALSE	0.202959	0.0306918	0.108174	0.013043	0.0595996
TfIIFbeta	FBgn0010421	FALSE	FALSE	FALSE	0.200357	-0.000356023	0.243888	0.259057	0.186531
TfIIFalpha	FBgn0010282	FALSE	FALSE	FALSE	0.00314656	0.0261529	0.105367	0.139782	0.0721629
TfIIEbeta	FBgn0015829	FALSE	FALSE	FALSE	-0.063564	0.089141	0.0745879	-0.113443	-0.0404532
TfIIEalpha	FBgn0015828	FALSE	FALSE	FALSE	0.076601	-0.00873752	-0.0176354	-0.0905941	-0.0515347
TfIIB	FBgn0004915	FALSE	FALSE	FALSE	0.0472849	0.0289885	0.226298	-0.184175	0.595827
TfIIA-S	FBgn0013347	FALSE	FALSE	FALSE	-0.0705119	0.14141	0.0940572	0.242005	-0.0325896
TfIIA-L	FBgn0011289	FALSE	FALSE	FALSE	0.323061	0.0286025	0.154167	0.0461623	0.139479
Tfb5	FBgn0265968	FALSE	FALSE	FALSE	0.0134627	-0.147044	0.0861194	0.0189603	-0.227708
Tfb4	FBgn0031309	FALSE	FALSE	FALSE	0.103987	-0.0440776	0.11203	-0.0863991	-0.220765
Tfb1	FBgn0033929	FALSE	FALSE	FALSE	-0.00847693	-0.0860778	-0.0483575	-0.0436552	-0.0253532
tex	FBgn0037569	FALSE	FALSE	FALSE	0.0154002	-0.0177794	0.128154	-0.0177061	0.0662656
Tes	FBgn0034223	FALSE	FALSE	FALSE	0.196526	-0.0270056	0.0903025	-0.0546024	0.075319
term	FBgn0003683	FALSE	FALSE	FALSE	0.478213	0.323188	0.703435	0.797645	-0.241962
TER94	FBgn0286784	FALSE	TRUE	FALSE	-0.129188	-0.0191397	-0.179722	0.371097	-0.292474
Tep2	FBgn0041182	FALSE	FALSE	FALSE	-0.0234555	0.000997912	-0.0404481	-0.0661439	-0.241267
Ten-m	FBgn0004449	FALSE	FALSE	FALSE	0.60987	0.213382	0.157612	0.0933933	0.136012
Ten-a	FBgn0267001	FALSE	FALSE	FALSE	0.263928	-0.398752	0.398752	0.475181	0.903674
temp	FBgn0027296, FBgn0015714	TRUE	FALSE	FALSE	0.136055	0.142422	0.0233719	0.091704	-0.0996899
tej	FBgn0033921	TRUE	FALSE	FALSE	0.0799444	0.17307	0.093913	-0.0793725	-0.227707
tefu	FBgn0045035	TRUE	FALSE	TRUE	-0.0373882	0.0474203	-0.023638	-0.0954305	-0.0403807
tef	FBgn0086350, FBal0124928, FBgn0045035	TRUE	FALSE	FALSE	0.447355	0.371917	0.574276	0.0962345	0.268552
Tdrd3	FBgn0036450	FALSE	TRUE	FALSE	-0.0975732	0.039552	-0.00110783	-0.0139919	0.0144181
Tctp	FBgn0037874	FALSE	FALSE	FALSE	0.0548227	0.0616174	-0.10087	0.178578	0.0297963
Tcs3	FBgn0283681	TRUE	FALSE	FALSE	-0.081187	0.0671768	-0.0444782	-0.0311798	-0.136851
Tcp-1zeta	FBgn0027329	FALSE	TRUE	FALSE	-0.0717911	0.0326352	-0.0514502	0.02259	-0.0596045
Tcp-1eta	FBgn0037632	FALSE	FALSE	FALSE	-0.000143591	-0.0287571	-0.0136417	-0.0291457	-0.0290879
TBPH	FBgn0025790, FBtp0068029	FALSE	FALSE	FALSE	0.367732	-0.199531	-0.0537764	0.32874	0.549976
Tbp	FBgn0003687	FALSE	FALSE	FALSE	0.106569	0.0914655	0.0254212	-0.061248	0.206761
Tbce	FBgn0033055	FALSE	FALSE	FALSE	-0.262849	-0.254085	-0.529758	-0.482594	-0.103966
TBCD	FBgn0027509	FALSE	FALSE	FALSE	0.115328	-0.00390655	-0.0671695	-0.0665569	-0.0416433
TBCC	FBgn0051961	FALSE	FALSE	FALSE	-0.0235387	0.086722	0.0140921	0.0398381	-0.120953
TBCB	FBgn0034451	FALSE	FALSE	FALSE	0.248472	-0.0287935	0.0684505	-0.105101	0.0958349
TBC1D5	FBgn0038129	FALSE	FALSE	FALSE	-0.0128153	0.103623	0.00804116	0.102359	-0.105799
Tbc1d15-17	FBgn0031233	FALSE	FALSE	FALSE	0.0331859	0.12639	0.0302765	-0.0718739	-0.0472086
Taz	FBgn0026619, FBgn0039183	FALSE	FALSE	FALSE	0.162992	0.116268	-0.120231	0.080819	-0.103413
Tasp1	FBgn0263602	FALSE	FALSE	TRUE	0.146052	0.149716	0.159243	-0.166124	0.177787
Tapdelta	FBgn0021795	FALSE	TRUE	FALSE	0.0743918	0.0180977	-0.0681738	-0.00706584	-0.0434417
Tap42	FBgn0051852	FALSE	FALSE	FALSE	-0.102018	0.062493	0.0326889	-0.0385421	-0.301935
Tao	FBgn0031030	FALSE	FALSE	FALSE	0.286398	0.248067	0.0296105	0.20523	-0.0776334
tant	FBgn0028980	FALSE	FALSE	FALSE	0.0437387	0.0156492	-0.0329859	0.0652344	-0.222513
tank	FBgn0031635	FALSE	FALSE	FALSE	0.443388	0.0962506	0.333749	-0.185126	0.229889
Tango9	FBgn0260744	FALSE	FALSE	FALSE	-0.169925	0.0324215	0.0941109	-0.316681	-0.0226211
Tango7	FBgn0033902	FALSE	FALSE	FALSE	-0.0651612	0.0137554	-0.0137554	-0.0118906	-0.0468112
Tango6	FBgn0032728	FALSE	FALSE	FALSE	0.33927	0.0729689	-0.225103	-0.000655026	0.133806
Tango5	FBgn0052675	FALSE	FALSE	FALSE	0.0918018	-0.134866	0.250202	-0.319747	0.111405
Tango4	FBgn0030365	FALSE	FALSE	FALSE	0.146584	-0.00978733	0.157777	-0.00458816	0.127102
Tango2	FBgn0030503	FALSE	FALSE	FALSE	0.156486	0.122605	0.0808011	0.288252	0.0121497
Tango14	FBgn0031312	FALSE	FALSE	FALSE	0.0447235	0.0024383	-0.056805	-0.159381	0.0586107
Tango13	FBgn0086674	FALSE	FALSE	TRUE	0.0233956	-0.207641	0.0265534	0.213595	0.0519946
Tango11	FBgn0050404	FALSE	FALSE	FALSE	0.162299	0.0716233	0.272281	0.348527	0.0482588
Tango10	FBgn0030330	TRUE	FALSE	FALSE	-0.258771	0.267011	0.0244415	-0.0541889	-0.426265
Tango1	FBgn0286898	FALSE	FALSE	FALSE	-0.102496	-0.00106833	0.0303442	-0.149784	-0.0782595
tamo	FBgn0041582	TRUE	FALSE	TRUE	0.183302	0.138433	0.311127	-0.198004	0.0537451
tam	FBgn0004406, FBgn0262614	FALSE	FALSE	FALSE	0.0500731	0.137858	-0.0310904	-0.0367936	-0.0320465
Taldo	FBgn0023477	FALSE	TRUE	FALSE	-0.12087	0.0374478	0.00439356	-0.0376235	-0.172761
Tak1	FBgn0026323, FBal0126475	TRUE	FALSE	FALSE	0.0821805	0.0792018	0.100672	-0.124255	-0.0157531
Taf8	FBgn0022724	FALSE	FALSE	FALSE	0.0345708	-0.0304904	0.167178	0.0911803	0.0742773
Taf7	FBgn0024909	FALSE	FALSE	FALSE	0.272472	0.25207	0.199226	0.0158892	-0.120777
Taf6	FBgn0010417	FALSE	FALSE	FALSE	0.0443283	-0.00798472	0.0954448	0.0867833	0.102342
Taf5	FBgn0010356	FALSE	FALSE	FALSE	0.0417708	-0.0741	0.0101699	0.108071	-0.0177337
Taf4	FBgn0010280	FALSE	FALSE	TRUE	0.0838048	0.0466462	-0.00139657	0.213949	0.184036
Taf2	FBgn0011836	FALSE	FALSE	FALSE	0.177138	0.0668392	0.0518677	-0.064966	0.37779
TAF1C-like	FBgn0034631	FALSE	FALSE	FALSE	0.299173	0.057298	0.0848783	0.152319	0.202553
TAF1B	FBgn0037792	FALSE	FALSE	FALSE	0.312273	0.160825	0.291001	-0.00633862	-0.0905266
Taf13	FBgn0032847	FALSE	FALSE	FALSE	-0.0545026	0.0630351	-0.118908	0.0251839	-0.106741
Taf12	FBgn0011290	TRUE	FALSE	FALSE	0.046196	0.139888	0.0438505	-0.0794023	0.377532
Taf11	FBgn0011291	FALSE	FALSE	FALSE	-0.584605	-0.15966	0.305097	-0.181042	-0.223356
Taf10b	FBgn0026324	FALSE	FALSE	TRUE	0.228269	-0.0207461	0.117017	0.25202	0.136891
Taf10	FBgn0028398, FBgn0026324	FALSE	FALSE	FALSE	0.490893	0.0948134	-0.0172152	0.175381	0.220327
Taf1	FBgn0010355	FALSE	FALSE	FALSE	0.237043	0.124443	0.121339	0.128042	0.109883
tacc	FBgn0026620	TRUE	FALSE	FALSE	-0.132747	-0.0205612	0.0395	-0.109436	-0.222458
Tab2	FBgn0086358	FALSE	FALSE	FALSE	-0.135192	0.116197	-0.0470179	0.145937	-0.285672
T-cp1	FBgn0003676	FALSE	FALSE	FALSE	0.0250607	-0.0165011	-0.00839003	-0.0642541	0.0166852
Syx8	FBgn0036643	TRUE	FALSE	FALSE	-0.117922	0.0224862	0.122577	-0.23028	0.0722681
Syx7	FBgn0267849	FALSE	FALSE	FALSE	0.00702634	0.0265776	0.0323215	-0.00934711	-0.102544
Syx5	FBgn0011708	FALSE	FALSE	FALSE	0.169648	0.0583865	0.0515703	-0.0882523	-0.00015611
Syx1A	FBgn0013343	FALSE	FALSE	FALSE	0.099721	-0.0341238	0.3239	0.10464	0.296615
Syx18	FBgn0039212	FALSE	FALSE	FALSE	-0.132981	0.0365425	0.0415418	-0.0717327	-0.0468857
Syx17	FBgn0035540	FALSE	FALSE	FALSE	0.215729	0.115719	-0.17835	0.0602717	-0.13292
Syx16	FBgn0031106	TRUE	FALSE	FALSE	-0.17586	0.0999164	-0.215958	0.0724406	0.152962
Syx13	FBgn0036341	FALSE	FALSE	FALSE	-0.314902	0.0984746	0.0555446	0.0377287	-0.373249
Synj	FBgn0034691	TRUE	FALSE	FALSE	-0.0093557	0.0342732	-0.0148608	-0.109401	-0.060651
Synd	FBgn0053094	FALSE	FALSE	FALSE	0.378774	-0.027363	0.102325	-0.344306	0.276322
Sym	FBgn0037371	FALSE	FALSE	FALSE	0.100984	0.00138208	-0.0653437	-0.0217656	-0.03041
Syb	FBgn0003660, FBgn0013342	FALSE	FALSE	FALSE	-0.18615	-0.0932184	0.236331	-0.148191	0.108251
Sxl	FBgn0264270	TRUE	TRUE	TRUE	0.731468	-0.30395	0.062631	1.19794	1.16686
sxc	FBgn0261403	FALSE	FALSE	FALSE	0.174158	0.079435	0.0550836	0.108969	0.055587
Sws1	FBgn0085343	FALSE	FALSE	FALSE	-0.0634117	-0.187027	-0.343064	-0.431033	0.365317
sws	FBgn0003656	FALSE	FALSE	FALSE	0.1309	0.0562778	-0.0165717	0.0469479	0.1139
swm	FBgn0002044	FALSE	FALSE	FALSE	-0.0432358	0.0890373	0.0989588	0.0456548	0.0319275
Swip-1	FBgn0032731	TRUE	FALSE	FALSE	-0.174415	-0.159142	-0.180905	-0.471397	-0.34547
SWIP	FBgn0030739	FALSE	FALSE	FALSE	0.0299674	0.00506956	-0.0725417	-0.103342	-0.0553584
swa	FBgn0003655, FBal0001840, FBgn0000376	TRUE	FALSE	FALSE	-0.646286	-0.953351	-0.353227	-0.388536	-0.442442
sw	FBgn0003654	FALSE	FALSE	FALSE	-0.142047	-0.0471993	0.0324019	-0.0715994	-0.114354
svr	FBgn0004648, FBab0000974	TRUE	FALSE	TRUE	0.0157101	0.0391945	0.087105	-0.131816	-0.136846
Suv3	FBgn0037232	FALSE	FALSE	FALSE	-0.0373572	0.0710747	0.0196947	-0.0471555	-0.0806209
SuUR	FBgn0025355, FBal0091620	FALSE	FALSE	FALSE	0.550114	0.321928	0.458374	0.395039	0.146509
sut1	FBgn0028563	TRUE	FALSE	FALSE	-0.250008	-0.228278	-0.160946	-0.105676	0.11306
Surf6	FBgn0038746	FALSE	FALSE	FALSE	0.423034	0.274919	0.411291	0.54727	-0.146917
Surf4	FBgn0019925	FALSE	FALSE	FALSE	0.266573	0.0314908	0.0571046	0.00523014	-0.388045
Surf1	FBgn0029117	TRUE	FALSE	TRUE	-0.169616	0.0872991	-0.153751	0.0269491	-0.0844267
Sur-8	FBgn0038504	FALSE	FALSE	FALSE	0.390341	0.236181	0.107021	0.0565305	0.224337
sun	FBgn0014391, FBgn0004164, FBgn0033132	FALSE	FALSE	FALSE	-0.00164347	-0.00225521	0.0367378	-0.0808994	-0.0801775
Sulf1	FBgn0040271	FALSE	FALSE	FALSE	0.23432	0.196352	-0.0527874	0.109952	0.102936
Sugb	FBgn0036191	FALSE	FALSE	FALSE	-0.11063	0.138489	-0.182544	-0.33034	0.223597
sud1	FBgn0265189	TRUE	FALSE	FALSE	-0.0454231	0.0128146	-0.032821	-0.0252943	-0.0579135
Sucb	FBgn0029118	FALSE	FALSE	FALSE	0.0214713	-0.0643634	0.0422143	-0.0172701	0.0781802
sub	FBgn0003545	FALSE	FALSE	FALSE	0.0618197	0.0873021	0.0781889	-0.0379985	-0.00894573
Su(z)12	FBgn0020887, FBal0063038	FALSE	TRUE	FALSE	-0.0128583	-0.0998964	0.00464839	-0.0718764	0.397262
su(w[a])	FBgn0003638	FALSE	FALSE	FALSE	0.0992419	0.0821835	0.0666661	0.0790499	-0.0450689
Su(var)3-9	FBgn0263755	FALSE	TRUE	FALSE	0.149485	0.0861281	0.150702	0.13339	0.287494
Su(var)3-7	FBgn0003598, FBal0016554	FALSE	FALSE	FALSE	0.544056	0.304492	0.188876	0.119102	-0.0113542
Su(var)3-3	FBgn0260397	FALSE	FALSE	FALSE	0.0574476	0.0985247	0.154808	0.046079	-0.0962509
Su(var)205	FBgn0003607, FBal0016503	FALSE	FALSE	FALSE	0.0550483	-0.0226595	0.0335272	0.110159	0.0239798
Su(var)2-HP2	FBgn0026427	FALSE	FALSE	FALSE	0.13301	0.118583	0.196005	0.11131	-0.00839933
Su(Tpl)	FBgn0014037	FALSE	FALSE	FALSE	0.0506565	0.245196	0.146066	-0.114681	0.0118074
su(sable)	FBgn0003575	FALSE	FALSE	FALSE	0.206532	0.0871165	0.177762	0.183512	0.0630604
Su(P)	FBgn0004465	FALSE	FALSE	FALSE	-0.032494	-0.0258887	-0.0436093	-0.0265135	-0.0405644
su(Hw)	FBgn0003567	FALSE	FALSE	FALSE	0.484639	0.182327	0.304733	0.297155	0.23539
Su(H)	FBgn0004837, FBal0016302	FALSE	FALSE	TRUE	0.427167	0.378512	0.409737	0.236368	-0.0125885
Su(fu)	FBgn0005355	FALSE	FALSE	FALSE	-0.0401449	0.0130516	0.0610685	0.0865924	-0.0400793
su(f)	FBgn0003559, FBal0016266	FALSE	FALSE	FALSE	0.000200277	0.00422437	0.0232734	-0.018912	0.0531089
Su(dx)	FBgn0003557	TRUE	FALSE	FALSE	0.345261	0.0500542	0.183456	0.0596697	0.197656
stx	FBgn0052676, FBgn0005351	TRUE	FALSE	FALSE	-0.973033	-0.111031	-1.12029	1.19068	1.1375
stwl	FBgn0003459	FALSE	FALSE	FALSE	0.474787	0.0622265	0.232528	0.302087	0.436666
stumps	FBgn0020299	FALSE	FALSE	FALSE	0.871844	-0.476781	0.262577	1.46006	1.32492
STUB1	FBgn0027052	FALSE	FALSE	FALSE	0.18392	0.093267	0.105943	-0.009738	-0.0232655
Strumpellin	FBgn0036571	FALSE	FALSE	FALSE	0.0237536	0.0354462	-0.080404	-0.0790504	-0.029615
Strip	FBgn0035437	FALSE	FALSE	FALSE	0.201309	0.0053346	0.170459	-0.0797198	-0.00451702
Strica	FBgn0033051	FALSE	FALSE	FALSE	0.403221	0.112736	0.32309	-0.126094	0.105829
stmA	FBgn0086784	TRUE	FALSE	FALSE	0.304263	0.0295713	-0.0856053	0.0212686	-0.100296
Stlk	FBgn0046692	TRUE	FALSE	TRUE	0.257773	0.109369	-0.0190277	-0.122494	-0.273302
Stim	FBgn0045073	FALSE	FALSE	FALSE	0.485898	0.159761	-0.0255477	0.446026	0.121408
sti	FBgn0002466, FBal0012506, FBgn0000146	FALSE	FALSE	TRUE	0.463605	0.226906	0.210518	0.257038	0.335676
stg	FBgn0003525	TRUE	FALSE	FALSE	0.402152	0.155046	-0.872172	-0.757777	-0.0994861
step	FBgn0086779	TRUE	FALSE	FALSE	0.172131	0.161671	0.187512	-0.0796957	0.474516
ste24a	FBgn0034176	FALSE	FALSE	FALSE	0.044	-0.000530285	-0.0251742	0.0463451	-0.0833459
ste14	FBgn0036336	FALSE	FALSE	FALSE	-0.0941183	0.0708961	-0.537617	0.367408	-0.222523
stck	FBgn0020249	TRUE	FALSE	FALSE	0.157186	0.0463225	-0.0118179	0.0432997	0.0702735
stc	FBgn0001978, FBal0028548, FBgn0000317, FBgn0001233	FALSE	FALSE	FALSE	-0.131957	-0.0422053	0.037875	-0.114131	-0.0602785
stau	FBgn0003520	TRUE	FALSE	FALSE	-0.0261042	-0.00757934	-0.291274	-0.533355	-0.153327
Stat92E	FBgn0016917	FALSE	FALSE	FALSE	0.515357	0.443889	0.221096	0.0206103	0.366922
Start1	FBgn0035028	FALSE	FALSE	FALSE	0.13458	0.115862	0.147649	0.108231	0.220579
Stam	FBgn0027363	FALSE	FALSE	FALSE	0.00985188	0.177332	0.0300091	-0.194095	0.131728
stai	FBgn0266521, FBgn0032006	TRUE	TRUE	FALSE	-0.389995	-0.000470959	-0.0480819	-0.384586	-0.47348
stac	FBgn0266719	TRUE	FALSE	FALSE	-0.0557358	0.0490256	-0.0424687	0.103916	-0.00771929
sta	FBgn0003517, FBab0010522	FALSE	FALSE	FALSE	-0.0347749	0.040705	-0.074694	-0.133779	0.201388
ssx	FBgn0024987	FALSE	FALSE	FALSE	0.61404	0.241934	0.254578	0.381033	0.493363
Ssu72	FBgn0031054	FALSE	FALSE	FALSE	-0.0554579	0.0969256	-0.0392552	0.0864221	0.000594803
sstn	FBgn0036476	FALSE	FALSE	FALSE	0.186553	0.987739	0.115319	0.0410892	-0.223621
Ssrp	FBgn0010278	FALSE	FALSE	FALSE	0.142174	-0.200879	-0.028862	-0.0182614	-0.0160029
SsRbeta	FBgn0011016	FALSE	FALSE	FALSE	0.0393048	0.104745	0.0479091	-0.217213	0.0433342
ssp3	FBgn0032723	FALSE	FALSE	FALSE	-0.0241146	0.125879	-0.0576427	0.00302212	-0.058103
ssp2	FBgn0036389	FALSE	FALSE	FALSE	-0.0832885	0.0846382	0.134877	-0.119045	-0.068216
ssp	FBgn0036248	FALSE	FALSE	FALSE	0.429357	0.109051	0.0795141	0.319582	0.156842
Ssl1	FBgn0037202	FALSE	FALSE	FALSE	-0.326617	0.111213	-0.00139754	0.0493086	-0.526701
ssh	FBgn0029157	FALSE	FALSE	FALSE	0.0937499	0.100657	-0.0714335	-0.203717	-0.0942105
Sse	FBgn0035627	FALSE	FALSE	FALSE	-0.241847	-0.0975633	-0.32896	-0.0135465	-0.136382
Ssdp	FBgn0011481	FALSE	FALSE	FALSE	-0.171766	-0.0205552	0.193227	0.141531	0.108087
Ssb-c31a	FBgn0015299	FALSE	TRUE	FALSE	0.145712	-0.0663118	-0.0200715	0.0753678	-0.178411
Ssadh	FBgn0039349	FALSE	FALSE	FALSE	0.0180725	0.0648058	-0.0435652	-0.0407341	-0.00892049
Sry-delta	FBgn0003512	FALSE	FALSE	FALSE	0.447117	0.105168	0.144956	0.270868	0.202899
Sry-beta	FBgn0003511	FALSE	FALSE	FALSE	0.340352	-0.0481246	0.128452	0.231294	0.148906
Sry-alpha	FBgn0003510	FALSE	FALSE	FALSE	0.58337	0.362145	0.48967	1.43542	-1.51228
SrpRbeta	FBgn0011509	FALSE	FALSE	FALSE	0.101899	0.0624309	-0.0654689	0.0719428	-0.138708
SRPK	FBgn0286813, FBgn0025702	FALSE	FALSE	FALSE	-0.114738	-0.024644	-0.00298684	-0.0638331	-0.173295
Srp9	FBgn0035827	TRUE	FALSE	FALSE	0.181908	-0.149072	0.0306433	0.0361042	-0.129331
Srp72	FBgn0038810	FALSE	FALSE	FALSE	-0.140278	-0.00605882	-0.00997522	-0.0451742	-0.0869912
Srp68	FBgn0035947	FALSE	TRUE	FALSE	-0.106152	-0.00854314	0.00627486	-0.105008	-0.0618655
Srp54k	FBgn0010747	FALSE	FALSE	FALSE	0.125042	-0.0951644	0.0415113	-0.0352717	-0.00995479
Srp54	FBgn0024285, FBgn0010747	FALSE	FALSE	FALSE	0.172823	-0.11294	0.107113	0.170378	0.120588
Srp19	FBgn0015298	FALSE	FALSE	FALSE	0.19137	-0.247369	0.276106	-0.358653	0.12878
Srp14	FBgn0038808	FALSE	FALSE	FALSE	0.0570104	-0.0691258	-0.0100111	-0.00934105	-0.0349459
srp	FBgn0003507	FALSE	FALSE	FALSE	0.294643	-0.10041	0.305479	1.25231	0.978058
SRm160	FBgn0036340	FALSE	FALSE	FALSE	0.143573	0.0808874	0.13212	0.178087	0.082353
srl	FBgn0037248	FALSE	FALSE	FALSE	-0.320189	-0.501254	-0.540382	-0.385686	0.0529079
SREBP	FBgn0261283	FALSE	FALSE	FALSE	0.285722	-0.232661	-0.331982	0.694997	-0.725585
Src64B	FBgn0262733	FALSE	FALSE	FALSE	0.424059	0.255895	0.195334	-0.122193	-0.271454
Src42A	FBgn0264959	FALSE	FALSE	FALSE	0.553348	-0.0134014	0.317728	0.10527	0.2142
Sras	FBgn0029121	TRUE	FALSE	FALSE	-0.0579862	0.0234749	0.0477125	-0.0351547	0.117252
Sra-1	FBgn0038320	FALSE	FALSE	FALSE	-0.0330401	-0.0314827	-0.00742498	0.0658476	0.0704502
sra	FBgn0086370	FALSE	FALSE	FALSE	-0.126556	0.409479	-0.133176	0.384556	-0.0964022
Sr-CII	FBgn0020377	FALSE	FALSE	FALSE	0.181	-0.0112774	-0.116151	1.53381	1.35343
squ	FBgn0267347, FBgn0003514	FALSE	FALSE	TRUE	-0.302232	0.0715533	0.0570309	0.269544	-0.0328433
sqh	FBgn0003514	FALSE	FALSE	FALSE	0.164965	-0.115617	0.0410071	0.205459	0.05864
sqd	FBgn0263396	FALSE	FALSE	TRUE	0.120226	0.0914348	0.0482953	0.226231	0.197801
spz	FBgn0003495	FALSE	FALSE	FALSE	-0.267279	0.0326012	0.188458	-0.577775	-0.154572
Spx	FBgn0015818	FALSE	FALSE	FALSE	0.33461	0.0152899	0.22115	-0.0187609	0.113442
Sptr	FBgn0014032	FALSE	FALSE	FALSE	-0.0340629	0.062121	0.0211689	-0.00394195	-0.0840167
Spt7	FBgn0030874	FALSE	FALSE	FALSE	-0.0620461	0.199059	0.0984307	0.196866	-0.250587
Spt6	FBgn0028982	FALSE	FALSE	FALSE	0.279998	0.0839174	0.117403	0.237945	0.22263
Spt5	FBgn0040273	FALSE	FALSE	FALSE	0.273608	0.0145054	0.128565	0.225944	0.157962
spt4	FBgn0028683	FALSE	FALSE	FALSE	0.172273	0.0269387	-0.0158747	0.340357	0.151733
Spt3	FBgn0037981	FALSE	FALSE	FALSE	0.0922704	-0.00125945	0.0458824	0.110398	0.073831
Spt20	FBgn0036374	FALSE	FALSE	FALSE	0.115618	0.109229	0.216476	0.0219283	0.183193
Spt-I	FBgn0086532	TRUE	FALSE	FALSE	0.0696467	0.140123	0.0750629	-0.0483492	0.0259435
Spt	FBgn0033348	FALSE	FALSE	FALSE	0.397248	0.464305	0.211976	0.13465	-0.182478
Sps2	FBgn0032224	FALSE	FALSE	FALSE	0.0990317	-0.027608	-0.00337578	0.00337578	0.0468851
spri	FBgn0085443	FALSE	FALSE	FALSE	0.311756	0.0393812	-0.0677871	-0.274369	-0.0454788
SppL	FBgn0039381	FALSE	TRUE	FALSE	0.0588523	-0.24015	-0.2074	-0.00952277	0.0886667
Spp	FBgn0031260, FBgn0082831	FALSE	FALSE	FALSE	0.303364	-0.206132	0.0519902	0.229496	0.0779152
spoon	FBgn0263987, FBal0240177	FALSE	FALSE	TRUE	0.22735	0.132602	0.0905637	-0.049264	0.0110438
SPoCk	FBgn0052451	FALSE	FALSE	FALSE	0.218741	0.0690898	0.0631497	0.050508	-0.147696
spo	FBgn0003486	FALSE	FALSE	FALSE	0.243522	-0.0951572	0.340174	1.68542	0.93683
Spn88Ea	FBgn0028984	FALSE	FALSE	FALSE	-0.237488	-0.251316	-0.136463	-0.107282	-0.0804967
Spn55B	FBgn0028983	FALSE	FALSE	FALSE	0.06542	-0.20659	0.17209	0.0432232	0.280619
Spn42Da	FBgn0265137	FALSE	FALSE	FALSE	-0.170335	-0.0411692	-0.112475	0.146245	-0.198485
Spn27A	FBgn0028990	FALSE	FALSE	FALSE	-0.0362188	-0.174893	0.113023	-0.308271	0.113692
spn-F	FBgn0086362	FALSE	FALSE	FALSE	0.0872469	0.0845997	0.0648588	-0.0628816	-0.113106
spn-E	FBgn0003483	TRUE	FALSE	FALSE	-0.00122709	0.158897	-0.0568639	-0.163956	0.000533837
spn-A	FBgn0003479	FALSE	FALSE	FALSE	0.0513482	0.190937	-0.00848035	-0.113473	-0.0932251
Spn	FBgn0010905	FALSE	FALSE	FALSE	0.269214	0.305566	0.203951	-0.0253699	-0.0230301
Sply	FBgn0010591	FALSE	FALSE	FALSE	0.0295926	-0.0537573	0.0805783	-0.126143	-0.0514424
spirit	FBgn0030051	FALSE	FALSE	FALSE	-0.446542	-0.509084	-0.210269	-0.273333	-0.607943
spir	FBgn0003475	TRUE	FALSE	FALSE	0.0713264	-0.185398	-0.211611	-0.387113	-0.0773198
Spindly	FBgn0031549	FALSE	FALSE	FALSE	-0.114194	-0.0498414	-0.0136497	0.00473592	-0.152898
spin	FBgn0086676, FBal0150807	FALSE	FALSE	FALSE	-0.146477	0.150075	0.222649	-0.444942	0.325138
spidey	FBgn0029975	FALSE	FALSE	FALSE	-0.399132	0.281602	-0.207617	-0.446417	-0.878078
spict	FBgn0032451	FALSE	FALSE	FALSE	-0.152098	0.0346976	-0.251406	-0.223864	-0.164942
spg	FBgn0264324, FBgn0003514, FBtp0117455	FALSE	FALSE	FALSE	-0.000306916	-0.0147546	-0.078338	-0.149077	-0.132992
Spf45	FBgn0086683	TRUE	FALSE	FALSE	0.0174757	0.255779	0.227234	0.0185227	-0.218932
spen	FBgn0016977	FALSE	FALSE	FALSE	-0.0432075	0.129858	0.0872004	0.0731912	0.000502115
spel1	FBgn0015546	FALSE	FALSE	FALSE	-0.0382746	0.0830058	-0.0500582	-0.151303	-0.0189806
SpdS	FBgn0037723	FALSE	FALSE	FALSE	-0.0360836	-0.0231726	0.0137052	-0.0466263	-0.110672
spd-2	FBgn0027500	FALSE	FALSE	FALSE	-0.173185	-0.0477904	-0.21137	-0.0701712	-0.167072
Spc25	FBgn0087021	FALSE	FALSE	TRUE	0.0795772	-0.022731	-0.102013	0.107172	-0.0121617
Spc105R	FBgn0037025	FALSE	FALSE	FALSE	0.107859	-0.12476	0.123397	-0.27246	0.0499159
Spase25	FBgn0030306	FALSE	FALSE	FALSE	0.0170396	-0.00748242	0.0286396	-0.0609604	-0.101012
Spase22-23	FBgn0039172	FALSE	FALSE	FALSE	-0.0223032	0.0170191	0.0118362	-0.0495363	0.0553413
Spase12	FBgn0040623	FALSE	FALSE	TRUE	0.476582	-0.671598	-0.0255351	0.194522	-0.323571
spas	FBgn0039141	TRUE	TRUE	FALSE	-0.0780754	-0.0502406	-0.103376	0.00372706	-0.074729
spartin	FBgn0037265	TRUE	FALSE	FALSE	-0.136091	0.230504	-0.221657	0.0434361	0.0113655
spag	FBgn0015544	FALSE	FALSE	FALSE	-0.171495	-0.0306565	0.0550308	-0.060682	-0.092114
Sp7	FBgn0037515	FALSE	FALSE	FALSE	-0.371575	-0.118397	-0.381252	-0.0459582	0.0120362
SP2637	FBgn0034371	FALSE	FALSE	FALSE	0.0406549	0.103544	0.101435	0.182892	-0.107524
SP1029	FBgn0263236	FALSE	FALSE	FALSE	-0.0486776	-0.0555583	-0.0482023	-0.0845765	-0.0382065
SoYb	FBgn0051755	FALSE	FALSE	FALSE	0.0122685	0.179491	-0.00766487	0.110193	-0.0781036
sowah	FBgn0036302	TRUE	FALSE	FALSE	0.350472	0.241912	0.320193	0.028516	-0.00216084
Sos	FBgn0001965	FALSE	FALSE	FALSE	0.105965	0.067601	-0.109962	0.14696	0.203587
sol	FBgn0003464	FALSE	FALSE	FALSE	-0.346333	0.209923	-0.350768	0.160182	-0.0760601
sog	FBgn0003463	FALSE	FALSE	FALSE	0.581816	0.170158	-0.0349475	0.721394	0.847546
sofe	FBgn0030242	FALSE	FALSE	FALSE	-0.136628	-0.0134458	-0.176581	-0.226515	-0.418252
Sodh-2	FBgn0022359	FALSE	FALSE	FALSE	0.0144404	0.0330114	-0.0512301	0.0621982	-0.107906
Sod2	FBgn0010213	FALSE	FALSE	FALSE	-0.124584	0.0961072	0.0208397	-0.09017	-0.013431
Sod1	FBgn0003462	FALSE	FALSE	FALSE	-0.07127	0.00487593	0.0229078	-0.00880111	-0.0861012
Snx6	FBgn0032005	FALSE	FALSE	FALSE	-0.041968	0.00130506	-0.0250514	0.00578266	-0.169947
Snx3	FBgn0038065	FALSE	FALSE	FALSE	0.0351482	-0.0723452	0.0130169	0.123323	0.0920057
Snx16	FBgn0034265	FALSE	TRUE	FALSE	0.12475	0.0536665	-0.266199	-0.211123	-0.28393
Snx1	FBgn0031534	FALSE	FALSE	TRUE	-0.00615644	0.0287393	-0.114176	0.030159	-0.14188
Snup	FBgn0259199	FALSE	FALSE	FALSE	-0.0431871	0.133227	-0.168091	-0.136908	0.211046
SNRPG	FBgn0261791	FALSE	FALSE	FALSE	-0.238361	0.0896093	-0.0423461	0.119609	0.028056
snRNP-U1-C	FBgn0261792	FALSE	FALSE	FALSE	0.326228	-0.025024	0.138739	0.134615	0.115724
snRNP-U1-70K	FBgn0016978	FALSE	FALSE	FALSE	0.0700624	-0.0422498	0.0799034	0.0461592	0.0763421
Snr1	FBgn0011715	FALSE	FALSE	FALSE	0.1126	0.125157	0.06597	0.0830784	0.140634
Snp	FBgn0265192	FALSE	FALSE	FALSE	0.0189872	0.085838	-0.0580014	-0.0458116	-0.133071
sno	FBgn0265630, FBgn0262353	FALSE	FALSE	FALSE	0.24615	0.0260994	0.0188765	0.0422601	0.115229
Snm1	FBgn0037338	TRUE	FALSE	FALSE	-0.0452238	0.416803	-0.182471	-0.315185	-0.133025
sni	FBgn0030026	TRUE	FALSE	FALSE	-0.0428644	0.0895504	-0.0273528	0.0453041	-0.15628
SNF4Agamma	FBgn0264357	FALSE	FALSE	FALSE	0.0853232	0.142016	0.191199	-0.221548	-0.170042
snf	FBgn0003449	FALSE	FALSE	FALSE	0.0087251	0.0241128	-0.045782	-0.129398	0.123965
Snapin	FBgn0031455	FALSE	FALSE	FALSE	0.108201	0.0534575	-0.0544602	-0.0386278	0.026878
Snap29	FBgn0034913	FALSE	FALSE	FALSE	-0.214637	0.155907	-0.234166	0.0992391	-0.195097
Snap24	FBgn0266720	TRUE	FALSE	FALSE	0.0834584	0.13955	0.263631	0.210559	-0.00566809
snama	FBgn0086129	FALSE	FALSE	FALSE	0.156037	0.104369	0.179181	0.100863	0.098346
sn	FBgn0003447, FBgn0003448	FALSE	FALSE	FALSE	0.0735644	-0.0582733	0.0335603	0.0196274	0.0162317
SmydA-1	FBgn0033917	FALSE	FALSE	FALSE	-0.0403135	-0.0489566	0.0286369	-0.0155988	-0.0892808
Smyd5	FBgn0038869	FALSE	FALSE	FALSE	0.0552917	0.0284558	-0.00484322	-0.118128	-0.0491225
Smyd4-4	FBgn0027495	FALSE	FALSE	FALSE	0.157812	0.0480523	0.0966164	-0.0275805	0.159035
Smyd4-1	FBgn0033427	FALSE	FALSE	FALSE	-0.146123	0.0465933	-0.0121461	0.0890971	-0.0119608
Smyd3	FBgn0011566	TRUE	FALSE	FALSE	-0.524117	0.00636953	-0.123799	-0.287712	-0.135814
Smurf	FBgn0029006	TRUE	FALSE	TRUE	0.809238	0.0664296	0.235652	0.254932	0.619184
Smu1	FBgn0038666	FALSE	FALSE	FALSE	-0.189069	0.126174	0.116558	-0.0525502	0.339151
smt3	FBgn0264922	FALSE	FALSE	FALSE	0.0488918	-0.117507	0.0214275	0.112328	0.08243
SMSr	FBgn0052380	TRUE	FALSE	FALSE	-0.0688047	0.188317	-0.00296043	-0.166145	-0.0822496
Smr	FBgn0265523	TRUE	FALSE	TRUE	0.146166	0.0703341	0.220492	0.169841	0.0418529
Smox	FBgn0025800	TRUE	FALSE	FALSE	-0.120462	0.0372062	-0.148154	-0.0482859	0.105913
smo	FBgn0003444, FBgn0003435	FALSE	FALSE	FALSE	0.588203	0.0375369	0.432083	0.542065	0.647912
Smn	FBgn0036641	FALSE	FALSE	FALSE	-0.0168257	0.0647988	0.0694949	-0.0957008	-0.237004
smid	FBgn0016983	FALSE	FALSE	FALSE	0.842916	-0.306633	0.425655	-0.932753	0.827451
Smg6	FBgn0039260	FALSE	FALSE	FALSE	0.454055	0.206967	-0.0327464	-0.0781683	0.0655813
Smg5	FBgn0019890	FALSE	FALSE	FALSE	0.184225	0.0999755	0.0915693	0.151076	0.53791
SmF	FBgn0000426	FALSE	FALSE	FALSE	-0.0492435	0	0.120094	0.113703	-0.18415
SmE	FBgn0261790	FALSE	FALSE	FALSE	-0.0356606	0.0988335	0.0401737	-0.167	0.0324994
SmD3	FBgn0023167	FALSE	FALSE	FALSE	0.0716963	-0.0946646	-0.0549919	0.210758	-0.0192584
SmD2	FBgn0261789	FALSE	FALSE	FALSE	0.103313	-0.00119106	-0.105426	0.132876	-0.0351582
SmD1	FBgn0261933	FALSE	FALSE	FALSE	0.190128	0.0272589	0.0148017	-0.171093	0.226144
SMC5	FBgn0052438	FALSE	FALSE	FALSE	-0.198919	0.00168264	-0.127942	0.0406121	-0.139671
SMC3	FBgn0015615	FALSE	FALSE	FALSE	-0.0934151	-0.0147098	0.0458919	-0.0152765	-0.0783396
SMC2	FBgn0027783	FALSE	FALSE	FALSE	-0.00705867	0.00286153	0.0673509	-0.0414924	0.0326446
SMC1	FBgn0040283	FALSE	FALSE	FALSE	-0.0897453	-0.0188422	0.012169	-0.0108996	-0.0874752
SmB	FBgn0262601	FALSE	FALSE	FALSE	0.109033	-0.0545207	-0.0741414	-0.00719019	0.132106
sm	FBgn0003435, FBal0015761, FBgn0003441, FBgn0262656	FALSE	FALSE	FALSE	0.541445	-0.341948	0.118216	0.19452	0.375987
slx1	FBgn0037263	FALSE	FALSE	FALSE	-0.119811	0.0936131	-0.117997	0.166277	0.0289272
Slu7	FBgn0039626	FALSE	FALSE	FALSE	0.118068	0.117263	0.0951404	0.0952889	0.14987
sls	FBgn0086906, FBal0015717	FALSE	FALSE	FALSE	0.451532	-0.225502	0.625465	-0.379102	1.00667
slpr	FBgn0030018	FALSE	FALSE	TRUE	1.45204	-0.879146	-0.584205	0.0491368	-0.396854
SLO2	FBgn0261698	FALSE	FALSE	FALSE	0.225881	0.107413	-0.0460124	-0.223506	-0.341557
slmo	FBgn0029161	FALSE	FALSE	FALSE	0.133599	0.240216	-0.417363	-0.266296	-0.151848
slmb	FBgn0283468	FALSE	FALSE	FALSE	-0.0890324	0.00433328	-0.122633	-0.133669	-0.216246
Slmap	FBgn0040011	FALSE	FALSE	FALSE	0.193468	0.144693	0.0321348	-0.0750438	-0.223813
SLIRP1	FBgn0064117	TRUE	FALSE	FALSE	-0.028689	-0.00302677	0.0006311	-0.0514466	-0.0379617
Slip1	FBgn0024728	FALSE	FALSE	FALSE	0.346117	0.238479	0.0632189	0.370202	0.0682433
Slimp	FBgn0051133	FALSE	FALSE	FALSE	-0.0570593	0.0956109	0.0200385	-0.188627	0.0117258
slim	FBgn0261477	FALSE	FALSE	FALSE	0.356924	-0.277843	-0.00956252	-0.0635651	0.545689
Slik	FBgn0035001	TRUE	FALSE	TRUE	0.0114885	0.0995317	0.352808	0.390964	0.185288
slif	FBgn0037203	TRUE	FALSE	FALSE	-1.37882	-0.665766	-0.721774	-0.585841	-0.477012
sli	FBgn0264089	FALSE	FALSE	FALSE	0.921231	-0.284075	0.113239	0.717514	1.26305
Slh	FBgn0264978	FALSE	FALSE	FALSE	-0.0534627	0.0123322	-0.00951367	-0.0427202	-0.0244917
slgA	FBgn0003423	FALSE	FALSE	FALSE	-0.0580609	-0.0201998	-0.00410119	-0.0649881	-0.0231293
sle	FBgn0037810	TRUE	TRUE	FALSE	-0.203264	-0.0057685	0.0780261	0.0573623	-0.0328785
Sld5	FBgn0039403	FALSE	FALSE	FALSE	-0.0902599	0.045946	0.0393853	0.153012	-0.406504
SLC5A11	FBgn0031998	TRUE	FALSE	FALSE	-0.182864	0.199044	-0.0270682	-0.439532	0.878954
Slbp	FBgn0041186	FALSE	FALSE	FALSE	-0.091127	-0.219437	-0.0135915	0.0362473	0.197152
slam	FBgn0043854, FBgn0261648	FALSE	FALSE	FALSE	0.636113	0.49584	0.583958	0.737156	-2.63756
sl	FBgn0003416, FBgn0003423, FBgn0261445	TRUE	FALSE	TRUE	0.192842	0.0168828	0.135465	0.0698721	0.189668
sky	FBgn0032901	TRUE	FALSE	FALSE	0.288916	-0.0631641	-0.334479	-0.352227	-0.153121
sktl	FBgn0016984	FALSE	TRUE	FALSE	-0.208781	-0.367049	0.0942222	0.37757	0.77332
SkpA	FBgn0025637	FALSE	FALSE	FALSE	0.000838281	0.0699426	-0.0558729	0.0336049	0.00537784
Skp2	FBgn0037236	FALSE	FALSE	FALSE	0.111045	0.158328	0.0471563	-0.0933043	-0.064102
SKIP	FBgn0051163, FBgn0004856	FALSE	FALSE	TRUE	0.472868	0.36143	0.258006	0.209127	-0.170974
Ski6	FBgn0032487	FALSE	FALSE	FALSE	0.0668151	0.0305207	-0.112198	0.174416	-0.0411565
skd	FBgn0003415	FALSE	FALSE	TRUE	0.00550749	0.0594369	0.0301665	0.0165451	-0.00610207
skap	FBgn0037643	FALSE	FALSE	FALSE	-0.197056	0.223744	-0.235707	0.23691	-0.123897
Sk2	FBgn0052484	TRUE	FALSE	FALSE	-0.154999	0.228062	-0.0173585	-0.108172	-0.0128078
siz	FBgn0026179	FALSE	FALSE	TRUE	-0.0447131	0.00759115	-0.021741	0.18423	0.0300142
Sirup	FBgn0031971	FALSE	FALSE	TRUE	0.203214	-0.445187	0.415933	-0.370942	0.267226
Sirt7	FBgn0039631	FALSE	FALSE	FALSE	-0.0548805	0.0945335	0.0962906	-0.0417165	0.0671692
Sirt6	FBgn0037802	FALSE	FALSE	TRUE	0.00682127	-0.0360743	-0.0227527	0.114194	0.512414
Sirt4	FBgn0029783	TRUE	FALSE	FALSE	0.216739	0.131384	-0.0169572	-0.253376	0.115749
Sirt2	FBgn0038788	FALSE	FALSE	FALSE	0.155436	0.0225168	-0.102134	0.0117824	0.128277
Sirt1	FBgn0024291	TRUE	FALSE	FALSE	0.160251	0.193228	-0.00921344	-0.0039994	0.201514
sip3	FBgn0039875	FALSE	FALSE	FALSE	-0.180189	-0.181765	0.551367	-0.165212	0.191409
sip2	FBgn0031878, FBgn0029113	FALSE	FALSE	FALSE	0.398873	0.268907	0.260755	0.634128	0.526873
sip1	FBgn0024191	FALSE	FALSE	FALSE	0.0243976	0.0835319	-0.0259936	0.112194	-0.121258
sina	FBgn0003410	FALSE	FALSE	FALSE	0.534829	0.0362708	0.347568	-0.344586	0.219695
Sin3A	FBgn0022764	FALSE	FALSE	TRUE	0.0282772	0.0663693	0.053341	0.0519679	0.12434
Sin1	FBgn0033935	FALSE	FALSE	FALSE	-0.0037745	0.0267318	0.0286722	-0.165424	-0.0267597
Sin	FBgn0028402	FALSE	FALSE	FALSE	-0.10445	0.00297014	-0.0259467	-0.0739635	0.0350783
simj	FBgn0010762	FALSE	FALSE	FALSE	0.276707	-0.202053	0.285141	0.407839	0.346571
sima	FBgn0266411, FBgn0020652	FALSE	FALSE	FALSE	0.0296233	0.171706	-0.327838	-0.161336	0.112004
Sik3	FBgn0262103	TRUE	FALSE	TRUE	0.292474	-0.228562	0.0379678	0.312529	-0.355314
sigmar	FBgn0034894	TRUE	FALSE	FALSE	0.373964	0.262447	0.169436	0.0305062	0.0987582
SIDL	FBgn0038303	FALSE	FALSE	FALSE	-0.00245192	0.100396	0.0358149	0.06974	-0.0363996
sicily	FBgn0030352	FALSE	FALSE	FALSE	-0.0312394	0.112312	-0.120853	0.029706	-0.0143427
shv	FBgn0031256, FBal0003071, FBal0016647, FBgn0000490, FBgn0003653, FBgn0283468	FALSE	FALSE	FALSE	0.0358271	-0.0693759	0.106631	0.128488	0.047214
shu	FBgn0003401, FBgn0003392	TRUE	TRUE	FALSE	-0.0485709	-0.0844906	-0.185933	-0.131988	-0.151711
shtd	FBgn0004391	FALSE	FALSE	FALSE	-0.00297225	-0.0270636	-0.0377553	-0.0302107	-0.0520231
shrb	FBgn0086656	FALSE	FALSE	FALSE	-0.171025	0.0608311	-0.00407577	-0.0259975	-0.0825309
shot	FBgn0013733	FALSE	FALSE	FALSE	0.657645	-0.285817	0.561361	0.346383	0.765252
shi	FBgn0003392	FALSE	FALSE	FALSE	0.0162571	0.0151483	0.00820367	-0.00473144	-0.0286769
shg	FBgn0003391	FALSE	FALSE	FALSE	0.746294	-0.0168025	0.333141	0.463833	0.423737
Sherpa	FBgn0035207	FALSE	FALSE	FALSE	-0.0460835	0.0567068	0.0102581	-0.0203775	-0.14067
shep	FBgn0052423	FALSE	FALSE	FALSE	-0.166292	-0.0069506	-0.00766194	0.17871	-0.31151
Shc	FBgn0015296	FALSE	FALSE	FALSE	-0.0161683	0.0738953	-0.0820903	-0.0687128	0.0664234
Shawn	FBgn0031039	FALSE	FALSE	FALSE	-0.11411	0.0212953	-0.0155676	-0.0604541	-0.319446
Shark	FBgn0015295	FALSE	FALSE	FALSE	0.273191	-0.140157	-0.00227794	0.276774	0.166296
shams	FBgn0039273	TRUE	FALSE	TRUE	-0.0332944	0.0521211	0.0219816	-0.0205057	0.231635
SH3PX1	FBgn0040475	FALSE	TRUE	FALSE	-0.0411132	0.0116458	-0.0527347	-0.0807097	-0.0118669
Sh3beta	FBgn0035772	FALSE	FALSE	FALSE	0.0322857	-0.0826858	0.108729	0.119385	0.0655469
Sgt1	FBgn0265101	FALSE	FALSE	FALSE	0.036383	-0.011472	0.00811404	0.0307808	-0.105114
Sgt	FBgn0032640	FALSE	FALSE	FALSE	-0.0460875	0.0741788	-0.0590908	0.0282012	0.0120051
sgll	FBgn0051472	FALSE	FALSE	FALSE	-0.111081	0.056809	-0.00743166	-0.00437898	-0.247863
sgl	FBgn0261445	FALSE	FALSE	TRUE	0.224694	-0.200343	0.205467	-0.085955	0.25316
sgg	FBgn0003371	FALSE	FALSE	FALSE	-0.204859	-0.0294711	0.23433	0.0154484	0.280007
Sgf29	FBgn0050390	TRUE	FALSE	FALSE	0.185735	0.0512495	0.0818099	0.327347	-0.00361009
Sgf11	FBgn0036804	FALSE	FALSE	FALSE	0.272762	0.0407047	-0.124206	0.148168	-0.00708749
Sfmbt	FBgn0032475	FALSE	FALSE	FALSE	0.511546	0.382935	0.300888	0.404556	0.203869
sfl	FBgn0020251	TRUE	FALSE	TRUE	-0.309964	0.213018	0.193139	0.0372409	0.368651
SF2	FBgn0283477, FBal0008402	FALSE	FALSE	FALSE	0.0770526	-0.0770653	-0.0216868	0.0703973	0.114449
SF1	FBgn0025571, FBal0008425, FBal0147523, FBgn0062258, FBtp0087235	FALSE	FALSE	FALSE	0.243161	0.0786434	0.309168	0.219426	0.305431
Set2	FBgn0030486	FALSE	FALSE	TRUE	0.294104	0.339932	0.45845	0.385945	0.198145
Set1	FBgn0040022	TRUE	FALSE	FALSE	0.314099	0.101052	0.0670729	0.157571	0.0485114
Set	FBgn0014879	FALSE	FALSE	FALSE	0.0940138	0.012956	-0.012956	0.0928093	0.0973856
Sesn	FBgn0034897	FALSE	FALSE	FALSE	-0.10257	-0.058642	-0.177652	-0.231706	-0.0825183
sesB	FBgn0003360	FALSE	FALSE	FALSE	0.0287258	0.0657176	-0.0260877	-0.0932422	0.143846
SerRS-m	FBgn0021750	FALSE	FALSE	FALSE	0.0851485	0.0669395	-0.0768992	-0.0532796	-0.0372744
SerRS	FBgn0031497, FBgn0021750	FALSE	FALSE	FALSE	-0.0560051	-0.0330512	0.0860136	-0.118357	-0.0177808
serp	FBgn0260653	FALSE	FALSE	FALSE	-0.457183	-0.637219	1.74169	0.196397	-1.18934
SERCA	FBgn0263006	TRUE	FALSE	TRUE	-0.0284021	0.00775769	-0.011856	-0.023742	-0.061609
senju	FBgn0031676	FALSE	FALSE	FALSE	-0.172974	-0.10999	0.1266	-0.0699695	0.0285115
Sema5c	FBgn0284221	FALSE	FALSE	FALSE	0.611435	0.408465	0.204944	0.15982	0.712198
Sema2a	FBgn0011260	FALSE	FALSE	FALSE	0.0578079	0.0586722	0.0370133	-0.0429871	-0.00234587
Sema1b	FBgn0016059	FALSE	FALSE	TRUE	0.362712	0.0930887	-0.00171172	-0.289443	-0.227571
Sema1a	FBgn0011259, FBtp0009128	FALSE	FALSE	TRUE	0.327048	-0.154786	0.247552	0.22623	0.0850147
Sem1	FBgn0266666	FALSE	FALSE	FALSE	-0.215824	0.0120659	0.192748	0.0369032	-0.567508
SelD	FBgn0261270	FALSE	FALSE	FALSE	0.0676527	0.127427	0.125463	-0.0174848	0.177159
sel	FBgn0263260	FALSE	FALSE	FALSE	0.120789	-0.0532193	0.0645459	0.050104	-0.162015
Seipin	FBgn0040336	FALSE	FALSE	FALSE	-0.0437634	-0.0312715	-0.166122	-0.0880877	-0.152803
Sec8	FBgn0266672	FALSE	FALSE	FALSE	-0.000844838	0.0477275	-0.0376661	0.00128034	-0.0726727
Sec71	FBgn0028538	FALSE	FALSE	FALSE	0.00167396	-0.120177	0.0346872	-0.0536235	0.0341714
Sec63	FBgn0035771	FALSE	FALSE	FALSE	0.11021	-0.0336578	0.172799	-0.233976	-0.0151376
Sec61beta	FBgn0010638	TRUE	TRUE	FALSE	0.0142786	0.00326725	-0.0408576	-0.069089	-0.0838354
Sec61alpha	FBgn0086357	FALSE	FALSE	FALSE	-0.0147202	0.0653968	-0.0519506	-0.142285	0.0363254
Sec6	FBgn0266671	FALSE	FALSE	FALSE	-0.129721	0.0344657	-0.037958	-0.0251497	-0.0984201
Sec5	FBgn0266670	FALSE	FALSE	FALSE	0.105901	-0.0704553	-0.0744206	-0.0236604	-0.00183621
Sec3	FBgn0266669	FALSE	FALSE	FALSE	0.00412208	0.0321879	-0.0946957	-0.0306776	0.0240494
Sec24CD	FBgn0262126	FALSE	FALSE	FALSE	0.0810854	-0.0525481	0.00462823	-0.0345515	-0.0505394
Sec24AB	FBgn0033460	TRUE	FALSE	FALSE	0.0850999	-0.0515578	-0.00850103	-0.018159	-0.0300977
Sec23	FBgn0262125	FALSE	FALSE	FALSE	-0.232385	0.0658597	0.0764932	-0.182858	-0.00746829
Sec22	FBgn0260855	FALSE	FALSE	FALSE	0.0536408	0.00825085	0.0362641	-0.029325	0.0226724
Sec16	FBgn0052654	TRUE	FALSE	FALSE	0.113563	-0.0173472	0.317267	-0.27711	-0.161463
Sec15	FBgn0266674	FALSE	FALSE	TRUE	0.0369062	-0.00909925	-0.109346	-0.0388488	-0.087197
Sec13	FBgn0024509	FALSE	FALSE	FALSE	-0.120889	-0.0112005	0.0045023	-0.0884776	-0.0390715
Sec10	FBgn0266673	FALSE	FALSE	FALSE	-0.11155	-0.0130051	-0.11915	-0.0234703	-0.0354349
sea	FBgn0037912	FALSE	FALSE	FALSE	-0.0425855	-0.0157154	0.0462901	0.0203841	-0.0538876
sdt	FBgn0261873, FBgn0002638	FALSE	FALSE	TRUE	0.427074	-0.29945	0.0315164	1.17894	1.24881
sds22	FBgn0028992	FALSE	FALSE	FALSE	0.0357255	-0.00815144	-0.0235654	-0.0146803	-0.0735658
Sdr	FBgn0038279	FALSE	FALSE	FALSE	-0.296801	0.298068	0.0180365	-0.10637	0.1373
sdk	FBgn0021764	TRUE	FALSE	FALSE	0.452848	0.120756	0.188289	0.199171	0.203807
SdhC	FBgn0037873	TRUE	FALSE	FALSE	-0.123167	-0.074816	0.0412617	-0.0103559	-0.238245
SdhB	FBgn0014028	FALSE	FALSE	FALSE	-0.0664933	-0.0804121	0.046497	0.110519	-0.2131
Sdhaf3	FBgn0038437	FALSE	FALSE	FALSE	0.0527527	0.0293873	-0.0861398	0.0319448	-0.0500169
SdhA	FBgn0261439	TRUE	TRUE	FALSE	-0.0793251	-0.0491112	0.0458474	-0.0364579	-0.0551568
Sdc	FBgn0010415	FALSE	FALSE	FALSE	0.238179	0.19817	0.31944	-0.444079	0.565453
scyl	FBgn0041094	FALSE	FALSE	FALSE	-0.366877	-0.377735	-0.124247	-0.318633	-0.21874
scw	FBgn0005590	FALSE	FALSE	FALSE	0.594494	0.604286	0.83964	0.748889	-0.160604
scu	FBgn0021765	FALSE	FALSE	FALSE	-0.0282933	0.0701325	0.0118516	-0.0465441	-0.0304496
Scsalpha	FBgn0004888	FALSE	FALSE	FALSE	0.11003	-0.040697	-0.0372719	0.169397	-0.0929971
scrib	FBgn0263289	TRUE	FALSE	FALSE	0.42765	0.213197	0.263611	0.225126	0.336884
scramb2	FBgn0035390	TRUE	FALSE	FALSE	-0.232861	-0.118473	-0.153138	0.0895564	-0.108259
scramb1	FBgn0052056	TRUE	FALSE	FALSE	-0.254557	0.333963	-0.17499	-0.177161	-0.0682464
scra	FBgn0261385	FALSE	FALSE	FALSE	0.239453	0.0463237	0.256265	0.0805975	0.13362
ScpX	FBgn0015808, FBgn0020907	TRUE	FALSE	FALSE	-0.408968	-0.190596	-0.153437	-0.0924377	-0.191681
Scox	FBgn0262467	TRUE	FALSE	FALSE	-0.0774803	0.0911511	-0.0379669	-0.140652	0.0521615
SCOT	FBgn0035298	FALSE	FALSE	FALSE	0.141582	-0.11227	0.0375414	0.129806	0.0154109
scny	FBgn0260936	FALSE	FALSE	FALSE	-0.210017	0.115287	0.110536	0.0971658	-0.167631
Scm	FBgn0003334	FALSE	FALSE	TRUE	0.266683	-0.21194	0.158368	-0.07226	0.361063
schlank	FBgn0040918	FALSE	TRUE	FALSE	-0.0147167	-0.0190929	0.000966711	-0.169789	0.10506
scf	FBgn0025682	FALSE	FALSE	FALSE	0.172485	-0.226501	0.294734	-0.0716381	0.161128
sced	FBgn0013732	FALSE	FALSE	FALSE	-0.0918228	0.221739	0.0406601	-0.631582	-1.00572
Sce	FBgn0003330	FALSE	FALSE	FALSE	0.403942	0.157299	0.323137	0.236995	0.408382
SCCRO4	FBgn0036967	FALSE	FALSE	FALSE	0.00447521	0.0238193	0.113786	0.13628	-0.200122
SCCRO	FBgn0036510	FALSE	FALSE	FALSE	0.325422	-0.252149	0.0102109	0.0264386	-0.263551
scat	FBgn0011232	FALSE	FALSE	FALSE	0.0180399	0.143581	-0.110621	0.00122913	0.126094
SCAR	FBgn0041781	FALSE	TRUE	TRUE	-0.0445785	-0.0588596	0.0876994	-0.0886746	0.0221445
SCAP	FBgn0033052, FBgn0036449	FALSE	FALSE	FALSE	0.146995	0.364719	-0.185981	-0.0982473	-0.0687128
Scamp	FBgn0040285	FALSE	FALSE	FALSE	-0.28739	0.182282	0.175497	0.317381	-0.52502
scaf6	FBgn0261872	FALSE	FALSE	FALSE	0.0589011	-0.0277484	0.101709	0.115367	0.0184642
sca	FBgn0003326	FALSE	FALSE	TRUE	0.219647	0.0661771	0.0393915	1.52004	0.745414
SC35	FBgn0265298	FALSE	FALSE	FALSE	0.182125	-0.219538	0.0227086	0.259304	-0.0554154
Sc2	FBgn0035471	FALSE	FALSE	FALSE	0.0529861	-0.0863025	-0.0229155	-0.028022	0.00824359
sbr	FBgn0003321, FBal0015165	FALSE	FALSE	FALSE	0.278469	0.133162	0.0715868	0.153318	0.0321035
Sbf	FBgn0025802	FALSE	FALSE	FALSE	0.0436239	-0.0590974	-0.0869558	-0.0771541	-0.000313541
sbb	FBgn0285917	FALSE	FALSE	FALSE	-0.111509	0.164234	0.208811	-0.014594	-0.2402
sax	FBgn0003317	FALSE	FALSE	FALSE	0.216109	0.224593	0.232886	-0.0655218	0.0584606
sav	FBgn0053193	FALSE	TRUE	FALSE	-0.263558	0.0780025	0.16711	-0.136178	-0.0793795
sau	FBgn0267378	FALSE	FALSE	FALSE	-0.218565	0.0659912	0.0300186	0.0445997	-0.00650446
Sas10	FBgn0029755	FALSE	FALSE	FALSE	0.324727	0.221793	0.174778	0.522569	-0.00444248
Sas-6	FBgn0039731	TRUE	FALSE	FALSE	-0.0851204	0.0374978	-0.0645769	-0.137522	-0.0270927
Sas-4	FBgn0011020	FALSE	TRUE	FALSE	-0.303447	-0.0584179	-0.149732	-0.216205	-0.0676641
Sara	FBgn0026369	TRUE	FALSE	FALSE	0.00230104	-0.0303154	-0.0593457	0.0171407	-0.138114
Sar1	FBgn0038947	FALSE	TRUE	FALSE	0.145388	-0.0024167	-0.0478513	-0.0267028	0.0402376
Sap47	FBgn0013334	FALSE	FALSE	FALSE	-0.0253514	-0.0181881	0.0777583	0.00530421	-0.122131
Sap130	FBgn0262714	FALSE	FALSE	FALSE	0.342474	-0.0279444	0.315777	0.300787	-0.0581705
Sap-r	FBgn0000416	FALSE	FALSE	FALSE	-0.184455	-0.10627	-0.0979708	0.0589134	-0.0997135
san	FBgn0024188	FALSE	FALSE	FALSE	0.100167	-0.130757	-0.0680438	0.101914	-0.140878
SamDC	FBgn0019932	FALSE	FALSE	FALSE	-0.00999512	0.088104	-0.0318	-0.0751783	-0.00812289
Sam-S	FBgn0005278	TRUE	FALSE	TRUE	0.250428	0.0320362	0.275561	0.111045	0.340541
SAK	FBgn0026371	FALSE	FALSE	FALSE	0.521237	0.215729	-0.263034	0.166358	0.435602
Saf6	FBgn0031281	FALSE	FALSE	FALSE	-0.10417	0.104789	0.0193427	0.106098	0.0362354
Saf-B	FBgn0039229	FALSE	FALSE	FALSE	0.275201	0.0658062	0.189471	0.141027	0.153597
Sac1	FBgn0283500	TRUE	FALSE	FALSE	0.11521	-0.0226328	-0.0758748	0.104161	-0.0505145
SA	FBgn0020616, FBgn0030310	FALSE	TRUE	FALSE	-0.0950607	-0.0213941	-0.029637	-0.114384	-0.101498
S6KL	FBgn0283473	FALSE	FALSE	FALSE	-0.0322265	0.117597	-0.0547478	-0.0242018	0.053894
S6kII	FBgn0262866	FALSE	FALSE	FALSE	0.191291	0.123642	0.051543	-0.135428	0.159034
S6k	FBgn0283472	TRUE	FALSE	FALSE	0.0950409	-0.0460013	-0.0531687	-0.0970401	0.0433769
S2P	FBgn0033656	FALSE	FALSE	FALSE	-0.17573	0.223436	-0.234435	0.147395	-0.11225
S	FBgn0003310, FBal0000321, FBal0003878, FBal0005136, FBal0005577, FBal0015108, FBal0015932, FBal0028924, FBal0029760, FBal0029927, FBal0038092, FBal0048948, FBal0063089, FBal0138423, FBgn0023034, FBtp0022460, FBtp0159068	FALSE	FALSE	FALSE	-0.315817	-0.0112774	-0.263681	0.0192877	0.157739
ry	FBgn0003308, FBal0082287	FALSE	FALSE	FALSE	0.969098	-0.420906	0.322973	1.26199	1.24352
rush	FBgn0025381	FALSE	FALSE	TRUE	-0.0598306	-0.0027843	0.00310522	0.0449645	-0.0343078
rump	FBgn0267790	FALSE	FALSE	FALSE	0.198526	-0.117244	0.0765227	0.228783	0.111101
rumi	FBgn0086253	FALSE	FALSE	FALSE	0.154689	0.0130752	-0.0129871	-0.12756	0.0245853
rudhira	FBgn0266019	FALSE	FALSE	FALSE	-0.0375968	-0.0288549	0.0768516	-0.116245	0.127713
Rtnl1	FBgn0053113	FALSE	FALSE	FALSE	-0.0553019	0.0154506	0.0497337	0.0766567	-0.0456608
RtGEF	FBgn0015803	FALSE	FALSE	FALSE	0.31117	0.127785	0.0451447	0.280048	0.163318
Rtf1	FBgn0034722	FALSE	FALSE	FALSE	0.44394	0.118011	0.101464	0.0985962	-0.135724
rtet	FBgn0028468	FALSE	FALSE	FALSE	0.197288	-0.122264	-0.0612458	0.0455537	-0.239097
RtcB	FBgn0032781	FALSE	FALSE	FALSE	-0.0511176	-0.0877978	0.103221	-0.0526352	-0.161109
Rtca	FBgn0025630	FALSE	FALSE	FALSE	-0.0155206	-0.138043	-0.106555	0.21739	-0.333539
Rtc1	FBgn0020909	FALSE	FALSE	FALSE	0.571295	0.138531	0.367064	0.382585	0.586126
rt	FBgn0003292	FALSE	FALSE	FALSE	0.246528	-0.0219047	0.223825	-0.234566	0.363244
rswl	FBgn0034351	FALSE	FALSE	FALSE	0.0775866	-0.039089	-0.0283595	-0.00658654	0.0366761
rst	FBgn0003285	FALSE	FALSE	FALSE	0.207423	-0.216836	0.189494	0.736229	0.607614
Rsf1	FBgn0011305	FALSE	FALSE	FALSE	0.26301	-0.165103	0.19329	0.203708	0.282193
Rs1	FBgn0021995	FALSE	FALSE	FALSE	0.676902	-0.181722	0.280466	0.577222	0.647229
Rrp6	FBgn0038269	TRUE	FALSE	FALSE	0.451105	0.134251	0.195631	0.275876	0.278222
Rrp47	FBgn0030711	FALSE	FALSE	FALSE	0.477047	0.45929	0.279542	0.243553	0.245998
Rrp46	FBgn0037815	FALSE	FALSE	FALSE	0.308402	-0.0262711	0.0459647	-0.197701	0.19597
Rrp45	FBgn0030789	FALSE	FALSE	FALSE	-0.109288	0.0642361	-0.0927647	0.020668	0.00515491
Rrp42	FBgn0034065	FALSE	FALSE	FALSE	0.0618131	0.0459585	-0.0273158	0.0233281	-0.0569112
Rrp40	FBgn0260648	FALSE	FALSE	FALSE	0.032791	-0.0448724	-0.0514009	0.00813197	0.0193698
Rrp4	FBgn0034879	FALSE	FALSE	FALSE	0.0386535	-0.032633	-0.000936612	-0.030696	0.024201
Rrp1	FBgn0004584	TRUE	FALSE	FALSE	-0.117078	0.0135798	0.0173117	-0.00724987	-0.0508061
Rpt6	FBgn0020369, FBgn0039788	FALSE	FALSE	FALSE	-0.0547809	0.0496692	-0.0419281	0.00410949	-0.0615837
Rpt5	FBgn0028684	FALSE	TRUE	FALSE	0.00193394	-0.00614905	-0.0868555	0.054534	-0.093355
Rpt4	FBgn0028685	FALSE	FALSE	FALSE	0.00119253	0.0247855	-0.0631946	-0.0179298	-0.0527004
Rpt3	FBgn0028686	FALSE	TRUE	FALSE	0.00635992	0.0466531	-0.0702408	0.0488406	-0.150564
Rpt2	FBgn0015282	FALSE	FALSE	FALSE	-0.1165	0.0194764	-0.022395	0.0376607	-0.164126
Rpt1	FBgn0028687	FALSE	FALSE	FALSE	-0.0925101	-0.0323275	0.00990848	-0.032573	-0.0844694
RpS9	FBgn0010408	FALSE	FALSE	FALSE	-0.10939	0.0198386	-0.0697435	-0.0182369	-0.00663772
RpS8	FBgn0039713	FALSE	FALSE	FALSE	-0.141022	0.0570998	-0.0405084	-0.0219699	-0.120399
RpS7	FBgn0039757, FBgn0032236	FALSE	FALSE	FALSE	-0.0680271	-0.00489688	-0.0731879	-0.000261698	-0.0996661
RpS6	FBgn0261592	FALSE	FALSE	FALSE	-0.0701704	0.00598578	-0.0325677	-0.055155	0.0113671
RpS5b	FBgn0038277	FALSE	FALSE	FALSE	0.209443	0.165687	-0.052929	-0.0920113	0.0744677
RpS5a	FBgn0002590	FALSE	FALSE	FALSE	0.0110649	0.0420267	0.0183119	-0.148061	0.0587017
RpS4	FBgn0011284	FALSE	FALSE	FALSE	0.0992143	0.0107362	-0.0232803	-0.147998	0.131421
RpS3A	FBgn0017545	FALSE	FALSE	FALSE	-0.016062	0.043551	-0.0626602	-0.0560738	0.0491934
RpS30	FBgn0038834	FALSE	FALSE	FALSE	-0.017981	0.0379706	-0.0300892	-0.0164334	0.0377858
RpS3	FBgn0002622	FALSE	TRUE	FALSE	-0.0364722	0.000265902	-0.0430588	0.00636465	-0.037292
RpS29	FBgn0261599	FALSE	FALSE	FALSE	-0.0719585	0.0925186	-0.121118	-0.0825051	0.0308327
RpS28b	FBgn0030136	FALSE	FALSE	FALSE	-0.113915	0.0994855	-0.0586813	-0.0789233	0.0688415
RpS27A	FBgn0003942	FALSE	FALSE	FALSE	0.0881174	0.00405734	-0.036454	-0.125313	0.0902084
RpS27	FBgn0039300, FBgn0003942	FALSE	FALSE	FALSE	0	-0.00481433	-0.0464051	-0.00752434	0.0314147
RpS26	FBgn0261597	FALSE	FALSE	FALSE	-0.036095	-0.00451885	-0.103595	-0.00311068	-0.0456845
RpS25	FBgn0086472	FALSE	FALSE	FALSE	-0.0914598	0.0204543	-0.0335103	-0.104216	-0.043241
RpS24	FBgn0261596	FALSE	FALSE	FALSE	0.0412626	0.0602558	-0.116643	-0.0135606	0.0269519
RpS23	FBgn0033912	FALSE	FALSE	FALSE	0.0462686	0.0752737	-0.0871222	0.00965095	-0.0673869
RpS21	FBgn0015521	FALSE	FALSE	FALSE	-0.0200235	0.0404004	-0.0016196	-0.155108	0.0383928
RpS20	FBgn0019936	FALSE	FALSE	FALSE	0.0239608	0.0910148	-0.0184814	-0.18337	0.143513
RpS2	FBgn0004867	FALSE	FALSE	FALSE	0.0329368	-0.0242088	-0.111617	0.0646814	-0.0116194
RpS19a	FBgn0010412	FALSE	FALSE	FALSE	-0.208998	0.0667251	0.00593202	-0.0114133	-0.194767
RpS18	FBgn0010411, FBgn0286220	FALSE	FALSE	FALSE	-0.0429698	0.0152658	-0.00415113	-0.0531689	-0.00638196
RpS17	FBgn0005533	FALSE	FALSE	FALSE	0.114167	-0.00772278	-0.141765	0.0252428	-0.0211306
RpS16	FBgn0034743	FALSE	FALSE	FALSE	-0.00820474	-0.0156461	-0.0577117	-0.0608512	0.0191697
RpS15Ab	FBgn0033555	FALSE	FALSE	FALSE	0.210097	-0.07115	-0.0629477	-0.126535	-0.132253
RpS15Aa	FBgn0010198	FALSE	FALSE	FALSE	-0.0171668	0.103031	-0.00569476	-0.312879	0.148862
RpS15	FBgn0034138	FALSE	FALSE	FALSE	0.244138	-0.216701	-0.0266363	-0.014447	-0.060467
RpS14b	FBgn0004404	FALSE	FALSE	FALSE	-0.0299213	0.0305853	-0.049426	-0.0557491	0.0200052
RpS13	FBgn0010265	FALSE	FALSE	FALSE	0.00490618	-0.00711369	-0.067145	0.0328763	-0.0412952
RpS12	FBgn0286213	FALSE	FALSE	FALSE	0.0568989	-0.0793175	-0.0292311	-0.0242006	-0.0218636
RpS11	FBgn0033699	FALSE	FALSE	FALSE	-0.0891985	0.00372464	-0.0684088	0.0132153	-0.0717226
RpS10b	FBgn0285947	FALSE	FALSE	FALSE	-0.032861	-0.0498931	0.105464	-0.0979928	-0.0513785
Rpp30	FBgn0283652	FALSE	FALSE	FALSE	0.0907269	-0.0790691	0.104148	-0.210241	-0.00935332
Rpp20	FBgn0066304	FALSE	FALSE	FALSE	0.0829394	-0.0810005	-0.148563	-0.0493117	-0.110143
Rpn9	FBgn0028691	FALSE	TRUE	FALSE	0.00276592	0.0366398	-0.106791	0.0458114	-0.127141
Rpn8	FBgn0002787	FALSE	FALSE	FALSE	-0.0164026	0.029031	-0.0823403	0.0369799	-0.100795
Rpn7	FBgn0028688	FALSE	TRUE	FALSE	0.00822263	0.0526261	-0.0741367	-0.113717	-0.021892
Rpn6	FBgn0028689	FALSE	FALSE	FALSE	-0.00502588	0.0413146	0.0075351	-0.0437065	-0.033523
Rpn5	FBgn0028690	FALSE	FALSE	FALSE	0.125013	0.00893716	-0.0861797	-0.0512152	-0.0738261
Rpn3	FBgn0261396	FALSE	FALSE	FALSE	-0.0887986	0.0308183	0.0236924	-0.150265	-0.0105922
Rpn2	FBgn0028692	FALSE	TRUE	FALSE	0.000854206	-0.0981739	0.043356	-0.075542	-0.0233414
Rpn13	FBgn0033886	FALSE	TRUE	FALSE	0.0537909	-0.0905235	0.00824399	-0.0374747	-0.0195364
Rpn12	FBgn0028693	FALSE	FALSE	FALSE	-0.133933	0.117691	-0.0819543	0.0452507	-0.185426
Rpn11	FBgn0028694	FALSE	TRUE	FALSE	-0.0203004	-0.0923999	-0.0321231	0.0535222	-0.149118
Rpn10	FBgn0015283	FALSE	TRUE	FALSE	0.0107462	-0.0496433	-0.0414948	-0.0221181	-0.0295201
Rpn1	FBgn0028695	FALSE	TRUE	FALSE	0.034332	-0.0721087	0.00184228	-0.0605942	-0.0526666
RpLP2	FBgn0003274	FALSE	FALSE	FALSE	-0.0186237	0.106991	-0.0950382	0.0170911	-0.0777183
RpLP1	FBgn0002593	FALSE	FALSE	FALSE	0.0257454	0.155552	-0.0283421	-0.0546733	-0.00140377
RpLP0-like	FBgn0033485	FALSE	FALSE	FALSE	0.0961284	0.0953227	0.0678312	-0.193436	0.10578
RpLP0	FBgn0000100	FALSE	FALSE	FALSE	-0.00512482	0.0114146	-0.0156778	-0.0488728	0.0252489
RpL9	FBgn0015756	FALSE	FALSE	FALSE	0.062992	0.0485217	-0.0852678	-0.0647105	0.00879013
RpL8	FBgn0261602	FALSE	FALSE	FALSE	-0.104202	-0.0421189	-0.0689418	0.122744	-0.2199
RpL7A	FBgn0014026	FALSE	TRUE	FALSE	0.034023	0.00778999	-0.0628609	-0.0509628	-0.0478782
RpL7-like	FBgn0032404	FALSE	FALSE	FALSE	0.679424	-0.270232	0.448952	0.70844	0.565344
RpL7	FBgn0005593	FALSE	FALSE	FALSE	0.0569144	-0.0243962	-0.0936474	-0.0213971	0.0128216
RpL6	FBgn0039857	FALSE	FALSE	FALSE	-0.0998632	-0.0552241	-0.0481187	0.0319608	-0.0635124
RpL5	FBgn0064225	FALSE	FALSE	FALSE	-0.0795012	0.00302849	-0.0990318	0.0903231	-0.14379
RpL40	FBgn0003941	FALSE	FALSE	FALSE	-0.209372	-0.0880352	-0.0324611	0.169529	-0.263431
RpL4	FBgn0003279	FALSE	FALSE	FALSE	0.0376008	0.0101508	-0.0733583	-0.0343392	0.0338644
RpL38	FBgn0040007	FALSE	FALSE	FALSE	0.0025211	0.00638168	-0.0403342	-0.0392805	0.0224309
RpL37a	FBgn0030616, FBgn0261608	FALSE	FALSE	FALSE	0.212912	-0.221181	0.384521	-0.498382	0.304263
RpL37A	FBgn0030616, FBgn0261608	FALSE	FALSE	FALSE	0.0965541	-0.0687525	-0.0414546	-0.0163369	0.0374577
RpL36A	FBgn0031980	FALSE	FALSE	FALSE	-0.481011	0.125294	-0.0672847	0.0827758	-0.522649
RpL36	FBgn0002579, FBgn0042112	FALSE	FALSE	FALSE	0.0421362	0.0404839	-0.12752	-0.0139975	0.0344508
RpL35A	FBgn0037328	FALSE	FALSE	FALSE	0.0539077	-0.0758967	-0.025105	-0.0377193	0.0271345
RpL35	FBgn0029785	FALSE	FALSE	FALSE	0.122069	-0.127237	-0.0716535	0.0361398	-0.0520659
RpL34b	FBgn0037686	FALSE	FALSE	FALSE	0.279729	-0.518384	0.0572718	0.0516442	-0.144818
RpL34a	FBgn0039406	FALSE	FALSE	FALSE	0.936605	-1.0742	-0.636551	1.61312	-1.22348
RpL32	FBgn0002626	FALSE	FALSE	FALSE	0.126248	-0.12368	-0.0691395	0.0928024	-0.0337193
RpL31	FBgn0285949	FALSE	FALSE	FALSE	-0.0386813	-0.124477	-0.0045942	-0.004316	-0.0840727
RpL30	FBgn0086710	FALSE	FALSE	FALSE	-0.00747219	-0.0160546	-0.0518529	0.0630637	-0.146909
RpL3	FBgn0020910	FALSE	FALSE	FALSE	0.0135134	-0.00106615	-0.0479415	-0.00402157	-0.0067506
RpL29	FBgn0016726	FALSE	FALSE	FALSE	0.0822355	-0.0981504	-0.0277913	-0.0797478	-0.212896
RpL28	FBgn0035422	FALSE	FALSE	FALSE	0.0508059	-0.0227046	-0.0419776	-0.0665337	0.0174414
RpL27A	FBgn0285948	FALSE	FALSE	FALSE	0.0937125	-0.0655045	-0.0777462	0.000834046	-0.0308447
RpL27	FBgn0039359	FALSE	FALSE	FALSE	0.16756	-0.0592427	-0.121431	0.0547837	0.0576679
RpL26	FBgn0036825	FALSE	FALSE	FALSE	-0.0148823	0.0267463	-0.100976	-0.0350107	-0.00286892
RpL24-like	FBgn0037899	FALSE	FALSE	FALSE	0.925333	-0.0724232	0.37993	0.564476	0.743384
RpL24	FBgn0032518, FBgn0031651	FALSE	FALSE	FALSE	0.01271	-0.023634	-0.0660015	0.0114911	-0.0094229
RpL23A	FBgn0026372	FALSE	FALSE	FALSE	0.0187916	-0.0825847	-0.0813014	0.00179034	-0.0691492
RpL23	FBgn0010078, FBgn0261678	FALSE	FALSE	FALSE	-0.092897	0.11045	-0.119034	0.0185778	-0.0233313
RpL22	FBgn0015288	FALSE	FALSE	FALSE	0.0246495	-0.0694092	0.0241123	-0.068515	-0.0503376
RpL21	FBgn0032987	FALSE	FALSE	FALSE	0.0835527	-0.0542926	-0.0458452	-0.0744428	0.0658487
RpL19	FBgn0285950, FBgn0037608	FALSE	FALSE	FALSE	-0.0175717	-0.0722021	-0.0516977	0.0777519	-0.0240457
RpL18A	FBgn0010409	FALSE	FALSE	FALSE	-0.0579557	-0.00677333	-0.0241743	0.00198954	-0.0358439
RpL18	FBgn0035753	FALSE	FALSE	FALSE	0.0746243	0.0296578	-0.0785587	-0.0765145	0.0232707
RpL17	FBgn0029897	FALSE	FALSE	FALSE	0.167968	-0.126653	0.0717413	-0.130304	0.0450996
RpL15	FBgn0028697	FALSE	FALSE	FALSE	0.137387	0.116624	-0.0576185	-0.188397	0.0329712
RpL14	FBgn0017579	FALSE	FALSE	FALSE	0.0405784	-0.0113042	-0.0325296	-0.068293	0.0443399
RpL13A	FBgn0037351	FALSE	FALSE	FALSE	-0.103286	-0.0013055	-0.0794807	-0.0326961	0.107251
RpL13	FBgn0011272, FBgn0037351	FALSE	FALSE	FALSE	-0.0619533	0.0267235	-0.0655053	0.0079544	-0.0317009
RpL12	FBgn0034968	FALSE	FALSE	FALSE	-0.197935	-0.00172097	-0.0796898	0.0121934	0.0479459
RpL11	FBgn0013325, FBgn0010408	FALSE	FALSE	FALSE	0.0239306	0.0309469	-0.00652387	-0.135593	0.0316593
RpL10Ab	FBgn0036213	FALSE	FALSE	FALSE	-0.0327177	0.000210393	-0.0642222	0.0068556	0.0027636
RpL10	FBgn0024733, FBgn0031231, FBgn0036213	FALSE	FALSE	FALSE	0.0460308	-0.0171777	-0.0907388	0.0178373	-0.0506176
rpk	FBgn0022981	FALSE	FALSE	TRUE	-0.281093	-0.0489189	-0.0813609	0.12378	-0.0755014
RpIII128	FBgn0004463	FALSE	FALSE	FALSE	-0.07706	0.000467508	-0.0309122	-0.0611069	-0.0427625
RpII33	FBgn0026373	FALSE	FALSE	FALSE	0.106403	-0.0875332	0.058	-0.0358347	0.0896561
RpII215	FBgn0003277, FBgn0004855	FALSE	FALSE	FALSE	0.17952	0.0315958	0.0543062	0.142247	0.000887591
RpII18	FBgn0003275	FALSE	FALSE	FALSE	0.166463	-0.166132	-0.0982596	0.183404	-0.0404994
RpII15	FBgn0004855	FALSE	FALSE	FALSE	0.0815119	-0.162701	0.213541	0.146633	-0.101861
RpII140	FBgn0262955	FALSE	FALSE	FALSE	0.0302471	-0.0611419	-0.00393852	0.149962	0.198565
RpI135	FBgn0003278	FALSE	FALSE	FALSE	0.0179927	-0.0076126	-0.0617276	0.0194381	-0.0442126
RpI12	FBgn0038903	TRUE	FALSE	TRUE	0.0674445	0.0471938	0.0516481	-0.0988419	-0.194849
RpI1	FBgn0019938	FALSE	FALSE	FALSE	0.099991	-0.0491803	-0.00933152	-0.0366593	-0.00425078
Rpi	FBgn0050410	FALSE	FALSE	FALSE	0.0689517	-0.00156576	-0.0931906	0.0568795	-0.0978097
Rpb8	FBgn0037121	FALSE	FALSE	FALSE	-0.0886744	-0.0299507	0.0578747	0.0833483	-0.128729
Rpb7	FBgn0051155	FALSE	FALSE	FALSE	0.130999	-0.0103438	0.029795	0.0743183	0.0839504
Rpb5	FBgn0033571	FALSE	FALSE	FALSE	-0.112894	-0.114174	0.0946775	0.168682	0.113117
Rpb4	FBgn0263757	FALSE	FALSE	FALSE	0.00224821	-0.0223561	0.0182317	0.0565149	0.0606293
Rpb12	FBgn0262954	FALSE	FALSE	FALSE	0.249539	-0.11377	-0.19865	0.0626392	0.424838
Rpb11	FBgn0032634	FALSE	FALSE	FALSE	-0.0738142	-0.0394932	-0.0376345	0.241447	0.0671256
Rpb10	FBgn0039218	FALSE	FALSE	FALSE	0.0734063	-0.0275138	-0.00438605	0.192959	-0.123137
RPA3	FBgn0288833	TRUE	FALSE	FALSE	0.0189945	0.0375803	-0.0982308	-0.143828	-0.0975075
RPA2	FBgn0288834, FBgn0002593	FALSE	FALSE	FALSE	-0.0859317	0.0137533	-0.0759805	-0.137039	-0.0930021
RpA-70	FBgn0010173	FALSE	TRUE	FALSE	-0.0451688	0.0156093	-0.099525	-0.167566	-0.132871
Rox8	FBgn0005649	FALSE	FALSE	FALSE	0.270178	0.144318	0.073212	0.156696	0.181678
row	FBgn0033998	FALSE	FALSE	TRUE	0.369356	0.02705	0.156418	0.251595	0.224932
rost	FBgn0011705, FBgn0024189	TRUE	FALSE	FALSE	-0.261314	-0.153944	0.0297113	-0.361829	-0.014522
Rop	FBgn0004574	FALSE	FALSE	FALSE	-0.0490329	-0.0447248	-0.0315763	0.0649471	0.0413714
Rok	FBgn0026181, FBgn0260798	TRUE	FALSE	FALSE	-0.0367946	0.0210438	0.0567248	-0.138216	0.00768556
roh	FBgn0250838	FALSE	FALSE	FALSE	-0.23398	0.168254	-0.00299183	0.0753776	-0.140858
rogdi	FBgn0036697, FBal0146842	FALSE	FALSE	FALSE	0.255521	0.0210479	0.155862	0.00272167	-0.0183128
Roe1	FBgn0014877	TRUE	FALSE	TRUE	0.0721273	-0.0251626	0.077812	-0.126671	0.135241
rod	FBgn0003268	FALSE	FALSE	FALSE	-0.0186101	-0.00409358	-0.0571802	-0.104183	-0.0168636
Roc2	FBgn0044020, FBgn0040291	FALSE	FALSE	FALSE	-0.0881145	0.00442545	0.077421	0.0574691	-0.369485
Roc1a	FBgn0025638	FALSE	FALSE	TRUE	-0.446064	0.27518	0.0457024	-0.0565417	0.0731843
robo2	FBgn0002543	FALSE	FALSE	TRUE	0.215445	0.0239909	-0.0483876	0.807674	1.11891
robl	FBgn0024196	FALSE	FALSE	FALSE	0.12611	-0.0690342	-0.0776608	0.157	-0.114627
RnrS	FBgn0011704	FALSE	FALSE	TRUE	-0.0604505	0.0568642	-0.0685767	-0.0464081	0.0347165
RnrL	FBgn0011703	FALSE	FALSE	FALSE	0.0240664	-0.00824579	0.0152387	-0.141023	-0.00843957
RnpS1	FBgn0037707	FALSE	FALSE	FALSE	0.205775	0.082376	0.132687	0.345164	0.280726
Rnp4F	FBgn0014024	FALSE	FALSE	FALSE	-0.0297041	-0.042784	0.0211812	-0.0191375	-0.112219
rno	FBgn0035106, FBgn0004400, FBgn0016977	FALSE	FALSE	FALSE	0.0851135	0.0700907	0.0338084	0.128798	0.126258
rnh1	FBgn0023171	FALSE	FALSE	FALSE	0.0718741	0.107429	-0.0596934	-0.111198	-0.221022
rngo	FBgn0030753	FALSE	FALSE	FALSE	-0.140646	0.118933	-0.00853892	-0.0196833	-0.109874
RNaseX25	FBgn0010406	TRUE	FALSE	FALSE	0.232652	0.0731252	0.241215	0.104193	0.239712
RN-tre	FBgn0020620	FALSE	FALSE	TRUE	0.368941	0.155541	0.112462	0.0579014	0.120696
Rme-8	FBgn0015477	FALSE	FALSE	FALSE	0.0559152	0.0805727	-0.00245797	0.0559486	-0.0318015
Rm62	FBgn0003261	FALSE	FALSE	FALSE	-0.054764	-0.110557	0.132466	0.0404539	-0.156376
RluA-2	FBgn0032256	FALSE	FALSE	FALSE	0.215953	0.141634	0.0940796	0.182933	0.164471
Rlip	FBgn0026056	FALSE	FALSE	FALSE	-0.0895236	-0.0323968	0.0143932	-0.0494331	-0.114918
Rlb1	FBgn0014022	FALSE	FALSE	FALSE	0.449218	0.19506	0.29478	0.349103	0.309768
rl	FBgn0003256	FALSE	FALSE	TRUE	0.278971	0.117014	0.0524426	0.134961	-0.0114596
Ripalpha	FBgn0032189	FALSE	FALSE	FALSE	-0.0364729	0.119376	-0.0990177	-0.265292	-0.246147
Rip11	FBgn0027335	FALSE	FALSE	FALSE	-0.161818	-0.167705	-0.229041	-0.193381	-0.436907
RIOK2	FBgn0039306	FALSE	FALSE	FALSE	-0.146697	-0.0322277	-0.065978	-0.16447	0.331054
RIOK1	FBgn0036187	FALSE	FALSE	FALSE	0.112815	0.10934	0.282729	0.258302	0.0118011
Rint1	FBgn0035762	FALSE	FALSE	FALSE	0.0692317	-0.098323	-0.0594295	0.0286142	0.0758382
rin	FBgn0015778	FALSE	TRUE	FALSE	-0.146096	0.0190166	0.0177812	-0.146621	-0.100044
Rim2	FBgn0031359	TRUE	FALSE	TRUE	0.0269469	-0.161407	0.111429	-0.0865649	-0.131412
rig	FBgn0250850, FBgn0066329	FALSE	FALSE	FALSE	-0.00231563	0.0385372	-0.0543862	-0.112207	-0.032248
Rif1	FBgn0050085	FALSE	FALSE	FALSE	0.346523	0.322717	0.200208	0.225482	0.0284844
rictor	FBgn0031006	FALSE	TRUE	FALSE	-0.13985	0.0458124	0.066587	-0.246233	-0.325292
Rich	FBgn0028500	FALSE	FALSE	FALSE	-0.117139	0.0595984	-0.0682693	0.0506145	0.00901486
ric8a	FBgn0028292	TRUE	FALSE	FALSE	0.0183924	0.0608523	-0.0100124	0.00697595	-0.0367802
rib	FBgn0003254	FALSE	FALSE	TRUE	1.51975	-1.46216	0.570879	1.6069	0.796619
RhoGEF4	FBgn0035761	FALSE	FALSE	FALSE	-0.370559	-0.0839884	0.0259114	0.632672	0.967791
RhoGEF3	FBgn0264707	FALSE	FALSE	FALSE	-0.0460947	0.107385	-0.222816	0.132044	-0.121107
RhoGEF2	FBgn0023172	FALSE	FALSE	FALSE	-0.0595323	0.0654368	0.0107928	-0.0920563	-0.0885014
RhoGDI	FBgn0036921	TRUE	FALSE	FALSE	-0.0222261	4.87e-05	0.0213611	0.0829597	-0.0869514
RhoGAPp190	FBgn0026375	FALSE	FALSE	FALSE	0.23252	0.141839	0.136296	0.134078	0.0688814
RhoGAP93B	FBgn0038853	FALSE	FALSE	FALSE	0.413369	0.153229	0.194003	0.180596	0.301782
RhoGAP92B	FBgn0038747	TRUE	FALSE	FALSE	-0.166606	0.0627829	-0.0125479	-0.0568381	-0.0819569
RhoGAP71E	FBgn0036518	FALSE	FALSE	FALSE	0.270109	0.0334641	0.152336	0.373545	0.165235
RhoGAP68F	FBgn0036257	FALSE	FALSE	FALSE	0.00981066	-0.0214633	-0.0987847	0.0169042	-0.294992
RhoGAP5A	FBgn0029778	FALSE	FALSE	FALSE	0.158367	0.0903716	-0.0322854	0.031487	0.0247433
RhoGAP54D	FBgn0034249	FALSE	FALSE	FALSE	0.839035	0.426767	0.32764	-0.244553	0.258576
RhoGAP1A	FBgn0025836	FALSE	FALSE	FALSE	0.241455	0.182964	0.142434	-0.0213008	0.0157971
RhoGAP18B	FBgn0261461	FALSE	FALSE	FALSE	-0.00541451	0.200253	-0.19592	-0.372844	-0.967454
RhoGAP15B	FBgn0030808	FALSE	FALSE	FALSE	0.0681107	-0.146033	-0.112823	0.188947	0.307748
RhoBTB	FBgn0036980	FALSE	FALSE	FALSE	0.329705	0.310304	0.00791187	-0.24554	-0.621765
Rho1	FBgn0014020, FBgn0004635	FALSE	FALSE	FALSE	0.0193344	-0.114374	0.0130606	0.126949	0.0128176
rho-7	FBgn0033672	FALSE	FALSE	FALSE	-0.0802884	0.0381291	-0.0874908	-0.0136296	-0.127782
rho-4	FBgn0030318	TRUE	FALSE	FALSE	0.549476	0.199209	0.143197	0.248306	0.492758
Rheb	FBgn0041191	FALSE	FALSE	FALSE	-0.226479	0.0459276	-0.0308	-0.0291413	-0.196059
rhea	FBgn0260442	FALSE	FALSE	FALSE	1.20353	-0.31719	0.698619	0.206694	0.69338
Rgl	FBgn0026376	FALSE	FALSE	TRUE	-0.101593	0	0.376999	-0.115837	-0.275265
Rga	FBgn0017550	FALSE	FALSE	FALSE	-0.0915988	-0.0304336	0.00276326	-0.113146	-0.0902498
rg	FBgn0266098	TRUE	FALSE	FALSE	0.0344952	0.0749944	0.0788822	0.0154065	0.168221
RFeSP	FBgn0021906	FALSE	FALSE	FALSE	-0.184491	0.0366581	0.092387	-0.103412	-0.224463
RfC4	FBgn0260985	FALSE	FALSE	FALSE	0.0576024	-0.0347276	-0.0660916	-0.140211	0.0524705
RfC38	FBgn0028700	FALSE	FALSE	FALSE	0.0178996	-0.0269965	-0.0316656	0.0235027	-0.126305
RfC3	FBgn0032244	FALSE	FALSE	FALSE	-0.094164	0.0367271	-0.0846784	0.000989465	-0.106681
rev7	FBgn0037345	TRUE	FALSE	FALSE	0.129314	-0.0993237	0.00740116	-0.0137754	-0.188544
Rev1	FBgn0035150	FALSE	FALSE	FALSE	-0.302567	-0.103461	-0.068105	-0.177536	-0.222562
retn	FBgn0004795	FALSE	FALSE	TRUE	0.519961	0.678377	0.401179	0.517006	0.0947037
retm	FBgn0031814	TRUE	FALSE	FALSE	0.101315	-0.171421	-0.106757	-0.0271717	0.409668
rept	FBgn0040075	FALSE	FALSE	FALSE	-0.0791929	0.0671038	0.0100789	0.0804113	-0.127034
Reps	FBgn0032341	FALSE	FALSE	FALSE	-0.113657	0.0449674	-0.0607217	-0.0732614	-0.0358165
Reph	FBgn0021800	FALSE	FALSE	FALSE	0.0405682	-0.0405682	-0.0362877	-0.0883989	-0.228434
Rep	FBgn0026378	FALSE	FALSE	FALSE	0.0450775	-0.0345107	0.115644	-0.0982858	0.073629
Rel	FBgn0014018	FALSE	FALSE	FALSE	-0.0554655	0.075541	-0.0780957	-0.00137746	-0.281979
regucalcin	FBgn0030362	TRUE	FALSE	FALSE	-0.100614	0.0106672	0.0168955	-0.0722081	-0.00719347
Reg-5	FBgn0015801	FALSE	FALSE	FALSE	-0.207674	-0.00766985	-0.0855416	-0.242938	-0.120798
REG	FBgn0029133	FALSE	FALSE	FALSE	0.117174	-0.121281	0.0821367	-0.0673088	-0.0491981
Ref1	FBgn0010774	FALSE	FALSE	FALSE	0.490544	0.0578378	0.220102	0.389417	0.488861
ref(2)P	FBgn0003231	FALSE	FALSE	FALSE	-0.0939213	0.330272	0.236388	-0.2475	-0.827926
Reep1	FBgn0261564	TRUE	FALSE	FALSE	0.123808	-0.121875	0.147408	-0.209237	0.010939
RecQ5	FBgn0027375	FALSE	FALSE	TRUE	0.00362528	-0.171314	0.00055588	-0.104274	0.0674989
RecQ4	FBgn0040290	FALSE	FALSE	FALSE	-0.136337	0.0158143	-0.0701837	-0.299149	-0.150608
rec	FBgn0003227	FALSE	FALSE	FALSE	0.211382	-0.246837	-0.230006	0.15782	-0.135328
rdx	FBgn0264493	FALSE	FALSE	FALSE	-0.496007	-0.075599	-0.225954	-0.217185	-0.366862
rdgBbeta	FBgn0027872	FALSE	FALSE	FALSE	0.0466229	-0.023698	-0.0132211	0.0578824	-0.0858765
rdgB	FBgn0003218	TRUE	FALSE	FALSE	0.00704687	0.060864	-0.157535	0.0193412	-0.0307064
Rcp	FBgn0030801	FALSE	FALSE	FALSE	-0.113573	0.101386	0.131715	-0.184444	-0.365922
Rcd5	FBgn0263832	FALSE	FALSE	FALSE	0.199342	0.141295	0.249007	0.00667096	-0.220436
Rcd4	FBgn0032034	FALSE	FALSE	FALSE	-0.0265365	0.0447769	-0.031698	-0.0866806	-0.204775
Rcd1	FBgn0033897, FBgn0031047	FALSE	FALSE	FALSE	0.247743	0.379001	0.498731	0.0186903	-0.164423
Rcd-1	FBgn0031047	FALSE	FALSE	FALSE	0.0352237	0.0673921	-0.0820286	0.0258167	-0.0889056
Rcc1	FBgn0002638	FALSE	FALSE	FALSE	0.357901	-0.135745	0.226593	0.443891	0.383042
Rca1	FBgn0017551	FALSE	TRUE	FALSE	-0.779919	-0.505932	-0.326315	-0.724206	0.666304
Rbsn-5	FBgn0261064	FALSE	FALSE	FALSE	0.10747	0.0245711	-0.198501	0.0911521	-0.118745
Rbpn-5	FBgn0034585	FALSE	FALSE	FALSE	-0.143111	0.0523338	0.00547949	-0.108575	-0.120587
Rbp2	FBgn0262734	FALSE	TRUE	FALSE	0.0029629	-0.0382961	0.051912	0.097483	0.0296873
Rbp1-like	FBgn0030479	FALSE	FALSE	TRUE	0.435871	-0.53073	0.302184	0.203115	0.496101
Rbp1	FBgn0260944	FALSE	FALSE	FALSE	0.275144	-0.101011	0.162013	0.0516742	-0.309842
Rbm13	FBgn0030067	FALSE	FALSE	FALSE	0.585402	-0.0252916	0.348041	0.280377	0.336926
Rbfox1	FBgn0052062	FALSE	FALSE	FALSE	0.28148	-0.0407168	0.154783	0.0303232	0.333411
Rbf2	FBgn0038390	FALSE	FALSE	FALSE	0.296425	0.168413	0.431427	0.531246	0.540285
Rbf	FBgn0015799	FALSE	FALSE	FALSE	-0.0101592	-0.0349666	-0.00366378	-0.0258424	0.00203569
Rbcn-3B	FBgn0023510	TRUE	FALSE	FALSE	0.053056	-0.0365259	-0.0479185	-0.0634517	0.0680869
Rbcn-3A	FBgn0023458	TRUE	FALSE	FALSE	-0.0623447	-0.0279774	-0.0185792	-0.0987954	0.00107767
Rbbp5	FBgn0036973	FALSE	FALSE	FALSE	0.109978	-0.0296031	0.0504775	0.0772138	0.0218446
Rb97D	FBgn0004903	TRUE	FALSE	FALSE	0.192636	-0.040029	-0.0862604	0.00125047	-0.0398486
rb	FBgn0003210, FBal0178229, FBgn0015799	FALSE	FALSE	FALSE	0.111048	0.0315406	0.0694401	-0.0672955	0.0213068
Rat1	FBgn0031868	FALSE	FALSE	FALSE	0.147259	0.0122783	0.0484664	0.16799	0.142809
RASSF8	FBgn0261986	FALSE	FALSE	FALSE	0.216561	0.0353775	-0.124561	-0.440418	-0.631697
Rassf	FBgn0039055	FALSE	FALSE	FALSE	0.101367	0.0756719	0.217415	0.0598869	-0.0209946
rasp	FBgn0024194, FBgn0015778	FALSE	FALSE	TRUE	0.342187	-0.029029	-0.103311	-0.300045	0.337358
RasGAP1	FBgn0004390	TRUE	FALSE	TRUE	0.163988	0.194706	0.323694	0.210179	-0.0261112
Ras85D	FBgn0003205	FALSE	FALSE	FALSE	0.247833	-0.0520472	0.199352	0.397957	0.315039
Ras64B	FBgn0003206	FALSE	FALSE	TRUE	0.429108	0.261885	0.12071	0.069538	0.100751
ras	FBgn0003204, FBal0178241, FBgn0003205, FBgn0003206	FALSE	TRUE	FALSE	-0.0351465	0.0438172	-0.0373082	-0.0725988	-0.0757786
raptor	FBgn0029840	FALSE	FALSE	TRUE	0.0608717	0.107901	0.0948614	0.017845	0.0792114
RapGAP1	FBgn0264895	TRUE	FALSE	TRUE	0.364633	-0.0193653	0.254071	-0.280633	0.142639
Rap2l	FBgn0283666	FALSE	FALSE	FALSE	-0.0168738	-0.0396235	0.116043	0.180242	0.109761
Rap1	FBgn0004636	TRUE	FALSE	FALSE	0.223546	-0.0824818	0.0464515	0.375123	0.136011
rap	FBgn0262699	TRUE	TRUE	FALSE	0.722968	-0.0511285	0.344648	0.407229	0.629194
ranshi	FBgn0037620	FALSE	FALSE	FALSE	0.340431	0.374183	0.13559	-0.0269451	-0.206223
RanGAP	FBgn0003346	FALSE	FALSE	FALSE	0.0087321	0.0315912	0.034117	0.0957176	0.112985
RanBPM	FBgn0262114	FALSE	FALSE	FALSE	-0.0897967	-0.276331	0.292782	-0.609709	-0.250113
Ranbp9	FBgn0037894	FALSE	FALSE	FALSE	0.0557582	0.0328839	0.0448107	-0.0655562	-0.019886
RanBP3	FBgn0039110	FALSE	FALSE	FALSE	-0.0623607	-0.00832216	0.0368913	-0.00692913	-0.0143366
Ranbp21	FBgn0031051	TRUE	FALSE	FALSE	0.0777623	0.0168351	-0.0866631	-0.00984697	-0.0614099
Ranbp16	FBgn0053180	TRUE	FALSE	FALSE	0.0289065	0.105544	-0.00817841	0.0577476	-0.0105201
Ranbp11	FBgn0284254	FALSE	FALSE	FALSE	-0.150275	-0.0259508	-0.00299758	-0.0850069	-0.04701
Ran	FBgn0020255, FBgn0003346	FALSE	FALSE	FALSE	-0.0286599	0.00726452	-0.0533249	-0.0392114	0.116638
Rala	FBgn0015286	FALSE	TRUE	TRUE	0.0876048	-0.159581	-0.0654816	-0.0324674	0.179888
RagC-D	FBgn0033272	FALSE	FALSE	FALSE	0.0544502	-0.113287	-0.0267932	-0.017908	-0.158698
RagA-B	FBgn0037647	TRUE	FALSE	FALSE	-0.0609081	0.0349217	-0.0575184	0.00604003	-0.0680875
RAF2	FBgn0036624	FALSE	FALSE	FALSE	0.222259	0.104009	0.112621	0.169858	-0.0399214
Raf	FBgn0003079	FALSE	FALSE	TRUE	0.304824	0.0826329	0.100288	0.0841494	0.21173
Rae1	FBgn0034646	FALSE	FALSE	FALSE	-0.0563981	-0.0595665	-0.0440732	0.158088	0.00982535
Rad9	FBgn0025807	FALSE	FALSE	FALSE	-0.482863	0.203671	0.0511518	-0.0314967	-0.196124
Rad60	FBgn0039065	TRUE	FALSE	FALSE	-0.00866343	-0.130759	-0.167115	-0.167119	-0.214638
rad50	FBgn0034728	FALSE	FALSE	FALSE	-0.0795697	0.013084	-0.0272138	-0.00606851	-0.141997
Rad23	FBgn0026777	FALSE	FALSE	FALSE	0.134638	0.0725468	0.139205	0.172806	0.0433555
Rad17	FBgn0025808	FALSE	FALSE	FALSE	0.0299181	0.0489748	-0.0869004	-0.0046917	-0.119831
Rad1	FBgn0026778	FALSE	FALSE	FALSE	0.167572	-0.0388053	0.0484218	-0.1872	-0.0283371
Rack1	FBgn0020618	FALSE	FALSE	FALSE	0.0286892	0.0402364	-0.0287098	-0.101469	0.0480591
Rac2	FBgn0014011, FBal0135831	FALSE	FALSE	FALSE	0.477554	0.244496	-0.126137	0.279306	0.355102
Rac1	FBgn0010333, FBgn0014011	FALSE	FALSE	FALSE	-0.0957959	-0.0126821	0.164863	-0.0757692	0.0941679
RabX6	FBgn0035155	FALSE	FALSE	FALSE	0.0269391	0.13521	0.0394189	-0.015851	-0.0755253
RabX1	FBgn0015372	FALSE	FALSE	FALSE	0.355275	0.114689	0.0578693	-0.0964369	-0.0748736
Rabex-5	FBgn0262937	FALSE	FALSE	FALSE	-0.00723954	0.00729824	-0.0177803	-0.0932322	-0.00177641
Rab9	FBgn0032782	TRUE	FALSE	FALSE	-0.200023	-0.183546	-0.166055	-0.319674	-0.334123
Rab8	FBgn0262518	FALSE	FALSE	FALSE	-0.0359286	0.0958857	0.225013	0.0298722	-0.181091
Rab7	FBgn0015795	FALSE	TRUE	FALSE	0.0229851	-0.0343489	-0.0164315	-0.072749	-0.134579
Rab6	FBgn0015797	TRUE	TRUE	FALSE	0.0196894	-0.0307299	-0.137572	0.182828	-0.0411573
Rab5	FBgn0014010	FALSE	FALSE	FALSE	-0.116236	0.0424269	0.0315815	0.0310488	-0.11788
Rab40	FBgn0030391	TRUE	FALSE	FALSE	-0.135749	0.0279952	-0.111514	-0.0849103	-0.00261866
Rab4	FBgn0016701	FALSE	FALSE	TRUE	-0.047836	-0.00176261	-0.069449	-0.0835996	-0.0313893
Rab39	FBgn0029959	TRUE	FALSE	FALSE	0.0137221	-0.103675	0.0089603	0.106277	0.271084
Rab35	FBgn0031090	FALSE	FALSE	TRUE	0.160704	-0.0365401	0.128501	0.19632	-0.0938955
Rab32	FBgn0002567	TRUE	FALSE	FALSE	-0.15978	0.0241114	-0.0762341	-0.221933	-0.373158
Rab30	FBgn0031882	TRUE	FALSE	FALSE	0.302633	0.114993	0.338125	0.344303	-0.0923041
Rab3-GAP	FBgn0027505	FALSE	FALSE	FALSE	0.0387767	-0.00330942	0.0737923	-0.0101969	0.00435656
Rab23	FBgn0037364	FALSE	FALSE	TRUE	0.0218201	0.135721	-0.0361168	-0.151041	0.189034
Rab21	FBgn0039966	FALSE	FALSE	FALSE	0.0645919	-0.0415769	0.0272179	-0.101463	-0.0338018
Rab2	FBgn0014009	FALSE	FALSE	FALSE	0.0245436	0.0880641	0.00236324	0.110657	0.0663346
Rab18	FBgn0015794	TRUE	FALSE	FALSE	0.0403162	-0.0229892	-0.112128	-0.0366778	-0.164186
Rab14	FBgn0015791	FALSE	FALSE	FALSE	-0.109246	0.148507	-0.0129374	0.248297	-0.300075
Rab11	FBgn0015790	FALSE	FALSE	TRUE	-0.0852778	0.0988479	-0.062458	0.0299395	-0.136472
Rab10	FBgn0015789	FALSE	FALSE	TRUE	-0.00549735	0.134354	0.0121665	0.214971	-0.0762587
Rab1	FBgn0285937	FALSE	FALSE	FALSE	0.0468001	0.0866318	0.0885763	-0.144831	-0.213921
r2d2	FBgn0031951	FALSE	FALSE	FALSE	0.178007	-0.0018619	0.0771737	0.116333	-0.0183639
r-l	FBgn0003257	FALSE	FALSE	FALSE	-0.0500913	0.0465233	0.00795954	-0.0090703	0.00926233
r	FBgn0003189	FALSE	FALSE	FALSE	-0.0743825	-0.0630282	-0.0399639	0.0791556	-0.0825369
qua	FBgn0003187	FALSE	FALSE	FALSE	-0.0750156	-0.0309803	-0.0196228	-0.243477	-0.258168
qm	FBgn0019662, FBgn0024733	FALSE	FALSE	FALSE	-0.0456192	0.0579664	0.0260826	0.0649812	-0.0899303
qless	FBgn0051005	FALSE	FALSE	FALSE	0.798465	0.0790007	0.337933	0.481279	0.584284
qkr58E-3	FBgn0022984	FALSE	FALSE	FALSE	0.173997	-0.126305	-0.0205666	0.252938	0.176098
qkr58E-2	FBgn0022985	TRUE	FALSE	FALSE	0.486514	0.185612	0.196308	0.0980604	0.0995357
qkr58E-1	FBgn0022986	FALSE	FALSE	FALSE	0.216484	-0.0608192	0.189099	0.0432234	0.459187
qkr54B	FBgn0022987	FALSE	FALSE	FALSE	0.156933	-0.0503561	0.0137545	0.351165	-0.319532
qin	FBgn0263974	FALSE	FALSE	FALSE	0.223568	0.0876891	0.210709	-0.203486	-0.0878757
QIL1	FBgn0036726	FALSE	FALSE	FALSE	0.018663	0.0629316	0.162445	0.0669526	0.133173
QC	FBgn0052412	FALSE	FALSE	FALSE	-0.149479	-0.0512809	-0.115269	-0.297044	-0.111799
pzg	FBgn0259785	FALSE	FALSE	FALSE	0.346338	-0.0597309	0.371664	0.231623	0.262028
Pym	FBgn0034918	TRUE	FALSE	FALSE	-0.2583	0.0684266	0.0641276	-0.120106	-0.139475
PyK	FBgn0267385	FALSE	FALSE	FALSE	0.0286226	0.0234051	-0.0504662	-0.023471	-0.0349803
pygo	FBgn0043900	FALSE	FALSE	FALSE	-0.265627	0.467523	-0.0543034	-0.0908768	0.215498
pyd3	FBgn0037513	FALSE	FALSE	FALSE	0.05882	0.0490157	-0.124506	0.375758	0.0582503
pyd	FBgn0262614	FALSE	FALSE	FALSE	0.475098	0.177269	0.397599	0.49805	0.157047
Pxt	FBgn0261987	FALSE	FALSE	FALSE	-0.580761	-0.129332	-0.021064	-0.309396	-0.0772281
Pxn	FBgn0011828, FBgn0041789	FALSE	FALSE	FALSE	0.165825	-0.223656	0.223656	-0.129441	-0.0392213
px	FBgn0003175, FBal0014102, FBgn0004101	FALSE	FALSE	FALSE	-0.122963	0.041386	-0.11175	-0.144152	0.0997058
Pvr	FBgn0032006	FALSE	FALSE	FALSE	1.51074	-1	0.44387	0.269607	1.02707
put	FBgn0003169	TRUE	FALSE	FALSE	0.324355	0.44084	0.112687	0.52259	-0.24326
Pur-alpha	FBgn0022361	FALSE	FALSE	FALSE	-0.0272646	0.175129	0.0128675	0.0258736	0.028388
pum	FBgn0003165	FALSE	FALSE	TRUE	0.0502358	0.0840905	0.0628992	0.0913314	-0.0182515
pug	FBgn0020385	FALSE	FALSE	FALSE	0.448241	0.114153	0.0993001	0.174807	0.292111
puf	FBgn0039214, FBgn0003164	FALSE	FALSE	FALSE	-0.0515942	0.0346318	-0.0202983	-0.045485	-0.0399733
Ptr	FBgn0262867	FALSE	FALSE	FALSE	0.547913	-0.0238994	0.134872	1.9652	0.707743
PTPMT1	FBgn0039111	FALSE	FALSE	FALSE	0.0400317	0.00716064	-0.0429811	-0.174685	-0.0109183
Ptpmeg2	FBgn0028341	FALSE	FALSE	FALSE	0.460154	0.233947	0.250426	-0.0280251	0.0403574
Ptpmeg	FBgn0261985	FALSE	FALSE	FALSE	0.789701	0.190385	0.159687	0.30463	0.460127
Ptpa	FBgn0016698	FALSE	FALSE	FALSE	0.0459161	-0.0193468	-0.0351244	-0.0830509	0.0869384
Ptp99A	FBgn0004369	FALSE	FALSE	FALSE	-0.281433	0.20806	0.469408	-1.05856	0.513314
Ptp69D	FBgn0014007	FALSE	FALSE	TRUE	0.181737	0.0874518	0.0966941	0.105331	-0.0413807
Ptp61F	FBgn0267487	FALSE	FALSE	FALSE	0.174999	0.0683023	0.130498	-0.109481	0.0710236
Ptp4E	FBgn0004368	TRUE	FALSE	FALSE	-0.0609888	0.205477	0.0140897	0.180138	-0.0359415
Ptp10D	FBgn0004370	TRUE	FALSE	FALSE	0.435382	0.411537	0.298279	0.353675	-0.100357
PTP-ER	FBgn0016641	FALSE	FALSE	FALSE	0.17529	0.0434393	0.20482	-0.139096	0.110166
Ptip	FBgn0052133	FALSE	FALSE	FALSE	-0.0219342	0.0159355	-0.160529	0.0518892	0.265634
Pten	FBgn0026379	FALSE	FALSE	TRUE	0.443874	0.456265	0.511595	0.419734	0.0203164
ptc	FBgn0003892, FBal0135637, FBti0002124	FALSE	FALSE	FALSE	0.635978	-0.108593	-0.0477757	2.20775	0.742214
pst	FBgn0035770	FALSE	FALSE	FALSE	0.277673	0.195032	0.184929	-0.0680963	0.064861
PSR	FBgn0038948	FALSE	FALSE	FALSE	0.176936	-0.19361	0.146742	-0.500857	0.0553355
psq	FBgn0263102	TRUE	FALSE	FALSE	0.403819	0.149448	0.390538	0.456341	0.362281
Psn	FBgn0284421	FALSE	FALSE	FALSE	0.262974	-0.0169056	0.270052	-0.0210542	0.153995
psidin	FBgn0243511	FALSE	FALSE	FALSE	-0.0164614	0.00476432	-0.0237513	-0.0767605	0.0203273
Psi	FBgn0014870	FALSE	FALSE	FALSE	0.0742373	-0.0874023	0.0811455	0.0445228	0.0397039
Psf3	FBgn0030196	TRUE	FALSE	FALSE	0.0184372	-0.0765338	0.0866885	0.105217	-0.150606
Psf2	FBgn0261976	FALSE	FALSE	FALSE	0.204129	0.00875318	-0.085566	-0.0156411	-0.0101453
Psf1	FBgn0035194	FALSE	FALSE	FALSE	-0.0337948	0.0837719	-0.0992065	0.000282107	0.0397837
Psc	FBgn0005624, FBal0013980	FALSE	FALSE	TRUE	0.642571	0.271546	0.248424	0.344135	0.271388
Psa	FBgn0261243	FALSE	FALSE	FALSE	0.0273768	0.00859379	-0.000640499	-0.0293908	-0.0376485
ps	FBgn0261552	FALSE	FALSE	FALSE	0.840387	-0.593659	0.635809	0.43649	0.943317
Prx6005	FBgn0031479	FALSE	FALSE	FALSE	0.0383338	0.0549737	-0.0751971	0.0543914	-0.0113886
Prx5	FBgn0038570	FALSE	FALSE	FALSE	0.0892044	-0.0248518	-0.0902818	0.0746532	-0.11814
Prx3	FBgn0038519	FALSE	FALSE	FALSE	-0.0588768	0.0460809	-0.0550915	0.118239	-0.0878522
Prx2540-2	FBgn0033518	FALSE	FALSE	FALSE	0.00180864	0.0870907	-0.0916165	0.215989	0.0402806
prtp	FBgn0030329	TRUE	FALSE	FALSE	0.0301628	-0.016885	0.0130333	0.0376717	-0.0221276
Prpk	FBgn0035590	FALSE	FALSE	FALSE	0.0117684	-0.0637187	-0.0203471	-0.0401649	-0.0171061
Prp8	FBgn0033688	FALSE	FALSE	FALSE	0.089611	-0.0507832	-0.0158205	-0.00944584	0.0543952
Prp38	FBgn0050342	FALSE	FALSE	FALSE	0.0514211	0.000588639	0.152544	-0.0266114	0.0176888
Prp31	FBgn0036487	FALSE	FALSE	FALSE	0.063609	0.0283492	-0.0824622	-0.0259681	0.139923
Prp3	FBgn0036915	FALSE	FALSE	FALSE	-0.105297	0.0335309	0.0174446	0.0741836	0.0292482
Prp19	FBgn0261119	FALSE	FALSE	FALSE	0.0200147	0.0490719	0.0210606	0.135764	0.101879
Prp18	FBgn0027784	FALSE	FALSE	FALSE	0.253886	0.0863432	0.157632	0.238571	0.260897
Prosbeta7	FBgn0250746	FALSE	FALSE	FALSE	0.0388656	0.0720916	-0.0459587	-0.0495368	-0.00253277
Prosbeta6	FBgn0002284	FALSE	FALSE	FALSE	0.0412057	0.0172253	-0.0279501	-0.056704	0.0375098
Prosbeta5	FBgn0029134	FALSE	FALSE	FALSE	0.0390051	-0.0117962	-0.0587973	0.118648	-0.0809705
Prosbeta4	FBgn0032596, FBgn0250746	FALSE	FALSE	FALSE	0.0437978	0.0134323	0.103181	-0.125175	0.0838829
Prosbeta3	FBgn0026380	FALSE	FALSE	FALSE	0.0486255	-0.0744832	-0.0596297	0.132003	-0.0485977
Prosbeta2	FBgn0023174	FALSE	FALSE	FALSE	-0.0900025	0.0299544	-0.0184996	0.0231067	-0.139955
Prosbeta1	FBgn0010590	FALSE	FALSE	FALSE	-0.00316683	0.133129	-0.041569	0.0068353	-0.0464497
Prosap	FBgn0040752	FALSE	FALSE	FALSE	-0.285548	0.0421779	0.290592	0.179115	-0.144819
Prosalpha7	FBgn0023175	FALSE	FALSE	FALSE	-0.214587	0.0632617	-0.0160557	0.0564988	-0.034763
Prosalpha6	FBgn0250843, FBgn0050382, FBgn0263121	FALSE	FALSE	FALSE	0.0533669	-0.0210553	-0.0264886	0.0110947	-0.0271969
Prosalpha5	FBgn0016697	FALSE	FALSE	FALSE	0.0574984	0.0421424	-0.0337488	0.0361341	-0.0315384
Prosalpha4	FBgn0004066	FALSE	FALSE	FALSE	0.020044	0.00477508	0.0279221	-0.0507258	-0.0509509
Prosalpha3	FBgn0261394	FALSE	FALSE	FALSE	-0.0844141	0.0264276	-0.0971186	0.14593	-0.0464206
Prosalpha2	FBgn0086134	FALSE	FALSE	FALSE	0.111789	0.0635287	-0.0498758	-0.0372353	0.0155046
pros	FBgn0004595	FALSE	FALSE	FALSE	0.0541074	-0.0449474	-0.065376	1.20454	0.883486
ProRS-m	FBgn0027082	FALSE	FALSE	FALSE	-0.00594667	-0.0134526	-0.0657266	0.0379342	0.00705229
prominin-like	FBgn0026189	FALSE	FALSE	FALSE	0.0191526	-0.0659676	-0.0788367	0.0665206	-0.236096
prod	FBgn0014269, FBal0035087, FBgn0022724	FALSE	FALSE	FALSE	0.70661	-0.0850098	0.312613	0.405876	0.36415
Prm	FBgn0003149	FALSE	TRUE	FALSE	0.437339	0.138519	0.939753	-0.922602	2.41403
PRL-1	FBgn0024734, FBtp0084845	FALSE	FALSE	FALSE	0.067922	-0.00149174	0.218416	0.141623	0.0481729
Prip	FBgn0033635	TRUE	TRUE	FALSE	-1.16543	-0.498897	-0.591094	-0.220118	-0.866406
primo-1	FBgn0040077	FALSE	FALSE	FALSE	0.0662501	-0.00471809	-0.0447959	0.185355	-0.0970513
PrBP	FBgn0032059	FALSE	FALSE	FALSE	-0.165222	-0.0045344	0.173117	0.0246279	0.166254
Prat	FBgn0004901	FALSE	TRUE	FALSE	0.0442816	-0.0378873	-0.072517	-0.0449887	0.0421269
PRAS40	FBgn0267824	FALSE	FALSE	FALSE	0.125139	-0.0621608	-0.129868	-0.130751	0.341724
PR-Set7	FBgn0011474	FALSE	FALSE	FALSE	0.108378	-0.0489117	-0.1863	-0.153508	-0.269055
pr	FBgn0003141, FBal0039818, FBgn0003145, FBgn0051481	FALSE	FALSE	FALSE	0.00115196	0.0371777	0.0112441	0.373272	0.0309171
PQBP1	FBgn0039270	FALSE	FALSE	FALSE	0.683091	0.0424726	0.280634	0.390985	0.246698
PpV	FBgn0003139	FALSE	FALSE	FALSE	-0.0857578	0.00540409	0.0133397	-0.0214255	-0.0724151
Ppt2	FBgn0032358	FALSE	FALSE	FALSE	-0.245938	0.0519278	0.007268	0.138162	0.0976313
Ppt1	FBgn0030057	FALSE	FALSE	FALSE	0.35252	0.0868899	0.0344494	0.146172	0.276648
pps	FBgn0082831	FALSE	FALSE	FALSE	0.0683031	0.0731877	0.0719921	0.0520567	-0.0540258
PPP4R2r	FBgn0030208	TRUE	FALSE	FALSE	-0.0886071	0.0244655	0.122451	0.0619793	-0.0779059
Ppox	FBgn0020018	FALSE	FALSE	TRUE	0.0847656	0.0131373	-0.0576532	0.155752	-0.085765
PPO3	FBgn0261363, FBgn0259950	FALSE	FALSE	FALSE	0.0555965	0.0735539	-0.208497	0.0623897	-0.0472398
PPO2	FBgn0033367	FALSE	FALSE	FALSE	0.248084	-0.308372	0.216239	-0.0359222	0.205826
PPO1	FBgn0283437	FALSE	FALSE	FALSE	0.128556	-0.259004	0.15904	-0.181951	0.0435059
Ppn	FBgn0003137	FALSE	FALSE	FALSE	1.43912	-1.13664	1.33985	-0.771754	1.20176
ppl	FBgn0027945, FBgn0003137	TRUE	FALSE	FALSE	-0.275224	0.104215	-0.098978	0.186096	-0.231765
PpD3	FBgn0005777	FALSE	FALSE	FALSE	-0.0943941	0.0723602	0.00150236	0.0801899	-0.0988538
Ppcs	FBgn0261285	TRUE	FALSE	FALSE	0.110655	-0.114778	0.186559	-0.101576	0.0628434
Ppcdc	FBgn0050290	FALSE	FALSE	FALSE	0.0740912	0.0156293	-0.0112231	0.0752608	-0.0992811
Ppat-Dpck	FBgn0035632	TRUE	FALSE	FALSE	-0.0542816	0.00120764	0.0103099	-0.00420099	-0.0374001
ppan	FBgn0010770	FALSE	FALSE	FALSE	0.569497	0.0997423	0.0133184	0.347955	0.256286
Pp4-19C	FBgn0023177	FALSE	FALSE	FALSE	0.059177	0.0534293	-0.0118005	-0.0134654	0.122755
Pp2C1	FBgn0022768	FALSE	FALSE	FALSE	0.523453	0.520409	0.38991	0.13859	-0.259243
Pp2B-14D	FBgn0011826	FALSE	TRUE	FALSE	-0.078036	0.0783482	-0.102994	-0.128401	0.00952312
Pp2A-29B	FBgn0260439	FALSE	FALSE	TRUE	-0.13818	0.0762787	-0.00912656	0.0271156	-0.0510759
Pp1alpha-96A	FBgn0003134	FALSE	FALSE	FALSE	0.0506318	0.0668869	0.0239729	-0.0141524	-0.0386684
POSH	FBgn0040294	FALSE	FALSE	FALSE	-0.0181473	0.0662839	-0.409235	0.185285	-0.273989
porin	FBgn0004363	FALSE	TRUE	FALSE	0.0372084	0.0894559	-0.0475164	-0.0541658	0.0467022
pont	FBgn0040078	FALSE	FALSE	FALSE	-0.0175791	0.0639642	-0.009273	0.0332855	0.0239442
Pomp	FBgn0032884	FALSE	FALSE	FALSE	-0.250057	0.169511	-0.0512652	-0.261525	-0.513241
polybromo	FBgn0039227	FALSE	FALSE	FALSE	0.434063	0.14382	0.161562	0.415021	0.190978
poly	FBgn0086371	FALSE	FALSE	FALSE	0.164953	-0.219887	0.0215819	0.21208	-0.208078
polo	FBgn0003124	FALSE	FALSE	FALSE	-0.132609	-0.00264877	-0.038076	-0.0753935	-0.119567
POLDIP2	FBgn0037329	FALSE	FALSE	FALSE	0.110578	0.159619	0.0621728	0.0174651	0.0708678
Pol32	FBgn0283467	FALSE	FALSE	FALSE	0.0193073	-0.115491	-0.0177066	-0.0320198	0.021394
Pof	FBgn0035047	FALSE	FALSE	FALSE	0.231926	-0.0454166	0.0850747	-0.106287	-0.00314587
poe	FBgn0011230	FALSE	FALSE	FALSE	-0.0331155	0.00129658	-0.0541802	0.00410822	-0.108952
pod1	FBgn0029903	TRUE	FALSE	FALSE	0.563698	0.0648429	0.261679	0.382143	0.436988
Poc1	FBgn0036354	FALSE	FALSE	FALSE	-0.309255	0.152886	-0.147364	0.288283	0.00865239
PNUTS	FBgn0053526	FALSE	FALSE	FALSE	0.00827307	-0.0740697	-0.0127362	0.0569324	0.0429547
pnut	FBgn0013726	FALSE	FALSE	FALSE	0.186305	-0.00629646	0.0937985	0.151749	0.182823
pns	FBgn0035229	TRUE	FALSE	FALSE	-0.125077	-0.123058	-0.0105789	-0.0173579	0.215467
PNPase	FBgn0039846	FALSE	FALSE	FALSE	0.00913629	-0.0345187	0.00938705	-0.0114065	-0.0821426
Pnn	FBgn0037737	FALSE	FALSE	FALSE	0.346257	0.132971	0.277036	0.229511	0.169582
Pngl	FBgn0033050	FALSE	FALSE	FALSE	0.291297	0.115429	0.15813	0.0580005	-0.044737
png	FBgn0000826, FBgn0003118	FALSE	TRUE	FALSE	-0.397035	-0.419174	-0.44428	-0.453869	-0.431462
pn	FBgn0003116, FBal0050275	FALSE	FALSE	FALSE	0.0676365	0.0133042	-0.0201917	0.0694681	-0.023855
Pms2	FBgn0011660	FALSE	FALSE	FALSE	0.0457093	0.111397	0.0448066	-0.15131	-0.197622
Pmp70	FBgn0031069	FALSE	FALSE	FALSE	-0.4055	-0.302065	-0.260191	-0.0781283	-0.115215
PMP34	FBgn0052250	FALSE	FALSE	FALSE	-0.498132	-0.197479	-0.0945487	-0.0393973	-0.235624
Pmm45A	FBgn0033377	FALSE	FALSE	FALSE	0.134708	0.0693995	0.0756405	-0.0090215	0.238492
Pmm2	FBgn0036300	FALSE	FALSE	FALSE	0.105028	-0.0125954	-0.121382	0.0839292	-0.100364
Pmi	FBgn0044419	FALSE	FALSE	FALSE	-0.0895285	0.0466534	-0.00917558	-0.119558	-0.0513496
PMCA	FBgn0259214	TRUE	FALSE	TRUE	-0.0647849	-0.21086	0.268138	0.0549051	0.3409
plx	FBgn0261261	FALSE	FALSE	FALSE	0.385859	0.312497	0.0749945	0.21725	0.153888
plu	FBgn0003114	TRUE	FALSE	FALSE	-0.3345	-0.455345	-0.298081	-0.244237	-0.787647
Plod	FBgn0036147	FALSE	FALSE	FALSE	0.343585	-0.14134	0.256817	0.17658	0.261944
pll	FBgn0010441	TRUE	FALSE	FALSE	0.365194	0.192196	0.108875	-0.0666302	0.0520646
Pli	FBgn0025574	FALSE	FALSE	FALSE	0.287282	0.127224	0.0302573	0.400416	0.188014
PlexB	FBgn0025740	TRUE	FALSE	TRUE	0.471013	0.0745595	0.205356	0.159807	0.355363
PlexA	FBgn0025741	TRUE	FALSE	TRUE	0.141937	0.0288012	0.109542	0.0401776	0.01004
Plc21C	FBgn0004611	TRUE	FALSE	FALSE	0.346246	0.342237	-0.0146368	0.146969	-0.0774304
Plap	FBgn0024314	FALSE	FALSE	FALSE	-0.0760779	-0.0236955	-0.0562805	-0.00760549	-0.0887906
Pkn	FBgn0020621, FBgn0031855	TRUE	FALSE	FALSE	0.0524674	0.219445	0.163024	-0.263825	0.852735
pkaap	FBgn0040079	FALSE	FALSE	FALSE	-0.0798822	-0.0246621	-0.144793	-0.317352	0.389553
Pka-R2	FBgn0022382	TRUE	FALSE	FALSE	-0.0779644	-0.012865	-0.0166759	-0.0756589	-0.099579
Pka-R1	FBgn0259243	TRUE	FALSE	TRUE	-0.307872	0.0530917	-0.0197308	0.421183	0.336454
Pka-C1	FBgn0000273	FALSE	FALSE	FALSE	0.187182	-0.079058	0.119496	-0.0815284	0.156793
pix	FBgn0086706, FBgn0015803	TRUE	FALSE	FALSE	0.0489024	-0.145415	-0.0539018	-0.0171529	-0.0229969
piwi	FBgn0004872	FALSE	FALSE	FALSE	-0.0908602	-0.026191	-0.0630968	-0.00237661	-0.105244
Pitslre	FBgn0016696	FALSE	FALSE	FALSE	0.0698017	0.152311	0.138319	-0.00760898	-0.166867
pita	FBgn0034878	FALSE	FALSE	FALSE	0.348485	0.0773954	0.175256	0.156117	0.18654
pit	FBgn0266581	FALSE	FALSE	FALSE	0.705531	-0.13917	0.284148	0.537026	0.667415
PIP4K	FBgn0039924	TRUE	FALSE	FALSE	0.0509175	-0.0559057	-0.118906	-0.46297	-0.261579
pinta	FBgn0038966, FBal0194700	TRUE	FALSE	FALSE	-0.3834	0.159468	0.0233037	-0.184924	-0.288502
pins	FBgn0040080	FALSE	FALSE	TRUE	-0.0131591	0.0218434	0.087974	0.10537	0.0961806
Pino	FBgn0016926	TRUE	FALSE	FALSE	-0.0800468	0.292828	-0.0455027	0.643471	0.0965733
Pink1	FBgn0029891	FALSE	FALSE	FALSE	0.311297	0.309238	0.0751713	-0.362383	-0.950418
pim	FBgn0003087	TRUE	FALSE	FALSE	-0.216055	0.0552928	-0.148494	-0.142566	-0.72871
Pih1D1	FBgn0032455	FALSE	FALSE	FALSE	-0.0410577	0.00135346	0.0628867	0.00771506	0.0831699
pigeon	FBgn0010309	TRUE	FALSE	FALSE	0.0587957	0.075587	-0.0738244	-0.201986	-0.206607
PIG-U	FBgn0032052	FALSE	FALSE	FALSE	0.104847	0.0349449	-0.0682628	-0.120361	0.129825
PIG-S	FBgn0265190	TRUE	FALSE	FALSE	0.0260149	-0.0249105	0.0526377	-0.129593	0.0110897
Piezo	FBgn0264953	FALSE	FALSE	FALSE	0.514451	-0.518745	0.44348	0.371579	0.584613
pie	FBgn0005683	TRUE	FALSE	FALSE	0.206724	-0.0555398	-0.0230964	-0.252954	0.148938
Picot	FBgn0024315	TRUE	FALSE	FALSE	-0.19936	-0.192871	0.137997	-0.158048	-0.0637967
pic	FBgn0260962	FALSE	FALSE	FALSE	0.025654	0.0521392	-0.011959	0.0631922	-0.0325728
PI4KIIIalpha	FBgn0267350	FALSE	FALSE	FALSE	0.0415335	-0.0263639	-0.0013243	0.0727281	-0.00593313
Pi4KIIalpha	FBgn0037339	TRUE	FALSE	FALSE	0.0502456	0.0101052	0.0109404	0.0359745	-0.0436714
Pi3K92E	FBgn0015279	FALSE	FALSE	FALSE	0.0396789	-0.0191536	-0.0830989	-0.0754928	0.0572814
Pi3K68D	FBgn0015278, FBgn0036205	FALSE	FALSE	TRUE	0.205591	0.129786	0.0438868	0.11512	0.0325325
Pi3K59F	FBgn0015277	FALSE	FALSE	FALSE	0.0366496	-0.0751015	0.0109711	-0.00420979	0.0875124
Pi3K21B	FBgn0020622	TRUE	TRUE	TRUE	-0.0798366	0.00699046	-0.0809296	0.0714343	-0.191309
PI31	FBgn0033669	FALSE	FALSE	FALSE	-0.0342206	-0.101585	0.00721139	-0.006371	-0.0960473
phu	FBgn0043791	FALSE	FALSE	FALSE	0.747937	-0.910995	0.707064	2.59999	1.10393
phtf	FBgn0028579	FALSE	FALSE	FALSE	0.0503031	0.297241	-0.0866964	-0.0811755	0.032697
phr	FBgn0003082	FALSE	FALSE	FALSE	-0.088346	0.112934	-0.100638	0.128451	-0.0408323
pho	FBgn0002521	FALSE	FALSE	TRUE	0.292644	0.397796	0.271132	0.125595	-0.00843285
Phm	FBgn0283509, FBgn0004959	FALSE	FALSE	TRUE	-0.330516	-0.382006	-0.149479	-0.124921	-0.295403
PhKgamma	FBgn0011754	TRUE	FALSE	FALSE	0.0352268	-0.0167403	-0.0239233	-0.0346515	0.101925
PHGPx	FBgn0035438	FALSE	FALSE	FALSE	-0.108277	-0.0431388	0.104396	0.0131763	-0.30152
Phf7	FBgn0031091	FALSE	FALSE	TRUE	0.143728	-0.0939477	-0.0102965	0.0553601	0.16328
PheRS-m	FBgn0275436	FALSE	FALSE	FALSE	0.14528	-0.052537	-0.127739	0.101998	0.0212158
Phb2	FBgn0010551	TRUE	FALSE	FALSE	-0.115305	0.0806951	0.0197819	-0.111389	-0.0608576
Phax	FBgn0033380	FALSE	FALSE	FALSE	-0.133401	0.175567	-0.00922324	0.0679551	-0.17889
ph-d	FBgn0004860	FALSE	FALSE	FALSE	0.0794655	0.100084	-0.213552	0.257388	-0.15272
Pgm	FBgn0003076	FALSE	FALSE	FALSE	-0.00391499	-0.0558312	0.0558312	-0.117536	-0.0619701
Pglym78	FBgn0014869	FALSE	FALSE	FALSE	-0.0101361	0.0626171	-0.0525273	-0.0681722	-0.0314692
Pgk	FBgn0250906	FALSE	TRUE	FALSE	0.0674014	0.0140856	-0.0664378	0.0182401	-0.0683911
Pgi	FBgn0003074	FALSE	TRUE	FALSE	-0.0944763	0.00142205	0.031596	-0.0479913	-0.116132
Pgd	FBgn0004654	FALSE	TRUE	FALSE	-0.0417846	0.000602471	-0.0521702	0.00480688	-0.0742849
PGAP5	FBgn0031997	TRUE	FALSE	FALSE	-0.0380085	0.0322536	0.102416	-0.0829065	-0.0260114
pgant6	FBgn0035375	FALSE	FALSE	TRUE	0.0873725	0.0100804	0.0589156	-0.0507385	0.107153
Pgant35A	FBgn0001970	FALSE	FALSE	FALSE	0.136979	-0.0817112	0.0648475	-0.110156	0.0160797
pgant3	FBgn0027558	FALSE	FALSE	FALSE	0.126845	0.207353	0.188485	-0.0354266	0.113881
Pfrx	FBgn0027621	TRUE	FALSE	FALSE	0.0534069	-0.0913144	0.0255203	0.10488	0.49215
Pfk	FBgn0003071, FBgn0035405	FALSE	FALSE	FALSE	0.017722	0.035738	-0.0291307	-0.0706191	-0.0780142
Pfdn6	FBgn0036918	FALSE	FALSE	FALSE	-0.0700061	-0.00358473	-0.0689591	0.0656839	-0.159386
Pfdn5	FBgn0038976	FALSE	FALSE	TRUE	0.00703309	0.0543695	-0.0724061	-0.0302401	-0.0804643
Pfdn4	FBgn0035603	FALSE	FALSE	FALSE	-0.21889	0.170308	0.00321706	-0.0253811	-0.229883
Pfdn2	FBgn0010741	FALSE	FALSE	FALSE	-0.0681093	-0.102967	-0.023106	0.125806	-0.219242
Pfdn1	FBgn0031776	FALSE	FALSE	FALSE	-0.23695	0.0966115	0.0226759	0.0154603	-0.358575
Pez	FBgn0031799	TRUE	FALSE	FALSE	0.411293	0.238708	0.142586	-0.0189063	-0.00460537
Pex6	FBgn0033564	FALSE	FALSE	FALSE	-0.113991	-0.044114	-0.146562	0.0820977	0.131837
Pex5	FBgn0023516	FALSE	FALSE	FALSE	-0.114008	-0.171048	0.147276	-0.292553	-0.121977
Pex3	FBgn0036484	FALSE	FALSE	FALSE	-0.257195	-0.105571	0.0858298	0.0392161	-0.0561567
Pex23	FBgn0288469	FALSE	FALSE	FALSE	0.387607	0.141029	0.0576499	-0.0236294	-0.0480552
Pex2	FBgn0035876	FALSE	FALSE	FALSE	-0.309837	-0.0179498	-0.000903378	0.176687	-0.0274423
Pex19	FBgn0032407	TRUE	FALSE	FALSE	0.0207645	-0.0922932	0.186894	-0.0880843	-0.0494002
Pex16	FBgn0037019	FALSE	FALSE	FALSE	-0.228404	0.00628294	-0.0680735	0.278748	-0.0773916
Pex14	FBgn0037020	FALSE	FALSE	FALSE	-0.575995	-0.209982	-0.00269477	0.139134	-0.248107
Pex13	FBgn0033812	FALSE	FALSE	FALSE	-0.23081	0.188729	0.0241967	0.0901069	-0.275486
Pex11	FBgn0034058, FBgn0039068	FALSE	TRUE	FALSE	-0.203673	-0.136283	-0.162406	-0.0194925	-0.100637
Pex10	FBgn0035233	FALSE	FALSE	FALSE	-0.429911	0.0148733	-0.249778	0.0936591	0.0723508
Pex1	FBgn0013563	FALSE	FALSE	FALSE	-0.187447	-0.152293	-0.12428	0.106784	-0.14493
pes	FBgn0031969	FALSE	FALSE	TRUE	-0.525458	-0.357145	-0.252817	-0.632623	-0.23123
Pepck	FBgn0003067, FBgn0034356	FALSE	FALSE	FALSE	0.517714	-0.493377	0.199698	1.31469	0.787801
Pep	FBgn0004401	FALSE	FALSE	FALSE	0.408566	-0.137903	0.134328	0.21497	0.20868
peng	FBgn0015527	FALSE	FALSE	FALSE	0.457422	-0.104529	0.379192	0.331187	0.743363
Pen	FBgn0287720	FALSE	FALSE	FALSE	-0.100508	0.100805	-0.0687744	-0.0904037	-0.154757
pelo	FBgn0011207	FALSE	FALSE	TRUE	-0.00839005	0.0346093	-0.0628674	-0.00499756	0.0186028
PEK	FBgn0037327	FALSE	FALSE	FALSE	0.431389	0.222402	0.105126	0.215267	-0.0377603
Pect	FBgn0032482	TRUE	FALSE	TRUE	-0.00138705	-0.0431969	0.00210925	-0.23728	-0.311626
pea	FBgn0086895	FALSE	FALSE	FALSE	0.124599	0.0689766	0.0798202	0.205905	0.107818
PDZ-GEF	FBgn0265778	FALSE	FALSE	FALSE	0.0527295	0.00641769	0.0154454	-0.0291173	0.138649
Pdxk	FBgn0085484	TRUE	FALSE	FALSE	0.0869169	0.0366011	0.118604	0.108066	0.0674026
pds5	FBgn0260012	FALSE	FALSE	FALSE	-0.0599111	-0.0361973	0.0295534	-0.0187075	-0.173156
Pdp	FBgn0029958	TRUE	TRUE	FALSE	-0.064355	-0.00517633	0.0227457	-0.0287626	0.0231097
Pdk1	FBgn0020386	FALSE	FALSE	TRUE	0.367201	0.24248	0.205257	-0.119834	-0.26497
Pdk	FBgn0017558	FALSE	FALSE	FALSE	0.141386	0.26422	0.162384	0.102858	-0.198571
Pdi	FBgn0286818	FALSE	FALSE	FALSE	0.0219669	-0.0404737	0.0510128	-0.0242289	0.0167511
pdgy	FBgn0027601	FALSE	FALSE	FALSE	0.343035	0.035806	0.220007	-0.0901448	0.00193276
Pde11	FBgn0085370	FALSE	FALSE	FALSE	-0.185531	0.105679	-0.0766688	-0.116263	-0.344679
Pdcd4	FBgn0030520	FALSE	FALSE	FALSE	-0.0258382	0.114874	-0.00548945	0.0951793	0.0526776
PDCD-5	FBgn0036580	FALSE	FALSE	FALSE	0.127371	-0.145619	0.14129	0.0305471	0.0302463
pcx	FBgn0003048	FALSE	FALSE	FALSE	-0.0672446	0.139328	-0.0777976	-0.0196006	0.10993
pcs	FBgn0033988	FALSE	FALSE	FALSE	0.0960818	-0.212422	0.0441901	0.380352	0.87887
PCNA	FBgn0005655	FALSE	FALSE	FALSE	0.00769541	0.0284009	-0.0207027	-0.0358046	-0.0380161
Pcmt	FBgn0086768	FALSE	FALSE	FALSE	-0.0675928	0.135588	0.0345046	-0.0850206	0.134309
pcm	FBgn0020261	FALSE	FALSE	FALSE	0.0750856	-0.00606624	0.00625306	-0.134022	0.0616397
Pcl	FBgn0003044	TRUE	TRUE	FALSE	-0.165797	-0.111436	-0.287727	-0.319817	0.206044
PCID2	FBgn0036184	FALSE	FALSE	FALSE	0.15259	0.00401971	-0.0615438	0.149076	-0.0487498
pch2	FBgn0051453	FALSE	FALSE	FALSE	-0.0436301	0.0405039	-0.0287607	-0.108752	0.0356846
Pcf11	FBgn0264962	FALSE	FALSE	FALSE	0.0846559	0.0675895	0.0646274	0.219057	0.24743
Pcd	FBgn0024841	TRUE	FALSE	FALSE	-0.0696857	0.139123	0.00695345	-0.161829	0.07488
PCB	FBgn0027580	FALSE	TRUE	FALSE	-0.0721364	-0.0216875	-0.0470114	0.0766734	-0.149383
Pc	FBgn0003042, FBgn0028573	FALSE	FALSE	TRUE	0.4096	-0.22636	0.0241317	0.108624	0.740133
Pbp95	FBgn0037540	FALSE	FALSE	FALSE	0.229979	0.370117	0.0308905	0.105979	-0.223026
Pbp49	FBgn0260398	FALSE	FALSE	FALSE	0.0399703	0.188403	-0.0849993	0.113842	-0.0744703
pbl	FBgn0003041	FALSE	TRUE	TRUE	0.642185	0.0250698	-0.00701454	0.584801	0.971015
Pbgs	FBgn0036271	FALSE	FALSE	FALSE	0.118392	0.0447186	-0.0792114	0.0153704	-0.0398365
Pax	FBgn0041789	FALSE	FALSE	FALSE	0.248371	0.173693	0.191752	0.112611	0.180942
pav	FBgn0011692	FALSE	TRUE	FALSE	0.0042107	0.094099	0.0105927	0.0865648	-0.0507576
Patr-1	FBgn0266053	FALSE	FALSE	FALSE	-0.0452963	0.0497098	0.130345	-0.0819155	0.180041
Patj	FBgn0067864	FALSE	FALSE	FALSE	0.290826	0.141352	0.0446542	0.068525	0.253229
path	FBgn0036007	TRUE	FALSE	FALSE	-0.343493	-0.545199	-0.398339	-0.145001	0.488909
Past1	FBgn0016693	FALSE	FALSE	FALSE	0.120279	-0.10311	-0.0301442	0.0806874	-0.142125
pasi2	FBgn0037680	FALSE	FALSE	FALSE	0.179127	-0.591147	0.795172	-0.391485	0.68215
pasha	FBgn0039861	FALSE	FALSE	FALSE	0.279983	0.0367026	0.00824848	0.137082	-0.0758638
parvin	FBgn0052528	TRUE	FALSE	FALSE	0.217331	0.0208858	0.237418	0.0738223	0.130197
Parp	FBgn0010247	FALSE	FALSE	FALSE	0.00253614	0.0294254	-0.0605888	0.0616319	0.00965772
park	FBgn0041100	TRUE	FALSE	FALSE	0.000838532	-0.0307839	-0.0770989	-0.0390684	0.0153873
Parg	FBgn0023216	FALSE	FALSE	FALSE	-0.0168515	0.0903383	0.0502379	-0.0389012	-0.0509324
par-6	FBgn0026192	TRUE	FALSE	TRUE	-0.16322	0.0323948	0.0870484	0.0679286	-0.0687973
par-1	FBgn0260934	FALSE	FALSE	FALSE	0.324784	-0.0734183	0.584356	-0.424696	-0.0147332
Papst2	FBgn0036695	FALSE	FALSE	FALSE	0.297033	0.079732	-0.00726369	0.168782	-0.0847503
Papss	FBgn0020389	FALSE	FALSE	FALSE	0.174768	-0.244031	0.0678382	0.139251	0.260444
PAPLA1	FBgn0031990	TRUE	FALSE	FALSE	0.123531	0.124884	0.0985133	0.0817534	0.137819
papi	FBgn0031401	TRUE	FALSE	FALSE	0.406867	0.201599	0.155815	0.196514	-0.248681
Panx	FBgn0034617	FALSE	FALSE	FALSE	0.0419039	-0.0417149	0.0286229	0.148015	0.0150503
PAN2	FBgn0033352	FALSE	FALSE	FALSE	0.0234067	0.0517309	-0.048299	0.0517992	-0.0481311
pan	FBgn0085432, FBgn0034617	FALSE	FALSE	TRUE	0.00651331	0.293047	0.0105692	0.0693861	0.646363
Pallidin	FBgn0036192	TRUE	FALSE	FALSE	0.081721	0.0994991	0.0964298	-0.00287294	0.12085
pall	FBgn0036005	FALSE	FALSE	FALSE	0.385237	0.541294	-0.397703	0.199346	0.527538
Pal1	FBgn0283510	TRUE	FALSE	FALSE	0.275018	0.144111	0.131014	0.34301	0.352371
Pak3	FBgn0044826	FALSE	FALSE	FALSE	0.600495	-0.392403	0.329245	0.549834	0.808623
Pak	FBgn0267698, FBgn0044826	FALSE	FALSE	FALSE	0.139568	-0.000948132	0.134666	0.163332	0.0045308
Paip2	FBgn0038100	FALSE	FALSE	FALSE	0.596427	0.342941	0.263034	-0.410409	-0.97206
Paf-AHalpha	FBgn0025809	FALSE	FALSE	FALSE	-0.11435	0.131899	-0.0735919	0.125025	-0.060103
Pabp2	FBgn0005648	TRUE	FALSE	TRUE	0.129362	-0.137663	-0.0214826	0.0938319	0.0283349
pAbp	FBgn0265297	FALSE	TRUE	FALSE	-0.047235	-0.072052	-0.163991	-0.200942	-0.252447
P5cr	FBgn0015781	FALSE	FALSE	FALSE	-0.333133	0.129862	0.122142	-0.149943	-0.1617
P5CDh1	FBgn0037138	FALSE	FALSE	FALSE	-0.063768	0.0320541	0.00672525	-0.00049465	-0.0869012
P58IPK	FBgn0037718	FALSE	FALSE	FALSE	-0.0533119	-0.0967122	0.0571429	-0.0971002	-0.131648
p53	FBgn0039044, FBgn0288686	TRUE	FALSE	TRUE	0.130716	0.136367	0.171328	-0.282915	0.219855
p47	FBgn0033179, FBgn0030329, FBgn0259729	FALSE	FALSE	FALSE	-0.0485668	0.0316372	0.0159645	-0.0637964	-0.0150184
p38b	FBgn0024846	FALSE	FALSE	FALSE	0.068409	-0.0409954	-0.144673	0.124912	-0.249416
p38a	FBgn0015765	FALSE	FALSE	FALSE	-0.0896809	0.116872	-0.0232752	-0.146629	0.0201857
P32	FBgn0034259, FBab0002010, FBal0008528, FBtp0092250	TRUE	TRUE	FALSE	0.169552	0.0109583	0.00331404	-0.14116	0.0115723
p24-1	FBgn0030341	FALSE	FALSE	FALSE	0.197337	-0.165979	0.0916901	-0.229109	0.0940258
p120ctn	FBgn0260799	FALSE	FALSE	FALSE	-0.0383364	0.424393	0.282463	0.480852	-0.0292952
p115	FBgn0040087	FALSE	FALSE	FALSE	0.0972208	0.0565494	-0.00567704	-0.103604	0.129051
oys	FBgn0033476	TRUE	TRUE	FALSE	-0.26748	-0.114587	-0.271425	-0.123872	0.552807
oxt	FBgn0015360	TRUE	FALSE	TRUE	0.480141	0.271047	0.0710877	0.0817619	0.0860929
ox	FBgn0011227	FALSE	FALSE	FALSE	0.185392	0.117237	-0.0265619	-0.155112	0.172207
out	FBgn0259834	TRUE	FALSE	FALSE	0.0193269	-0.0980636	-0.0846276	0.0907031	-0.640718
otu	FBgn0003023	TRUE	FALSE	FALSE	-0.277285	-0.0195792	-0.347132	-0.531163	-0.391633
otk	FBgn0004839	FALSE	FALSE	FALSE	1.15801	-1.16993	0.676575	0.444676	0.677777
Ote	FBgn0266420	TRUE	FALSE	FALSE	-0.115799	0.0604247	0.0619512	-0.169212	0.0253671
OstStt3	FBgn0011336	FALSE	FALSE	FALSE	0.114221	-0.00940174	-0.00281373	-0.0318626	0.0878128
Ostgamma	FBgn0032015	FALSE	FALSE	FALSE	0.190313	-0.0907907	-0.0316285	0.0738109	-0.0130736
OstDelta	FBgn0034277	FALSE	FALSE	FALSE	-0.0322982	0.0444035	-0.0036356	0.0434107	-0.0781044
Ost48	FBgn0014868	FALSE	FALSE	FALSE	0.034841	-0.0104385	0.00662537	0.00415932	0.0655579
osp	FBgn0003016	FALSE	FALSE	FALSE	0.0565568	0.229914	0.16358	-0.212254	-0.32075
osk	FBgn0003015	TRUE	FALSE	TRUE	-0.39099	-0.35999	-0.316013	-0.796266	-1.4055
Oseg6	FBgn0034452	FALSE	FALSE	FALSE	-0.145912	-0.239555	0.0949965	-0.310482	0.0389357
Oseg4	FBgn0035264	FALSE	FALSE	FALSE	0.0684567	-0.0748442	-0.0311787	0.178227	-0.0480943
Oseg1	FBgn0265102	FALSE	FALSE	FALSE	-0.24918	0.103836	-0.147557	-0.130744	-0.048116
Oscillin	FBgn0031717	FALSE	FALSE	FALSE	0.833	-0.945531	0.373656	0.743552	0.816589
Osbp	FBgn0020626	FALSE	FALSE	FALSE	0.0696897	0.0872175	0.0411145	0.0495116	-0.0628013
osa	FBgn0261885	FALSE	FALSE	FALSE	0.212103	0.08226	0.14546	0.154275	0.142755
Ork1	FBgn0017561	TRUE	FALSE	FALSE	-0.193946	-0.0873913	-0.183193	-0.208608	-0.283696
Orc6	FBgn0023180	FALSE	FALSE	FALSE	-0.0643695	0.0742953	-0.0635281	-0.218594	-0.00522922
Orc5	FBgn0015271	TRUE	FALSE	FALSE	0.0385278	0.00389927	-0.0875183	-0.0137849	-0.0450332
Orc4	FBgn0023181	FALSE	FALSE	FALSE	0.1333	-0.0720786	0.11722	-0.289466	0.13284
Orc3	FBgn0005654	FALSE	FALSE	FALSE	0.0588344	0.0380149	-0.0581909	-0.103687	-0.0209265
Orc2	FBgn0015270	FALSE	FALSE	FALSE	0.0130776	0.0196574	-0.070951	-0.151268	0.0653316
Orc1	FBgn0286788	FALSE	FALSE	FALSE	0.0264076	0.111637	0.00915813	-0.230092	-0.281691
or	FBgn0003008, FBal0013279, FBgn0020796	FALSE	FALSE	FALSE	0.0725324	-0.126191	-0.0354731	0.0734268	-0.0148043
opm	FBgn0264389	FALSE	FALSE	FALSE	0.0623698	-0.0417774	-0.054889	-0.167919	0.12587
Opa1	FBgn0261276	FALSE	FALSE	FALSE	-0.00995902	-0.0486182	0.0287115	-0.00485981	-0.105805
omd	FBgn0038168	FALSE	FALSE	FALSE	0.0246726	0.0699262	-0.119701	-0.0309486	0.0474873
olf186-F	FBgn0041585	TRUE	FALSE	TRUE	-0.0292396	-0.352169	-0.0795468	-0.00630458	0.926554
okr	FBgn0002989	FALSE	FALSE	FALSE	0.0286231	0.174965	-0.0942655	-0.14345	0.00515919
ogre	FBgn0004646	FALSE	FALSE	FALSE	0.890393	-0.874348	0.192645	0.779158	1.25306
Oga	FBgn0038870	FALSE	FALSE	FALSE	-0.00245088	-0.0405118	0.0214637	-0.0628576	-0.00751986
Oda	FBgn0014184	FALSE	FALSE	FALSE	-0.0253442	-0.139845	-0.117977	0.249091	-0.313606
Ocrl	FBgn0023508	TRUE	FALSE	FALSE	0.143623	0.151867	-0.134122	-0.0322654	0.00384976
ocm	FBgn0266083	TRUE	FALSE	FALSE	0.690645	0.180803	0.275298	0.399469	0.312236
obst-A	FBgn0031097	FALSE	FALSE	FALSE	0.549986	0.195592	0.396238	-0.289507	0.892947
Obp99a	FBgn0039678	FALSE	FALSE	FALSE	0.466312	-0.962927	0.467616	0.275792	0.133342
obe	FBgn0038344	FALSE	FALSE	FALSE	-0.0690772	0.0826338	-0.129119	0.0174064	-0.133753
Oatp30B	FBgn0032123	FALSE	FALSE	FALSE	0.0737304	0.186315	0.183085	0.30776	-0.0442727
oaf	FBgn0011818	FALSE	FALSE	TRUE	-0.0503876	0.0126201	0.0891417	0.242577	0.433749
O-fut2	FBgn0027791	FALSE	FALSE	FALSE	-0.181849	0.153706	-0.0347654	0.00379224	-0.230876
O-fut1	FBgn0033901	TRUE	FALSE	FALSE	-0.252155	0.0541917	0.0907281	0.0425339	-0.14028
Nxt1	FBgn0028411	FALSE	FALSE	FALSE	0.0498858	0.0985453	-0.0317496	0.190671	0.153713
nxf2	FBgn0036640	FALSE	FALSE	FALSE	0.0133896	0.072181	0.0846331	-0.00405822	0.121156
nw	FBgn0283508	FALSE	FALSE	FALSE	1.8092	-1.65806	0.82607	0.0281616	-0.0652766
Nurf-38	FBgn0016687	FALSE	TRUE	FALSE	-0.0699932	0.197744	-0.102753	-0.0130364	-0.0844614
Nup98-96	FBgn0039120	FALSE	FALSE	FALSE	-0.00378022	-0.0843674	-0.00707443	-0.00977225	-0.0478223
Nup93-2	FBgn0038274	FALSE	FALSE	FALSE	-0.0242217	0.0044544	0.0333249	-0.0574837	0.0873541
Nup93-1	FBgn0027537	FALSE	FALSE	FALSE	0.152583	-0.0778715	-0.0129675	0.0903673	0.038667
Nup75	FBgn0034310	FALSE	FALSE	FALSE	-0.00873983	-0.0630307	0.011076	-0.0852198	-0.0114834
Nup62	FBgn0034118	FALSE	FALSE	FALSE	0.0211232	0.0093643	0.0746967	-0.118941	0.200862
Nup58	FBgn0038722	FALSE	FALSE	FALSE	-0.239002	0.06227	0.0339402	-0.00909048	-0.0590826
Nup54	FBgn0033737	FALSE	FALSE	TRUE	0.0625262	-0.0476826	0.15826	-0.0520335	0.222419
Nup50	FBgn0033264	FALSE	FALSE	FALSE	-0.0608715	-0.0803617	0.0673636	0.195998	0.0385254
Nup44A	FBgn0033247	TRUE	FALSE	FALSE	0.0050203	-0.0567725	-0.086687	0.0281418	-0.0561604
Nup43	FBgn0038609	TRUE	TRUE	FALSE	-0.0101678	-0.0275564	0.00574595	-0.107618	-0.0258213
Nup37	FBgn0039301	FALSE	FALSE	FALSE	-0.0572448	-0.0290294	0.00264915	-0.0134518	0.0285522
Nup358	FBgn0039302	FALSE	FALSE	FALSE	0.0154168	0.0446658	0.0450497	0.0399925	0.00534662
Nup214	FBgn0010660	FALSE	FALSE	FALSE	-0.0394623	0.0206648	0.171263	-0.0183856	0.00585558
Nup205	FBgn0031078	FALSE	FALSE	FALSE	0.119538	-0.00718785	-0.0094678	-0.00161894	0.0862121
Nup160	FBgn0262647	FALSE	FALSE	FALSE	-0.0535784	-0.00287283	0.0561439	-0.0713921	-0.0422303
Nup154	FBgn0021761	FALSE	FALSE	FALSE	0.0691739	-0.0488573	-0.0349656	-0.0582244	-0.00547881
Nup153	FBgn0061200	FALSE	FALSE	FALSE	0.0184877	-0.0132634	0.0613232	0.0750771	0.0737332
Nup133	FBgn0039004	FALSE	FALSE	FALSE	-0.0144184	0.023101	-0.0210188	-0.0915367	0.0705134
Nup107	FBgn0027868	FALSE	FALSE	FALSE	-0.00370202	-0.0239907	0.0191696	-0.160082	0.0130519
numb	FBgn0002973	FALSE	FALSE	TRUE	0.377455	0.372966	0.196603	-0.268028	-0.254353
Nufip	FBgn0036812	FALSE	FALSE	FALSE	0.37595	0.22605	0.241621	0.0930041	0.245014
Nuf2	FBgn0031886	FALSE	FALSE	FALSE	-0.0589777	0.077957	-0.0747466	-0.0426838	0.152486
nuf	FBgn0013718	FALSE	FALSE	TRUE	-0.0849521	0.196116	0.186254	-0.222554	-0.851281
nudE	FBgn0036059	FALSE	FALSE	TRUE	0.376904	0.228201	0.243498	0.00239368	-0.163504
nudC	FBgn0021768	FALSE	FALSE	FALSE	-0.179483	-0.0433894	0.040111	-0.0809352	-0.164272
NUCB1	FBgn0052190	FALSE	FALSE	FALSE	-0.439882	-0.231788	-0.0541524	-0.0511926	-0.285505
nub	FBgn0085424	FALSE	FALSE	FALSE	-0.0034066	0.255054	-0.255054	0.257909	0.468788
NTPase	FBgn0024947	FALSE	FALSE	FALSE	0.583148	0.0157295	0.25642	0.262794	0.437554
Ntmt	FBgn0033457	FALSE	TRUE	FALSE	-0.149008	0.0277174	0.0438203	-0.269846	0.176594
Ntf-2	FBgn0031145	FALSE	FALSE	FALSE	0.0161397	0.026441	-0.00689278	-0.00336259	0.14304
ntc	FBgn0035461, FBgn0033901	TRUE	FALSE	TRUE	0.216967	-0.0197024	0.14881	-0.0756265	0.0850685
Nsun5	FBgn0259704	TRUE	FALSE	FALSE	0.0829288	-0.0187396	0.036708	0.175836	0.0915292
Nsun2	FBgn0026079	FALSE	FALSE	FALSE	-0.00112186	0.0393637	-0.0116857	0.0778394	-0.0152656
nst	FBgn0036298	FALSE	FALSE	FALSE	0.199169	0.00762499	0.146757	-0.00853496	0.0564315
nsl1	FBgn0262527, FBgn0027259	FALSE	FALSE	TRUE	-0.0589984	0.180778	0.203496	-0.150209	-0.178562
Nsf2	FBgn0266464	FALSE	FALSE	FALSE	0.110414	-0.0807118	0.154369	-0.222282	0.0527483
Nse4	FBgn0032251	FALSE	FALSE	FALSE	0.102245	0.102354	0.0293568	0.281996	0.0147318
Nse1	FBgn0031848	FALSE	FALSE	TRUE	-0.0567353	0.0858374	-0.00885616	-0.129717	0.105038
NSD	FBgn0039559	FALSE	FALSE	FALSE	-0.0862611	-0.151386	-0.458057	-0.143444	0.225939
Ns4	FBgn0032882	FALSE	FALSE	FALSE	0.098374	0.0476886	-0.00878891	-0.0184096	0.0282308
Ns3	FBgn0266284	FALSE	FALSE	FALSE	-0.0427043	-0.0401534	-0.0857008	-0.0879862	0.0565251
Ns2	FBgn0034243	FALSE	FALSE	FALSE	0.485629	-0.26795	0.359961	0.262324	0.51895
Ns1	FBgn0038473	FALSE	FALSE	FALSE	0.653824	-0.39411	0.647398	0.820271	0.434969
Nrx-IV	FBgn0013997	FALSE	FALSE	FALSE	0.506081	-0.713202	0.408431	0.0120225	0.291771
nrv2	FBgn0015777, FBtp0011547	FALSE	FALSE	FALSE	1.42632	-1.46744	1.02071	0.402894	0.501926
nrv1	FBgn0015776	TRUE	FALSE	FALSE	-0.381131	-0.664754	-0.450511	-0.0880399	-0.0479261
Nrt	FBgn0004108	FALSE	FALSE	FALSE	0.580327	-0.431536	0.340305	1.09472	0.603587
Nrg	FBgn0264975	FALSE	FALSE	FALSE	0.610429	-0.595303	0.471137	0.136752	0.500278
Nprl3	FBgn0036397	TRUE	FALSE	FALSE	-0.0539048	0.0645866	-0.0217947	-0.15891	-0.197599
Nprl2	FBgn0030800	TRUE	FALSE	FALSE	0.061938	0.0265066	-0.0813291	-0.0629707	-0.162647
Nplp2	FBgn0287423	FALSE	FALSE	FALSE	-0.100716	-0.0880083	-0.0437288	-0.153861	0.0572257
Npl4	FBgn0039348	FALSE	FALSE	FALSE	-0.0152991	-0.00428977	-0.0451537	-0.00610578	-0.143475
Nph	FBgn0039735	FALSE	FALSE	FALSE	0.161602	-0.14595	0.00817034	-0.0125811	-0.0205067
Npc2a	FBgn0031381	FALSE	FALSE	FALSE	0.0363262	-0.0828093	0.180087	-0.00960664	-0.0174728
Npc1a	FBgn0024320	TRUE	FALSE	TRUE	0.0849179	-0.0670288	-0.0132064	-0.0667171	0.114194
NP15.6	FBgn0027785	FALSE	FALSE	FALSE	-0.114938	-0.0501788	-0.0458597	0.140711	-0.112627
Not3	FBgn0033029	FALSE	FALSE	FALSE	-0.00139887	-0.0345956	0.0219796	-0.0581233	0.0263266
Not11	FBgn0034963	FALSE	FALSE	FALSE	-0.00324898	-0.0939179	0.0433657	-0.0954183	0.112769
Not10	FBgn0260444	FALSE	FALSE	FALSE	0.0866056	-0.0361784	0.0032694	-0.124443	0.0755549
Not1	FBgn0085436	FALSE	FALSE	FALSE	-0.0744183	0.0132979	0.0407007	-0.0636275	-0.0600983
not	FBgn0013717	FALSE	FALSE	FALSE	0.301386	0.00422351	0.192164	-0.0416833	0.189379
Nost	FBgn0259734	FALSE	FALSE	FALSE	-0.104873	0.0356056	-0.157849	-0.536514	-0.601455
norpA	FBgn0262738	FALSE	FALSE	FALSE	-0.403855	0.0214266	-0.024474	0.0383136	-0.129612
Nopp140	FBgn0037137	FALSE	FALSE	FALSE	-0.17416	0.426728	0.549774	0.452737	-0.152533
nopo	FBgn0034314	FALSE	FALSE	FALSE	-0.3083	-0.138723	-0.383392	0.162221	-0.501876
Nop60B	FBgn0259937	FALSE	FALSE	FALSE	0.147436	-0.190852	0.0833729	-0.0400721	0.131497
Nop56	FBgn0038964	FALSE	FALSE	FALSE	0.161514	-0.0957291	0.0278516	-0.0451193	0.106276
nop5	FBgn0026196	FALSE	FALSE	FALSE	0.0514056	-0.0319238	0.00948364	0.0817708	0.0249285
Nop17l	FBgn0033224	FALSE	FALSE	FALSE	-1.07628	-0.520213	-0.0562295	0.356343	0.506755
nonC	FBgn0263968	FALSE	FALSE	FALSE	0.0186473	0.0184727	-0.14559	-0.0442913	-0.0449492
nonA-l	FBgn0015520	FALSE	FALSE	FALSE	0.322679	0.200384	0.146803	0.251827	-0.175844
nonA	FBgn0004227	FALSE	FALSE	FALSE	0.157099	-0.0504506	0.11537	0.320048	0.199871
Non3	FBgn0038585	FALSE	FALSE	FALSE	0.607238	-0.354713	0.474059	0.489198	0.623355
Non2	FBgn0035370	FALSE	FALSE	FALSE	0.177121	-0.0559217	0.197172	0.228608	0.150691
Non1	FBgn0028473	FALSE	FALSE	FALSE	0.198241	-0.108033	-0.0117814	0.00777219	0.262378
noi	FBgn0014366	FALSE	FALSE	FALSE	0.0557787	-0.0329439	0.0801502	0.123871	-0.0148139
nocte	FBgn0261710, FBal0191615	FALSE	FALSE	FALSE	-0.0457121	0.0167654	0.0662752	-0.182976	-0.0324537
noc	FBgn0005771, FBgn0261808	FALSE	FALSE	FALSE	0.691388	-0.275836	-0.0296188	0.848172	0.680585
Noa36	FBgn0026400	FALSE	FALSE	FALSE	0.0408357	0.0470117	0.0509832	-0.0100336	-0.0230113
Nnp-1	FBgn0022069	TRUE	FALSE	FALSE	0.377796	-0.0623047	0.192102	0.437814	0.505019
Nnf1b	FBgn0051658	TRUE	FALSE	FALSE	-0.201011	0.209808	0.0069478	-0.109841	0.0604884
Nnf1a	FBgn0034523	FALSE	FALSE	FALSE	0.235554	-0.0303736	-0.0689143	0.295685	0.422082
Nmt	FBgn0020392	FALSE	TRUE	FALSE	0.0347933	-0.0215431	-0.0679677	-0.0033511	0.0196691
nmo	FBgn0011817	FALSE	FALSE	TRUE	0.837138	0.324546	0.241957	-0.0115466	0.196141
Nmnat	FBgn0039254	FALSE	FALSE	FALSE	-0.0885677	0.102733	-0.175709	0.0107576	-0.0435202
nmdyn-D7	FBgn0028997	FALSE	FALSE	FALSE	0.183974	0.0607161	-0.158231	-0.0219797	-0.140768
nmdyn-D6	FBgn0030573	FALSE	FALSE	FALSE	-0.00754681	0.120899	0.175584	-0.146878	0.0753074
Nmdmc	FBgn0010222	FALSE	FALSE	FALSE	-0.147459	0.0292574	-0.0144488	0.0205773	-0.0364546
Nmda1	FBgn0013305	TRUE	FALSE	FALSE	0.0499414	0.00459457	-0.0616997	0.101662	-0.0818499
Nmd3	FBgn0023542	FALSE	FALSE	FALSE	-0.070057	-0.0616523	-0.0225664	-0.0650321	-0.00346188
nmd	FBgn0005322	TRUE	FALSE	FALSE	0.00933036	0.0640275	0.0429815	0.056591	-0.0849699
Nlp	FBgn0016685	FALSE	FALSE	FALSE	-0.0265174	0.0300857	-0.0683521	0.0776783	0.0917848
Nle	FBgn0021874	FALSE	FALSE	FALSE	0.0439057	-0.150374	-0.0899937	0.0634425	-0.0735432
nkd	FBgn0002945	FALSE	FALSE	FALSE	-0.103144	0.165415	0.0462662	0.275836	0.710822
nito	FBgn0027548	FALSE	FALSE	FALSE	0.381995	0.127256	0.134917	0.163554	0.141316
NitFhit	FBgn0024945	FALSE	FALSE	FALSE	0.0858345	-0.0312546	0.00191361	0.0536059	0.0190047
Nipsnap	FBgn0030724	TRUE	FALSE	TRUE	0.00531676	0.0614905	-0.0861994	0.00613887	-0.0351161
Nipped-B	FBgn0026401	FALSE	FALSE	FALSE	0.126482	0.132668	0.022948	0.0271784	0.0316461
Nipped-A	FBgn0053554	TRUE	FALSE	FALSE	0.0590459	0.0100628	-0.0385062	0.0054928	0.0329253
NiPp1	FBgn0026402	FALSE	FALSE	FALSE	-0.0477757	0.0415946	0.024857	0.177123	-0.171625
NimC4	FBgn0260011	FALSE	FALSE	FALSE	1.38002	-1.59073	0.750779	0.884027	0.695107
NHP2	FBgn0029148	FALSE	FALSE	FALSE	0.0265556	-0.154481	0.0748051	0.237699	-0.161821
Nhe3	FBgn0028703	TRUE	FALSE	TRUE	-0.122553	0.0522106	-0.151893	-0.162068	-0.0804167
Nhe1	FBgn0026787	TRUE	FALSE	FALSE	-0.0100888	-0.239935	0.0509009	-0.495464	-0.22556
NFAT	FBgn0030505	FALSE	FALSE	FALSE	0.33176	0.416903	0.269312	0.226265	0.170035
Nf1	FBgn0015269	FALSE	FALSE	FALSE	0.0817595	0.0636156	0.0194995	-0.0487558	-0.00311441
Nf-YC	FBgn0029905	FALSE	FALSE	FALSE	0.134429	0.153048	0.0376354	0.0921549	-0.0589534
Nf-YB	FBgn0032816	TRUE	FALSE	TRUE	0.253605	0.423879	-0.0784923	0.175087	0.249229
Nf-YA	FBgn0035993	FALSE	FALSE	FALSE	-0.241579	0.181271	-0.251289	0.753096	-0.102579
Neurochondrin	FBgn0037447	FALSE	FALSE	FALSE	1.30095	-0.864693	0.910733	-0.587157	1.1311
Neurl4	FBgn0283503	FALSE	FALSE	FALSE	0.0688702	-0.0580477	-0.00392609	0.0327615	-0.0372616
neur	FBgn0002932	TRUE	FALSE	TRUE	0.615782	-0.0247752	0.18779	0.0269811	0.2639
nesd	FBgn0032848	FALSE	FALSE	FALSE	-0.0416234	-0.0379717	0.0225956	-0.14092	0.0934449
nes	FBgn0026630	FALSE	FALSE	FALSE	0.0289708	0.0304078	0.0631881	0.0186944	-0.160621
nero	FBgn0261479	FALSE	FALSE	FALSE	-0.0138433	-0.00137024	0.00790379	0.0626977	-0.0797124
Nep2	FBgn0027570	FALSE	FALSE	FALSE	-0.0132151	-0.119622	-0.0806068	-0.0155149	-0.173853
Neos	FBgn0024542	FALSE	FALSE	FALSE	-0.0153677	0.131828	0.0616117	0.0940915	-0.272464
Nelf-E	FBgn0017430	FALSE	FALSE	FALSE	0.220607	-0.098265	0.261886	0.17807	0.0495637
NELF-B	FBgn0027553	FALSE	FALSE	FALSE	0.248705	-0.0960533	0.208437	0.11388	0.291202
Nelf-A	FBgn0038872	FALSE	FALSE	FALSE	-0.0781571	-0.0741671	0.00723573	0.115687	0.212923
Nek2	FBgn0029970	FALSE	FALSE	FALSE	-0.124977	0.160508	-0.135407	0.214181	-0.0555641
nej	FBgn0261617	FALSE	FALSE	FALSE	0.345708	0.206716	0.26902	0.343325	-0.0878511
Nedd8	FBgn0032725	FALSE	FALSE	FALSE	-0.228017	0.131903	0.0705438	0.0267342	-0.125361
neb	FBgn0004374	FALSE	FALSE	FALSE	-0.0119664	0.0354835	-0.147221	0.300591	0.695956
Ndg	FBgn0026403	FALSE	FALSE	FALSE	1.01306	-0.459026	0.553353	0.0449474	1.00442
Ndfip	FBgn0052177	FALSE	FALSE	FALSE	-0.0771591	0.195278	-0.110943	-0.221332	0.0429324
Ndc80	FBgn0030500	FALSE	FALSE	FALSE	-0.148449	0.0518098	-0.0859202	-0.0488223	0.176477
Ndc1	FBgn0039125	FALSE	FALSE	FALSE	-0.0550861	0.0616337	-0.0539999	-0.0862797	-0.0398737
ND-SGDH	FBgn0011455	FALSE	FALSE	FALSE	-0.162903	-0.0307932	0.153424	-0.0542171	-0.320584
ND-PDSW	FBgn0021967	FALSE	FALSE	FALSE	-0.0224544	0.0513049	-0.0451173	-0.00740271	0.0203298
ND-MLRQ	FBgn0052230	FALSE	FALSE	FALSE	0.0342857	0.054639	-0.0621689	0.0201058	-0.054046
ND-B22	FBgn0032511	FALSE	FALSE	FALSE	0.0886548	-0.0517666	-0.0411315	-0.0121723	0.0502969
ND-B18	FBgn0030605	TRUE	FALSE	FALSE	0.0527466	-0.0308445	-0.0601104	0.00865013	0.0310707
ND-B17.2	FBgn0031436	FALSE	FALSE	FALSE	-0.046471	-0.0416527	0.0462731	0.0129528	-0.0359639
ND-B17	FBgn0001989	FALSE	FALSE	FALSE	0.0804068	-0.0194287	-0.053541	0.12884	-0.0461064
ND-B16.6	FBgn0029868	FALSE	FALSE	FALSE	-0.159129	0.0444819	0.0116501	-0.0483282	-0.0162695
ND-B15	FBgn0033961	FALSE	FALSE	FALSE	0.00705888	-0.0775063	0.0592086	0.0309069	0.00281024
ND-B14.7	FBgn0034576	FALSE	FALSE	FALSE	-0.290854	-0.038948	-0.0382495	0.142119	-0.280085
ND-B14.5B	FBgn0031505	FALSE	FALSE	FALSE	0.0434613	0.0108487	-0.0580359	0.0214546	-0.0662615
ND-B14.5A	FBgn0025839	FALSE	FALSE	FALSE	-0.0363783	0.0293702	-0.0389986	-0.0868418	0.219365
ND-B14	FBgn0033570	FALSE	FALSE	FALSE	0.103035	-0.114513	-0.0321368	0.0303462	-0.0506901
ND-B12	FBgn0034645	FALSE	FALSE	FALSE	-0.0315437	-0.0225693	0.0768209	0.0313341	-0.0334539
ND-ASHI	FBgn0029888	FALSE	FALSE	FALSE	-0.00356128	0.0295405	-0.104716	0.0405097	-0.0961092
ND-ACP	FBgn0011361	FALSE	FALSE	FALSE	-0.231081	0.0446724	0.0668419	-0.0260831	-0.178643
ND-75	FBgn0017566	FALSE	FALSE	FALSE	0.0673286	0.00940008	0.00404601	-0.0369803	-0.0326543
ND-51	FBgn0031771	FALSE	FALSE	FALSE	0.0628668	-0.0652033	-0.0572798	-0.0209719	-0.0217331
ND-49	FBgn0039909	FALSE	FALSE	FALSE	0.0530308	-0.00957939	-0.0462645	0.0813513	-0.0410896
ND-42	FBgn0019957	FALSE	FALSE	FALSE	0.0581407	0.00635694	-0.0428925	0.0139347	-0.0183756
ND-39	FBgn0037001	FALSE	FALSE	FALSE	0.042274	-0.00487193	-0.0153401	-0.0316801	0.0152274
ND-30	FBgn0266582	FALSE	FALSE	FALSE	-0.0427966	-0.0615255	-0.000950881	0.0324486	-0.0980646
ND-24	FBgn0030853	FALSE	FALSE	FALSE	-0.0306838	-0.0519281	-0.0855201	0.118008	-0.136071
ND-23	FBgn0017567	FALSE	FALSE	FALSE	-0.0716012	0.0207268	0.00451107	0.0713943	-0.212841
ND-20	FBgn0030718	FALSE	FALSE	FALSE	0.134977	0.0596145	0.0346339	-0.106708	0.0296288
ND-19	FBgn0035046	FALSE	FALSE	FALSE	-0.0469667	-0.112606	-0.0114369	0.0738378	-0.142692
ND-18	FBgn0031021	FALSE	FALSE	FALSE	0.119799	0	-0.0966332	-0.0401926	-0.0783726
ND-15	FBgn0031228	FALSE	FALSE	FALSE	0.0872708	-0.0374779	0.0950633	-0.04048	0.0978991
ND-13B	FBgn0047038	FALSE	FALSE	FALSE	-0.111549	-0.0196593	0.0424106	-0.143456	-0.0967841
ND-13A	FBgn0031684	FALSE	FALSE	FALSE	-0.0498532	0.119593	-0.0578354	-0.00350003	-0.0589318
Ncoa6	FBgn0031698	FALSE	FALSE	FALSE	0.123755	0.104607	0.205988	0.19669	0.156107
ncm	FBgn0086707	FALSE	FALSE	FALSE	0.165311	-0.0483138	0.157566	0.17913	0.175564
nclb	FBgn0263510	FALSE	FALSE	FALSE	0.223162	-0.148284	0.166636	-0.171382	0.102208
ncd	FBgn0002924, FBal0012910, FBal0012911	FALSE	FALSE	FALSE	0.0132772	0.0571102	0.0450026	0.0844656	0.0971477
Nca	FBgn0013303	TRUE	FALSE	TRUE	0.0336512	0.0791972	-0.0482485	0.0621401	0.0432493
Nc73EF	FBgn0010352	FALSE	FALSE	FALSE	0.0284959	0.020015	-0.0737723	0.0574171	0.0834365
NC2beta	FBgn0028926	FALSE	FALSE	FALSE	0.132289	0.133267	-0.0810779	0.121302	0.0437889
NC2alpha	FBgn0034650	FALSE	FALSE	FALSE	0.278961	0.0321214	-0.140076	0.0384224	0.271499
nbs	FBgn0261530	TRUE	FALSE	FALSE	-0.101678	-0.056395	0.0612384	-0.0456121	0.142963
Nbr	FBgn0032924	FALSE	FALSE	FALSE	0.0380107	-0.0413137	-0.0852515	-0.163475	-0.159774
NAT1	FBgn0010488, FBgn0031020, FBgn0287831	FALSE	FALSE	FALSE	-0.2309	0.0240216	0.0229597	-0.145669	-0.18824
NaPi-III	FBgn0260795	FALSE	FALSE	FALSE	-0.978935	-0.855019	-0.715386	0.0597537	0.424795
Nap1	FBgn0015268, FBgn0011771	FALSE	TRUE	FALSE	-0.0567477	-0.0583065	-0.0381062	-0.126255	0.08558
Nak	FBgn0015772	TRUE	FALSE	FALSE	-0.147673	0.0711457	0.0417848	-0.0472495	0.190871
nahoda	FBgn0034797	FALSE	FALSE	FALSE	0.716375	-0.143031	0.501814	-0.394436	0.747516
Nacalpha	FBgn0086904	FALSE	TRUE	FALSE	-0.0255684	0.0918317	-0.0626026	-0.0124001	-0.0553509
nac	FBgn0265351	FALSE	FALSE	FALSE	0.210256	-0.31208	0.00245148	0.0809645	0.00693049
Nab2	FBgn0028471	FALSE	FALSE	FALSE	0.608745	0.17071	0.445009	0.439363	0.263034
Naam	FBgn0051216	TRUE	FALSE	FALSE	-0.182593	0.0821124	-0.0542983	0.22005	-0.345257
Naa60	FBgn0036039	FALSE	FALSE	TRUE	-0.148243	0.410088	0.370481	-0.0987963	-0.114041
NAA20	FBgn0031043, FBgn0051851	FALSE	FALSE	TRUE	0.0273206	0.0718756	-0.0308288	-0.213316	0.0767426
NAA15-16	FBgn0031020	FALSE	TRUE	FALSE	-0.0163506	0.0177013	-0.0199753	-0.141692	0.0551754
N	FBgn0004647, FBal0033870, FBal0117992, FBgn0001956, FBgn0013820, FBtp0071154, FBtp0141413	TRUE	FALSE	FALSE	0.78223	0.255752	0.284956	0.227747	0.257334
Myt1	FBgn0040298	FALSE	FALSE	FALSE	-0.120997	0.00531576	-0.369941	-0.342821	-0.194261
Mys45A	FBgn0033379	FALSE	FALSE	FALSE	0.401281	0.0337699	0.205208	0.0531198	0.298603
mys	FBgn0004657	TRUE	FALSE	FALSE	0.564582	0.108708	0.243287	0.0937895	0.181126
MYPT-75D	FBgn0036801	FALSE	FALSE	FALSE	-0.047558	0.436037	0.00314999	0.193563	-0.699695
Myo31DF	FBgn0086347, FBti0159208	FALSE	FALSE	FALSE	0.415967	-0.260181	0.238599	0.0262761	0.536298
Myo10A	FBgn0263705	FALSE	FALSE	FALSE	0.626296	-0.62237	0.132863	0.27874	0.179879
myo	FBgn0026199	TRUE	FALSE	FALSE	0.390463	0.364595	0.235564	0.193705	0.226913
Myd88	FBgn0033402	FALSE	FALSE	FALSE	-0.120261	-0.0308565	-0.0584898	-0.196223	-0.724781
Myc	FBgn0262656, FBgn0002915	TRUE	FALSE	TRUE	0.27163	0.256672	-0.771925	0.811238	0.409208
Myb	FBgn0002914	FALSE	FALSE	FALSE	0.375585	0.106736	0.474688	0.360061	0.298225
mxt	FBgn0031637	FALSE	FALSE	FALSE	-0.00276643	-0.297219	0.23642	-0.171551	0.372117
mxc	FBgn0260789	FALSE	FALSE	FALSE	0.33122	0.362048	0.0364485	0.497103	-0.458946
Mvl	FBgn0011672	TRUE	FALSE	TRUE	-0.243081	-0.201716	-0.130431	-0.232999	-0.338
Mvb12	FBgn0030894	TRUE	FALSE	FALSE	-0.0970523	0.133388	0.0373447	0.0483352	-0.080748
mv	FBgn0288310	FALSE	FALSE	FALSE	-0.0481974	0.0394256	0.0532619	-0.0588194	-0.0200436
Muted	FBgn0083967	FALSE	FALSE	FALSE	0.0178287	0.186922	0.026785	-0.0557474	-0.0763781
mute	FBgn0085444	TRUE	FALSE	TRUE	-1.15347	0.0657753	0.0239126	0.0235227	-0.168953
muskelin	FBgn0033757	FALSE	FALSE	FALSE	-0.337548	-0.160794	-0.430595	-0.801776	-0.777877
mus81	FBgn0040347	FALSE	FALSE	FALSE	0.0453438	0.133157	0.0700663	-0.0537644	-0.31204
mus312	FBgn0002909	TRUE	FALSE	FALSE	-0.0501504	0.104401	0.0285817	-0.0854989	-0.129054
mus308	FBgn0002905	FALSE	FALSE	TRUE	-0.107625	0.14089	-0.0633965	-0.0328996	-0.0205374
mus304	FBgn0002901	FALSE	FALSE	FALSE	-0.235946	0.163326	0.0536275	-0.0203691	-0.164736
mus301	FBgn0002899	FALSE	FALSE	FALSE	0.00668938	0.0657227	0.0287083	-0.187666	-0.0078122
mus205	FBgn0002891	TRUE	FALSE	FALSE	-0.364637	0.20654	-0.108867	-0.038407	-0.118991
mus201	FBgn0002887, FBal0012633	FALSE	TRUE	FALSE	-0.125649	0.0510408	-0.0915773	-0.0678659	-0.169312
mus101	FBgn0002878	TRUE	FALSE	FALSE	-0.0553984	0.033392	-0.0138327	-0.0807362	-0.0306829
Mulk	FBgn0260750	FALSE	FALSE	FALSE	-0.0476829	-0.0978425	0.0556703	-0.0222751	0.00578695
Mul1	FBgn0035483	FALSE	FALSE	FALSE	0.00891932	0.0579508	-0.0128698	-0.0125509	-0.0441361
mud	FBgn0002873, FBgn0002874	FALSE	FALSE	FALSE	-0.830075	0.290831	0.157815	0.227806	0.185154
muc	FBgn0283658	FALSE	FALSE	TRUE	-0.0851381	-0.0202013	0.00212563	-0.000944338	-0.0561201
mub	FBgn0262737	FALSE	FALSE	FALSE	0.0545468	0.0123001	-0.129666	-0.126546	-0.342338
mu2	FBgn0002872, FBgn0263351	FALSE	FALSE	FALSE	-0.374409	-0.222412	0.163631	0.0628813	0.132038
mtTFB2	FBgn0037778	FALSE	FALSE	FALSE	-0.0870224	0.054949	-0.052719	-0.0299959	-0.00448373
mtTFB1	FBgn0261381	FALSE	FALSE	FALSE	0.0273173	0.109764	-0.0478663	-0.114584	-0.0120945
mTTF	FBgn0028530	FALSE	FALSE	FALSE	0.0927775	0.0150462	-0.0257958	0.0937126	0.0518734
mtSSB	FBgn0010438	FALSE	FALSE	FALSE	-0.0527628	-0.0178466	-0.133135	-0.0669287	0.0170255
mts	FBgn0004177	FALSE	FALSE	FALSE	-0.0249949	0.0737792	-0.0786975	-0.0185564	-0.0494576
mtRNApol	FBgn0261938	FALSE	FALSE	FALSE	0.147703	0.0531881	-0.020051	0.00962689	-0.214476
mtrm	FBgn0010431	FALSE	TRUE	FALSE	-0.157562	0.0743335	-0.0278678	0.280418	-1.11918
Mtr4	FBgn0001986	FALSE	FALSE	FALSE	0.16454	-0.00632069	0.0384518	0.161991	0.113022
Mtr3	FBgn0036916	FALSE	FALSE	FALSE	-0.0105481	-0.0816024	0.0057234	0.00238912	-0.0601873
MTPAP	FBgn0024360	FALSE	FALSE	FALSE	-0.0728875	-0.00699843	0.126286	-0.127748	-0.000585331
Mtpalpha	FBgn0028479	FALSE	FALSE	FALSE	-0.0416548	0.061939	-0.0110498	0.0315489	-0.0540716
Mtp	FBgn0266369	FALSE	FALSE	FALSE	0.110727	-0.111863	0.0498596	-0.099503	0.0104128
Mtor	FBgn0013756, FBgn0021796	FALSE	FALSE	TRUE	0.156558	0.0510553	0.119326	0.112912	0.113355
mtm	FBgn0025742	FALSE	FALSE	FALSE	0.014123	-0.177938	0.0611281	-0.0951181	-0.052944
Mtl	FBgn0039532	FALSE	FALSE	TRUE	0.267939	0.0869022	0.270217	0.0638068	0.095332
mthl1	FBgn0030766	FALSE	FALSE	TRUE	0.669324	-0.382712	0.34148	0.086955	0.357979
mTerf5	FBgn0038584	FALSE	FALSE	FALSE	0.0820454	0.01921	-0.0845064	-0.120997	-0.0622803
mTerf3	FBgn0037008	FALSE	FALSE	FALSE	0.014964	-0.0461192	-0.0840763	0.164092	-0.127814
mtDNA-helicase	FBgn0032154	FALSE	FALSE	FALSE	0.104836	-0.0208464	-0.0876503	-0.0613728	0.0262031
mtd	FBgn0013576	TRUE	FALSE	FALSE	-0.0432557	-0.0912274	-0.00634231	-0.308027	-0.01188
Mtch	FBgn0027786	TRUE	FALSE	FALSE	0.12845	0.0152457	-0.0704494	-0.14675	0.0271124
Mtap	FBgn0034215	FALSE	FALSE	FALSE	0.0051851	-0.0101586	-0.00545292	0.0266071	-0.000577714
MTA1-like	FBgn0027951	FALSE	FALSE	FALSE	0.541934	0.0417032	0.470958	0.208936	0.274302
Mst85C	FBgn0028708	FALSE	FALSE	FALSE	0.128222	0.032078	0.0531271	0.101225	-0.0293038
mst	FBgn0020272, FBgn0026746, FBgn0038080	FALSE	FALSE	FALSE	0.040937	0.0134303	-0.0301288	-0.0401385	-0.0577703
msps	FBgn0027948	TRUE	FALSE	FALSE	-0.107844	-0.003948	-0.0429144	-0.057676	-0.184197
Msp300	FBgn0261836	FALSE	FALSE	FALSE	-0.0742999	-0.0376654	-0.068208	0.497005	-0.321027
msn	FBgn0010909	FALSE	FALSE	FALSE	0.259381	0.071675	0.125433	0.189863	0.224274
msl-3	FBgn0002775, FBal0012358, FBal0056469	TRUE	FALSE	FALSE	-0.0530976	0.30013	0.254144	0.259735	-0.306627
msl-1	FBgn0005617, FBal0012558	TRUE	FALSE	TRUE	0.534517	0.439195	0.59234	0.285415	-0.136742
msk	FBgn0026252	FALSE	FALSE	FALSE	0.0559159	0.0538998	0.00998888	-0.0964828	-0.0610823
msi	FBgn0011666	TRUE	FALSE	TRUE	-0.0586337	-0.054246	-0.171893	-0.0688069	-0.0339057
Msh6	FBgn0036486	FALSE	TRUE	FALSE	-0.136431	-0.038587	-0.0457321	-0.194547	-0.171636
msd5	FBgn0035210	FALSE	FALSE	FALSE	-0.0293609	-0.0415501	0.00842294	-0.0863511	-0.120164
msd1	FBgn0035209	FALSE	FALSE	FALSE	0.366241	-0.173518	0.178012	-0.35483	-0.00263875
MSBP	FBgn0030703	FALSE	FALSE	TRUE	-0.0330397	-0.0293193	0.465272	-0.206337	-0.00621867
msb1l	FBgn0027949	FALSE	FALSE	FALSE	0.156643	0.221439	0.322357	0.81794	0.627382
Mrtf	FBgn0052296	FALSE	FALSE	FALSE	-0.311331	-0.0881029	-0.135744	-0.0453074	-0.28102
mrt	FBgn0039507	FALSE	FALSE	FALSE	0.468298	0.190963	0.161612	0.0622129	0.0582062
mRpS9	FBgn0037529	FALSE	FALSE	FALSE	-0.0983874	0.00410765	0.00164824	-0.126391	0.0819985
mRpS7	FBgn0032236	FALSE	FALSE	FALSE	-0.308303	-0.00271859	0.2961	-0.22296	-0.19279
mRpS6	FBgn0035534	FALSE	FALSE	FALSE	0.0515184	0.0439999	0.00589974	-0.146151	0.0367018
mRpS5	FBgn0287187	TRUE	FALSE	FALSE	0.154694	0.0128793	-0.0238372	-0.0456928	-0.0189833
mRpS35	FBgn0035374	FALSE	FALSE	FALSE	0.0701905	-0.0569791	-0.010912	0.0226892	-0.0229029
mRpS34	FBgn0285951	TRUE	FALSE	FALSE	0.062383	-0.0742927	0.0477177	-0.0639809	-0.0305579
mRpS33	FBgn0038426	TRUE	FALSE	FALSE	0.00527548	-0.0682918	-0.0101577	-0.0296476	0.0486731
mRpS31	FBgn0036557	TRUE	FALSE	FALSE	-0.020787	-0.0929743	-0.0402224	0.117134	-0.109144
mRpS30	FBgn0030692	FALSE	FALSE	FALSE	0.0170857	0.000634237	-0.000245478	-0.0485999	-0.100022
mRpS29	FBgn0034727	TRUE	FALSE	FALSE	0.00834064	0.00582961	-0.0794568	0.0198329	-0.116271
mRpS28	FBgn0034361	FALSE	FALSE	FALSE	-0.488008	0.135216	0.0355749	0.0897663	-0.261587
mRpS26	FBgn0036774	TRUE	FALSE	FALSE	0.0922905	-0.107429	-0.0607798	0.130966	-0.150118
mRpS25	FBgn0030572	FALSE	TRUE	FALSE	-0.0597268	-0.0218661	-0.0730964	-0.0996681	0.0647133
mRpS24	FBgn0039159	FALSE	FALSE	FALSE	0.0571499	0.0724662	-0.0248942	-0.0564466	-0.0488891
mRpS23	FBgn0260407	TRUE	FALSE	FALSE	-0.00581205	-0.00566929	-0.0956813	0.0362853	-0.122518
mRpS22	FBgn0039555	FALSE	FALSE	FALSE	0.00728221	-0.0405559	0.044243	-0.036138	-0.0695742
mRpS21	FBgn0044511	FALSE	FALSE	FALSE	-0.0171437	-0.0430248	-0.0441762	-0.0182644	-0.0326185
mRpS2	FBgn0031639	FALSE	TRUE	FALSE	-0.0828427	0.0769949	-0.108768	-0.000380688	-0.0320304
mRpS18C	FBgn0039765	FALSE	FALSE	FALSE	0.0610895	-0.0540054	-0.0595113	-0.249697	0.144708
mRpS18B	FBgn0032849	FALSE	FALSE	FALSE	0.0209378	-0.0231025	0.044056	-0.0544922	0.0076172
mRpS18A	FBgn0051450	TRUE	FALSE	FALSE	0.174675	-0.11102	-0.115322	0.139896	-0.0754962
mRpS17	FBgn0034986	TRUE	FALSE	FALSE	0.0609777	-0.134479	-0.0683731	0.0596026	-0.119658
mRpS16	FBgn0033907	FALSE	FALSE	FALSE	-0.146862	0.0529026	0.110378	-0.152099	0.0255518
mRpS14	FBgn0044030	FALSE	FALSE	FALSE	-0.0645777	0.0565297	-0.0455806	0.100811	-0.166127
mRpS11	FBgn0038474	FALSE	FALSE	FALSE	0.0496572	-0.0458057	0.0140982	0.0982739	-0.0212674
mRpS10	FBgn0038307	FALSE	FALSE	FALSE	0.167234	-0.148574	0.123097	-0.200435	0.134022
mRpL9	FBgn0038319	FALSE	FALSE	FALSE	0.117926	-0.00234412	-0.0354836	-0.0639703	-0.00909501
mRpL55	FBgn0038678	TRUE	FALSE	FALSE	0.0981189	-0.17702	-0.056246	0.100833	-0.104906
mRpL54	FBgn0034579	TRUE	FALSE	FALSE	0.291414	-0.588054	-0.179953	0.725879	-0.687251
mRpL53	FBgn0050481	FALSE	TRUE	FALSE	-0.0377911	-0.044094	-0.0320604	-0.0459784	0.0166742
mRpL52	FBgn0033208	FALSE	FALSE	FALSE	0.0744409	0.0314382	-0.118799	0.0326511	-0.0591799
mRpL51	FBgn0032053	FALSE	FALSE	FALSE	-0.00236905	-0.0489174	0.0239769	-0.105299	-0.000247164
mRpL50	FBgn0028648	TRUE	FALSE	FALSE	0.029295	-0.0948605	0.108721	-0.130361	-0.00114277
mRpL49	FBgn0030433	FALSE	FALSE	FALSE	-0.0744306	0.0153327	0.0991226	-0.113286	0.0442149
mRpL48	FBgn0031357	FALSE	FALSE	FALSE	0.291086	-0.402399	-0.158113	0.418773	-0.421
mRpL47	FBgn0014023	FALSE	FALSE	FALSE	-0.0226616	0.0388805	-0.096363	0.0362653	-0.0127859
mRpL46	FBgn0035272	TRUE	FALSE	FALSE	-0.198042	-0.0243394	0.151327	-0.0975479	-0.0491417
mRpL45	FBgn0263863	TRUE	FALSE	FALSE	-0.147094	-0.034753	0.0644212	0.0326376	-0.184044
mRpL44	FBgn0037330	FALSE	FALSE	FALSE	-0.120889	0.02693	-0.010501	-0.150623	0.0454396
mRpL43	FBgn0034893	TRUE	FALSE	FALSE	-0.0833378	0.00419808	0.0560141	-0.0159653	-0.0770685
mRpL42	FBgn0033480	FALSE	FALSE	FALSE	0.00478199	-0.0570148	-0.0729469	0.0983556	-0.18446
mRpL41	FBgn0034001	FALSE	FALSE	FALSE	-0.0344158	0.0305982	0.00975312	-0.0287621	-0.083725
mRpL40	FBgn0037892	FALSE	FALSE	FALSE	-0.00405324	0.00502676	-0.0109902	0.0187245	-0.0520809
mRpL4	FBgn0001995	FALSE	FALSE	FALSE	0.0703035	-0.0124997	-0.0269453	-0.00279606	-0.0330778
mRpL39	FBgn0036462	FALSE	FALSE	FALSE	0.0661759	-0.0114268	-0.00179189	-0.017305	0.0428519
mRpL38	FBgn0030552	FALSE	TRUE	FALSE	-0.110587	0.0680628	-0.0285571	-0.0348995	-0.0633401
mRpL37	FBgn0261380	FALSE	FALSE	FALSE	0.0125524	-0.0123375	-0.0790278	0.0422519	-0.105896
mRpL36	FBgn0042112	FALSE	FALSE	FALSE	0.201482	-0.0307248	0.00972706	-0.170531	0.147881
mRpL35	FBgn0038923	FALSE	FALSE	FALSE	-0.0926713	0.00818637	-0.0397662	-0.0984543	0.203804
mRpL34	FBgn0083983	FALSE	FALSE	FALSE	-0.0806719	0.0734273	-0.227676	-0.274867	0.365792
mRpL33	FBgn0040907	FALSE	FALSE	FALSE	0.0317255	0.100979	-0.257889	0.249505	-0.443579
mRpL32	FBgn0039835	FALSE	FALSE	FALSE	-0.167052	0.0603489	0.0616874	-0.0339342	-0.300672
mRpL30	FBgn0029718	FALSE	FALSE	FALSE	-0.0117711	0.0280684	-0.0112413	-0.0730458	-0.12968
mRpL3	FBgn0030686	TRUE	FALSE	FALSE	-0.0700489	-0.0428399	-0.0568475	-0.0392564	-0.00479678
mRpL28	FBgn0031660	FALSE	FALSE	FALSE	0.0376529	0.0352501	-0.0250004	-0.0362619	-0.0266654
mRpL27	FBgn0053002	FALSE	FALSE	FALSE	-0.0324246	-0.112089	0.122791	-0.210655	0.0412913
mRpL24	FBgn0031651	FALSE	FALSE	FALSE	-0.0467532	-0.0267076	0.0108885	-0.0581252	0.00567781
mRpL23	FBgn0035335	FALSE	FALSE	FALSE	0.196077	-0.0707345	-0.096635	-0.00499203	-0.0306042
mRpL22	FBgn0030786	FALSE	TRUE	FALSE	-0.431512	0.14459	0.0119268	0.00924067	-0.287038
mRpL21	FBgn0036853	FALSE	FALSE	FALSE	-0.225353	0.00935065	-0.149671	0.15059	-0.125328
mRpL20	FBgn0036335	FALSE	FALSE	FALSE	-0.0586705	-0.106113	-0.0379246	-0.0486336	-0.0688168
mRpL2	FBgn0036135	FALSE	FALSE	FALSE	-0.230058	0.0733253	-0.0293918	0.187118	-0.0950402
mRpL19	FBgn0037608	FALSE	FALSE	FALSE	-0.0363159	0.0518759	-0.00416925	-0.0202923	-0.156331
mRpL18	FBgn0026741	FALSE	FALSE	FALSE	0.0113883	0.00955431	0.0396056	-0.177744	-0.00524935
mRpL17	FBgn0035122	FALSE	FALSE	FALSE	-0.039607	-0.0102687	0.0131308	-0.0447104	-0.0447877
mRpL16	FBgn0023519	FALSE	FALSE	FALSE	0.0209371	-0.0988699	0.0562465	0.00288759	-0.0148419
mRpL15	FBgn0036990	FALSE	FALSE	FALSE	0.0364868	0.0317861	-0.0141336	0.0147126	-0.00173774
mRpL14	FBgn0040389	FALSE	FALSE	FALSE	-0.0640042	-0.0244592	-0.0324691	0.0134047	-0.091796
mRpL13	FBgn0032720	FALSE	FALSE	FALSE	-0.164285	-0.032569	0.142808	-0.177196	0.364184
mRpL12	FBgn0011787	FALSE	FALSE	FALSE	-0.0293526	-0.075476	-0.0507243	0.0457517	-0.204061
mRpL11	FBgn0038234	FALSE	FALSE	FALSE	-0.0841279	0.0279274	-0.109988	0.15049	-0.0756882
mRpL10	FBgn0031231	FALSE	FALSE	FALSE	-0.0758198	-0.12827	0.241413	-0.108858	-0.103031
mRpL1	FBgn0037566	FALSE	FALSE	FALSE	-0.170013	-0.0444201	0.0579247	0.039353	-0.114242
MRP	FBgn0032456, FBgn0065098, FBgn0264695	FALSE	FALSE	FALSE	0.0982866	0.0125442	0.00869805	0.124085	0.0744032
mRNA-cap	FBgn0030556	FALSE	FALSE	FALSE	-0.105016	0.00397985	-0.0132327	0.0595674	0.129186
mrn	FBgn0261109	FALSE	FALSE	FALSE	0.00963507	0.0996049	-0.0979621	-0.113117	0.0945924
mrj	FBgn0034091	FALSE	FALSE	FALSE	-0.240876	0.0632291	0.139999	0.0439087	-0.396207
mri	FBgn0035107	FALSE	FALSE	FALSE	0.19669	-0.0345857	0.0103949	0.25869	0.0115725
MrgBP	FBgn0033341	FALSE	FALSE	FALSE	0.0959949	0.0531521	0.311672	-0.0152637	0.323049
MRG15	FBgn0027378, FBgn0044324	FALSE	FALSE	FALSE	0.327114	0.0770892	0.207308	0.0390967	0.188979
mre11	FBgn0020270, FBgn0285926	FALSE	FALSE	FALSE	-0.0906803	0.0239863	0.0222208	-0.0314936	-0.0979643
mr	FBgn0002791	FALSE	FALSE	FALSE	0.0267503	0.0192624	0.00795567	-0.0596768	-0.0482987
Mps1	FBgn0000063, FBtp0020056	FALSE	FALSE	FALSE	-0.068943	0.101013	0.0545593	-0.258172	0.12958
Mppe	FBgn0259985	FALSE	FALSE	FALSE	0.1029	0.139403	-0.0918444	-0.048866	0.0751773
Mpp6	FBgn0032921	FALSE	FALSE	FALSE	0.0123308	-0.116444	0.0833246	0.201604	0.0318144
Mpcp	FBgn0026409	FALSE	FALSE	FALSE	0.021175	-0.00402995	-0.0584369	-0.00752761	-0.0627178
Mpc1	FBgn0038662, FBgn0034497	FALSE	FALSE	FALSE	0.124489	-0.120494	0.0232498	-0.0524674	-0.0655883
Mp20	FBgn0002789	FALSE	FALSE	FALSE	0.194994	-0.359264	1.04757	-0.724991	2.67844
MP1	FBgn0027930, FBgn0032642, FBgn0037515	FALSE	FALSE	FALSE	-0.007566	-0.0353711	-0.000706915	-0.108385	0.00101598
morgue	FBgn0027609	FALSE	TRUE	FALSE	-0.0721651	0.0220928	-0.0249176	-0.0635878	-0.282737
mor	FBgn0002783	FALSE	FALSE	FALSE	-0.0740582	0.129842	0.261982	0.0860167	0.0622959
mop	FBgn0036448	FALSE	FALSE	FALSE	-0.0802588	0.0272951	-0.0109049	-0.0716569	-0.178662
Mondo	FBgn0032940	FALSE	FALSE	FALSE	0.287811	0.157702	0.170983	-0.00476574	-0.0235285
mon2	FBgn0031985	FALSE	FALSE	FALSE	0.104184	-0.0286665	0.0102311	-0.0479453	0.0467368
Mon1	FBgn0031640	FALSE	FALSE	FALSE	0.125564	0.0871458	0.107624	-0.109429	0.101348
mol	FBgn0086711	FALSE	FALSE	FALSE	-0.736646	-0.356582	-0.392993	-0.438901	-1.06982
mof	FBgn0014340	FALSE	FALSE	FALSE	0.118006	0.144947	0.194249	0.0326548	0.0396351
Moe	FBgn0011661	FALSE	TRUE	FALSE	-0.097646	-0.0327938	0.00587278	0.0602778	-0.0952536
mod(mdg4)	FBgn0002781	FALSE	TRUE	TRUE	0.237305	0.127145	0.14915	0.307757	0.211739
mod	FBgn0002780, FBgn0002781, FBgn0005385	FALSE	FALSE	FALSE	0.602633	-0.167121	0.280209	0.272682	0.567183
Mocs2	FBgn0039280, FBgn0260229	FALSE	FALSE	TRUE	0.00453583	0.0144196	0.0157559	-0.0455033	-0.0394394
Mocs1	FBgn0263241	FALSE	FALSE	FALSE	-0.173829	-0.0963973	0.224272	-0.156303	-0.147226
Moca-cyp	FBgn0039581	FALSE	FALSE	FALSE	0.63615	0.0682091	0.197384	0.470953	0.407735
Mob4	FBgn0259483	FALSE	TRUE	FALSE	0.16146	-0.16886	0.0830374	-0.165572	0.14825
Mob3	FBgn0259482	FALSE	FALSE	FALSE	0.0750194	-0.211089	0.018956	-0.0289458	0.172244
Mob2	FBgn0259481	FALSE	FALSE	FALSE	-0.0532318	-0.050894	-0.110132	-0.0947761	-0.310683
Mo25	FBgn0017572	FALSE	FALSE	FALSE	0.0312415	0.0660642	0.0478586	-0.0445752	0.0524882
Mnt	FBgn0023215	FALSE	TRUE	FALSE	-0.171221	-0.303565	-0.072508	-0.0748947	-0.691283
Mnn1	FBgn0031885	TRUE	FALSE	FALSE	-0.118581	0.0796617	0.0274906	-0.166653	-0.160465
mnd	FBgn0002778	FALSE	FALSE	FALSE	-0.623239	-0.364366	-0.337976	0.217312	0.204969
mnb	FBgn0259168	TRUE	FALSE	FALSE	0.773418	0.310204	0.267817	0.373214	0.199863
mmy	FBgn0259749	TRUE	FALSE	FALSE	0.445225	0.103362	-0.0820888	-0.214614	-0.118939
mms4	FBgn0033549	FALSE	FALSE	FALSE	0.0192165	0.172777	-0.0976759	-0.0388509	0.261243
Mms19	FBgn0037301	TRUE	FALSE	FALSE	0.0594302	-0.0458711	0.018624	0.0456863	-0.00781703
MME1	FBgn0031881	FALSE	FALSE	FALSE	0.0794006	0.0871458	-0.224649	-0.0339944	0.268756
mlt	FBgn0265512	FALSE	FALSE	FALSE	-0.11817	0.00455598	-0.0474735	-0.193209	-0.426742
Mlp84B	FBgn0014863	FALSE	FALSE	FALSE	0.39414	0.447459	0.515641	-0.300903	1.42384
Mlp60A	FBgn0259209	FALSE	FALSE	FALSE	0.522448	-0.0599155	1.57512	-1.4273	1.69678
Mlh1	FBgn0011659	FALSE	FALSE	FALSE	-0.0156648	0.0625161	-0.102027	-0.038274	-0.154489
Mlf	FBgn0034051	FALSE	TRUE	FALSE	-0.44344	0.03035	0.234576	-0.111504	-0.405367
mle	FBgn0002774, FBal0012332	FALSE	FALSE	FALSE	0.0326781	-0.0429409	0.0084341	0.0181065	0.115193
mldr	FBgn0029858	FALSE	FALSE	FALSE	0.083685	0.0283777	-0.0390859	-0.122131	0.0813786
mld	FBgn0263490	FALSE	FALSE	FALSE	-0.179385	0.259372	-0.00695516	-0.579247	-0.221525
Mlc2	FBgn0002773	FALSE	FALSE	FALSE	0.416272	-0.131039	1.11522	-0.816037	1.93211
Mlc1	FBgn0002772	FALSE	FALSE	FALSE	0.526207	0.169542	0.828389	-0.663876	2.02449
Mlc-c	FBgn0004687	FALSE	FALSE	FALSE	0.0971894	-0.0782999	-0.0328433	0.138601	0.0595394
Mkrn1	FBgn0029152	FALSE	FALSE	FALSE	0.336926	0.164917	0.137183	-0.0280623	-0.468216
Mkp3	FBgn0036844	FALSE	FALSE	FALSE	0.629357	-0.446135	0.484481	0.992887	1.16702
MKP-4	FBgn0031044	FALSE	FALSE	FALSE	-0.0813311	0.0240557	-0.0424685	0.0216982	-0.0177476
Mkk4	FBgn0024326	FALSE	FALSE	FALSE	0.116393	-0.0850921	0.00219096	0.07197	-0.0168105
mkg-p	FBgn0035889	FALSE	FALSE	FALSE	0.200943	0.155224	-0.178446	-0.0663818	0.212554
Mitofilin	FBgn0019960	FALSE	FALSE	FALSE	0.0217279	-0.0495857	0.00369617	0.0156039	-0.1134
Mitf	FBgn0263112	FALSE	FALSE	FALSE	-0.121244	-0.0233865	-0.36249	-0.846122	-0.647266
Mis12	FBgn0035725	TRUE	FALSE	FALSE	0.00133008	0.0558504	-0.0878892	-0.0458037	0.344528
Miro	FBgn0039140	FALSE	FALSE	FALSE	0.282472	0.172197	0.0256269	0.171884	0.0586503
mira	FBgn0021776	TRUE	FALSE	FALSE	0.30443	0.285726	-0.258893	1.10425	1.25822
Mipp2	FBgn0026060	FALSE	FALSE	TRUE	0.439617	0.311801	0.388243	0.320406	0.0276531
Mipp1	FBgn0026061	FALSE	FALSE	FALSE	1.1057	-1.04116	0.565494	0.793317	1.16306
miple2	FBgn0029002	FALSE	FALSE	FALSE	0.359784	-0.450706	0.121692	-0.207948	0.0280519
mip40	FBgn0034430	FALSE	FALSE	FALSE	0.287637	0.144932	0.49422	0.317186	0.353525
mip130	FBgn0023509	FALSE	FALSE	FALSE	0.348877	0.0213189	0.210273	0.408777	0.351619
mip120	FBgn0033846	FALSE	FALSE	TRUE	0.484727	-0.0682533	0.152459	0.14809	0.474799
mio	FBgn0031399, FBgn0032940	FALSE	FALSE	FALSE	0.126743	0.140891	0.144681	0.106355	0.179461
Mink	FBgn0039250	FALSE	FALSE	FALSE	0.196869	0.112983	0.180635	0.397154	0.154771
mim	FBgn0053558	FALSE	FALSE	FALSE	0.218901	0.174914	-0.23799	-0.468918	-0.833027
milt	FBgn0262872	TRUE	FALSE	TRUE	0.108969	-0.0734389	-0.144173	-0.223151	-0.146647
Miga	FBgn0030037	TRUE	FALSE	FALSE	0.0317089	0.00313289	-0.0691381	-0.00305183	0.0154275
MICAL-like	FBgn0036333	FALSE	FALSE	FALSE	0.0472364	0.0117895	-0.10206	-0.308305	-0.11131
Mical	FBgn0053208	FALSE	FALSE	FALSE	0.0630176	-0.0498298	0.0220126	0.104461	0.14093
mib2	FBgn0086442	FALSE	FALSE	FALSE	-0.0978224	0.0606362	0.0954072	-0.00574492	-0.17896
mib1	FBgn0263601	FALSE	FALSE	FALSE	0.0794303	-0.0715644	-0.0682683	0.126156	0.361412
Mi-2	FBgn0262519	FALSE	FALSE	FALSE	0.300989	-0.0331687	0.122838	0.30232	0.122809
mi	FBgn0261786, FBgn0002747	FALSE	FALSE	FALSE	-0.0655071	-0.057327	-0.190134	-0.474655	0.101377
Mhcl	FBgn0026059	FALSE	FALSE	FALSE	0.04984	0.0108493	-0.0271591	-0.146287	-0.0951462
mh	FBgn0267977, FBal0012241	FALSE	FALSE	FALSE	0.0103371	0.0130143	-0.080975	-0.151021	-0.146145
Mgstl	FBgn0025814	TRUE	FALSE	FALSE	0.0866636	0.134329	-0.0865229	0.224052	-0.277061
mgr	FBgn0264694, FBgn0026201	FALSE	FALSE	FALSE	-0.0698332	0.0319598	-0.00573984	-0.109612	0.00717142
mgl	FBgn0261260	FALSE	FALSE	FALSE	0.838887	-1.17907	0.69641	0.258724	0.438235
mge	FBgn0035473	FALSE	FALSE	FALSE	-0.399518	0.0739263	0.0435815	-0.035641	-0.355058
Mgat1	FBgn0034521	FALSE	FALSE	FALSE	0.408085	0.0104166	0.218681	0.0493183	0.183864
MFS16	FBgn0034611	TRUE	FALSE	FALSE	-0.725623	0.328864	0.281938	0.402175	0.28794
mfrn	FBgn0039561	TRUE	FALSE	FALSE	-0.0208019	-0.028614	-0.0552131	-0.0698168	-0.118804
Mfe2	FBgn0030731	FALSE	FALSE	FALSE	-0.00779934	-0.148675	0.0971105	0.13085	0.267735
mfas	FBgn0260745	FALSE	FALSE	FALSE	-0.211325	-0.259702	-0.004487	-0.286036	0.133437
Mfap1	FBgn0035294	FALSE	FALSE	FALSE	0.0517681	0.0408236	0.129747	0.1223	0.139362
Mf	FBgn0038294	FALSE	FALSE	FALSE	0.192645	-0.220304	0.79886	-0.377179	2.53371
mey	FBgn0039851	FALSE	FALSE	FALSE	0.34467	-0.539191	0.44231	0.423486	0.00712443
mew	FBgn0004456	FALSE	FALSE	FALSE	0.620789	-0.434376	0.64473	0.937953	1.34482
MetRS-m	FBgn0027083	TRUE	FALSE	FALSE	-0.150749	0.0529109	0.188337	-0.12121	-0.00138261
MetRS	FBgn0034401, FBgn0027083	FALSE	TRUE	FALSE	-0.0435842	-0.035979	-0.0132062	0.00348036	-0.11352
metl	FBgn0035247	FALSE	FALSE	FALSE	0.0822307	-0.0225393	0.0239881	0.0609609	0.188077
MESR6	FBgn0036846	FALSE	FALSE	FALSE	0.0662057	0.0775944	-0.0323872	0.0791429	-0.133624
MESR4	FBgn0034240	FALSE	FALSE	TRUE	-0.177496	0.349881	0.22615	0.367811	0.0751798
MESK4	FBgn0043069	FALSE	FALSE	FALSE	-0.0825575	0.000857981	-0.0870608	-0.122594	-0.109168
MESK2	FBgn0043070	TRUE	FALSE	FALSE	0.071783	0.002633	-0.156645	0.0343564	-0.111801
Mesh1	FBgn0039650	FALSE	FALSE	FALSE	-0.140743	0.0304985	-0.0188443	0.0663934	-0.0849135
mesh	FBgn0051004	FALSE	FALSE	FALSE	0.552739	-0.23778	0.849161	-0.570492	1.56466
Mes4	FBgn0034726	TRUE	FALSE	FALSE	0.0626853	-0.0422657	-0.0568643	-0.0237183	0.0542187
Mer	FBgn0086384	FALSE	FALSE	FALSE	0.103101	0.0762077	0.133143	-0.0603804	0.14174
MEP-1	FBgn0035357	FALSE	FALSE	FALSE	0.151016	0.0800277	0.214301	0.12989	0.287084
Men	FBgn0002719	FALSE	FALSE	FALSE	-0.107938	-0.228032	-0.0207999	-0.567498	-0.399238
Membrin	FBgn0260856	TRUE	FALSE	FALSE	0.0749577	-0.0843882	0.0721071	0.0747004	-0.0887691
Meltrin	FBgn0265140	FALSE	FALSE	FALSE	0.202846	-0.389461	-0.159019	0.473451	1.09483
Mekk1	FBgn0024329	FALSE	FALSE	FALSE	0.219347	0.139483	0.0325645	0.0220871	-0.0465573
meigo	FBgn0250820	FALSE	FALSE	FALSE	0.0869017	-0.0389891	0.0543185	0.108552	0.00189191
Meics	FBgn0025874	FALSE	FALSE	FALSE	0.245526	0.261379	0.235345	0.222769	0.209311
mei-S332	FBgn0002715, FBal0012188	FALSE	FALSE	FALSE	0.198637	0.381514	0.27069	0.190979	-0.1533
mei-P26	FBgn0026206, FBal0095291	FALSE	FALSE	FALSE	-0.462512	-0.895845	-0.622833	-0.20014	0.0364615
mei-9	FBgn0002707, FBal0012171	FALSE	FALSE	FALSE	-0.0281068	0.0312352	-0.0523701	-0.0247728	-0.126164
mei-41	FBgn0004367, FBal0012150, FBal0098697	TRUE	FALSE	FALSE	-0.0406963	-0.0166359	-0.0181387	-0.0233706	-0.00714071
mei-38	FBgn0260986	FALSE	FALSE	FALSE	-0.0358346	0.0427003	0.086665	0.0190915	0.0257493
mei-218	FBgn0002709, FBal0012139	FALSE	FALSE	FALSE	-0.153238	0.0325817	0.124356	-0.341222	-0.0499994
MED8	FBgn0034503	FALSE	FALSE	FALSE	-0.169447	0.0719128	-0.11065	0.213273	-0.0791789
MED7	FBgn0051390	FALSE	FALSE	FALSE	-0.48381	0.130452	0.182592	-0.0511018	-0.357403
MED6	FBgn0024330	FALSE	FALSE	FALSE	0.0258458	0.0101141	0.0679647	0.113962	0.0416993
MED4	FBgn0035754	FALSE	FALSE	FALSE	-0.0152473	0.26084	0.0119269	0.0610481	-0.211123
MED31	FBgn0037262	FALSE	FALSE	FALSE	-0.0496761	0.0126553	0.228679	-0.169605	-0.0202996
MED30	FBgn0035149	FALSE	FALSE	FALSE	-0.0613164	0.0127406	0.0225219	-0.104591	0.17545
MED28	FBgn0039337	TRUE	FALSE	FALSE	-0.01163	-0.00585035	-0.0386167	-0.0427768	0.0813936
MED27	FBgn0037359	FALSE	FALSE	FALSE	0.0124312	0.0087255	0.0430943	-0.0147908	0.00328646
MED26	FBgn0039923	FALSE	FALSE	FALSE	0.350188	0.142952	0.0474039	0.00535265	-0.18162
MED25	FBgn0038760	FALSE	FALSE	FALSE	0.150395	-0.0875161	0.0464256	-0.165332	0.0645087
MED24	FBgn0035851	FALSE	FALSE	FALSE	0.0781689	0.0157654	-0.0227689	0.0985599	0.0469982
MED23	FBgn0034795	FALSE	FALSE	FALSE	0.216375	0.0224179	-0.00899081	0.0197248	0.0900148
MED22	FBgn0040339	FALSE	FALSE	TRUE	-0.0321349	0.0416875	-0.0424614	-0.0504141	0.157311
MED21	FBgn0040020	TRUE	FALSE	TRUE	-0.0870887	0.115333	0.176891	-0.0412094	-0.556948
MED20	FBgn0013531	FALSE	FALSE	FALSE	0.29827	-0.270057	0.17056	-0.380468	0.147646
MED19	FBgn0036761	TRUE	TRUE	FALSE	-0.0496081	-0.0147125	-0.0492156	0.0104888	0.0833395
MED18	FBgn0026873	FALSE	FALSE	FALSE	0.00176207	-0.131748	-0.119099	-0.103132	0.0963061
MED17	FBgn0038578	FALSE	FALSE	FALSE	-0.0761905	0.0348494	-0.164861	0.0887762	0.0335238
MED16	FBgn0034707	FALSE	FALSE	FALSE	0.0697529	0.0105981	0.0243515	0.0312009	0.149121
MED15	FBgn0027592	FALSE	FALSE	FALSE	0.0954266	0.0733943	-0.000693228	0.0790103	-0.0834375
MED14	FBgn0035145	FALSE	FALSE	FALSE	-0.0442316	0.0391461	-0.0638838	-0.0343758	0.0955455
MED11	FBgn0036811	FALSE	FALSE	FALSE	-0.350078	0.0537591	0.0516418	-0.0119417	-0.256678
MED10	FBgn0036581	FALSE	FALSE	TRUE	0.193527	0.00438052	0.0121138	0.0491671	-0.092926
MED1	FBgn0037109	FALSE	FALSE	FALSE	0.0269797	-0.000462691	0.134799	0.0238268	-0.0510572
Med	FBgn0288966	TRUE	FALSE	FALSE	0.064016	0.0654869	-0.0588863	0.128928	-0.116276
me31B	FBgn0004419	FALSE	FALSE	FALSE	-0.490261	-0.590179	-0.998345	-0.530647	-0.208336
mdy	FBgn0004797	TRUE	FALSE	TRUE	-0.127467	-0.0301595	-0.108907	-0.337779	-0.0748397
[truncated: 3,712 more rows]
