# Supplementary material for: Gene expression dynamics before and after zygotic gene activation in Drosophila early embryogenesis
Source: iScience. 2025 Aug 7;28(9):113272. doi: 10.1016/j.isci.2025.113272 (PMC12396305; doi:10.1016/j.isci.2025.113272)
Supplement: Table S4. Proteome change upon the depletion of Smg protein, related to Figure 7 [file mmc6.xlsx]

## Sheet: Table S4. 
Table S4. Proteome change upon the depletion of Smg protein, Related to Figure 7
Protein expression level change comparison between the wild type and smg mutant embryos.
gene symbol	Flybase gene ID	logFC	AveExpr	t	P.Value	adj.P.Val	B	Significant
Cyp12a4	FBgn0038681	-4.04146	4.68165	-37.4948	4.82e-09	1.45e-05	10.3922	TRUE
CG13887	FBgn0035165	2.17337	6.76675	22.9349	1.27e-07	0.00019137	8.24731	TRUE
CG18547	FBgn0037973	-2.16466	7.71624	-17.1807	8.57e-07	0.00064052	6.62381	TRUE
CG12428	FBgn0039543	1.42285	5.65719	16.3614	1.18e-06	0.00064052	6.32919	TRUE
D2hgdh	FBgn0023507	-2.20672	6.05661	-16.168	1.28e-06	0.00064052	6.25675	TRUE
mod(mdg4)	FBgn0002781	-2.95798	5.24745	-19.7976	1.78e-06	0.00076295	5.82213	TRUE
CG4408	FBgn0039073	-1.57886	6.16564	-14.3273	2.82e-06	0.00105864	5.50615	TRUE
GstE9	FBgn0063491	-4.64459	5.1719	-33.254	9.14e-07	0.00064052	5.03482	TRUE
GstE11	FBgn0034354	-1.10802	7.44627	-13.1951	4.81e-06	0.00130736	4.98207	TRUE
rl	FBgn0003256	-1.0828	7.09189	-13.0307	5.22e-06	0.00130736	4.90149	TRUE
CG17490	FBgn0040009	-3.53013	4.28875	-25.0729	3.43e-06	0.00114608	4.50963	TRUE
btz	FBgn0045862	-3.41339	3.31074	-23.2875	4.84e-06	0.00130736	4.33865	TRUE
CG17322	FBgn0027070	-1.20443	6.10378	-11.5342	1.15e-05	0.00261683	4.10913	TRUE
CG10347	FBgn0030342	1.50634	5.3038	11.0902	1.47e-05	0.00261683	3.85164	TRUE
Argk	FBgn0000116	1.11884	8.93439	11.029	1.53e-05	0.00261683	3.81527	TRUE
CG9147	FBgn0031774	-1.33448	5.28416	-10.9336	1.61e-05	0.00261683	3.7581	TRUE
CG10420	FBgn0039296	1.31635	5.34067	10.9156	1.63e-05	0.00261683	3.74727	TRUE
CG9641	FBgn0031483	1.61782	5.17731	10.8923	1.65e-05	0.00261683	3.73323	TRUE
CG7787	FBgn0032020	2.911	5.90524	10.8731	1.67e-05	0.00261683	3.72158	TRUE
CG6745	FBgn0035901	-0.944223	6.56941	-10.7295	1.82e-05	0.00261683	3.63405	TRUE
CG3397	FBgn0037975	-4.98256	4.45938	-10.7231	1.83e-05	0.00261683	3.63009	TRUE
Pgm	FBgn0003076	-1.1783	7.88991	-10.2719	2.4e-05	0.00328384	3.34644	TRUE
Elp2	FBgn0033540	0.990907	7.91688	10.0665	2.73e-05	0.0034873	3.21298	TRUE
CG17544	FBgn0032775	-1.22538	7.19529	-10.0363	2.78e-05	0.0034873	3.19312	TRUE
CG4476	FBgn0035969	1.25507	4.81131	9.84094	3.15e-05	0.00379131	3.06307	TRUE
cana	FBgn0040233	0.788768	7.39269	9.48103	3.99e-05	0.00445937	2.81649	TRUE
Cdk5	FBgn0013762	1.03477	5.91251	9.46508	4.03e-05	0.00445937	2.80535	TRUE
pix	FBgn0086706, FBgn0015803	-0.887653	7.41812	-9.41994	4.15e-05	0.00445937	2.77371	TRUE
sea	FBgn0037912	-0.775788	8.10946	-9.23889	4.69e-05	0.00486365	2.64525	TRUE
Cdc5	FBgn0265574	-0.892005	6.42896	-9.12527	5.07e-05	0.00492181	2.56335	TRUE
GstE6	FBgn0063494	-1.45335	7.2589	-9.12377	5.07e-05	0.00492181	2.56226	TRUE
GstZ1	FBgn0037696	0.954821	5.95239	9.06573	5.28e-05	0.00496231	2.52003	TRUE
CG8180	FBgn0034021	1.00829	7.59975	8.89682	5.94e-05	0.00521046	2.39561	TRUE
CG13397	FBgn0014417	0.971438	5.48784	8.89168	5.96e-05	0.00521046	2.39179	TRUE
csul	FBgn0015925	-0.962962	4.422	-8.86709	6.06e-05	0.00521046	2.37347	TRUE
Parg	FBgn0023216	-1.09698	6.21608	-8.67353	6.96e-05	0.0058122	2.22756	TRUE
CG43783	FBgn0264305	-1.09252	3.53475	-8.63415	7.16e-05	0.00581739	2.19749	TRUE
msn	FBgn0010909	-0.934017	5.03687	-8.56757	7.51e-05	0.00594329	2.14636	TRUE
CG4069	FBgn0036301	-0.754979	8.10556	-8.51714	7.79e-05	0.00600692	2.10738	TRUE
GILT3	FBgn0039098	-0.767253	7.17534	-8.42701	8.32e-05	0.00614701	2.03716	TRUE
CG2493	FBgn0032864	1.05902	7.81257	8.4173	8.38e-05	0.00614701	2.02955	TRUE
CG2974	FBgn0030178	-1.03877	6.28597	-8.23369	9.6e-05	0.006877	1.88413	TRUE
Btk29A	FBgn0003502	-1.85939	3.14847	-8.13655	0.00010331	0.00719151	1.80597	TRUE
Acf	FBgn0027620	1.21123	6.99715	8.11268	0.00010519	0.00719151	1.78663	TRUE
CG11307	FBgn0037106	-0.678333	4.07248	-8.03782	0.00011137	0.00744429	1.72564	TRUE
fu	FBgn0001079	-1.01124	3.29973	-7.99461	0.00011512	0.00752763	1.6902	TRUE
Yeti	FBgn0267398	-1.19177	6.0484	-7.89741	0.00012409	0.00794156	1.60983	TRUE
CG8891	FBgn0031663	-0.809028	7.03409	-7.81895	0.00013191	0.00826633	1.5443	TRUE
ValRS-m	FBgn0035942	-1.21877	3.3362	-7.74398	0.00013991	0.00858873	1.48113	TRUE
mRpL12	FBgn0011787	-0.667224	8.05455	-7.70227	0.0001446	0.00869905	1.44575	TRUE
MCTS1	FBgn0029833	1.12133	7.01031	7.67593	0.00014765	0.0087086	1.42331	TRUE
CG5886	FBgn0039379	-0.744296	6.65509	-7.5717	0.00016047	0.0091745	1.33386	TRUE
Pbgs	FBgn0036271	1.00433	6.38734	7.55756	0.00016231	0.0091745	1.32164	TRUE
Spn	FBgn0010905	-1.28507	4.40549	-7.53347	0.00016549	0.0091745	1.30078	TRUE
Tm1	FBgn0003721	-0.874289	6.5705	-7.50373	0.00016951	0.0091745	1.27494	TRUE
yin	FBgn0265575	1.12705	6.68376	7.47569	0.00017341	0.0091745	1.25049	TRUE
CG10616	FBgn0036286	0.649853	5.69903	7.46081	0.00017551	0.0091745	1.23749	TRUE
Fdh	FBgn0011768	0.861298	8.66592	7.43731	0.0001789	0.0091745	1.21691	TRUE
hook	FBgn0001202	-0.636728	4.76094	-7.43015	0.00017995	0.0091745	1.21063	TRUE
fax	FBgn0014163	-1.13335	4.98489	-7.26763	0.00020571	0.0102535	1.06658	TRUE
CG11679	FBgn0030678	-0.694742	5.9389	-7.25466	0.00020793	0.0102535	1.05497	TRUE
CG5902	FBgn0039136	-0.852967	3.38679	-7.19739	0.00021811	0.0105818	1.00346	TRUE
CG10672	FBgn0035588	-0.721342	7.15189	-7.11646	0.00023346	0.0110769	0.930077	TRUE
Mtch	FBgn0027786	-0.647023	6.38358	-7.08785	0.00023918	0.0110769	0.90397	TRUE
CG5021	FBgn0035944	-0.748291	3.49321	-7.07001	0.00024283	0.0110769	0.887641	TRUE
Tsp66E	FBgn0035936	-0.926534	4.47978	-7.06897	0.00024304	0.0110769	0.886685	TRUE
CG45186	FBgn0266696	1.31483	3.43679	7.02408	0.00025251	0.0113364	0.845448	TRUE
CG34117	FBgn0083953	-1.33753	5.09671	-6.89073	0.00028318	0.0125264	0.721615	TRUE
CG7878	FBgn0037549	0.706043	6.71987	6.86444	0.00028971	0.0126297	0.696964	TRUE
CG30467	FBgn0050467	-0.957706	6.30139	-6.80068	0.00030627	0.0130253	0.636855	TRUE
VhaM8.9	FBgn0037671	0.877731	5.5597	6.79631	0.00030745	0.0130253	0.632719	TRUE
CG4991	FBgn0030817	1.07925	4.81399	6.7634	0.00031645	0.0132207	0.601494	TRUE
l(3)03670	FBal0009478, FBgn0010808	0.965545	6.42295	6.70195	0.00033408	0.0134518	0.542861	TRUE
CG9953	FBgn0035726	0.740477	7.69983	6.7019	0.00033409	0.0134518	0.542816	TRUE
CG10932	FBgn0029969	0.718309	8.51804	6.69387	0.00033647	0.0134518	0.535119	TRUE
CG7200	FBgn0032671	-0.92759	3.27945	-6.68253	0.00033987	0.0134518	0.52424	TRUE
CG18769	FBgn0042185	-0.735206	4.51114	-6.62059	0.00035914	0.0140299	0.464548	TRUE
CG14478	FBgn0028953	-1.83821	4.69541	-6.58992	0.00036914	0.0142355	0.434828	TRUE
Haspin	FBgn0046706	-0.842222	3.57065	-6.57446	0.00037429	0.0142516	0.419809	TRUE
CG5027	FBgn0036579	-0.580504	5.43614	-6.53012	0.00038954	0.0144317	0.376555	FALSE
slif	FBgn0037203	1.07046	5.58392	6.52897	0.00038995	0.0144317	0.375433	TRUE
CG3887	FBgn0031670	-0.891174	6.1548	-6.51917	0.00039342	0.0144317	0.365836	TRUE
dare	FBgn0015582	0.946256	3.72274	6.48923	0.00040423	0.0144788	0.336463	TRUE
CG10527	FBgn0034583	1.19156	7.46573	6.48896	0.00040433	0.0144788	0.336204	TRUE
CG15141	FBgn0032635	-0.945317	5.64645	-6.47059	0.00041113	0.0145492	0.318125	TRUE
CG9629	FBgn0036857	1.35639	5.48215	6.43789	0.00042356	0.014782	0.285838	TRUE
Ns3	FBgn0266284	0.611248	6.41813	6.42766	0.00042754	0.014782	0.275714	TRUE
Tsp42Ee	FBgn0029506	0.667398	5.84596	6.35861	0.0004555	0.0155699	0.207037	TRUE
path	FBgn0036007	1.3301	6.32272	6.28873	0.00048592	0.0164229	0.136947	TRUE
CG3714	FBgn0031589	-0.531976	7.52429	-6.26039	0.0004989	0.0166745	0.108338	FALSE
mbt	FBgn0025743, FBgn0002441	-0.64521	5.95882	-6.19999	0.0005279	0.0171075	0.047054	TRUE
CG6136	FBgn0038332	0.58827	3.3998	6.19267	0.00053155	0.0171075	0.0395853	TRUE
CG3530	FBgn0028497	-0.854464	5.81507	-6.18957	0.00053309	0.0171075	0.0364332	TRUE
Tango1	FBgn0286898	-0.533925	8.20294	-6.18655	0.00053461	0.0171075	0.0333531	FALSE
Non1	FBgn0028473	-0.770661	3.95588	-6.15609	0.00055018	0.0173884	0.00220794	TRUE
CG3655	FBgn0040397	-0.825404	3.82905	-6.14694	0.00055495	0.0173884	-0.00716781	TRUE
mRpS11	FBgn0038474	-0.534931	5.94943	-6.11708	0.00057085	0.0177023	-0.037833	FALSE
yl	FBgn0004649	0.600845	10.5156	6.0886	0.00058651	0.0179413	-0.067198	TRUE
CG1344	FBgn0027507	-0.630651	4.80278	-6.08149	0.00059049	0.0179413	-0.0745362	TRUE
CG31759	FBgn0051759	-3.02999	3.17576	-6.52662	0.00075607	0.019865	-0.0775494	TRUE
Pxt	FBgn0261987	0.860744	10.1523	6.06885	0.00059764	0.0179772	-0.0876147	TRUE
Rbcn-3A	FBgn0023458	0.808822	5.59166	6.00976	0.00063242	0.0187492	-0.149009	TRUE
CG9436	FBgn0033101	-0.524874	7.87976	-6.00425	0.00063578	0.0187492	-0.154764	FALSE
Sos	FBgn0001965	0.956179	3.49508	5.99287	0.00064277	0.0187713	-0.16664	TRUE
l(2)k09022	FBal0064296, FBgn0086451	-0.730231	4.12305	-5.97537	0.0006537	0.0188596	-0.184955	TRUE
CG11961	FBgn0034436	-2.08346	3.54572	-5.96349	0.00066124	0.0188596	-0.197402	TRUE
how	FBgn0264491, FBti0150063	-0.81205	4.52586	-5.95824	0.0006646	0.0188596	-0.20291	TRUE
CG16812	FBgn0032488	-0.62902	5.369	-5.93506	0.00067968	0.0191073	-0.227279	TRUE
pes	FBgn0031969	1.42304	3.81913	5.9219	0.00068841	0.0191382	-0.241142	TRUE
CG13344	FBgn0033884	0.607237	4.54688	5.91431	0.00069351	0.0191382	-0.249148	TRUE
Indy	FBgn0036816	0.830772	5.94182	5.89289	0.00070811	0.0192431	-0.271783	TRUE
CG5862	FBgn0038868	-0.725487	4.78209	-5.89001	0.0007101	0.0192431	-0.274829	TRUE
mus304	FBgn0002901	0.90852	3.41051	5.8702	0.00072396	0.0194434	-0.29582	TRUE
sky	FBgn0032901	1.55333	3.54362	5.81274	0.00076591	0.019865	-0.357021	TRUE
Gel	FBgn0010225	0.651126	7.72282	5.80481	0.00077191	0.019865	-0.365494	TRUE
GstE7	FBgn0063493	-1.16174	5.66964	-5.80454	0.00077212	0.019865	-0.365785	TRUE
tyf	FBgn0026083	0.513418	8.19338	5.78609	0.00078629	0.019865	-0.385548	FALSE
Eip71CD	FBgn0000565	-0.647231	4.31627	-5.78073	0.00079046	0.019865	-0.391292	TRUE
CG12567	FBgn0039958	-0.713716	5.65311	-5.77938	0.00079152	0.019865	-0.392745	TRUE
Rpb8	FBgn0037121	-0.954446	4.92641	-5.77814	0.00079249	0.019865	-0.394075	TRUE
CG12128	FBgn0033473	-0.804302	5.11413	-5.7516	0.00081358	0.0202251	-0.422612	TRUE
CG7182	FBgn0035878	-0.594566	8.65569	-5.69459	0.00086104	0.0212296	-0.484225	TRUE
CG10286	FBgn0037439	-0.515446	6.3065	-5.66676	0.00088534	0.0216513	-0.51447	FALSE
MESR6	FBgn0036846	-0.751676	5.44614	-5.63819	0.00091109	0.0217945	-0.545621	TRUE
Tpr2	FBgn0032586	-0.578937	7.61862	-5.63678	0.00091238	0.0217945	-0.547159	FALSE
CG8031	FBgn0038110	0.475146	6.43104	5.62139	0.00092662	0.0217945	-0.563993	FALSE
stg	FBgn0003525	-1.2187	3.83811	-5.61717	0.00093056	0.0217945	-0.568608	TRUE
RpLP0-like	FBgn0033485	-0.694545	4.63521	-5.61403	0.00093351	0.0217945	-0.572048	TRUE
psq	FBgn0263102	-0.8706	3.44295	-5.6128	0.00093467	0.0217945	-0.573395	TRUE
Caper	FBgn0031883	-0.538508	5.87694	-5.58838	0.00095801	0.0220149	-0.600199	FALSE
Rpb4	FBgn0263757	-0.832513	4.70254	-5.5876	0.00095876	0.0220149	-0.601055	TRUE
scny	FBgn0260936	-0.471216	5.07155	-5.5681	0.00097788	0.0222838	-0.622514	FALSE
Uba4	FBgn0032054	-0.516381	5.58166	-5.54898	0.00099705	0.0225498	-0.643611	FALSE
CG5676	FBgn0032200	-0.697779	6.9643	-5.52374	0.00102299	0.0229639	-0.671532	TRUE
Mekk1	FBgn0024329	0.555514	3.53315	5.46463	0.00108677	0.0242148	-0.737269	FALSE
RpS15Ab	FBgn0033555	-1.00061	4.09869	-5.41106	0.00114845	0.0254009	-0.797272	TRUE
Calx	FBgn0013995	0.744857	5.52043	5.39757	0.00116458	0.0255699	-0.812441	TRUE
dop	FBgn0267390, FBal0198514, FBgn0035538	-0.602516	3.41988	-5.38264	0.00118275	0.0256941	-0.829264	TRUE
RhoGAP71E	FBgn0036518	-0.622711	3.60308	-5.37682	0.00118992	0.0256941	-0.835831	TRUE
CG12945	FBgn0037755	0.889583	3.80904	5.37201	0.00119587	0.0256941	-0.841257	TRUE
Atpalpha	FBgn0002921, FBal0009413	0.532423	8.37527	5.33264	0.00124593	0.026457	-0.885829	FALSE
Atox1	FBgn0052446	-0.617354	6.42507	-5.32608	0.0012545	0.026457	-0.893284	TRUE
CG14480	FBgn0034242	-0.720322	6.77659	-5.32359	0.00125776	0.026457	-0.896108	TRUE
l(3)j2D3	FBal0010923, FBgn0011335	-0.865797	4.66078	-5.29973	0.00128957	0.0267984	-0.923255	TRUE
AhcyL1	FBgn0035371	0.565978	6.25677	5.29808	0.00129181	0.0267984	-0.925139	FALSE
me31B	FBgn0004419	0.458574	9.98821	5.27014	0.00133027	0.0272972	-0.957032	FALSE
Tlk	FBgn0283657	-0.719277	5.80425	-5.26748	0.00133401	0.0272972	-0.960078	TRUE
Cdc6	FBgn0035918	-0.657141	4.56929	-5.25201	0.00135593	0.0274485	-0.977795	TRUE
Adh	FBgn0000055	-0.553421	9.75718	-5.2488	0.00136053	0.0274485	-0.981478	FALSE
unc-45	FBgn0288846	-0.543733	7.21012	-5.23713	0.0013774	0.0274485	-0.994871	FALSE
Sema2a	FBgn0011260	0.618464	5.22897	5.23678	0.0013779	0.0274485	-0.995265	TRUE
CG9154	FBgn0031777	-0.991187	5.44231	-5.21406	0.00141143	0.0275848	-1.0214	TRUE
Tspo	FBgn0031263	-0.770689	5.98	-5.21252	0.00141374	0.0275848	-1.02317	TRUE
fbl	FBgn0011205	-0.924422	5.1239	-5.21102	0.00141599	0.0275848	-1.02491	TRUE
CG17018	FBgn0039972	0.649625	5.76115	5.20741	0.00142142	0.0275848	-1.02907	TRUE
CG10399	FBgn0031877	-0.554415	4.79559	-5.18504	0.00145559	0.0280667	-1.05488	FALSE
mRpS33	FBgn0038426	-0.467586	4.04698	-5.17229	0.00147549	0.0282692	-1.06964	FALSE
CG34228	FBgn0085257	-0.90111	5.22686	-5.15147	0.00150861	0.0285028	-1.09377	TRUE
gish	FBgn0250823	-0.487254	5.31372	-5.14602	0.00151742	0.0285028	-1.1001	FALSE
Naam	FBgn0051216	0.845678	5.7701	5.14237	0.00152336	0.0285028	-1.10434	TRUE
BicC	FBgn0000182	0.508569	7.33277	5.13638	0.00153315	0.0285028	-1.1113	FALSE
sesB	FBgn0003360	-0.471203	10.4989	-5.13522	0.00153506	0.0285028	-1.11265	FALSE
Galphai	FBgn0001104	-0.806969	3.9171	-5.12598	0.00155032	0.0286096	-1.12341	TRUE
scramb2	FBgn0035390	0.767353	5.31632	5.11906	0.00156186	0.0286468	-1.13147	TRUE
Ote	FBgn0266420	-0.441663	8.99248	-5.07817	0.00163206	0.0295277	-1.17925	FALSE
Galk	FBgn0263199	-0.496056	5.54008	-5.07755	0.00163315	0.0295277	-1.17997	FALSE
CG4098	FBgn0036648	-1.41342	4.49424	-5.07344	0.00164041	0.0295277	-1.18479	TRUE
gkt	FBgn0260817	0.429156	7.45721	5.06751	0.00165093	0.0295277	-1.19174	FALSE
CG3603	FBgn0029648	0.449819	5.10619	5.0517	0.00167938	0.0295277	-1.2103	FALSE
CG8270	FBgn0035703	0.556186	3.97382	5.04576	0.00169021	0.0295277	-1.21728	FALSE
Hrd3	FBgn0028475	-0.664838	3.28313	-5.04287	0.0016955	0.0295277	-1.22069	TRUE
rpk	FBgn0022981	0.534299	3.98886	5.04229	0.00169658	0.0295277	-1.22137	FALSE
CG4882	FBgn0025336	-0.445656	8.24129	-5.04138	0.00169824	0.0295277	-1.22244	FALSE
Flo2	FBgn0264078	-0.486758	5.39571	-5.03552	0.00170906	0.0295451	-1.22934	FALSE
Pdxk	FBgn0085484	0.777983	5.14392	5.01581	0.001746	0.0299324	-1.25257	TRUE
CG6126	FBgn0038407	1.03038	5.06397	5.01299	0.00175136	0.0299324	-1.25591	TRUE
CG6928	FBgn0036240	1.31223	3.91216	5.00372	0.00176912	0.030065	-1.26686	TRUE
TfIIFbeta	FBgn0010421	-0.689818	4.19335	-4.97879	0.00181784	0.0307195	-1.29638	TRUE
CG17660	FBgn0031356	0.465967	5.17147	4.95889	0.00185781	0.0309583	-1.32001	FALSE
CG31098	FBgn0051098	-0.403485	5.88596	-4.95785	0.00185992	0.0309583	-1.32124	FALSE
GstO2	FBgn0035906	-0.425507	8.93002	-4.95641	0.00186285	0.0309583	-1.32295	FALSE
Nop56	FBgn0038964	-0.484841	7.01987	-4.94592	0.00188438	0.031144	-1.33544	FALSE
CG10960	FBgn0036316	0.747872	3.31733	4.91293	0.00195392	0.0319036	-1.3748	TRUE
Epg5	FBgn0038651	-0.618815	5.35192	-4.90931	0.00196173	0.0319036	-1.37913	TRUE
LBR	FBgn0034657	-0.795996	4.96826	-4.90911	0.00196216	0.0319036	-1.37937	TRUE
CG4679	FBgn0033816	-0.483516	8.58103	-4.88139	0.00202308	0.0327174	-1.41258	FALSE
CG5116	FBgn0039339	0.691108	3.93069	4.87317	0.00204156	0.0327921	-1.42245	TRUE
CG14043	FBgn0031659	-0.860012	5.41929	-4.86966	0.00204951	0.0327921	-1.42667	TRUE
apolpp	FBgn0087002	0.490732	11.7988	4.85342	0.00208672	0.0330704	-1.44621	FALSE
mRpL49	FBgn0030433	-0.467137	6.34448	-4.85007	0.00209448	0.0330704	-1.45024	FALSE
Patr-1	FBgn0266053	-0.54705	5.62907	-4.8441	0.00210841	0.0330704	-1.45744	FALSE
krimp	FBgn0034098	0.79067	3.40553	4.84305	0.00211087	0.0330704	-1.45871	TRUE
CG44001	FBgn0264743	-0.521647	3.67906	-4.83001	0.0021417	0.0332292	-1.47445	FALSE
ck	FBgn0000317, FBgn0002466	-0.42417	4.96458	-4.82546	0.00215256	0.0332292	-1.47995	FALSE
ProRS-m	FBgn0027082	-0.420102	4.77653	-4.81763	0.00217141	0.0332292	-1.48941	FALSE
CIAPIN1	FBgn0001977	-0.476015	6.49834	-4.81718	0.0021725	0.0332292	-1.48996	FALSE
CG17597	FBgn0032715	0.743513	4.98047	4.81259	0.00218365	0.0332292	-1.49552	TRUE
CG8839	FBgn0033717	-0.624447	4.5539	-4.80162	0.00221051	0.0332292	-1.50879	TRUE
CG10731	FBgn0034081	-0.585395	6.19365	-4.79886	0.00221734	0.0332292	-1.51214	TRUE
CG8441	FBgn0034086	-0.954444	5.41673	-4.79399	0.00222944	0.0332292	-1.51805	TRUE
mael	FBgn0016034	0.780578	5.48497	4.78357	0.00225558	0.0332292	-1.53071	TRUE
Trf2	FBgn0261793	-1.12421	3.32225	-4.78308	0.00225682	0.0332292	-1.5313	TRUE
CG6937	FBgn0038989	0.828862	8.38383	4.78256	0.00225812	0.0332292	-1.53193	TRUE
Pdp	FBgn0029958	0.544107	3.79239	4.78052	0.00226328	0.0332292	-1.53441	FALSE
wls	FBgn0036141	-0.709395	5.85345	-4.77999	0.00226462	0.0332292	-1.53505	TRUE
kis	FBgn0266557	-0.426931	8.23621	-4.76843	0.00229414	0.0334988	-1.54911	FALSE
Plap	FBgn0024314	-0.490818	9.46005	-4.74549	0.00235399	0.0341871	-1.57706	FALSE
CG15386	FBgn0040715	0.552521	4.38329	4.74172	0.002364	0.0341871	-1.58167	FALSE
Srp72	FBgn0038810	-0.511079	9.62513	-4.73159	0.00239111	0.0344058	-1.59405	FALSE
CG12560	FBgn0031974	-0.821069	6.03171	-4.72756	0.002402	0.0344058	-1.59898	TRUE
cue	FBgn0011204	0.641779	5.29835	4.71734	0.00242984	0.0346396	-1.61148	TRUE
CG12321	FBgn0038577	-0.490531	6.88922	-4.70846	0.00245431	0.0348234	-1.62236	FALSE
FAM21	FBgn0034529	0.70246	4.61695	4.70179	0.00247289	0.0349223	-1.63054	TRUE
nst	FBgn0036298	-0.49708	7.33592	-4.69443	0.00249355	0.0350495	-1.63957	FALSE
CG3520	FBgn0034859	0.435921	5.38425	4.6864	0.00251632	0.0351692	-1.64944	FALSE
CG10038	FBgn0038013	0.420805	7.23818	4.68321	0.00252545	0.0351692	-1.65337	FALSE
ref(2)P	FBgn0003231	-0.832441	4.66653	-4.67177	0.00255841	0.035401	-1.66744	TRUE
Pp4-19C	FBgn0023177	-0.92966	3.34786	-4.66929	0.00256563	0.035401	-1.67049	TRUE
galectin	FBgn0031213	-0.419989	6.41483	-4.66119	0.00258934	0.0354494	-1.68047	FALSE
tko	FBgn0003714	-0.423842	4.37577	-4.66005	0.00259271	0.0354494	-1.68189	FALSE
CG6357	FBgn0033875	0.418242	5.95652	4.65504	0.00260751	0.0354904	-1.68806	FALSE
RpS5a	FBgn0002590	0.443163	7.89117	4.64714	0.00263105	0.0356495	-1.69781	FALSE
Skp2	FBgn0037236	-0.544744	6.09966	-4.63361	0.00267193	0.0360411	-1.71454	FALSE
homer	FBgn0025777	-0.576178	3.72661	-4.62899	0.00268605	0.0360698	-1.72026	FALSE
CG1902	FBgn0033434	-0.643566	3.54722	-4.61892	0.00271711	0.0363247	-1.73273	TRUE
Spase25	FBgn0030306	0.838925	7.36577	4.58935	0.00281066	0.0374092	-1.76944	TRUE
CG6550	FBgn0034214	-0.661811	4.70855	-4.58264	0.00283237	0.037532	-1.77778	TRUE
CG12262	FBgn0035811	0.523838	8.93278	4.57708	0.00285051	0.0375482	-1.78471	FALSE
Ankle2	FBgn0028343	0.468011	6.64679	4.57463	0.00285856	0.0375482	-1.78777	FALSE
CG9331	FBgn0032889	0.451258	5.11975	4.55761	0.00291506	0.0381239	-1.80899	FALSE
CG7611	FBgn0037094	-0.515816	4.62312	-4.53022	0.00300864	0.0391177	-1.84325	FALSE
CG41128	FBgn0069923	-0.827495	5.41835	-4.52748	0.00301818	0.0391177	-1.84668	TRUE
mRpS9	FBgn0037529	-0.40814	5.20442	-4.52408	0.00303006	0.0391177	-1.85094	FALSE
CG6287	FBgn0032350	0.403314	11.0669	4.51766	0.00305265	0.0392409	-1.85899	FALSE
Gs1l	FBgn0019982	0.500096	5.11396	4.4938	0.00313823	0.0401694	-1.88896	FALSE
for	FBgn0000721	-0.700406	4.73559	-4.48858	0.00315733	0.0401938	-1.89554	TRUE
eas	FBgn0000536	-0.441967	4.85803	-4.48566	0.00316806	0.0401938	-1.89921	FALSE
Rbcn-3B	FBgn0023510	0.448593	5.59951	4.48236	0.00318023	0.0401938	-1.90337	FALSE
RpLP2	FBgn0003274	-0.707406	8.72914	-4.47516	0.00320694	0.0401944	-1.91243	TRUE
CG2200	FBgn0030447	-0.478387	6.99303	-4.47515	0.003207	0.0401944	-1.91245	FALSE
lqf	FBgn0028582	-0.48662	4.89233	-4.46464	0.00324648	0.0405203	-1.92571	FALSE
aPKC	FBgn0261854	-0.386747	7.87696	-4.4584	0.00327018	0.0406476	-1.93359	FALSE
Ranbp21	FBgn0031051	-0.399097	5.98055	-4.44672	0.00331503	0.0410107	-1.94835	FALSE
CG1316	FBgn0035526	0.631092	7.50079	4.44372	0.00332667	0.0410107	-1.95215	TRUE
scrib	FBgn0263289	-0.582503	5.42446	-4.4328	0.00336942	0.0412641	-1.96598	FALSE
woc	FBgn0010328	-0.437431	5.14895	-4.43092	0.00337685	0.0412641	-1.96837	FALSE
Tsf2	FBgn0036299	0.696563	3.82258	4.42801	0.00338838	0.0412641	-1.97206	TRUE
Cp190	FBgn0000283	-0.900009	5.53004	-4.4059	0.00347733	0.0420637	-2.00013	TRUE
CG18048	FBgn0037435	-0.770456	3.42888	-4.40475	0.003482	0.0420637	-2.00158	TRUE
Mms19	FBgn0037301	0.402051	7.17814	4.39787	0.00351024	0.0422353	-2.01033	FALSE
Jafrac1	FBgn0040309	0.415665	9.19728	4.392	0.00353455	0.0423583	-2.0178	FALSE
ND-20	FBgn0030718	-0.560242	4.78279	-4.37558	0.00360355	0.0429948	-2.03874	FALSE
swa	FBgn0003655, FBal0001840, FBgn0000376	1.21952	5.28023	4.37259	0.00361625	0.0429948	-2.04255	TRUE
Art3	FBgn0038306	-0.407844	7.59582	-4.36877	0.00363258	0.0430189	-2.04743	FALSE
CG17683	FBgn0262115	-0.787172	6.25105	-4.35593	0.00368804	0.0434925	-2.06383	TRUE
CG7627	FBgn0032026	0.456325	5.92452	4.34972	0.00371521	0.0434925	-2.07178	FALSE
clos	FBgn0261016	0.372078	8.80874	4.34955	0.00371595	0.0434925	-2.07199	FALSE
Lon	FBgn0036892	-0.387508	7.84069	-4.33949	0.00376041	0.0438423	-2.08487	FALSE
mRpL2	FBgn0036135	-0.463994	6.08117	-4.32655	0.00381854	0.044159	-2.10147	FALSE
CG5026	FBgn0035945	-0.71942	3.30987	-4.32446	0.00382798	0.044159	-2.10415	TRUE
Rab21	FBgn0039966	0.789813	4.16076	4.32366	0.00383161	0.044159	-2.10517	TRUE
CG11790	FBgn0039265	-0.403943	6.41182	-4.31749	0.00385978	0.0443138	-2.1131	FALSE
HEATR2	FBgn0288976	0.661449	5.37807	4.30793	0.00390383	0.0445644	-2.12538	TRUE
Amun	FBgn0030328	-0.54391	8.84591	-4.30634	0.00391124	0.0445644	-2.12743	FALSE
dod	FBgn0015379	-0.46546	6.30413	-4.29743	0.00395291	0.0447984	-2.1389	FALSE
CG7546	FBgn0035793	-0.387336	7.31661	-4.29541	0.00396241	0.0447984	-2.1415	FALSE
Klp3A	FBgn0011606	0.387119	8.9964	4.29244	0.00397645	0.0447984	-2.14532	FALSE
CG9596	FBgn0031832	-0.436806	5.61762	-4.2669	0.00409943	0.0459788	-2.17827	FALSE
Cen	FBgn0032876	-0.521926	5.7677	-4.26437	0.0041118	0.0459788	-2.18153	FALSE
CG15881	FBgn0036909	-0.383677	4.81065	-4.26013	0.00413273	0.0460416	-2.18702	FALSE
Clic	FBgn0030529	-0.395402	5.34373	-4.25382	0.00416403	0.0462192	-2.19519	FALSE
Caf1-180	FBgn0030054	0.555258	6.73984	4.24942	0.00418598	0.046292	-2.20087	FALSE
gwl	FBgn0260399	0.5094	5.63757	4.23689	0.00424933	0.0467202	-2.21712	FALSE
O-fut1	FBgn0033901	0.607367	7.76688	4.23239	0.0042723	0.0467202	-2.22295	TRUE
Art7	FBgn0034817	-0.369538	5.95767	-4.22997	0.00428472	0.0467202	-2.22608	FALSE
Su(var)3-7	FBgn0003598, FBal0016554	-0.699554	3.68399	-4.22956	0.00428683	0.0467202	-2.22662	TRUE
Snap24	FBgn0266720	-0.528259	6.02872	-4.22622	0.00430404	0.0467385	-2.23095	FALSE
APC10	FBgn0034231	0.575749	5.90984	4.2142	0.00436667	0.047248	-2.24657	FALSE
Nmd3	FBgn0023542	0.850289	5.29402	4.20826	0.00439799	0.0474163	-2.2543	TRUE
CG11837	FBgn0039627	-0.375427	3.66024	-4.2044	0.00441844	0.0474658	-2.25931	FALSE
CG32473	FBgn0052473	0.405477	9.15315	4.20145	0.00443414	0.0474658	-2.26314	FALSE
brat	FBgn0010300	-0.428782	6.68323	-4.18517	0.00452202	0.0480042	-2.28436	FALSE
l(2)k12914	FBal0064150, FBgn0263852	-0.675481	3.62832	-4.18334	0.00453205	0.0480042	-2.28675	TRUE
Ulp1	FBgn0027603	0.462118	6.78486	4.18329	0.00453231	0.0480042	-2.28681	FALSE
ca	FBgn0000247, FBal0001461, FBal0049363, FBgn0002924	-0.513887	6.79005	-4.17042	0.00460334	0.0485854	-2.30362	FALSE
CG10184	FBgn0039094	-0.585281	6.32012	-4.16711	0.00462177	0.0486094	-2.30794	TRUE
Marcal1	FBgn0031655	0.816928	4.97237	4.15662	0.00468082	0.0490589	-2.32165	TRUE
Zw10	FBgn0004643	-0.334897	7.71436	-4.14821	0.00472879	0.0493316	-2.33267	FALSE
Pdcd4	FBgn0030520	-0.351025	8.25249	-4.14632	0.00473964	0.0493316	-2.33515	FALSE
RecQ5	FBgn0027375	0.510937	4.29649	4.1312	0.00482738	0.0500716	-2.35496	FALSE
Chmp1	FBgn0036805	0.570708	7.04785	4.12174	0.00488326	0.0503516	-2.36739	FALSE
und	FBgn0283478	-0.357844	8.61565	-4.11836	0.00490338	0.0503516	-2.37183	FALSE
mRpL46	FBgn0035272	-0.672719	7.10507	-4.11556	0.0049201	0.0503516	-2.37551	FALSE
CG1486	FBgn0031174	-0.728692	3.8101	-4.11424	0.00492802	0.0503516	-2.37724	FALSE
CG11674	FBgn0030551	0.414877	4.35224	4.11256	0.00493808	0.0503516	-2.37945	FALSE
CG7265	FBgn0038272	-0.621792	5.08358	-4.10335	0.0049938	0.0505039	-2.39156	FALSE
SerRS-m	FBgn0021750	-0.387048	5.20097	-4.10178	0.00500335	0.0505039	-2.39363	FALSE
Srp68	FBgn0035947	-0.600878	8.19867	-4.10178	0.00500338	0.0505039	-2.39363	FALSE
Got2	FBgn0001125, FBgn0001124	0.4449	10.2292	4.09879	0.00502163	0.0505114	-2.39756	FALSE
CG31368	FBgn0051368	0.340536	7.91528	4.09448	0.0050481	0.0505114	-2.40324	FALSE
CG11178	FBgn0030499	0.677868	4.86986	4.09158	0.00506606	0.0505114	-2.40707	FALSE
par-1	FBgn0260934	-0.442649	7.42037	-4.09073	0.00507129	0.0505114	-2.40819	FALSE
CG11200	FBgn0034500	0.43039	6.10943	4.08732	0.00509247	0.0505431	-2.41269	FALSE
Tango11	FBgn0050404	-0.424379	5.45694	-4.08134	0.00512981	0.0505431	-2.42057	FALSE
geminin	FBgn0033081	-0.383756	7.49976	-4.08017	0.00513714	0.0505431	-2.42211	FALSE
CG12499	FBgn0038968	0.572275	5.25971	4.07807	0.00515038	0.0505431	-2.42489	FALSE
msd1	FBgn0035209	-0.395403	5.24806	-4.07678	0.00515849	0.0505431	-2.42659	FALSE
Adi1	FBgn0052068	-0.447146	6.30533	-4.06942	0.00520516	0.0508348	-2.43631	FALSE
Spn42Da	FBgn0265137	-0.702071	5.18846	-4.06464	0.00523572	0.0509678	-2.44263	FALSE
CG3709	FBgn0031227	-0.63802	6.0534	-4.04566	0.00535898	0.0519994	-2.46774	FALSE
CG5966	FBgn0029831	1.04197	4.24596	4.04029	0.00539445	0.0521752	-2.47486	FALSE
CG10237	FBgn0032783	-0.954762	6.9418	-4.03534	0.00542739	0.0523256	-2.48143	FALSE
CG14207	FBgn0031037	-0.385745	5.82954	-4.02842	0.00547373	0.0523343	-2.4906	FALSE
CG9288	FBgn0260464, FBgn0259721	-0.626273	4.50488	-4.02806	0.00547617	0.0523343	-2.49108	FALSE
grsm	FBgn0040493	-0.355249	9.01289	-4.02387	0.00550448	0.0523343	-2.49664	FALSE
Pc	FBgn0003042, FBgn0028573	-0.816242	6.55824	-4.02047	0.00552761	0.0523343	-2.50116	FALSE
CG15093	FBgn0034390	-0.43477	7.6941	-4.02006	0.0055304	0.0523343	-2.50171	FALSE
FASN1	FBgn0283427	-1.30506	8.15717	-4.01972	0.00553268	0.0523343	-2.50215	FALSE
mRpL16	FBgn0023519	-0.402157	6.86523	-4.01474	0.00556672	0.0524912	-2.50877	FALSE
Pfdn6	FBgn0036918	-0.470964	7.11314	-4.00418	0.0056397	0.0530132	-2.52282	FALSE
Nmt	FBgn0020392	-0.420508	8.25423	-3.99689	0.00569073	0.0533262	-2.53253	FALSE
borr	FBgn0032105	-0.515704	5.46284	-3.99025	0.00573758	0.0535983	-2.54137	FALSE
Kdm2	FBgn0037659	0.417596	4.65469	3.98579	0.00576934	0.0537281	-2.54732	FALSE
par-6	FBgn0026192	-0.39319	6.46714	-3.98117	0.0058024	0.0538692	-2.55348	FALSE
mus308	FBgn0002905	0.705293	4.91766	3.97322	0.00585981	0.0541359	-2.56409	FALSE
RtGEF	FBgn0015803	-0.577541	3.77812	-3.96935	0.00588794	0.0541359	-2.56926	FALSE
CG11984	FBgn0037655	-0.712129	3.92985	-3.96788	0.00589869	0.0541359	-2.57122	FALSE
Cpr	FBgn0015623	-0.413432	7.52406	-3.96727	0.00590312	0.0541359	-2.57203	FALSE
Ccdc56	FBgn0261353	-0.831455	4.97741	-3.96336	0.0059318	0.0541492	-2.57726	FALSE
CG8498	FBgn0031992	0.72551	6.08872	3.96217	0.00594057	0.0541492	-2.57885	FALSE
CG4585	FBgn0025335	0.399984	5.22139	3.95285	0.00600972	0.0545638	-2.59132	FALSE
CG12935	FBgn0033547	-0.499235	4.58332	-3.95116	0.00602233	0.0545638	-2.59358	FALSE
CLIP-190	FBgn0020503	-0.470094	6.3833	-3.94625	0.00605916	0.0546205	-2.60015	FALSE
Ufl1	FBgn0037467	-0.482763	7.23738	-3.94411	0.0060753	0.0546205	-2.60301	FALSE
CG6310	FBgn0036121	0.632443	5.20394	3.94308	0.00608307	0.0546205	-2.60439	FALSE
Nlp	FBgn0016685	-0.518062	8.71473	-3.93691	0.00612999	0.054878	-2.61267	FALSE
Baldspot	FBgn0260960	-0.624888	3.95052	-3.92571	0.00621607	0.0554835	-2.62769	FALSE
Ork1	FBgn0017561	0.406743	4.52016	3.91973	0.00626257	0.0555324	-2.63572	FALSE
CG5554	FBgn0034914	-0.422604	6.17912	-3.91853	0.0062719	0.0555324	-2.63732	FALSE
Slmap	FBgn0040011	-0.365748	6.6482	-3.91789	0.00627693	0.0555324	-2.63819	FALSE
Sfmbt	FBgn0032475	-0.98912	4.22237	-3.91506	0.00629911	0.0555652	-2.64199	FALSE
CG8177	FBgn0036043	-0.920438	4.07199	-3.90652	0.00636664	0.0559575	-2.65347	FALSE
CG9940	FBgn0030512	-0.376452	6.43768	-3.9032	0.00639307	0.0559575	-2.65793	FALSE
Cap-D2	FBgn0039680	-0.50363	6.6529	-3.90205	0.00640228	0.0559575	-2.65948	FALSE
CG7420	FBgn0031344	0.588103	4.67133	3.90009	0.006418	0.0559575	-2.66212	FALSE
spd-2	FBgn0027500	0.502113	5.84877	3.89219	0.00648173	0.0563499	-2.67276	FALSE
CG13392	FBgn0032033	-0.507524	6.42531	-3.87695	0.00660662	0.05727	-2.69331	FALSE
NSD	FBgn0039559	0.597998	4.19179	3.87423	0.00662912	0.0572999	-2.69697	FALSE
pst	FBgn0035770	-1.08603	4.77468	-3.86041	0.0067451	0.0579448	-2.71563	FALSE
CG3704	FBgn0040346	-0.411658	5.82741	-3.85894	0.00675754	0.0579448	-2.71761	FALSE
Nup154	FBgn0021761	-0.391517	8.4916	-3.85848	0.00676151	0.0579448	-2.71825	FALSE
CG13185	FBgn0033661	-0.399648	3.56442	-3.85265	0.00681117	0.0582045	-2.72612	FALSE
ncm	FBgn0086707	-0.368899	6.38028	-3.84358	0.00688933	0.0584202	-2.7384	FALSE
EF2	FBgn0000559	-0.360765	11.7875	-3.84201	0.00690294	0.0584202	-2.74052	FALSE
UbcE2M	FBgn0035853	-0.558615	7.277	-3.84152	0.00690726	0.0584202	-2.74119	FALSE
mRpL45	FBgn0263863	-0.494594	6.57163	-3.83775	0.00694009	0.0584202	-2.74629	FALSE
dco	FBgn0002413, FBgn0000273	-0.442235	4.23359	-3.83715	0.0069453	0.0584202	-2.7471	FALSE
SP1029	FBgn0263236	0.390344	8.23889	3.83628	0.00695293	0.0584202	-2.74828	FALSE
CG2100	FBgn0037369	-0.54703	6.62988	-3.82609	0.00704282	0.0590106	-2.7621	FALSE
CRIF	FBgn0037102	-0.535727	7.81337	-3.82122	0.00708618	0.059209	-2.7687	FALSE
l(1)1Bi	FBgn0001341	-0.562996	3.65244	-3.80926	0.00719401	0.0599434	-2.78494	FALSE
CG12010	FBgn0035443	0.320709	3.6274	3.80088	0.00727063	0.0604145	-2.79633	FALSE
Egm	FBgn0086712	-0.380406	7.33307	-3.79851	0.00729248	0.0604292	-2.79956	FALSE
AIF	FBgn0031392	0.39047	5.65069	3.79381	0.00733596	0.0606224	-2.80595	FALSE
bsf	FBgn0284256	-0.400994	10.2524	-3.78618	0.00740721	0.0610435	-2.81634	FALSE
eIF2B-delta	FBgn0034858	-0.438293	8.21023	-3.77302	0.00753186	0.0619012	-2.83427	FALSE
CalpA	FBgn0012051	-0.590769	4.45321	-3.75226	0.00773318	0.0633825	-2.86261	FALSE
Prx6005	FBgn0031479	-0.587173	6.36745	-3.74942	0.00776119	0.0634393	-2.86649	FALSE
egg	FBgn0086908	-0.412324	6.06392	-3.74272	0.00782763	0.063809	-2.87565	FALSE
CG4038	FBgn0011824	-0.358605	7.06483	-3.73774	0.00787752	0.0640021	-2.88247	FALSE
MED17	FBgn0038578	0.407176	5.77973	3.73611	0.00789387	0.0640021	-2.8847	FALSE
Nacalpha	FBgn0086904	-0.784915	8.07565	-3.72896	0.00796616	0.0643035	-2.89448	FALSE
Nplp2	FBgn0287423	0.628722	5.75111	3.72821	0.0079738	0.0643035	-2.89551	FALSE
Lrpprc2	FBgn0027794	-0.333554	7.56214	-3.71563	0.00810293	0.0651701	-2.91276	FALSE
ND-B14.5B	FBgn0031505	-0.40725	6.11641	-3.70636	0.00819946	0.0657706	-2.92547	FALSE
CG2982	FBgn0266570	0.483314	8.78884	3.70102	0.00825572	0.0660458	-2.93281	FALSE
CG16817	FBgn0037728	-0.982116	8.50706	-3.69095	0.00836294	0.0667261	-2.94666	FALSE
GstS1	FBgn0010226	0.337902	7.27181	3.68395	0.00843832	0.0671494	-2.95628	FALSE
Jheh2	FBgn0034405	0.381954	7.26489	3.68061	0.00847455	0.0672597	-2.96088	FALSE
Faf2	FBgn0025608	-0.648668	5.77169	-3.66981	0.00859284	0.06792	-2.97575	FALSE
CG8003	FBgn0036096	-0.320957	6.20214	-3.66758	0.0086175	0.06792	-2.97882	FALSE
CG4511	FBgn0037843	0.370345	5.62443	3.66598	0.00863523	0.06792	-2.98102	FALSE
CG17896	FBgn0023537	-0.326147	8.63459	-3.66394	0.00865791	0.06792	-2.98384	FALSE
CG3303	FBgn0038381	0.421065	5.82887	3.66279	0.00867064	0.06792	-2.98541	FALSE
ox	FBgn0011227	-0.593821	5.03554	-3.65147	0.00879786	0.0686226	-3.00103	FALSE
rush	FBgn0025381	-0.314528	4.4412	-3.65076	0.00880595	0.0686226	-3.00202	FALSE
Spn27A	FBgn0028990	0.573419	4.80298	3.64703	0.00884837	0.0687257	-3.00717	FALSE
DCTN6-p27	FBgn0086446	-0.491487	3.81028	-3.64558	0.00886488	0.0687257	-3.00917	FALSE
Zn72D	FBgn0263603	0.346145	8.29769	3.63861	0.00894492	0.0688351	-3.0188	FALSE
CG33506	FBgn0053506	-0.298441	7.06956	-3.63681	0.00896568	0.0688351	-3.02129	FALSE
AspRS-m	FBgn0051739	-0.310869	7.18471	-3.63649	0.00896932	0.0688351	-3.02172	FALSE
zpg	FBgn0024177	0.498254	5.43203	3.63483	0.00898856	0.0688351	-3.02402	FALSE
Rap1	FBgn0004636	0.459065	6.64576	3.63441	0.00899342	0.0688351	-3.0246	FALSE
CG10254	FBgn0027512	0.646141	4.49182	3.63009	0.00904374	0.069024	-3.03058	FALSE
P58IPK	FBgn0037718	0.383394	7.42506	3.62836	0.00906399	0.069024	-3.03297	FALSE
mRpS31	FBgn0036557	-0.388729	6.91253	-3.61469	0.00922547	0.0698254	-3.05189	FALSE
Myd88	FBgn0033402	0.569523	4.49898	3.61394	0.00923436	0.0698254	-3.05293	FALSE
CSN7	FBgn0028836	-0.494183	7.53658	-3.61357	0.00923887	0.0698254	-3.05345	FALSE
CG7593	FBgn0039687	-0.391074	7.64823	-3.60825	0.00930265	0.0701313	-3.06082	FALSE
Smn	FBgn0036641	-0.474116	6.95642	-3.60201	0.00937801	0.0705226	-3.06946	FALSE
CG2691	FBgn0030504	-0.548872	5.54502	-3.59591	0.00945246	0.0707969	-3.07793	FALSE
Cdc42	FBgn0010341	-0.406373	6.40287	-3.59508	0.00946255	0.0707969	-3.07907	FALSE
Srp54k	FBgn0010747	-0.366309	8.13521	-3.59325	0.0094851	0.0707969	-3.08162	FALSE
CG3437	FBgn0035998	0.321509	4.37273	3.58913	0.00953582	0.0709994	-3.08733	FALSE
beta-Man	FBgn0037215	-0.684522	3.89548	-3.57318	0.0097353	0.0721809	-3.10949	FALSE
Not3	FBgn0033029	-0.377975	6.51415	-3.57261	0.0097425	0.0721809	-3.11029	FALSE
Rat1	FBgn0031868	-0.814939	6.61053	-3.56861	0.00979333	0.0722564	-3.11585	FALSE
Fur1	FBgn0004509	0.398162	6.00404	3.56803	0.00980073	0.0722564	-3.11666	FALSE
CG6028	FBgn0038924	-0.531668	6.90895	-3.56441	0.00984688	0.0723995	-3.12169	FALSE
mRpS18C	FBgn0039765	-0.511557	5.51572	-3.56275	0.00986829	0.0723995	-3.12402	FALSE
mRpL23	FBgn0035335	-0.709982	3.28473	-3.56043	0.00989799	0.0724408	-3.12723	FALSE
U4-U6-60K	FBgn0036733	-0.718184	3.67613	-3.55512	0.00996674	0.0727669	-3.13464	FALSE
bonsai	FBgn0026261	-0.513528	6.25033	-3.55014	0.0100315	0.0730622	-3.14157	FALSE
Gapdh1	FBgn0001091	-0.502957	7.75018	-3.547	0.0100726	0.0731846	-3.14594	FALSE
CG3529	FBgn0035995	0.506169	5.61769	3.53958	0.0101705	0.073266	-3.15629	FALSE
Phm	FBgn0283509, FBgn0004959	0.764932	4.39403	3.53674	0.0102082	0.073266	-3.16025	FALSE
Prx3	FBgn0038519	-0.591383	7.70662	-3.53564	0.010223	0.073266	-3.16179	FALSE
CG31957	FBgn0051957	-1.06956	4.15328	-3.53487	0.0102332	0.073266	-3.16286	FALSE
Mapmodulin	FBgn0034282	-0.598709	7.20081	-3.5337	0.0102488	0.073266	-3.16449	FALSE
aft	FBgn0026309	-0.512028	5.15866	-3.53366	0.0102494	0.073266	-3.16455	FALSE
CG1307	FBgn0026566	0.526342	5.97267	3.53329	0.0102543	0.073266	-3.16507	FALSE
CG15014	FBgn0035532	0.33552	6.43627	3.52585	0.0103544	0.0738059	-3.17545	FALSE
CG8188	FBgn0030863	0.339814	6.88394	3.50515	0.0106385	0.0756515	-3.20439	FALSE
MEP-1	FBgn0035357	-0.451941	6.5671	-3.49993	0.0107115	0.0759911	-3.2117	FALSE
muc	FBgn0283658	-0.380118	7.80286	-3.4969	0.0107541	0.076114	-3.21594	FALSE
eIF3-S9	FBgn0034237	-0.349327	9.10864	-3.4874	0.010889	0.0768876	-3.22926	FALSE
Int6	FBgn0025582, FBgn0261383	-0.324608	8.86368	-3.46707	0.0111836	0.078783	-3.25777	FALSE
Idgf2	FBgn0020415	-0.77694	5.22842	-3.46251	0.0112509	0.0790715	-3.26417	FALSE
CG10565	FBgn0037051	-0.378269	7.99382	-3.45919	0.0113	0.079232	-3.26883	FALSE
Ns4	FBgn0032882	-0.61552	5.4281	-3.45397	0.011378	0.0794197	-3.27616	FALSE
CG8230	FBgn0027607	0.400274	6.0374	3.45386	0.0113796	0.0794197	-3.27632	FALSE
Dhpr	FBgn0035964	-0.376652	6.9952	-3.44781	0.0114707	0.07987	-3.28483	FALSE
CG10306	FBgn0034654	-0.293039	8.48524	-3.44509	0.0115119	0.0799717	-3.28865	FALSE
Bre1	FBgn0086694	-0.596254	7.46592	-3.43944	0.011598	0.0803665	-3.2966	FALSE
ubl	FBgn0022224	-0.547425	6.68936	-3.43616	0.0116483	0.0803665	-3.30122	FALSE
Mcm2	FBgn0014861	-0.410393	7.96435	-3.43494	0.011667	0.0803665	-3.30294	FALSE
Gprk1	FBgn0260798	0.371417	7.75954	3.43253	0.0117042	0.0803665	-3.30633	FALSE
mRpS14	FBgn0044030	-0.413896	5.82976	-3.43109	0.0117264	0.0803665	-3.30835	FALSE
CG14100	FBgn0036889	0.480635	5.52554	3.43093	0.011729	0.0803665	-3.30859	FALSE
pea	FBgn0086895	-0.30944	4.57081	-3.42785	0.0117767	0.0805098	-3.31292	FALSE
CG7206	FBgn0030892	0.461614	4.41939	3.42235	0.0118627	0.0809138	-3.32068	FALSE
wapl	FBgn0004655	-0.379689	6.61769	-3.41444	0.0119872	0.0815405	-3.33182	FALSE
ND-13A	FBgn0031684	-0.284471	6.4633	-3.41309	0.0120088	0.0815405	-3.33373	FALSE
SmB	FBgn0262601	-0.311098	5.51219	-3.40971	0.0120626	0.0817213	-3.3385	FALSE
Gdh	FBgn0001098, FBgn0001128	-1.3383	3.306	-3.40672	0.0121103	0.0817351	-3.34271	FALSE
CG7394	FBgn0036173	-0.502792	4.23923	-3.40569	0.0121269	0.0817351	-3.34416	FALSE
cup	FBgn0000392, FBgn0051858	0.336259	9.55146	3.40449	0.0121461	0.0817351	-3.34586	FALSE
osk	FBgn0003015	0.801548	5.68282	3.4008	0.0122057	0.0819528	-3.35108	FALSE
COQ7	FBgn0029502	0.406052	6.59553	3.39207	0.0123477	0.0827215	-3.3634	FALSE
alc	FBgn0260972	-0.490702	3.90385	-3.38472	0.0124686	0.0833456	-3.37379	FALSE
BCAS2	FBgn0039558	-0.721094	3.64566	-3.38152	0.0125217	0.0834993	-3.37831	FALSE
alt	FBgn0038535	0.453145	3.73548	3.37999	0.0125471	0.0834993	-3.38047	FALSE
sl	FBgn0003416, FBgn0003423, FBgn0261445	0.534105	3.47185	3.37388	0.0126494	0.083908	-3.38913	FALSE
Mcm7	FBgn0020633	-0.525137	8.71617	-3.37299	0.0126643	0.083908	-3.39038	FALSE
fs(1)N	FBgn0004650	0.396128	8.44581	3.36627	0.0127779	0.0844516	-3.39989	FALSE
IntS1	FBgn0034964	0.305989	7.14677	3.36483	0.0128025	0.0844516	-3.40194	FALSE
MRG15	FBgn0027378, FBgn0044324	-0.415741	6.18631	-3.35999	0.0128852	0.0847047	-3.4088	FALSE
CG7668	FBgn0036929	-0.353972	5.73458	-3.35802	0.012919	0.0847047	-3.41159	FALSE
Pmm45A	FBgn0033377	-0.46086	6.53894	-3.35765	0.0129254	0.0847047	-3.41211	FALSE
Nipped-B	FBgn0026401	-0.321846	7.25183	-3.34594	0.0131285	0.0857341	-3.42871	FALSE
CG18135	FBgn0036837	0.812732	3.7124	3.34531	0.0131394	0.0857341	-3.4296	FALSE
CG9065	FBgn0030610	-0.339207	5.60716	-3.3394	0.0132434	0.0862252	-3.43798	FALSE
mRpS23	FBgn0260407	-0.858463	6.59053	-3.33359	0.0133464	0.0865123	-3.44624	FALSE
thoc6	FBgn0036263	-0.389209	5.84119	-3.33306	0.0133559	0.0865123	-3.44699	FALSE
Gmap	FBgn0027287	0.374682	5.49178	3.33206	0.0133738	0.0865123	-3.44841	FALSE
spoon	FBgn0263987, FBal0240177	-0.35146	6.9161	-3.32513	0.0134979	0.0869444	-3.45825	FALSE
mRpS25	FBgn0030572	-0.337321	6.26792	-3.32511	0.0134983	0.0869444	-3.45828	FALSE
Ssb-c31a	FBgn0015299	0.565705	6.06299	3.32222	0.0135506	0.0870946	-3.46239	FALSE
CG12848	FBgn0040666	-0.992649	3.39126	-3.33766	0.0168861	0.0998222	-3.48092	FALSE
Sodh-2	FBgn0022359	-0.364629	6.54345	-3.30639	0.0138403	0.0885991	-3.48489	FALSE
CG4065	FBgn0034982	0.503616	4.70766	3.30622	0.0138436	0.0885991	-3.48514	FALSE
GlyRS	FBgn0027088	0.265608	9.60456	3.302	0.013922	0.0889118	-3.49115	FALSE
cN-IIIB	FBgn0034988	-0.298397	6.43657	-3.29205	0.0141087	0.0897447	-3.50531	FALSE
r-l	FBgn0003257	-0.309796	8.22248	-3.2907	0.0141343	0.0897447	-3.50723	FALSE
Tep2	FBgn0041182	0.819884	8.92946	3.2903	0.0141419	0.0897447	-3.50781	FALSE
CG6094	FBgn0032261	-0.416743	6.86275	-3.28714	0.0142019	0.0897651	-3.51231	FALSE
AGBE	FBgn0053138	0.346315	8.12264	3.28699	0.0142048	0.0897651	-3.51252	FALSE
mrj	FBgn0034091	-0.42132	4.38627	-3.28396	0.0142625	0.0899405	-3.51683	FALSE
metl	FBgn0035247	-0.435323	3.5433	-3.28146	0.0143105	0.0900545	-3.5204	FALSE
CG17333	FBgn0030239	-0.389394	7.13105	-3.27904	0.0143571	0.0901399	-3.52385	FALSE
atl	FBgn0039213, FBgn0034841, FBgn0037526	-0.284581	7.38764	-3.27764	0.014384	0.0901399	-3.52584	FALSE
CG5290	FBgn0036772	0.281468	7.00302	3.27406	0.0144534	0.0903864	-3.53095	FALSE
Dip-C	FBgn0000455	-0.839382	5.86192	-3.27183	0.0144966	0.0904327	-3.53412	FALSE
WRNexo	FBgn0038608	0.381088	7.1215	3.26997	0.0145331	0.0904327	-3.53679	FALSE
Gabat	FBgn0036927	-0.3989	10.2096	-3.26854	0.014561	0.0904327	-3.53883	FALSE
DNA-ligI	FBgn0262619	0.403066	7.64297	3.26475	0.0146353	0.0904327	-3.54424	FALSE
Past1	FBgn0016693	-0.40437	7.72295	-3.26436	0.014643	0.0904327	-3.5448	FALSE
mRpL1	FBgn0037566	-0.341852	7.33917	-3.26399	0.0146501	0.0904327	-3.54531	FALSE
Chrac-14	FBgn0043002	-0.353817	5.91594	-3.26292	0.0146713	0.0904327	-3.54685	FALSE
Rpn9	FBgn0028691	-0.506991	8.79147	-3.25886	0.0147516	0.0907422	-3.55265	FALSE
GatB	FBgn0039153	-0.831513	3.29329	-3.24972	0.0149342	0.0916775	-3.5657	FALSE
DhpD	FBgn0261436	0.393789	8.38931	3.24469	0.0150355	0.0921118	-3.57288	FALSE
CG13551	FBgn0040660	-0.599396	7.84901	-3.24005	0.0151299	0.0925017	-3.57953	FALSE
eIF2B-alpha	FBgn0039726	-0.942716	4.88326	-3.23727	0.0151867	0.0926602	-3.5835	FALSE
4E-T	FBgn0052016	-0.29888	6.09703	-3.23096	0.0153163	0.0932623	-3.59252	FALSE
RhoGAP1A	FBgn0025836	-0.383895	6.81972	-3.21405	0.0156701	0.0952236	-3.61674	FALSE
CG2767	FBgn0037537	-0.299253	8.38696	-3.20848	0.0157884	0.0957493	-3.62472	FALSE
alpha-Spec	FBgn0250789	-0.270884	8.90457	-3.1957	0.0160638	0.0970258	-3.64305	FALSE
GalNAc-T2	FBgn0030930	-0.892125	3.29508	-3.19569	0.0160639	0.0970258	-3.64305	FALSE
fs(1)M3	FBgn0005390	0.378916	7.15585	3.19423	0.0160957	0.0970258	-3.64515	FALSE
dgt4	FBgn0026085	-0.284854	6.76781	-3.1909	0.0161685	0.0972694	-3.64993	FALSE
CG4586	FBgn0029924	0.509675	4.70559	3.18296	0.0163434	0.0981256	-3.66133	FALSE
Pngl	FBgn0033050	-0.502418	3.50286	-3.17449	0.0165322	0.098888	-3.6735	FALSE
CG14450	FBgn0037184	-0.379999	4.01077	-3.17431	0.0165361	0.098888	-3.67375	FALSE
Pfdn1	FBgn0031776	-0.587943	7.07898	-3.17222	0.0165832	0.0989726	-3.67676	FALSE
VhaAC45	FBgn0262515	0.661877	5.73319	3.16288	0.0167947	0.0998222	-3.69018	FALSE
Pka-R2	FBgn0022382	0.280488	6.73428	3.16264	0.0168003	0.0998222	-3.69053	FALSE
mats	FBgn0038965	0.48209	6.786	3.16091	0.0168397	0.0998222	-3.69301	FALSE
CG5919	FBgn0038876	-0.405893	4.74794	-3.15865	0.0168915	0.0998222	-3.69626	FALSE
clt	FBgn0000326, FBal0001714	-0.359048	5.41713	-3.15141	0.0170585	0.100516	-3.70668	FALSE
Gmer	FBgn0267823	-0.295681	6.65408	-3.15008	0.0170894	0.100516	-3.70859	FALSE
CG16985	FBgn0035355	-0.280086	5.80551	-3.14749	0.0171497	0.100516	-3.71232	FALSE
GstO1	FBgn0035907	0.297585	8.26371	3.14669	0.0171683	0.100516	-3.71347	FALSE
CG9581	FBgn0031093	-0.301694	5.76549	-3.14518	0.0172039	0.100516	-3.71565	FALSE
lig	FBgn0020279	-0.510663	7.66064	-3.14494	0.0172093	0.100516	-3.71599	FALSE
Dlic	FBgn0030276	-0.291183	7.00439	-3.14342	0.0172449	0.100528	-3.71817	FALSE
Wee1	FBgn0011737	-0.44688	3.30081	-3.13791	0.0173748	0.10109	-3.72611	FALSE
Taf12	FBgn0011290	-0.448795	4.57227	-3.13533	0.017436	0.10125	-3.72983	FALSE
Hsp83	FBgn0001233	0.40737	11.966	3.13285	0.0174949	0.101396	-3.7334	FALSE
APP-BP1	FBgn0261112	-0.301914	7.2326	-3.12534	0.017675	0.102243	-3.74423	FALSE
Nost	FBgn0259734	0.539022	6.5179	3.12024	0.0177983	0.102759	-3.75158	FALSE
CG3040	FBgn0029925	-0.407692	7.14435	-3.11663	0.0178861	0.103068	-3.75678	FALSE
CG6967	FBgn0034187	0.297264	4.76778	3.11236	0.0179905	0.103471	-3.76294	FALSE
vret	FBgn0263143	-0.36002	4.69994	-3.10975	0.0180549	0.103644	-3.76671	FALSE
Mhcl	FBgn0026059	0.301702	5.97232	3.10765	0.0181066	0.103742	-3.76973	FALSE
CG7718	FBgn0038649	0.332945	5.25315	3.10342	0.0182117	0.104146	-3.77585	FALSE
RpLP1	FBgn0002593	-0.336478	9.41793	-3.09989	0.0182997	0.104451	-3.78094	FALSE
mRpL32	FBgn0039835	-0.660883	6.00667	-3.096	0.0183973	0.104809	-3.78656	FALSE
Tsp74F	FBgn0036769	-0.601394	4.42555	-3.09061	0.0185334	0.105135	-3.79434	FALSE
Tango7	FBgn0033902	-0.447724	8.63812	-3.09001	0.0185486	0.105135	-3.79521	FALSE
raptor	FBgn0029840	0.675181	4.67503	3.08958	0.0185594	0.105135	-3.79582	FALSE
galla-1	FBgn0034543	-0.41876	4.87991	-3.0786	0.0188404	0.106526	-3.81169	FALSE
Wnk	FBgn0037098	0.583526	3.81266	3.07129	0.01903	0.107182	-3.82226	FALSE
mRpL15	FBgn0036990	-0.48023	5.63391	-3.07062	0.0190477	0.107182	-3.82324	FALSE
Gs1	FBgn0001142	-0.395089	8.10158	-3.07002	0.0190632	0.107182	-3.8241	FALSE
scf	FBgn0025682	0.356653	4.85265	3.06798	0.0191167	0.107282	-3.82706	FALSE
PPO2	FBgn0033367	0.378331	4.18792	3.06488	0.0191982	0.107538	-3.83154	FALSE
CG3011	FBgn0029823	-0.248909	9.47038	-3.05626	0.0194265	0.108501	-3.84402	FALSE
Eaf	FBgn0033166	-0.35219	5.18476	-3.05567	0.0194422	0.108501	-3.84487	FALSE
Prp38	FBgn0050342	-0.586287	4.60592	-3.05291	0.0195159	0.108662	-3.84886	FALSE
CG8841	FBgn0033713	-0.345551	3.47725	-3.05189	0.0195434	0.108662	-3.85034	FALSE
CG11109	FBgn0037200	-0.445712	4.83759	-3.03902	0.0198919	0.110086	-3.86898	FALSE
CG18178	FBgn0036035	-0.518638	5.55383	-3.03898	0.0198929	0.110086	-3.86904	FALSE
Men	FBgn0002719	0.32207	8.01239	3.03774	0.0199269	0.110086	-3.87083	FALSE
CG5721	FBgn0034315	-0.472495	7.11275	-3.03705	0.0199458	0.110086	-3.87183	FALSE
mRpS21	FBgn0044511	-0.441713	3.3056	-3.03568	0.0199833	0.110091	-3.87382	FALSE
ND-13B	FBgn0047038	-0.470678	8.17037	-3.03017	0.0201354	0.110726	-3.8818	FALSE
E2f2	FBgn0024371	0.504182	3.41257	3.02365	0.0203169	0.11152	-3.89126	FALSE
CG10939	FBgn0010620	-0.313592	5.68045	-3.02054	0.020404	0.111795	-3.89577	FALSE
nesd	FBgn0032848	0.289042	6.21348	3.01594	0.0205337	0.112301	-3.90244	FALSE
CG5446	FBgn0032429	-1.34581	3.26809	-3.01058	0.020686	0.112821	-3.91022	FALSE
gek	FBgn0023081	0.723155	3.76824	3.00947	0.0207177	0.112821	-3.91183	FALSE
CG3909	FBgn0027524	-0.505576	5.14413	-3.00864	0.0207413	0.112821	-3.91303	FALSE
NHP2	FBgn0029148	-0.562164	5.37419	-3.00151	0.0209463	0.11373	-3.92339	FALSE
lds	FBgn0002542	0.272774	8.44447	2.99994	0.0209917	0.113771	-3.92567	FALSE
CG7810	FBgn0032017	0.418174	5.25342	2.9976	0.0210597	0.113934	-3.92907	FALSE
CG5641	FBgn0038046	0.393186	8.48634	2.99546	0.0211219	0.114066	-3.93218	FALSE
spidey	FBgn0029975	-0.693507	3.51446	-2.99274	0.0212015	0.11429	-3.93613	FALSE
CG11771	FBgn0039252	0.272884	7.11662	2.99099	0.0212527	0.114361	-3.93867	FALSE
Pi3K92E	FBgn0015279	0.293581	5.76197	2.98921	0.021305	0.114397	-3.94126	FALSE
DnaJ-1	FBgn0263106	0.58358	7.38501	2.98818	0.0213354	0.114397	-3.94276	FALSE
CG13901	FBgn0035164	-0.402562	3.95732	-2.98563	0.0214106	0.11459	-3.94646	FALSE
Sse	FBgn0035627	1.97146	3.53156	2.98438	0.0214476	0.11459	-3.94828	FALSE
ClC-c	FBgn0036566	-0.512975	4.38645	-2.9813	0.0215391	0.114875	-3.95276	FALSE
ND-39	FBgn0037001	-0.33765	8.08383	-2.97649	0.0216828	0.115312	-3.95975	FALSE
CG4119	FBgn0028474	-0.286948	6.07933	-2.97438	0.0217462	0.115312	-3.96282	FALSE
msk	FBgn0026252	-0.310937	9.45094	-2.97337	0.0217764	0.115312	-3.96428	FALSE
alien	FBgn0013746	-0.296326	7.38486	-2.97175	0.0218252	0.115312	-3.96663	FALSE
l(1)G0020	FBgn0027330, FBal0098223	0.292435	6.58183	2.97074	0.0218559	0.115312	-3.96811	FALSE
Mgstl	FBgn0025814	0.65933	5.96445	2.96981	0.0218842	0.115312	-3.96947	FALSE
Sin3A	FBgn0022764	-0.268948	6.27983	-2.96963	0.0218894	0.115312	-3.96972	FALSE
Hrb27C	FBgn0004838	-0.37393	7.78473	-2.96593	0.0220019	0.11558	-3.97511	FALSE
mRpL43	FBgn0034893	-0.337248	6.1115	-2.96515	0.0220255	0.11558	-3.97624	FALSE
CG3061	FBgn0038195	0.384393	4.1782	2.96417	0.0220555	0.11558	-3.97767	FALSE
CD98hc	FBgn0037533	0.280579	7.47408	2.96051	0.0221674	0.115848	-3.98299	FALSE
Prip	FBgn0033635	0.786053	3.80541	2.95998	0.0221836	0.115848	-3.98376	FALSE
Nup133	FBgn0039004	-0.26224	7.88987	-2.95634	0.0222959	0.11616	-3.98906	FALSE
CG33523	FBgn0053523	-0.546577	5.52917	-2.95554	0.0223206	0.11616	-3.99023	FALSE
CG8417	FBgn0286506	-0.362376	6.08779	-2.95308	0.0223968	0.116355	-3.9938	FALSE
Vps45	FBgn0261049	0.445657	4.90464	2.95133	0.0224512	0.116408	-3.99635	FALSE
CG6638	FBgn0035911	-0.293124	6.75776	-2.95026	0.0224843	0.116408	-3.9979	FALSE
eIF-2beta	FBgn0004926	-0.344184	7.2922	-2.94638	0.0226057	0.116624	-4.00356	FALSE
CG7971	FBgn0035253	-0.498242	5.65732	-2.94609	0.0226149	0.116624	-4.00399	FALSE
COX4	FBgn0032833	-0.304115	8.55513	-2.94521	0.0226424	0.116624	-4.00526	FALSE
CG9590	FBgn0038360	0.257863	5.24434	2.94156	0.0227573	0.117015	-4.01058	FALSE
l(2)37Cb	FBgn0086444	0.680896	3.78857	2.93618	0.0229279	0.117571	-4.01842	FALSE
CG3689	FBgn0288470	0.612094	6.48694	2.93569	0.0229435	0.117571	-4.01913	FALSE
Bet3	FBgn0260859	-0.575375	5.44328	-2.93016	0.0231202	0.118275	-4.02719	FALSE
CG6852	FBgn0036820	-0.362538	6.67535	-2.92826	0.0231813	0.118386	-4.02996	FALSE
Rab40	FBgn0030391	0.41633	3.86709	2.92337	0.0233392	0.118959	-4.03708	FALSE
APC4	FBgn0052707	0.441264	4.04415	2.92234	0.0233727	0.118959	-4.03859	FALSE
CG14650	FBgn0037252	-0.301113	4.69684	-2.92027	0.0234399	0.1191	-4.0416	FALSE
Rpi	FBgn0050410	0.313983	8.12339	2.9165	0.023563	0.119395	-4.0471	FALSE
COX6B	FBgn0031066	-0.731097	6.2816	-2.91606	0.0235774	0.119395	-4.04774	FALSE
CG1109	FBgn0046222	-0.493481	3.45557	-2.91476	0.02362	0.11941	-4.04963	FALSE
CG30291	FBgn0050291	-0.50588	5.39547	-2.91116	0.0237386	0.119808	-4.05489	FALSE
pdgy	FBgn0027601	0.633073	4.93644	2.90553	0.0239253	0.120548	-4.0631	FALSE
LRR	FBgn0033212, FBtp0089351	0.282712	5.37204	2.90108	0.0240738	0.12068	-4.06959	FALSE
Rab35	FBgn0031090	-0.30091	6.36007	-2.89922	0.0241364	0.12068	-4.07231	FALSE
mask	FBgn0043884	0.35933	8.84996	2.89782	0.0241835	0.12068	-4.07436	FALSE
Etl1	FBgn0032157	0.297849	7.94027	2.8978	0.024184	0.12068	-4.07438	FALSE
CG5028	FBgn0039358	0.282181	7.65905	2.89761	0.0241907	0.12068	-4.07467	FALSE
Rabex-5	FBgn0262937	-0.817033	3.19483	-2.89756	0.0241922	0.12068	-4.07473	FALSE
PlexA	FBgn0025741	-0.29901	6.82458	-2.89255	0.0243614	0.121237	-4.08204	FALSE
CG1657	FBgn0030286	0.259775	5.26285	2.89167	0.0243913	0.121237	-4.08332	FALSE
CG30349	FBgn0050349	-0.275371	6.22799	-2.89069	0.0244248	0.121237	-4.08476	FALSE
abs	FBgn0015331	-0.318956	5.18154	-2.88637	0.0245723	0.121558	-4.09107	FALSE
CG5823	FBgn0038515	-0.528657	3.44828	-2.8858	0.0245916	0.121558	-4.09189	FALSE
DNApol-epsilon255	FBgn0264326	0.376573	7.20418	2.88432	0.0246425	0.121558	-4.09406	FALSE
CG31249	FBgn0051249	0.245954	5.73971	2.88307	0.0246854	0.121558	-4.09588	FALSE
pita	FBgn0034878	-0.466391	6.36293	-2.88198	0.0247229	0.121558	-4.09747	FALSE
noi	FBgn0014366	-0.589533	6.78372	-2.88169	0.0247331	0.121558	-4.0979	FALSE
Rip11	FBgn0027335	0.361689	5.36595	2.88055	0.0247723	0.121558	-4.09956	FALSE
l(2)k14505	FBgn0021856, FBal0064104	-0.852328	3.42532	-2.87679	0.0249026	0.121803	-4.10506	FALSE
Droj2	FBgn0038145	0.419908	9.47018	2.87677	0.0249032	0.121803	-4.10508	FALSE
CG10425	FBgn0039304	0.445204	6.57629	2.87274	0.0250439	0.12228	-4.11098	FALSE
rswl	FBgn0034351	-0.400391	3.84415	-2.87165	0.0250819	0.12228	-4.11257	FALSE
Arpc4	FBgn0284255	0.371169	6.92156	2.86809	0.0252068	0.122499	-4.11777	FALSE
gig	FBgn0005198	-0.391319	5.74523	-2.86804	0.0252084	0.122499	-4.11784	FALSE
Glg1	FBgn0264561	-0.247819	7.79992	-2.86511	0.0253119	0.122804	-4.12213	FALSE
PMCA	FBgn0259214	-0.326699	5.13716	-2.86205	0.0254202	0.12313	-4.1266	FALSE
CG1965	FBgn0037466	0.294982	5.17411	2.85488	0.0256759	0.123943	-4.13707	FALSE
CG32109	FBgn0052109	-0.998232	4.67041	-2.85456	0.0256877	0.123943	-4.13755	FALSE
Rpn6	FBgn0028689	-0.297435	9.96192	-2.85305	0.0257418	0.123943	-4.13975	FALSE
mtm	FBgn0025742	0.455215	5.13499	2.85166	0.0257918	0.123943	-4.14178	FALSE
nop5	FBgn0026196	-0.325364	6.91113	-2.8516	0.025794	0.123943	-4.14187	FALSE
Art4	FBgn0037770	0.283787	8.36625	2.84776	0.0259329	0.124114	-4.14749	FALSE
AspRS	FBgn0002069	0.287808	8.33184	2.84681	0.0259673	0.124114	-4.14887	FALSE
l(1)G0320	FBgn0028327, FBal0100319	-0.479387	8.15626	-2.8461	0.025993	0.124114	-4.14991	FALSE
Pfdn5	FBgn0038976	-0.792738	7.81295	-2.8455	0.026015	0.124114	-4.1508	FALSE
Trpml	FBgn0262516	0.518642	3.56538	2.84387	0.0260742	0.124114	-4.15317	FALSE
Pfdn4	FBgn0035603	-0.243719	8.48127	-2.84325	0.0260968	0.124114	-4.15408	FALSE
ND-42	FBgn0019957	-0.318013	8.20284	-2.84267	0.0261183	0.124114	-4.15494	FALSE
Rnp4F	FBgn0014024	-0.765271	3.45553	-2.83961	0.0262303	0.124148	-4.15941	FALSE
CG6227	FBgn0030631	-0.27989	7.08099	-2.8395	0.0262343	0.124148	-4.15957	FALSE
CG7889	FBgn0031003	0.24241	6.99564	2.83909	0.0262494	0.124148	-4.16017	FALSE
nclb	FBgn0263510	-0.517604	6.27994	-2.83481	0.026407	0.124698	-4.16643	FALSE
CG2990	FBgn0288690	-0.255299	7.33949	-2.83251	0.026492	0.124836	-4.16979	FALSE
Ack-like	FBgn0263998	0.439855	5.0125	2.8316	0.0265258	0.124836	-4.17112	FALSE
CG10802	FBgn0029664	-0.43529	7.60281	-2.82991	0.0265886	0.124836	-4.1736	FALSE
UQCR-11	FBgn0260008	-0.523061	4.94147	-2.82852	0.0266405	0.124836	-4.17563	FALSE
asp	FBgn0000140, FBal0000773	0.279898	8.0728	2.82751	0.0266782	0.124836	-4.17711	FALSE
Arp8	FBgn0030877	-0.408834	4.66512	-2.82668	0.0267092	0.124836	-4.17832	FALSE
dpa	FBgn0015929	-0.505983	9.43164	-2.82621	0.0267269	0.124836	-4.17902	FALSE
MED24	FBgn0035851	0.382067	5.63281	2.82184	0.0268911	0.125274	-4.18541	FALSE
mnb	FBgn0259168	-0.604041	5.6821	-2.8215	0.0269039	0.125274	-4.18591	FALSE
mRpS18A	FBgn0051450	-0.807579	4.90464	-2.81456	0.0271669	0.126043	-4.19608	FALSE
CG9018	FBgn0035318	-0.379427	5.69396	-2.81444	0.0271714	0.126043	-4.19625	FALSE
Jheh3	FBgn0034406	-0.404252	5.61508	-2.81382	0.0271948	0.126043	-4.19715	FALSE
CG6686	FBgn0032388	-0.77144	3.4316	-2.81002	0.0273403	0.126512	-4.20272	FALSE
CG4753	FBgn0036622	-0.813345	4.53895	-2.80864	0.0273932	0.126512	-4.20474	FALSE
hfp	FBgn0028577	-0.301023	6.44511	-2.80789	0.0274222	0.126512	-4.20584	FALSE
mge	FBgn0035473	0.374523	6.47354	2.80354	0.0275899	0.127091	-4.21221	FALSE
Adgf-A	FBgn0036752	-0.665034	3.42263	-2.79967	0.0277403	0.127588	-4.21788	FALSE
Pmm2	FBgn0036300	0.315446	7.38565	2.79786	0.027811	0.127718	-4.22054	FALSE
AsnRS	FBgn0086443	0.40232	7.26529	2.79162	0.0280554	0.128367	-4.22967	FALSE
CG9213	FBgn0030655	0.455691	5.1811	2.79145	0.0280621	0.128367	-4.22991	FALSE
RhoGDI	FBgn0036921	0.350278	9.02454	2.79099	0.0280802	0.128367	-4.23059	FALSE
CG7289	FBgn0031379	0.717925	3.70507	2.78932	0.0281462	0.128473	-4.23304	FALSE
CG16941	FBgn0266917	-0.33498	6.33799	-2.78737	0.0282235	0.128631	-4.2359	FALSE
l(3)04053	FBgn0010830, FBal0009500	0.429508	5.05092	2.78582	0.0282853	0.128717	-4.23818	FALSE
Adam	FBgn0027619	-0.412773	7.7668	-2.77661	0.0286535	0.130149	-4.25167	FALSE
CG7639	FBgn0033989	0.29098	5.04394	2.77579	0.0286865	0.130149	-4.25287	FALSE
Prosalpha4	FBgn0004066	-0.328879	8.45486	-2.77403	0.0287577	0.130276	-4.25545	FALSE
Idh	FBgn0001248, FBgn0038922	0.408058	10.7135	2.76827	0.0289916	0.131138	-4.26389	FALSE
CG6073	FBgn0039417	-0.730546	4.8532	-2.76555	0.0291031	0.131445	-4.26789	FALSE
Pect	FBgn0032482	-0.344879	4.94368	-2.76056	0.0293082	0.132172	-4.27521	FALSE
CG5126	FBgn0031320	-0.475395	6.83128	-2.75448	0.02956	0.133109	-4.28412	FALSE
ZnT35C	FBgn0028516	0.957458	4.60767	2.7534	0.0296051	0.133112	-4.28571	FALSE
CG1550	FBgn0033225	-0.694093	3.87757	-2.74764	0.0298465	0.133906	-4.29416	FALSE
CG9125	FBgn0030793	0.452179	4.71228	2.74681	0.0298811	0.133906	-4.29537	FALSE
CG4552	FBgn0031304	0.259811	6.45083	2.74601	0.0299151	0.133906	-4.29655	FALSE
Mkk4	FBgn0024326	-0.363674	4.59523	-2.74479	0.0299666	0.133937	-4.29834	FALSE
CG6767	FBgn0036030	0.276806	7.16506	2.74238	0.0300686	0.134193	-4.30188	FALSE
CG8728	FBgn0033235	-0.292226	6.82968	-2.7394	0.0301953	0.134559	-4.30626	FALSE
Ras85D	FBgn0003205	-0.479036	3.80913	-2.73788	0.0302599	0.134648	-4.30848	FALSE
Sas-4	FBgn0011020	0.321123	5.85196	2.73628	0.0303283	0.134752	-4.31083	FALSE
mre11	FBgn0020270, FBgn0285926	-0.31655	6.34066	-2.73413	0.0304204	0.134962	-4.31398	FALSE
ND-ASHI	FBgn0029888	-0.556598	5.77717	-2.7291	0.030637	0.135723	-4.32136	FALSE
CG3847	FBgn0029867	-0.62739	5.96763	-2.72715	0.0307217	0.135898	-4.32423	FALSE
CG2790	FBgn0027599	-0.392523	4.5039	-2.72535	0.0307995	0.136042	-4.32686	FALSE
pzg	FBgn0259785	-0.332761	6.41895	-2.72403	0.0308572	0.136097	-4.32881	FALSE
CG31729	FBgn0051729	0.227155	5.43227	2.72256	0.030921	0.136179	-4.33096	FALSE
l(2)gl	FBgn0002121	-0.306346	6.44637	-2.72091	0.0309932	0.136298	-4.33338	FALSE
flfl	FBgn0024555	-0.372167	5.35773	-2.71919	0.0310688	0.136431	-4.33592	FALSE
emb	FBgn0020497	-0.511249	8.52207	-2.71808	0.0311174	0.136445	-4.33754	FALSE
CG17454	FBgn0039977	-1.03847	4.3179	-2.71605	0.0312068	0.136545	-4.34052	FALSE
MBD-R2	FBgn0038016	0.404781	5.51071	2.71523	0.031243	0.136545	-4.34173	FALSE
CG2021	FBgn0035271	-0.711961	5.533	-2.71371	0.0313101	0.136545	-4.34396	FALSE
RhoGAP68F	FBgn0036257	0.65173	3.52002	2.71344	0.0313219	0.136545	-4.34435	FALSE
Aatf	FBgn0031851	0.619095	4.16473	2.7109	0.0314349	0.136706	-4.34809	FALSE
Papss	FBgn0020389	0.392409	4.77227	2.71057	0.0314496	0.136706	-4.34858	FALSE
Dcr-2	FBgn0034246, FBtp0036672	-0.362303	7.37531	-2.70881	0.0315275	0.136847	-4.35115	FALSE
Bdbt	FBgn0038857	-0.421762	4.895	-2.70462	0.0317152	0.137463	-4.35732	FALSE
CG42321	FBgn0259221	1.16505	3.50269	2.70239	0.0318149	0.137571	-4.36058	FALSE
bgm	FBgn0027348	0.323519	5.96663	2.70202	0.0318317	0.137571	-4.36112	FALSE
CG12576	FBgn0031190	0.380969	3.61698	2.69735	0.0320428	0.138285	-4.36799	FALSE
CG7997	FBgn0034117	0.533272	7.29074	2.69548	0.0321278	0.138453	-4.37074	FALSE
CG4495	FBgn0031893	-0.336413	4.552	-2.6811	0.0327884	0.140982	-4.39186	FALSE
hay	FBgn0001179	-0.26178	6.00156	-2.68067	0.0328083	0.140982	-4.39249	FALSE
GstE12	FBgn0027590	-0.272296	8.26798	-2.67512	0.0330671	0.141731	-4.40064	FALSE
snf	FBgn0003449	-0.245482	8.11653	-2.6743	0.0331059	0.141731	-4.40186	FALSE
l(1)G0156	FBal0098184, FBgn0027291	0.254963	7.78226	2.67223	0.0332027	0.141731	-4.40489	FALSE
mRpL40	FBgn0037892	-0.902116	4.46311	-2.67222	0.0332032	0.141731	-4.4049	FALSE
Ced-12	FBgn0032409	-0.361573	6.65845	-2.6719	0.0332183	0.141731	-4.40537	FALSE
CG16717	FBgn0036028	0.36403	4.70468	2.66847	0.0333804	0.142221	-4.41042	FALSE
Atu	FBgn0019637	-0.582456	5.40773	-2.66544	0.0335239	0.142468	-4.41487	FALSE
boca	FBgn0004132	-0.438531	6.88142	-2.66373	0.0336055	0.142468	-4.41739	FALSE
TfIIA-S	FBgn0013347	-0.356332	6.24861	-2.66202	0.0336869	0.142468	-4.4199	FALSE
CG6769	FBgn0030878	0.407604	5.97705	2.66159	0.0337076	0.142468	-4.42053	FALSE
CG6607	FBgn0039204	0.290344	5.0611	2.66138	0.0337177	0.142468	-4.42084	FALSE
ClC-b	FBgn0033755	0.403968	5.18857	2.66128	0.0337224	0.142468	-4.42099	FALSE
Acn	FBgn0263198	0.255098	5.59286	2.65557	0.0339967	0.143425	-4.42938	FALSE
CG14407	FBgn0030584	-0.565847	4.43996	-2.6453	0.0344956	0.145166	-4.44447	FALSE
c12.2	FBgn0040234	0.290809	5.01739	2.64509	0.0345059	0.145166	-4.44478	FALSE
Arp10	FBgn0031050	0.289894	5.92159	2.64179	0.034668	0.145246	-4.44963	FALSE
CG2807	FBgn0031266, FBgn0036314	-0.257517	6.85415	-2.64159	0.0346778	0.145246	-4.44993	FALSE
CG5045	FBgn0032229	0.425225	5.34071	2.64103	0.0347056	0.145246	-4.45076	FALSE
regucalcin	FBgn0030362	-0.39332	3.82365	-2.64077	0.0347181	0.145246	-4.45113	FALSE
CG11752	FBgn0030292	0.688074	5.73096	2.63921	0.0347954	0.145367	-4.45343	FALSE
Sgt	FBgn0032640	-0.270614	8.45544	-2.63486	0.0350111	0.14606	-4.45983	FALSE
CG33228	FBgn0261373	-0.383427	4.11554	-2.63391	0.0350582	0.14606	-4.46122	FALSE
eIF4AIII	FBgn0037573	-0.290424	6.39058	-2.62679	0.0354149	0.147342	-4.47169	FALSE
IntS2	FBgn0030858	0.309691	5.28787	2.62562	0.0354738	0.147383	-4.47341	FALSE
CG4598	FBgn0032160	-0.501859	6.32686	-2.62352	0.0355799	0.147476	-4.4765	FALSE
Prosalpha2	FBgn0086134	0.716695	7.56698	2.62324	0.0355943	0.147476	-4.47692	FALSE
Elp3	FBgn0031604	0.31543	6.5579	2.62099	0.0357083	0.147745	-4.48023	FALSE
Dp1	FBgn0027835, FBgn0011763	-0.331408	9.28368	-2.61717	0.0359027	0.148345	-4.48584	FALSE
ctrip	FBgn0260794	0.232667	6.52553	2.61531	0.0359979	0.148514	-4.48858	FALSE
Hsp60A	FBgn0015245	0.231174	9.82038	2.61444	0.0360423	0.148514	-4.48985	FALSE
Wwox	FBgn0031972	-0.442975	6.37185	-2.60837	0.0363548	0.149251	-4.49877	FALSE
fabp	FBgn0037913	-0.232153	8.47623	-2.60708	0.0364216	0.149251	-4.50067	FALSE
CG11007	FBgn0034455	0.429717	5.09375	2.60622	0.0364662	0.149251	-4.50193	FALSE
CG32495	FBgn0052495	-0.350265	7.60067	-2.60615	0.03647	0.149251	-4.50204	FALSE
CG7927	FBgn0027549	-0.41658	5.39982	-2.60572	0.0364922	0.149251	-4.50267	FALSE
Sucb	FBgn0029118	-0.301798	7.55776	-2.60521	0.0365188	0.149251	-4.50342	FALSE
CG31688	FBgn0263355	0.392263	4.60886	2.60191	0.0366907	0.14975	-4.50828	FALSE
CG7332	FBgn0030973	0.239831	7.51606	2.59999	0.036791	0.149882	-4.51109	FALSE
Blm	FBgn0002906	0.278584	5.61564	2.59939	0.0368228	0.149882	-4.51199	FALSE
CG10336	FBgn0032698	-0.303722	5.13647	-2.59748	0.0369231	0.150087	-4.5148	FALSE
levy	FBgn0034877	-0.757735	6.09807	-2.59643	0.0369782	0.150108	-4.51634	FALSE
Lsd-2	FBgn0030608	-0.402048	9.03335	-2.59516	0.0370453	0.150178	-4.51821	FALSE
Rack1	FBgn0020618	0.377871	9.4999	2.59328	0.0371447	0.150378	-4.52097	FALSE
Tim8	FBgn0027359	-0.278613	4.98929	-2.58847	0.0374	0.151117	-4.52805	FALSE
CG11811	FBgn0036099	-0.288454	4.03634	-2.58702	0.0374775	0.151117	-4.53018	FALSE
Aldh	FBgn0012036	-0.238747	9.46573	-2.58672	0.0374933	0.151117	-4.53062	FALSE
Tif-IA	FBgn0032988	0.745628	3.53365	2.58521	0.0375739	0.151117	-4.53283	FALSE
GCC185	FBgn0037979	-0.352267	5.22934	-2.58513	0.0375782	0.151117	-4.53295	FALSE
eIF2B-epsilon	FBgn0023512	-0.408135	3.9773	-2.58259	0.0377146	0.151463	-4.53669	FALSE
CG13630	FBgn0039219	-0.247317	8.65409	-2.58058	0.0378229	0.151548	-4.53965	FALSE
tacc	FBgn0026620	0.267743	7.40042	2.58033	0.0378365	0.151548	-4.54002	FALSE
Sod2	FBgn0010213	0.267755	7.64834	2.57717	0.0380072	0.152029	-4.54466	FALSE
CG3295	FBgn0034573	0.281341	6.39828	2.57364	0.038199	0.152593	-4.54985	FALSE
CG10068	FBgn0037473	-0.306991	4.76015	-2.56839	0.0384865	0.152978	-4.55759	FALSE
Fhos	FBgn0266084	1.93404	4.96515	2.56787	0.0385151	0.152978	-4.55835	FALSE
Dlip2	FBgn0040466	0.415697	5.10399	2.56702	0.0385618	0.152978	-4.5596	FALSE
GstE13	FBgn0033381	-0.223388	6.67384	-2.56661	0.0385842	0.152978	-4.5602	FALSE
Nep2	FBgn0027570	1.1463	4.41067	2.56615	0.0386093	0.152978	-4.56087	FALSE
Pkn	FBgn0020621, FBgn0031855	-0.277262	6.45592	-2.56575	0.0386316	0.152978	-4.56147	FALSE
Pak	FBgn0267698, FBgn0044826	-0.348794	5.2173	-2.56539	0.0386514	0.152978	-4.56199	FALSE
Ugt35a	FBgn0026315	0.323317	4.39712	2.56144	0.03887	0.153641	-4.5678	FALSE
Adk2	FBgn0036337, FBgn0283494	-0.283113	8.13268	-2.55889	0.0390117	0.153999	-4.57155	FALSE
COX7A	FBgn0040529	-0.481692	7.90405	-2.55676	0.0391307	0.154266	-4.57469	FALSE
CG5382	FBgn0038950	0.277858	4.48654	2.55551	0.0392004	0.154339	-4.57653	FALSE
CG8108	FBgn0027567	-0.394384	6.86251	-2.55393	0.0392889	0.15443	-4.57885	FALSE
Sirt1	FBgn0024291	-0.304571	4.8992	-2.55327	0.0393262	0.15443	-4.57983	FALSE
CG14814	FBgn0023515	0.45505	5.01543	2.55181	0.039408	0.154549	-4.58197	FALSE
muskelin	FBgn0033757	0.247569	8.53847	2.54255	0.0399329	0.156404	-4.59559	FALSE
CG7705	FBgn0286828	-0.440728	3.64083	-2.53588	0.0403151	0.157695	-4.60539	FALSE
Tango5	FBgn0052675	-0.336007	4.49037	-2.53446	0.0403972	0.157811	-4.60748	FALSE
Dpy-30L1	FBgn0032293	-0.363147	4.17299	-2.53185	0.0405485	0.158094	-4.61133	FALSE
DNApol-alpha60	FBgn0259676	-0.218889	7.16026	-2.53139	0.0405747	0.158094	-4.612	FALSE
Acph-1	FBgn0000032	-0.231286	5.57845	-2.52419	0.0409949	0.159226	-4.62259	FALSE
Hsl	FBgn0034491	-0.325949	3.49409	-2.52386	0.0410143	0.159226	-4.62308	FALSE
Rpb11	FBgn0032634	-0.584586	3.67647	-2.52369	0.0410241	0.159226	-4.62332	FALSE
cype	FBgn0015031	-0.883643	7.36302	-2.51474	0.041553	0.160362	-4.63649	FALSE
schlank	FBgn0040918	0.364861	5.78444	2.51468	0.0415563	0.160362	-4.63657	FALSE
CG9323	FBgn0032883	0.390493	3.64514	2.51448	0.0415687	0.160362	-4.63688	FALSE
S	FBgn0003310, FBal0000321, FBal0003878, FBal0005136, FBal0005577, FBal0015108, FBal0015932, FBal0028924, FBal0029760, FBal0029927, FBal0038092, FBal0048948, FBal0063089, FBal0138423, FBgn0023034, FBtp0022460, FBtp0159068	0.612911	3.77766	2.51386	0.0416053	0.160362	-4.63778	FALSE
Not1	FBgn0085436	-0.206539	9.38682	-2.51334	0.0416364	0.160362	-4.63855	FALSE
Ufd1-like	FBgn0036136	0.346844	7.92909	2.51334	0.0416364	0.160362	-4.63855	FALSE
DNApol-alpha50	FBgn0011762	0.488832	5.37013	2.51121	0.0417634	0.16055	-4.64168	FALSE
mRpL54	FBgn0034579	-0.514872	5.71988	-2.51073	0.0417921	0.16055	-4.64238	FALSE
alpha-Man-IIb	FBgn0026616	-0.319641	3.77744	-2.50924	0.0418817	0.160689	-4.64458	FALSE
CG17486	FBgn0032997	0.526161	4.80095	2.50786	0.0419643	0.160801	-4.64661	FALSE
Rsf1	FBgn0011305	-0.724428	4.91706	-2.49897	0.0425022	0.162655	-4.65968	FALSE
Use1	FBgn0035965	0.226353	3.83452	2.49652	0.0426517	0.162864	-4.66329	FALSE
SmE	FBgn0261790	-0.730386	4.03684	-2.4963	0.0426651	0.162864	-4.66361	FALSE
CG13850	FBgn0038961	-0.508009	5.71873	-2.49306	0.0428633	0.163413	-4.66837	FALSE
CG14434	FBgn0029915	0.298483	6.54499	2.48895	0.0431168	0.164171	-4.67442	FALSE
REG	FBgn0029133	-0.24938	9.35566	-2.48214	0.0435397	0.165572	-4.68443	FALSE
CG6729	FBgn0032296	0.423775	5.38504	2.47998	0.0436745	0.165771	-4.6876	FALSE
Golgin245	FBgn0034854	-0.268217	4.74335	-2.47954	0.0437022	0.165771	-4.68825	FALSE
CG9391	FBgn0037063	0.266467	4.861	2.47368	0.0440711	0.166959	-4.69686	FALSE
Ef1alpha48D	FBgn0284245	-0.200651	11.8738	-2.47163	0.0442007	0.16724	-4.69987	FALSE
PAPLA1	FBgn0031990	0.333796	4.70112	2.46682	0.0445071	0.168188	-4.70695	FALSE
Ltn1	FBgn0262517	-0.202615	8.48238	-2.46537	0.0445999	0.168327	-4.70908	FALSE
CG1943	FBgn0037468	-0.707414	3.82227	-2.46282	0.0447631	0.168707	-4.71282	FALSE
mRpL10	FBgn0031231	-0.290358	6.7088	-2.46205	0.0448127	0.168707	-4.71396	FALSE
sqh	FBgn0003514	-0.608008	4.21686	-2.46114	0.0448712	0.168716	-4.71529	FALSE
eEF1delta	FBgn0032198	-0.279581	8.37106	-2.45286	0.0454076	0.170519	-4.72746	FALSE
CG12084	FBgn0043458	-0.322797	6.09402	-2.44838	0.045701	0.171407	-4.73405	FALSE
CG17493	FBgn0040010	-0.262156	7.85625	-2.44559	0.0458843	0.17188	-4.73814	FALSE
Cdc27	FBgn0012058	-0.524167	4.97073	-2.44158	0.0461495	0.172524	-4.74404	FALSE
Ppcdc	FBgn0050290	-0.372176	3.42858	-2.44075	0.0462049	0.172524	-4.74526	FALSE
CG1513	FBgn0033463	-0.222639	6.41618	-2.44039	0.0462282	0.172524	-4.74578	FALSE
Ykt6	FBgn0260858	-0.264719	6.46314	-2.4353	0.0465682	0.173578	-4.75327	FALSE
Srp54	FBgn0024285, FBgn0010747	-0.295606	6.36295	-2.43395	0.0466582	0.173662	-4.75524	FALSE
wus	FBgn0030805	-0.387006	5.72667	-2.43295	0.0467253	0.173662	-4.75671	FALSE
CG13373	FBgn0029522	-0.29437	5.85263	-2.43202	0.0467877	0.173662	-4.75808	FALSE
CG14894	FBgn0038428	-0.332256	6.78089	-2.4298	0.0469376	0.173662	-4.76135	FALSE
Hex-A	FBgn0001186	-0.39065	6.61171	-2.42964	0.0469486	0.173662	-4.76159	FALSE
CG1582	FBgn0030246	0.327214	6.81545	2.42899	0.0469922	0.173662	-4.76253	FALSE
pch2	FBgn0051453	-0.28864	7.37072	-2.42822	0.0470441	0.173662	-4.76366	FALSE
Fkbp14	FBgn0010470	-0.386236	4.99482	-2.42715	0.0471168	0.173662	-4.76524	FALSE
dgrn	FBgn0037384	0.275109	5.63523	2.42651	0.04716	0.173662	-4.76617	FALSE
Mps1	FBgn0000063, FBtp0020056	0.267303	5.51313	2.42639	0.0471681	0.173662	-4.76635	FALSE
timeout	FBgn0038118	-0.711995	5.276	-2.42234	0.0474438	0.174463	-4.7723	FALSE
AIMP2	FBgn0036515	-0.262481	4.4041	-2.41853	0.0477046	0.175152	-4.7779	FALSE
Pgk	FBgn0250906	0.216008	10.1665	2.4179	0.0477474	0.175152	-4.77882	FALSE
CG6707	FBgn0036058	0.375383	5.60982	2.41314	0.0480759	0.176142	-4.78581	FALSE
Ppox	FBgn0020018	0.298718	4.81054	2.40851	0.0483968	0.177102	-4.7926	FALSE
eIF-4a	FBgn0001942	-0.473909	9.42937	-2.40395	0.0487156	0.177878	-4.7993	FALSE
CHMP2B	FBgn0035589	-0.308565	5.57114	-2.40378	0.0487272	0.177878	-4.79954	FALSE
Mdh2	FBgn0262559, FBgn0262782	0.240659	9.52413	2.40154	0.0488847	0.178099	-4.80284	FALSE
CG12264	FBgn0032393	-0.253799	7.69235	-2.40124	0.0489062	0.178099	-4.80328	FALSE
Rrp4	FBgn0034879	-1.01151	3.79349	-2.4003	0.048972	0.178123	-4.80465	FALSE
CG1354	FBgn0030151	-0.256809	8.16411	-2.39753	0.049168	0.178499	-4.80873	FALSE
CG1105	FBgn0037465	-0.3787	5.56001	-2.39663	0.0492314	0.178499	-4.81004	FALSE
CG6422	FBgn0039261	0.305213	6.43118	2.39632	0.0492533	0.178499	-4.81049	FALSE
ttm50	FBgn0250874	-0.498486	3.68813	-2.39389	0.0494264	0.17891	-4.81407	FALSE
RpS7	FBgn0039757, FBgn0032236	-0.436354	9.22706	-2.39155	0.0495931	0.179298	-4.8175	FALSE
Ubc6	FBgn0004436	-0.44238	4.06393	-2.38833	0.0498239	0.179753	-4.82223	FALSE
Idgf6	FBgn0013763	0.245577	7.92374	2.38812	0.0498386	0.179753	-4.82253	FALSE
CG31075	FBgn0051075	0.276332	9.33268	2.38584	0.0500027	0.179784	-4.82588	FALSE
Iswi	FBgn0011604	0.212671	8.58621	2.38508	0.0500574	0.179784	-4.82699	FALSE
CG11982	FBgn0037653	-0.244715	5.96258	-2.38479	0.0500785	0.179784	-4.82742	FALSE
CG7185	FBgn0035872	-0.257969	5.26633	-2.38413	0.0501261	0.179784	-4.82839	FALSE
Atg9	FBgn0034110	0.341106	4.83921	2.38385	0.050146	0.179784	-4.82879	FALSE
Sec61alpha	FBgn0086357	-0.48832	6.5219	-2.38199	0.0502809	0.180053	-4.83153	FALSE
Ugt86Da	FBgn0040259	0.347723	5.65592	2.37999	0.0504255	0.180153	-4.83445	FALSE
CG10418	FBgn0036277	-0.347059	4.73837	-2.37995	0.0504285	0.180153	-4.83452	FALSE
cib	FBgn0026084	-0.584378	10.0439	-2.37866	0.0505227	0.180276	-4.83642	FALSE
Pmi	FBgn0044419	-0.634909	4.81503	-2.37592	0.0507222	0.180773	-4.84043	FALSE
RpL35	FBgn0029785	-0.425056	8.11622	-2.37387	0.0508727	0.181095	-4.84344	FALSE
CG2794	FBgn0031265	-0.303519	4.52883	-2.37265	0.0509622	0.181199	-4.84523	FALSE
Rok	FBgn0026181, FBgn0260798	0.223594	8.34225	2.37149	0.051047	0.181286	-4.84692	FALSE
Lst8	FBgn0264691	-0.362155	4.02771	-2.3703	0.0511347	0.181383	-4.84867	FALSE
CG5789	FBgn0039207	-0.31961	5.97718	-2.36563	0.0514802	0.182394	-4.85552	FALSE
CG17337	FBgn0287767	0.207471	9.59998	2.36368	0.0516255	0.182424	-4.85839	FALSE
Poc1	FBgn0036354	-0.35971	4.18239	-2.36308	0.0516696	0.182424	-4.85925	FALSE
Fsn	FBgn0043010	0.400658	4.7278	2.36288	0.0516846	0.182424	-4.85955	FALSE
CG11399	FBgn0037021	0.461191	6.07035	2.36081	0.0518395	0.182424	-4.86259	FALSE
vimar	FBgn0022960	-0.282201	7.79676	-2.36064	0.051852	0.182424	-4.86284	FALSE
eIF5	FBgn0030719, FBgn0250753	-0.209484	8.19547	-2.36063	0.0518526	0.182424	-4.86285	FALSE
CG4278	FBgn0014092	-0.491034	6.83609	-2.35835	0.0520238	0.182812	-4.8662	FALSE
Top2	FBgn0284220	-0.2139	8.77147	-2.35632	0.052176	0.183134	-4.86917	FALSE
CG11964	FBgn0037644	-0.345509	5.6077	-2.35492	0.0522815	0.18329	-4.87122	FALSE
CG10470	FBgn0032746	2.82145	2.75175	2.35181	0.0525167	0.1839	-4.87578	FALSE
IntS6	FBgn0261383	0.68534	4.82527	2.34954	0.0526883	0.183951	-4.8791	FALSE
Arl1	FBgn0000115	-0.426415	4.61361	-2.34927	0.0527094	0.183951	-4.8795	FALSE
RanBPM	FBgn0262114	0.229175	6.60413	2.34842	0.0527736	0.183951	-4.88074	FALSE
eIF3-S8	FBgn0034258	-0.24322	9.75291	-2.34839	0.052776	0.183951	-4.88079	FALSE
CG11851	FBgn0039293	-0.340829	4.62436	-2.34592	0.0529647	0.184396	-4.88441	FALSE
NUCB1	FBgn0052190	0.280897	7.77206	2.34484	0.053047	0.184469	-4.88599	FALSE
BRWD3	FBgn0011785	0.297211	4.93672	2.34137	0.0533136	0.185051	-4.89108	FALSE
mRpL11	FBgn0038234	-0.224824	6.27672	-2.34106	0.0533376	0.185051	-4.89154	FALSE
Ptp61F	FBgn0267487	-0.238706	6.89389	-2.33715	0.0536391	0.185763	-4.89726	FALSE
Mtor	FBgn0013756, FBgn0021796	-0.251686	9.76675	-2.33612	0.053719	0.185763	-4.89877	FALSE
RpL27A	FBgn0285948	-0.405375	9.47237	-2.33589	0.0537366	0.185763	-4.8991	FALSE
CG8239	FBgn0030683	-0.264204	6.92726	-2.33521	0.0537898	0.185763	-4.9001	FALSE
Bx42	FBgn0004856	-0.446963	3.76979	-2.3323	0.0540157	0.186329	-4.90436	FALSE
CG12173	FBgn0037305	-0.851243	5.35212	-2.3287	0.0542974	0.187086	-4.90963	FALSE
CG4789	FBgn0030792	0.211106	4.58319	2.32711	0.0544223	0.18722	-4.91196	FALSE
CG11885	FBgn0031253	-0.336055	3.44494	-2.32662	0.0544607	0.18722	-4.91268	FALSE
GstD9	FBgn0038020	-0.339412	5.98701	-2.32521	0.0545719	0.187388	-4.91475	FALSE
bon	FBgn0023097	0.556308	5.55345	2.32378	0.0546844	0.187561	-4.91684	FALSE
CG5044	FBgn0038326	-1.23069	3.88344	-2.32103	0.0549023	0.188093	-4.92087	FALSE
sbr	FBgn0003321, FBal0015165	-0.208392	6.45539	-2.31732	0.0551972	0.188889	-4.9263	FALSE
p47	FBgn0033179, FBgn0030329, FBgn0259729	-0.565566	7.59044	-2.3149	0.0553905	0.189031	-4.92984	FALSE
wds	FBgn0040066	-0.274759	5.77437	-2.31464	0.0554105	0.189031	-4.9302	FALSE
CG13690	FBgn0031252	0.198615	4.90882	2.31443	0.0554273	0.189031	-4.93051	FALSE
eco	FBgn0035766	0.22558	5.90314	2.31206	0.0556174	0.18939	-4.93398	FALSE
CG13890	FBgn0035169	-0.44682	5.46062	-2.31155	0.0556584	0.18939	-4.93472	FALSE
IleRS-m	FBgn0036569	0.237477	5.79547	2.30703	0.0560238	0.190321	-4.94135	FALSE
Dek	FBgn0026533, FBgn0025936	-0.467039	7.79456	-2.30594	0.056112	0.190321	-4.94294	FALSE
mRpS29	FBgn0034727	-0.445379	6.24679	-2.30509	0.056181	0.190321	-4.94419	FALSE
SmD3	FBgn0023167	-0.373848	7.25899	-2.30499	0.0561887	0.190321	-4.94433	FALSE
CG14438	FBgn0287725	0.54146	3.69893	2.30425	0.0562484	0.190321	-4.9454	FALSE
egl	FBgn0000562, FBgn0000560	-0.208334	6.18966	-2.30019	0.0565797	0.191133	-4.95135	FALSE
CG3740	FBgn0023530	-0.648327	3.45857	-2.29888	0.0566868	0.191133	-4.95326	FALSE
Tango2	FBgn0030503	0.215019	4.49463	2.2986	0.0567102	0.191133	-4.95368	FALSE
sgg	FBgn0003371	-0.331813	5.99634	-2.2982	0.0567427	0.191133	-4.95426	FALSE
Abp1	FBgn0036372	-0.367621	6.79485	-2.29331	0.0571448	0.192152	-4.9614	FALSE
ND-B16.6	FBgn0029868	-0.553938	6.20844	-2.29298	0.0571728	0.192152	-4.9619	FALSE
CG15099	FBgn0034400	0.317667	5.20323	2.29142	0.0573012	0.192324	-4.96417	FALSE
TfIIFalpha	FBgn0010282	-0.28065	5.5934	-2.29081	0.057352	0.192324	-4.96506	FALSE
CG3402	FBgn0035148	-0.705154	4.5523	-2.28749	0.0576283	0.192719	-4.96992	FALSE
Ef1beta	FBgn0028737	-0.27016	10.5726	-2.2874	0.0576356	0.192719	-4.97005	FALSE
CG9886	FBgn0031428	0.353394	3.69194	2.28648	0.0577125	0.192719	-4.9714	FALSE
Rab3-GAP	FBgn0027505	-0.291884	5.82463	-2.28631	0.057726	0.192719	-4.97163	FALSE
hrg	FBgn0015949	0.58031	4.039	2.2832	0.0579862	0.193356	-4.97618	FALSE
mts	FBgn0004177	-0.409641	8.13657	-2.28199	0.058088	0.193356	-4.97795	FALSE
Cyt-b5	FBgn0264294, FBgn0000406	0.330025	5.33675	2.28127	0.0581483	0.193356	-4.979	FALSE
CG6617	FBgn0030944	0.225123	8.98005	2.28039	0.0582228	0.193356	-4.98029	FALSE
Pfdn2	FBgn0010741	-0.334817	7.28164	-2.27915	0.0583273	0.193356	-4.9821	FALSE
PIG-S	FBgn0265190	0.228591	6.87195	2.27911	0.0583304	0.193356	-4.98216	FALSE
eIF-4B	FBgn0020660	-0.273578	7.81822	-2.27849	0.0583823	0.193356	-4.98306	FALSE
CG2604	FBgn0037298	-0.399089	6.51488	-2.27792	0.0584311	0.193356	-4.9839	FALSE
Ipk2	FBgn0031267	-0.329187	4.90179	-2.27639	0.05856	0.193496	-4.98613	FALSE
CG11474	FBgn0034688	-1.04594	4.36812	-2.2759	0.058602	0.193496	-4.98685	FALSE
colt	FBgn0019830	-0.511061	5.98319	-2.27447	0.0587228	0.193682	-4.98893	FALSE
Psi	FBgn0014870	0.219999	7.35004	2.27254	0.0588873	0.194012	-4.99176	FALSE
g	FBgn0001087, FBal0004957, FBal0009787, FBal0009822	-0.814245	4.34164	-2.26954	0.0591431	0.194351	-4.99613	FALSE
Sherpa	FBgn0035207	0.366842	6.14788	2.26927	0.0591663	0.194351	-4.99653	FALSE
Sap-r	FBgn0000416	0.34238	8.8924	2.26852	0.0592308	0.194351	-4.99763	FALSE
ND-B14	FBgn0033570	-1.03891	5.1317	-2.2678	0.0592925	0.194351	-4.99868	FALSE
Rad23	FBgn0026777	-0.75031	6.66914	-2.26756	0.0593132	0.194351	-4.99903	FALSE
CG1407	FBgn0033474	0.468853	3.92888	2.26578	0.0594657	0.194437	-5.00162	FALSE
CG10467	FBgn0035679	-0.27842	6.63913	-2.26554	0.0594866	0.194437	-5.00198	FALSE
Pp2B-14D	FBgn0011826	0.269587	8.18325	2.26499	0.0595334	0.194437	-5.00277	FALSE
CG10628	FBgn0032818	-0.268224	5.25955	-2.25981	0.0599814	0.195493	-5.01033	FALSE
nrv1	FBgn0015776	0.532587	3.69312	2.25975	0.0599866	0.195493	-5.01042	FALSE
mop	FBgn0036448	-0.485064	5.63433	-2.25787	0.0601503	0.195614	-5.01317	FALSE
Srp14	FBgn0038808	0.370373	5.14901	2.25759	0.0601747	0.195614	-5.01358	FALSE
Cad87A	FBgn0037963	-0.346092	4.5804	-2.25708	0.060219	0.195614	-5.01432	FALSE
RpS27A	FBgn0003942	1.18902	6.18222	2.25429	0.0604624	0.196051	-5.01839	FALSE
CG6907	FBgn0031711	-0.371819	9.35917	-2.25335	0.0605451	0.196051	-5.01977	FALSE
gammaSnap1	FBgn0028552	0.296716	7.18538	2.2533	0.060549	0.196051	-5.01983	FALSE
Cdk7	FBgn0263237	0.183303	7.57794	2.25151	0.0607064	0.196298	-5.02245	FALSE
CG6927	FBgn0029733	0.475058	5.06034	2.24915	0.0609136	0.196298	-5.02588	FALSE
aurA	FBgn0000147	0.340847	8.08553	2.24843	0.0609779	0.196298	-5.02694	FALSE
c12.1	FBgn0040235	-0.288432	7.11155	-2.24832	0.0609876	0.196298	-5.0271	FALSE
Ubc7	FBgn0267384	-0.312098	3.54671	-2.24808	0.061008	0.196298	-5.02744	FALSE
CG9752	FBgn0034614	-0.451671	8.24692	-2.24798	0.061017	0.196298	-5.02759	FALSE
Sec24AB	FBgn0033460	0.213847	7.86961	2.2448	0.0612986	0.196994	-5.03223	FALSE
CG2862	FBgn0031459	-0.26947	7.29339	-2.24305	0.0614544	0.197243	-5.03479	FALSE
frj	FBgn0031815	-0.369296	5.9088	-2.24175	0.0615694	0.197243	-5.03667	FALSE
Snx6	FBgn0032005	-0.330891	7.34531	-2.24113	0.0616253	0.197243	-5.03758	FALSE
c11.1	FBgn0040236	0.432877	6.18867	2.24098	0.0616385	0.197243	-5.0378	FALSE
Prosbeta6	FBgn0002284	-0.303291	7.98238	-2.23917	0.0617999	0.197549	-5.04043	FALSE
MED11	FBgn0036811	-0.332867	4.20638	-2.232	0.0624448	0.199399	-5.05088	FALSE
cer	FBgn0034443	0.480033	5.68469	2.2307	0.0625625	0.199563	-5.05278	FALSE
RpL9	FBgn0015756	-0.195208	8.82389	-2.22874	0.0627401	0.199839	-5.05563	FALSE
Stat92E	FBgn0016917	-0.396213	5.94691	-2.22828	0.062782	0.199839	-5.0563	FALSE
CG17746	FBgn0035425	0.353554	3.62134	2.22502	0.0630797	0.200373	-5.06106	FALSE
B52	FBgn0004587, FBab0006748, FBal0121934, FBgn0044007, FBtp0056125	0.249258	8.30742	2.22455	0.0631219	0.200373	-5.06173	FALSE
ND-23	FBgn0017567	-0.551764	7.65599	-2.22425	0.0631494	0.200373	-5.06217	FALSE
CG17593	FBgn0031544	-0.303932	6.87951	-2.22309	0.0632561	0.2005	-5.06387	FALSE
Nup107	FBgn0027868	-0.194106	7.6968	-2.22113	0.0634358	0.200858	-5.06672	FALSE
eIF-3p66	FBgn0040227	-0.221335	6.14563	-2.21987	0.0635519	0.201014	-5.06856	FALSE
CG11899	FBgn0014427	-0.193502	7.68055	-2.21687	0.0638285	0.201677	-5.07292	FALSE
Pdk	FBgn0017558	-0.218662	6.66262	-2.21569	0.0639376	0.201809	-5.07464	FALSE
mRpS26	FBgn0036774	-0.329342	6.45867	-2.20252	0.0651685	0.205364	-5.09379	FALSE
bor	FBgn0287225	0.326381	9.87865	2.20219	0.0652005	0.205364	-5.09428	FALSE
CG8602	FBgn0035763	0.289689	6.28537	2.19922	0.0654809	0.205742	-5.09859	FALSE
Nup62	FBgn0034118	-0.625723	6.08218	-2.19894	0.0655077	0.205742	-5.099	FALSE
drk	FBgn0004638	0.482607	4.30626	2.19875	0.0655256	0.205742	-5.09927	FALSE
TM9SF3	FBgn0035622	0.301508	5.13564	2.19693	0.065699	0.206071	-5.10192	FALSE
mRpL41	FBgn0034001	-0.382689	6.55103	-2.1951	0.0658732	0.206094	-5.10458	FALSE
su(sable)	FBgn0003575	-0.240463	3.54048	-2.19498	0.0658847	0.206094	-5.10475	FALSE
Desat1	FBgn0086687	0.392171	4.19145	2.19461	0.0659203	0.206094	-5.1053	FALSE
ATPsynbeta	FBgn0010217, FBgn0019644	0.259056	10.3549	2.19398	0.0659803	0.206094	-5.10621	FALSE
Bap60	FBgn0025463	-0.180225	5.42155	-2.19196	0.0661732	0.206482	-5.10914	FALSE
SMC1	FBgn0040283	0.293092	7.15117	2.19039	0.066324	0.206739	-5.11142	FALSE
Sas-6	FBgn0039731	0.327424	5.277	2.18857	0.0664991	0.20707	-5.11406	FALSE
Usp8	FBgn0038862	0.34835	5.22714	2.18777	0.0665767	0.207097	-5.11523	FALSE
CG30499	FBgn0050499	0.308904	6.61236	2.18333	0.0670069	0.20822	-5.12168	FALSE
Cdc2rk	FBgn0013435	0.340712	4.67138	2.1816	0.0671744	0.208525	-5.12419	FALSE
CG16986	FBgn0035356	0.196389	4.75781	2.17993	0.0673372	0.208745	-5.12661	FALSE
CoRest	FBgn0261573	-0.612686	3.44256	-2.17945	0.0673841	0.208745	-5.12731	FALSE
ND-B17	FBgn0001989	-0.648476	7.002	-2.1747	0.0678499	0.209972	-5.13421	FALSE
mRpL13	FBgn0032720	-0.409811	4.81136	-2.17293	0.0680239	0.210294	-5.13677	FALSE
Fnta	FBgn0031633	0.193037	7.11919	2.17109	0.0682055	0.210532	-5.13944	FALSE
l(2)35Be	FBgn0261881	-0.654412	5.50987	-2.17073	0.0682409	0.210532	-5.13996	FALSE
Pax	FBgn0041789	-0.3703	3.37315	-2.16786	0.0685258	0.211194	-5.14413	FALSE
rictor	FBgn0031006	0.311001	4.38059	2.1662	0.0686912	0.211313	-5.14654	FALSE
Chd64	FBgn0035499	-0.388997	7.04773	-2.16601	0.0687101	0.211313	-5.14681	FALSE
Rad60	FBgn0039065	0.185206	6.83506	2.16481	0.0688297	0.211313	-5.14855	FALSE
AdSS	FBgn0027493	-0.313019	8.01091	-2.16352	0.0689588	0.211313	-5.15043	FALSE
Plod	FBgn0036147	0.466549	3.66845	2.16348	0.068962	0.211313	-5.15047	FALSE
CG18012	FBgn0038552	0.353221	3.58745	2.16297	0.0690131	0.211313	-5.15121	FALSE
enok	FBgn0034975	0.855365	3.40782	2.16254	0.0690561	0.211313	-5.15184	FALSE
CG5323	FBgn0034362	-0.308227	3.86264	-2.15963	0.069348	0.211991	-5.15606	FALSE
Non2	FBgn0035370	-0.218515	4.53313	-2.15604	0.0697104	0.21278	-5.16127	FALSE
GckIII	FBgn0266465	0.587709	4.12357	2.15567	0.0697477	0.21278	-5.1618	FALSE
CG7556	FBgn0030990	0.506224	4.9841	2.15376	0.0699412	0.213154	-5.16457	FALSE
CG9706	FBgn0036662	0.254329	6.589	2.15282	0.0700365	0.213229	-5.16593	FALSE
Ufc1	FBgn0034061	-0.243389	6.23583	-2.14604	0.0707284	0.215117	-5.17575	FALSE
RpL37A	FBgn0030616, FBgn0261608	-0.198537	8.445	-2.14458	0.0708781	0.215222	-5.17786	FALSE
Cyt-c1	FBgn0035600, FBgn0086907	-0.18509	7.98954	-2.14408	0.0709299	0.215222	-5.17859	FALSE
CG2941	FBgn0029686	-0.214065	6.09981	-2.14362	0.0709774	0.215222	-5.17926	FALSE
CG8080	FBgn0033373	0.240377	5.15069	2.14207	0.0711364	0.215293	-5.18149	FALSE
CG9917	FBgn0030740	0.475701	5.28872	2.142	0.0711441	0.215293	-5.1816	FALSE
Vps29	FBgn0031310	-0.267751	5.47422	-2.1373	0.0716305	0.216232	-5.1884	FALSE
RpS12	FBgn0286213	-0.222686	9.73554	-2.13696	0.0716658	0.216232	-5.18889	FALSE
MED30	FBgn0035149	0.272766	4.475	2.13692	0.0716701	0.216232	-5.18895	FALSE
MAPk-Ak2	FBgn0013987	-0.372033	4.56256	-2.13534	0.0718341	0.21651	-5.19123	FALSE
CG9723	FBgn0030768	-0.404586	4.17554	-2.12788	0.0726159	0.218647	-5.20202	FALSE
Glycogenin	FBgn0265191	0.31466	4.70751	2.12617	0.0727964	0.218972	-5.2045	FALSE
RpS8	FBgn0039713	-0.30783	8.78877	-2.12523	0.0728951	0.219049	-5.20585	FALSE
CG8399	FBgn0034067	-0.248929	4.00264	-2.12306	0.073125	0.219304	-5.20898	FALSE
Saf-B	FBgn0039229	-0.205243	7.82849	-2.12306	0.0731256	0.219304	-5.20899	FALSE
Larp7	FBgn0260771	-0.322067	5.37943	-2.12091	0.0733534	0.219768	-5.21209	FALSE
glob1	FBgn0027657	-0.685758	5.67468	-2.11762	0.0737044	0.2206	-5.21685	FALSE
Cyt-c-p	FBgn0284248	-0.390038	8.3797	-2.1161	0.073867	0.22067	-5.21904	FALSE
CycE	FBgn0010382	-0.219204	5.46819	-2.11603	0.0738744	0.22067	-5.21914	FALSE
Sgt1	FBgn0265101	-0.206006	6.3959	-2.11309	0.0741904	0.221207	-5.22339	FALSE
Ada	FBgn0037661, FBgn0264855	0.205575	6.10744	2.11246	0.074258	0.221207	-5.2243	FALSE
CG17528	FBgn0261387	-0.349181	6.0522	-2.1123	0.0742749	0.221207	-5.22452	FALSE
CG7632	FBgn0037071	0.398101	3.42093	2.11161	0.0743497	0.221211	-5.22552	FALSE
Ran	FBgn0020255, FBgn0003346	0.18335	8.78596	2.10766	0.074777	0.222066	-5.23123	FALSE
mfas	FBgn0260745	0.219346	4.27447	2.10651	0.0749015	0.222066	-5.23288	FALSE
CG11334	FBgn0039849	-0.222781	8.63329	-2.10593	0.0749643	0.222066	-5.23371	FALSE
Fdx2	FBgn0035529	0.325055	4.143	2.10575	0.0749841	0.222066	-5.23398	FALSE
Dis3	FBgn0039183	0.280787	6.21061	2.10514	0.0750511	0.222066	-5.23487	FALSE
Atac3	FBgn0052343	-0.240164	3.45077	-2.10426	0.0751468	0.222066	-5.23613	FALSE
CG9034	FBgn0040931	-0.345904	4.49318	-2.1041	0.075164	0.222066	-5.23636	FALSE
CSN1b	FBgn0027057	-0.273185	6.82446	-2.10352	0.0752278	0.222066	-5.2372	FALSE
l(2)37Bb	FBgn0002021	-0.236412	5.18356	-2.10236	0.0753545	0.222222	-5.23888	FALSE
Dph5	FBgn0024558	-0.380593	4.85422	-2.10166	0.075431	0.22223	-5.23988	FALSE
CG13220	FBgn0033608	-0.555774	5.47152	-2.09869	0.0757567	0.222971	-5.24417	FALSE
CG2118	FBgn0039877	0.182017	8.04132	2.09763	0.0758723	0.223093	-5.24568	FALSE
Crk	FBgn0024811	-0.390236	5.78714	-2.09571	0.0760841	0.223497	-5.24845	FALSE
Vinc	FBgn0004397	-0.217593	8.85868	-2.0937	0.0763064	0.22372	-5.25135	FALSE
Swip-1	FBgn0032731	0.619821	7.21686	2.09368	0.0763089	0.22372	-5.25138	FALSE
Arf102F	FBgn0013749	-0.744221	5.54357	-2.09143	0.076558	0.224116	-5.25462	FALSE
CG5167	FBgn0038038	0.208259	5.83279	2.09112	0.0765929	0.224116	-5.25507	FALSE
PPO1	FBgn0283437	0.485435	4.00672	2.08905	0.076823	0.224571	-5.25805	FALSE
Ski6	FBgn0032487	0.354437	6.10813	2.0877	0.0769737	0.224793	-5.26	FALSE
Uba2	FBgn0029113	-0.237394	9.54957	-2.08548	0.0772219	0.225112	-5.26319	FALSE
CG10973	FBgn0036306	0.192645	7.83625	2.08537	0.0772343	0.225112	-5.26335	FALSE
Cog7	FBgn0051040	0.441574	4.28431	2.08391	0.0773979	0.225112	-5.26545	FALSE
eIF-3p40	FBgn0022023	-0.273725	8.23691	-2.08383	0.0774068	0.225112	-5.26557	FALSE
awd	FBgn0000150	-0.551598	8.64279	-2.08338	0.0774572	0.225112	-5.26621	FALSE
Gyf	FBgn0039936	-0.180884	7.81279	-2.08113	0.0777109	0.225313	-5.26946	FALSE
Lis-1	FBgn0015754	-0.315084	5.87095	-2.08092	0.077735	0.225313	-5.26977	FALSE
TSG101	FBgn0036666	-0.239456	7.34502	-2.08077	0.077751	0.225313	-5.26997	FALSE
CG11788	FBgn0034495	-0.19537	7.02299	-2.07598	0.0782934	0.226666	-5.27687	FALSE
SF2	FBgn0283477, FBal0008402	0.263362	8.07785	2.07243	0.0786981	0.227417	-5.28198	FALSE
CycB	FBgn0000405	-0.427836	8.13472	-2.0723	0.0787127	0.227417	-5.28216	FALSE
Hrb98DE	FBgn0001215	1.00377	5.61796	2.07172	0.0787793	0.227417	-5.283	FALSE
Lac	FBgn0010238	-0.287615	5.77801	-2.06839	0.0791603	0.228297	-5.28778	FALSE
spg	FBgn0264324, FBgn0003514, FBtp0117455	0.224935	5.27151	2.06564	0.0794764	0.22899	-5.29173	FALSE
Sbf	FBgn0025802	0.252136	5.92222	2.06409	0.0796558	0.229287	-5.29396	FALSE
UQCR-Q	FBgn0036728	0.26048	7.51368	2.06156	0.0799492	0.229911	-5.2976	FALSE
Fer2LCH	FBgn0015221	-0.275076	9.10047	-2.05939	0.080201	0.230415	-5.30072	FALSE
CG14812	FBgn0026090	-0.301035	4.16053	-1.99857	0.095073	0.255542	-5.3017	FALSE
lola	FBgn0283521	-0.268052	5.50815	-2.05861	0.0802919	0.230456	-5.30184	FALSE
Df31	FBgn0022893	-0.394748	10.3974	-2.05731	0.0804429	0.230669	-5.3037	FALSE
CG2970	FBgn0034936	-0.282284	7.98835	-2.05264	0.0809898	0.231968	-5.3104	FALSE
Mi-2	FBgn0262519	-0.165798	8.51802	-2.05213	0.0810499	0.231968	-5.31113	FALSE
CG7382	FBgn0031708	-0.434803	3.73429	-2.05005	0.0812943	0.232446	-5.31411	FALSE
CG7518	FBgn0038108	-0.245877	6.84452	-2.04902	0.0814167	0.232532	-5.3156	FALSE
CG9853	FBgn0086605	-0.172358	6.87316	-2.04849	0.081479	0.232532	-5.31636	FALSE
CG17272	FBgn0038830	-0.407876	4.48268	-2.0478	0.0815604	0.232544	-5.31734	FALSE
CG32039	FBgn0052039	0.267348	5.28648	2.04715	0.0816381	0.232545	-5.31829	FALSE
Dpit47	FBgn0266518	-0.300578	5.40464	-2.04463	0.0819368	0.233136	-5.3219	FALSE
CG7857	FBgn0026738	-0.30805	6.87422	-2.04243	0.0821985	0.233136	-5.32505	FALSE
CG7504	FBgn0035842	0.469423	3.95862	2.0422	0.0822258	0.233136	-5.32537	FALSE
Map60	FBgn0010342	-0.228602	7.26136	-2.04166	0.0822905	0.233136	-5.32615	FALSE
loqs	FBgn0032515	-0.630489	3.85354	-2.04123	0.0823421	0.233136	-5.32677	FALSE
FK506-bp1	FBgn0013269	-0.216398	9.50815	-2.04027	0.082456	0.233136	-5.32814	FALSE
MED21	FBgn0040020	-0.396563	3.76675	-2.04006	0.0824813	0.233136	-5.32844	FALSE
Sap47	FBgn0013334	-0.435991	4.32883	-2.03947	0.0825518	0.233136	-5.32928	FALSE
nocte	FBgn0261710, FBal0191615	0.181082	7.11455	2.0392	0.0825844	0.233136	-5.32967	FALSE
CG4901	FBgn0032194	-0.22154	5.91796	-2.03848	0.0826704	0.233136	-5.3307	FALSE
CSN8	FBgn0261437	-0.182691	8.56754	-2.03825	0.0826981	0.233136	-5.33103	FALSE
Calr	FBgn0005585	-0.26407	8.73245	-2.03502	0.0830863	0.234011	-5.33566	FALSE
LSm1	FBgn0261067	0.29963	4.7752	2.0321	0.0834391	0.234704	-5.33984	FALSE
twr	FBgn0262801	0.341952	6.64967	2.03169	0.0834885	0.234704	-5.34043	FALSE
Arp1	FBgn0011745, FBgn0030088	0.643484	8.38827	2.03031	0.0836559	0.234955	-5.3424	FALSE
chb	FBgn0021760	-0.165773	7.57043	-2.02704	0.0840536	0.235852	-5.34708	FALSE
Nup214	FBgn0010660	-0.275426	6.70313	-2.02623	0.0841525	0.235909	-5.34824	FALSE
mRpS2	FBgn0031639	-0.32682	5.24353	-2.02388	0.0844409	0.236399	-5.35162	FALSE
Csl4	FBgn0032346	0.335001	5.68729	2.02352	0.0844845	0.236399	-5.35212	FALSE
nudC	FBgn0021768	0.269265	8.91493	2.02259	0.0845984	0.236498	-5.35345	FALSE
CG3939	FBgn0040396	-0.397123	6.64577	-2.01928	0.0850059	0.237332	-5.35819	FALSE
sw	FBgn0003654	-1.39994	5.31279	-2.01888	0.0850544	0.237332	-5.35875	FALSE
DNApol-delta	FBgn0263600	0.201034	9.12049	2.01813	0.0851476	0.237372	-5.35983	FALSE
RpL5	FBgn0064225	0.340922	9.48573	2.01717	0.0852656	0.237481	-5.3612	FALSE
grp	FBgn0261278, FBgn0264495	0.477696	3.48908	2.01493	0.0855434	0.238034	-5.3644	FALSE
CG8132	FBgn0037687	-0.228361	6.0696	-2.01368	0.0856994	0.238247	-5.3662	FALSE
CG11779	FBgn0038683	-0.289807	7.83727	-2.00778	0.0864349	0.24007	-5.37461	FALSE
RhoGAPp190	FBgn0026375	-0.282261	6.39852	-2.00536	0.0867392	0.240389	-5.37807	FALSE
dock	FBgn0010583	-0.219028	4.93572	-2.00499	0.0867853	0.240389	-5.37859	FALSE
Ostgamma	FBgn0032015	0.211437	6.98873	2.00496	0.0867893	0.240389	-5.37864	FALSE
dUTPase	FBgn0250837	0.287639	9.01718	2.00083	0.0873108	0.241611	-5.38453	FALSE
Prosalpha5	FBgn0016697	-0.267405	10.175	-1.99806	0.0876627	0.242362	-5.38849	FALSE
Uch	FBgn0010288	0.1841	9.75888	1.99668	0.0878381	0.242623	-5.39045	FALSE
dor	FBgn0000482, FBal0002729, FBal0180144	-0.244607	4.83463	-1.99553	0.0879844	0.242805	-5.39209	FALSE
eIF-2gamma	FBgn0263740	-0.199952	7.9922	-1.99487	0.0880694	0.242817	-5.39304	FALSE
Ssadh	FBgn0039349	0.178261	8.02875	1.99256	0.0883639	0.243402	-5.39632	FALSE
ras	FBgn0003204, FBal0178241, FBgn0003205, FBgn0003206	-0.482711	6.35571	-1.99194	0.0884435	0.243402	-5.39721	FALSE
CG6664	FBgn0036685	-0.253043	7.03619	-1.98964	0.0887391	0.243992	-5.40048	FALSE
Snap29	FBgn0034913	-0.198745	6.47514	-1.98541	0.0892849	0.245155	-5.40651	FALSE
sni	FBgn0030026	-0.697951	3.95198	-1.9851	0.0893252	0.245155	-5.40695	FALSE
lid	FBgn0031759	-0.340353	6.46516	-1.98226	0.0896936	0.245942	-5.41099	FALSE
CG10639	FBgn0032729	0.242765	4.07274	1.98036	0.0899419	0.246398	-5.4137	FALSE
DCTN3-p24	FBgn0010622	-0.422878	5.81205	-1.97969	0.0900293	0.246413	-5.41466	FALSE
shrb	FBgn0086656	0.246628	6.56314	1.97487	0.0906607	0.247669	-5.42151	FALSE
esc	FBgn0000588	-0.193688	3.61986	-1.9747	0.090683	0.247669	-5.42175	FALSE
GluRS-m	FBgn0036629	0.200001	4.06072	1.9743	0.0907353	0.247669	-5.42232	FALSE
ATPsynE	FBgn0038224	-0.266951	6.16388	-1.9728	0.0909327	0.247942	-5.42445	FALSE
Pmp70	FBgn0031069	-0.436178	4.94325	-1.97203	0.0910337	0.247942	-5.42554	FALSE
Cyp6v1	FBgn0031126	-0.484733	3.35811	-1.97167	0.0910823	0.247942	-5.42606	FALSE
CBP	FBgn0026144, FBgn0015218, FBgn0261617	0.195526	7.50626	1.96877	0.0914661	0.248761	-5.43018	FALSE
Liprin-beta	FBgn0036376	0.278574	5.20851	1.96314	0.0922152	0.250572	-5.43818	FALSE
HmgD	FBgn0004362	1.13912	7.93881	1.9616	0.0924209	0.250904	-5.44036	FALSE
DppIII	FBgn0037580	-0.197413	10.426	-1.96011	0.0926214	0.250983	-5.44248	FALSE
CG17737	FBgn0035423	-0.191016	7.33967	-1.95996	0.092641	0.250983	-5.44269	FALSE
mRpL30	FBgn0029718	-0.33885	5.09388	-1.95914	0.0927512	0.250983	-5.44385	FALSE
CG17904	FBgn0032597	-0.237705	6.66764	-1.9587	0.0928099	0.250983	-5.44447	FALSE
CG3793	FBgn0028507	0.468297	4.31096	1.95828	0.0928672	0.250983	-5.44507	FALSE
CG17985	FBgn0033199	-0.743863	3.38975	-1.95677	0.0930704	0.251288	-5.44721	FALSE
CG8478	FBgn0037746	-0.468642	3.71069	-1.9562	0.093147	0.251288	-5.44802	FALSE
CG9586	FBgn0032101	0.251637	5.3128	1.95301	0.0935794	0.252228	-5.45255	FALSE
yem	FBgn0005596	0.291224	5.36862	1.94373	0.0948454	0.255404	-5.46569	FALSE
Smyd5	FBgn0038869	-0.242021	5.63558	-1.94314	0.0949275	0.255404	-5.46653	FALSE
cher	FBgn0014141	0.169167	7.62433	1.9413	0.0951804	0.255542	-5.46913	FALSE
fidipidine	FBgn0025519	-0.381131	4.80272	-1.94091	0.0952335	0.255542	-5.46968	FALSE
CG15743	FBgn0030465	0.208161	4.71831	1.9359	0.0959273	0.257066	-5.47677	FALSE
tex	FBgn0037569	-0.498596	6.20379	-1.93558	0.0959723	0.257066	-5.47722	FALSE
ThrRS	FBgn0027081	-0.278397	9.51682	-1.93265	0.0963804	0.257913	-5.48136	FALSE
GatA	FBgn0260779	-0.568116	3.56887	-1.9318	0.0964995	0.257913	-5.48257	FALSE
AdenoK	FBgn0036337	-0.341916	6.91124	-1.93147	0.0965459	0.257913	-5.48304	FALSE
DCTN1-p150	FBgn0001108	0.232965	7.79078	1.93062	0.0966648	0.258001	-5.48424	FALSE
CG4538	FBgn0038745	-0.530875	3.90819	-1.92944	0.09683	0.25816	-5.48591	FALSE
Grip91	FBgn0001612	-0.185137	6.51225	-1.92897	0.0968958	0.25816	-5.48657	FALSE
CG10877	FBgn0038804	0.42729	6.27304	1.92745	0.0971088	0.258436	-5.48871	FALSE
CG8331	FBgn0033906	0.396344	6.38168	1.92701	0.0971712	0.258436	-5.48934	FALSE
Suv3	FBgn0037232	-0.343898	3.65532	-1.92519	0.0974273	0.258888	-5.4919	FALSE
CG42380	FBgn0259726	0.296789	4.31269	1.91936	0.0982545	0.260856	-5.50014	FALSE
CG1983	FBgn0039751	0.302544	5.02284	1.91846	0.0983819	0.260964	-5.50141	FALSE
CG8858	FBgn0033698	0.175298	8.6307	1.91683	0.0986146	0.260972	-5.50371	FALSE
Sep1	FBgn0011710	-0.262804	5.79274	-1.91665	0.0986408	0.260972	-5.50396	FALSE
CG10463	FBgn0032819	-0.240456	7.52119	-1.91661	0.0986454	0.260972	-5.50401	FALSE
Sc2	FBgn0035471	0.278536	9.19752	1.91546	0.0988097	0.261072	-5.50563	FALSE
slgA	FBgn0003423	-0.264119	6.45953	-1.91514	0.0988567	0.261072	-5.50609	FALSE
CG11208	FBgn0034488	-0.192867	6.8735	-1.91353	0.0990864	0.261292	-5.50835	FALSE
Aprt	FBgn0000109	-0.260921	5.83362	-1.91334	0.0991136	0.261292	-5.50862	FALSE
Tom20	FBgn0036928	-0.615256	7.05345	-1.91191	0.0993201	0.261607	-5.51065	FALSE
Arf79F	FBgn0010348	-0.993318	6.73557	-1.90808	0.0998722	0.262831	-5.51604	FALSE
MSBP	FBgn0030703	-0.356302	5.91843	-1.90592	0.100185	0.263332	-5.51908	FALSE
Mo25	FBgn0017572	-0.237081	6.36092	-1.90555	0.100238	0.263332	-5.51959	FALSE
CG11505	FBgn0035424	-0.876309	4.82364	-1.90477	0.100351	0.263401	-5.5207	FALSE
RpL26	FBgn0036825	-0.197727	8.91942	-1.90297	0.100614	0.263582	-5.52324	FALSE
ecd	FBgn0000543	0.18927	4.30591	1.90236	0.100702	0.263582	-5.52409	FALSE
CG6479	FBgn0036710	-0.263909	6.8261	-1.90205	0.100747	0.263582	-5.52452	FALSE
fu2	FBgn0285971	-0.26431	3.58822	-1.90189	0.100771	0.263582	-5.52476	FALSE
Glo1	FBgn0283450	-0.57824	4.77228	-1.90023	0.101012	0.263977	-5.52708	FALSE
rdx	FBgn0264493	0.299656	6.29388	1.89906	0.101184	0.263977	-5.52873	FALSE
Rpb7	FBgn0051155	-0.281567	4.08912	-1.89905	0.101185	0.263977	-5.52874	FALSE
RpI135	FBgn0003278	-0.295235	6.27673	-1.89804	0.101333	0.264134	-5.53016	FALSE
Rad9	FBgn0025807	0.269605	4.4211	1.89653	0.101555	0.264483	-5.53229	FALSE
ArfGAP1	FBgn0020655, FBtp0080568	0.20571	7.35796	1.89574	0.101672	0.264558	-5.5334	FALSE
tos	FBgn0015553	0.186249	4.64444	1.89406	0.101919	0.264804	-5.53576	FALSE
Cul5	FBgn0288875	0.190984	8.2584	1.8939	0.101942	0.264804	-5.53598	FALSE
mei-9	FBgn0002707, FBal0012171	0.183081	6.31557	1.89253	0.102145	0.264913	-5.53791	FALSE
smid	FBgn0016983	-0.203885	8.55819	-1.89243	0.10216	0.264913	-5.53806	FALSE
gammaTub37C	FBgn0010097	0.198352	6.87082	1.89025	0.102483	0.265346	-5.54112	FALSE
CG10671	FBgn0035586	-0.529251	3.79213	-1.89011	0.102504	0.265346	-5.54132	FALSE
Ptpa	FBgn0016698	0.21385	5.57596	1.88911	0.102652	0.265377	-5.54272	FALSE
thoc5	FBgn0034939	-0.376153	6.02493	-1.88884	0.102692	0.265377	-5.5431	FALSE
CG42672	FBgn0261554	0.330838	5.24504	1.88664	0.103019	0.265532	-5.54618	FALSE
betaGlu	FBgn0270927	0.607335	6.74517	1.88663	0.103021	0.265532	-5.5462	FALSE
ValRS	FBgn0027079	0.19254	9.78356	1.88603	0.103111	0.265532	-5.54704	FALSE
CG4159	FBgn0038811	-0.909072	3.17866	-1.88569	0.103161	0.265532	-5.54752	FALSE
lic	FBgn0261524	-0.166253	8.33048	-1.88507	0.103254	0.265532	-5.54839	FALSE
CG4872	FBgn0030799	-0.891206	3.14019	-1.88488	0.103282	0.265532	-5.54866	FALSE
trsn	FBgn0033528	0.247698	6.94618	1.88352	0.103486	0.265656	-5.55057	FALSE
rin	FBgn0015778	-0.191111	8.24166	-1.88338	0.103507	0.265656	-5.55077	FALSE
Crag	FBgn0025864	-0.351433	4.27454	-1.88267	0.103613	0.265701	-5.55176	FALSE
CG16979	FBgn0036512	0.395797	3.7582	1.8809	0.103878	0.266153	-5.55423	FALSE
CG6523	FBgn0032509	-0.345	8.12628	-1.87956	0.10408	0.266444	-5.55612	FALSE
Gp93	FBgn0039562	-0.212949	10.1992	-1.8789	0.10418	0.266473	-5.55705	FALSE
l(2)37Cc	FBgn0002031	0.296011	9.00017	1.87767	0.104365	0.266719	-5.55876	FALSE
MED27	FBgn0037359	-0.39011	3.67659	-1.87545	0.104701	0.267351	-5.56188	FALSE
RpS16	FBgn0034743	-0.169605	9.85943	-1.87477	0.104804	0.267353	-5.56283	FALSE
Fcp1	FBgn0035026	0.374454	5.75608	1.87427	0.104879	0.267353	-5.56353	FALSE
CG3678	FBgn0038461	-0.258579	7.87395	-1.87356	0.104987	0.267402	-5.56453	FALSE
bel	FBgn0263231	-0.248642	9.42325	-1.87181	0.105253	0.267657	-5.56698	FALSE
caz	FBgn0285954, FBab0045825	-0.621663	5.00262	-1.87173	0.105265	0.267657	-5.56709	FALSE
CG32066	FBgn0052066	-0.1759	6.64277	-1.86796	0.105841	0.268894	-5.57237	FALSE
AIMP1	FBgn0033351	-0.322056	9.15904	-1.86571	0.106186	0.268896	-5.57552	FALSE
ldbr	FBgn0035838	-0.192221	5.25606	-1.86508	0.106282	0.268896	-5.57639	FALSE
nonA	FBgn0004227	0.177588	7.72574	1.86496	0.1063	0.268896	-5.57656	FALSE
CG5220	FBgn0038471	-0.315226	4.14328	-1.86484	0.10632	0.268896	-5.57674	FALSE
capt	FBgn0261458	-0.178807	9.33361	-1.86433	0.106397	0.268896	-5.57744	FALSE
CG4611	FBgn0035591	-0.723842	4.86601	-1.86422	0.106415	0.268896	-5.57761	FALSE
Aos1	FBgn0029512	0.789532	10.5501	1.86359	0.106512	0.268896	-5.57849	FALSE
nmd	FBgn0005322	-0.202732	7.62756	-1.86305	0.106594	0.268896	-5.57923	FALSE
lost	FBgn0263594	-0.243255	9.92353	-1.86272	0.106646	0.268896	-5.57971	FALSE
Pgi	FBgn0003074	-0.33002	9.44737	-1.85964	0.107122	0.269869	-5.58401	FALSE
STUB1	FBgn0027052	0.180175	6.54735	1.85337	0.108097	0.271989	-5.59276	FALSE
CG3436	FBgn0031229	-0.363591	5.96635	-1.85307	0.108144	0.271989	-5.59319	FALSE
su(Hw)	FBgn0003567	-0.236642	5.68902	-1.85166	0.108364	0.272312	-5.59514	FALSE
CG6726	FBgn0039049	-0.180461	7.3705	-1.84894	0.108791	0.272838	-5.59895	FALSE
CG8963	FBgn0034181	-0.230504	7.54268	-1.84788	0.108958	0.272838	-5.60042	FALSE
ctp	FBgn0011760	-0.355099	5.01782	-1.84777	0.108976	0.272838	-5.60058	FALSE
CG7033	FBgn0030086	0.156917	10.5139	1.84705	0.109088	0.272838	-5.60158	FALSE
Uba5	FBgn0030305	-0.23877	7.29711	-1.84656	0.109166	0.272838	-5.60226	FALSE
CG33671	FBgn0061359	-0.168325	7.86041	-1.84642	0.109189	0.272838	-5.60247	FALSE
CG12171	FBgn0037354	-0.186029	8.27303	-1.84616	0.109229	0.272838	-5.60283	FALSE
Trp1	FBgn0011584	-0.230704	5.39873	-1.84572	0.109298	0.272838	-5.60344	FALSE
Rpt6	FBgn0020369, FBgn0039788	-0.178636	10.3248	-1.84335	0.109673	0.273376	-5.60674	FALSE
MED19	FBgn0036761	0.248165	3.64808	1.84321	0.109696	0.273376	-5.60694	FALSE
CG9914	FBgn0286508	0.350744	5.62182	1.84177	0.109924	0.273679	-5.60894	FALSE
mRpS6	FBgn0035534	-0.544901	5.40374	-1.84129	0.109999	0.273679	-5.6096	FALSE
CG7920	FBgn0039737	0.168734	8.85572	1.83998	0.110208	0.273972	-5.61143	FALSE
SmydA-1	FBgn0033917	0.241414	6.41961	1.83717	0.110656	0.274859	-5.61535	FALSE
HisRS	FBgn0027087	-0.160808	8.9331	-1.83574	0.110886	0.27499	-5.61734	FALSE
CG18528	FBgn0039189	-0.539934	4.40543	-1.83563	0.110904	0.27499	-5.6175	FALSE
CG7384	FBgn0032262	0.30587	3.67101	1.8338	0.111196	0.27499	-5.62004	FALSE
CG8043	FBgn0037610	0.575479	6.429	1.83368	0.111216	0.27499	-5.6202	FALSE
CG43346	FBgn0263051	-0.981918	3.68848	-1.83305	0.111317	0.27499	-5.62108	FALSE
CG4406	FBgn0023545	0.150033	6.46315	1.83295	0.111333	0.27499	-5.62122	FALSE
mRpL20	FBgn0036335	-0.208388	7.07001	-1.83285	0.111349	0.27499	-5.62136	FALSE
Mitofilin	FBgn0019960	-0.172225	9.18248	-1.83063	0.111707	0.275649	-5.62445	FALSE
VhaAC39-1	FBgn0285910	0.169303	7.41981	1.82999	0.11181	0.275677	-5.62534	FALSE
Tcs3	FBgn0283681	0.190273	7.31406	1.82637	0.112396	0.276894	-5.63037	FALSE
l(2)09851	FBgn0022288, FBal0064677	-0.4632	6.50716	-1.82441	0.112714	0.277451	-5.63309	FALSE
Spt-I	FBgn0086532	-0.388794	4.12181	-1.82337	0.112884	0.277485	-5.63454	FALSE
Prosalpha3	FBgn0261394	-0.385634	8.39246	-1.82319	0.112913	0.277485	-5.63478	FALSE
mRpL19	FBgn0037608	-0.186224	6.28199	-1.8208	0.113304	0.278219	-5.63811	FALSE
CstF-64	FBgn0027841	-0.301764	5.08053	-1.81909	0.113583	0.278677	-5.64048	FALSE
mtSSB	FBgn0010438	-0.333048	4.03915	-1.81708	0.113913	0.279258	-5.64326	FALSE
Ssdp	FBgn0011481	0.409034	5.38652	1.81636	0.114031	0.279321	-5.64426	FALSE
CG11807	FBgn0033996	-0.364208	3.5841	-1.81548	0.114177	0.279406	-5.64549	FALSE
Updo	FBgn0033428	-0.228398	7.07342	-1.81502	0.114252	0.279406	-5.64612	FALSE
RpL18A	FBgn0010409	-0.177088	10.0684	-1.81438	0.114358	0.279433	-5.64701	FALSE
qkr58E-3	FBgn0022984	-0.394993	4.10541	-1.81383	0.114449	0.279433	-5.64777	FALSE
RanGAP	FBgn0003346	-0.172811	8.74718	-1.8122	0.114719	0.279866	-5.65004	FALSE
ric8a	FBgn0028292	0.178926	6.56887	1.80996	0.11509	0.280526	-5.65314	FALSE
Tom40	FBgn0016041	-0.325966	7.70442	-1.80918	0.11522	0.280526	-5.65422	FALSE
lap	FBgn0086372, FBal0011047	-0.334058	6.98896	-1.8082	0.115382	0.280526	-5.65557	FALSE
mRpL3	FBgn0030686	-0.223869	6.99413	-1.80808	0.115402	0.280526	-5.65574	FALSE
spag	FBgn0015544	-0.34756	8.54232	-1.80776	0.115456	0.280526	-5.65619	FALSE
nopo	FBgn0034314	0.250155	3.55594	1.80513	0.115893	0.281362	-5.65982	FALSE
rnh1	FBgn0023171	-0.258025	3.99542	-1.80318	0.11622	0.281928	-5.66252	FALSE
l(2)k09913	FBgn0021979, FBal0064244	-0.250976	7.46239	-1.80254	0.116328	0.281962	-5.66341	FALSE
wap	FBgn0266848, FBgn0004655	-0.270005	5.22783	-1.80178	0.116456	0.282045	-5.66446	FALSE
CG31674	FBgn0051674	0.304295	4.26916	1.79996	0.116761	0.282557	-5.66698	FALSE
mRpL4	FBgn0001995	-0.289908	4.93657	-1.79896	0.11693	0.28258	-5.66836	FALSE
CG1910	FBgn0022349	-0.171582	6.83659	-1.79879	0.116959	0.28258	-5.66859	FALSE
CG3223	FBgn0037538	-0.160482	5.47935	-1.7967	0.117311	0.283106	-5.67148	FALSE
RpI12	FBgn0038903	-0.768695	3.69371	-1.79606	0.11742	0.283106	-5.67237	FALSE
DNApol-epsilon58	FBgn0035644	-0.180143	7.01946	-1.79583	0.117459	0.283106	-5.67269	FALSE
CG33722	FBgn0064126	-0.161283	8.02814	-1.79343	0.117865	0.283858	-5.676	FALSE
CG7564	FBgn0036734	0.399534	3.78555	1.79196	0.118117	0.284236	-5.67804	FALSE
Txl	FBgn0035631	-0.450997	8.77786	-1.79085	0.118306	0.284463	-5.67957	FALSE
didum	FBgn0261397	0.194445	5.97428	1.78995	0.118459	0.284562	-5.68081	FALSE
CG33158	FBgn0053158	-0.218149	6.28066	-1.789	0.118622	0.284562	-5.68212	FALSE
CG17187	FBgn0037882	0.223818	3.77358	1.78895	0.11863	0.284562	-5.68219	FALSE
Vps24	FBgn0037231	-0.671638	3.46544	-1.78812	0.118771	0.284672	-5.68332	FALSE
Hsc70-3	FBgn0001218	0.147177	11.2526	1.78688	0.118984	0.28471	-5.68504	FALSE
CG6488	FBgn0287204	0.421624	3.5208	1.78621	0.119098	0.28471	-5.68596	FALSE
ico	FBgn0263133	0.191379	6.84332	1.78602	0.119131	0.28471	-5.68623	FALSE
CPT2	FBgn0035383	-0.147587	8.00251	-1.78582	0.119166	0.28471	-5.6865	FALSE
Prx2540-2	FBgn0033518	0.19659	6.82522	1.78423	0.119439	0.284944	-5.68869	FALSE
ATPsynG	FBgn0010612	0.168885	6.78209	1.78415	0.119453	0.284944	-5.6888	FALSE
eIF2B-gamma	FBgn0034029	-0.276913	7.311	-1.78347	0.11957	0.284997	-5.68974	FALSE
Arp3	FBgn0262716	-0.576435	6.77332	-1.78231	0.119769	0.285246	-5.69133	FALSE
Psf1	FBgn0035194	-0.181132	7.16156	-1.7796	0.120238	0.286137	-5.69507	FALSE
CG32104	FBgn0052104	-0.2215	5.148	-1.7778	0.12055	0.286651	-5.69755	FALSE
Cht2	FBgn0022702	-0.387247	5.69916	-1.77697	0.120694	0.286768	-5.69869	FALSE
RpII15	FBgn0004855	-0.183084	5.17639	-1.77184	0.12159	0.288668	-5.70575	FALSE
Vha44	FBgn0287825	0.283339	9.06211	1.7699	0.12193	0.289248	-5.70842	FALSE
Rab7	FBgn0015795	0.172868	6.67266	1.76807	0.122253	0.289566	-5.71094	FALSE
CG9267	FBgn0032524	-0.281158	3.74012	-1.76804	0.122257	0.289566	-5.71098	FALSE
blw	FBgn0011211	0.196373	12.0832	1.76597	0.122622	0.29018	-5.71382	FALSE
rig	FBgn0250850, FBgn0066329	0.210621	8.97471	1.76539	0.122724	0.29018	-5.71461	FALSE
Cbp20	FBgn0022943	0.167192	4.92216	1.76439	0.122901	0.29018	-5.71599	FALSE
Klp31E	FBgn0032243	-0.217876	4.62962	-1.76311	0.123128	0.29018	-5.71775	FALSE
cin	FBgn0000316	-0.342207	7.02283	-1.76287	0.123171	0.29018	-5.71808	FALSE
kra	FBgn0250753, FBgn0033402	-0.23359	6.98148	-1.76277	0.123187	0.29018	-5.71821	FALSE
CG8149	FBgn0037700	-0.596756	5.65817	-1.76275	0.123191	0.29018	-5.71824	FALSE
Reep1	FBgn0261564	0.644585	5.25939	1.76209	0.123308	0.290228	-5.71915	FALSE
PpD3	FBgn0005777	-0.288105	6.90001	-1.76095	0.123511	0.290279	-5.72071	FALSE
rdgB	FBgn0003218	0.368995	3.53197	1.76043	0.123603	0.290279	-5.72142	FALSE
CG7028	FBgn0027587	-0.319272	3.76568	-1.76034	0.123619	0.290279	-5.72155	FALSE
Rif1	FBgn0050085	-0.323864	6.70234	-1.75595	0.124402	0.291698	-5.72756	FALSE
cu	FBgn0261808, FBal0002131	-0.442625	3.95221	-1.75587	0.124418	0.291698	-5.72768	FALSE
shv	FBgn0031256, FBal0003071, FBal0016647, FBgn0000490, FBgn0003653, FBgn0283468	-0.327344	5.5085	-1.74867	0.125713	0.294314	-5.73754	FALSE
Hem	FBgn0011771	0.226712	7.43019	1.74829	0.125781	0.294314	-5.73806	FALSE
CG5642	FBgn0036258	-0.154637	8.76753	-1.74804	0.125827	0.294314	-5.73841	FALSE
Act42A	FBgn0000043	-0.267596	9.20797	-1.74736	0.12595	0.294372	-5.73934	FALSE
hpo	FBgn0261456	-0.169173	7.083	-1.74607	0.126184	0.294631	-5.7411	FALSE
Nup44A	FBgn0033247	-0.415478	6.45721	-1.74567	0.126256	0.294631	-5.74165	FALSE
PPP4R2r	FBgn0030208	-0.811375	4.76879	-1.74495	0.126386	0.294705	-5.74262	FALSE
CG1890	FBgn0039869	-0.51607	6.06332	-1.74411	0.12654	0.294835	-5.74378	FALSE
LPCAT	FBgn0052699	0.433262	5.8885	1.74291	0.126757	0.295113	-5.74541	FALSE
CG4553	FBgn0039336	-0.374653	3.55355	-1.74144	0.127025	0.295153	-5.74742	FALSE
mRpL39	FBgn0036462	-0.150227	7.36942	-1.7411	0.127088	0.295153	-5.74789	FALSE
CG2924	FBgn0023528	0.468178	5.71023	1.74059	0.127182	0.295153	-5.74859	FALSE
CG31694	FBgn0051694	0.217766	7.35047	1.74051	0.127196	0.295153	-5.7487	FALSE
Hop	FBgn0004864, FBgn0024352	0.171931	9.79701	1.74013	0.127265	0.295153	-5.74921	FALSE
Dbp80	FBgn0024804	0.263033	7.65279	1.73843	0.127578	0.29565	-5.75154	FALSE
asun	FBgn0020407, FBal0222709	-0.394567	4.53063	-1.73745	0.127757	0.295838	-5.75288	FALSE
CG9175	FBgn0031779	-0.156137	6.03149	-1.73625	0.127977	0.296119	-5.75451	FALSE
ND-51	FBgn0031771	-0.220637	7.40877	-1.73158	0.128839	0.297648	-5.76089	FALSE
PpV	FBgn0003139	-0.186735	5.64587	-1.73132	0.128886	0.297648	-5.76123	FALSE
CanB2	FBgn0015614	-1.01299	6.73983	-1.73082	0.12898	0.297648	-5.76193	FALSE
Rpn12	FBgn0028693	0.381921	8.21731	1.73049	0.129041	0.297648	-5.76238	FALSE
CG7840	FBgn0032014	0.19751	8.28141	1.73	0.129132	0.297648	-5.76305	FALSE
PPO3	FBgn0261363, FBgn0259950	-0.466469	3.9292	-1.72894	0.129328	0.297728	-5.76448	FALSE
UGP	FBgn0035978	-0.263018	7.97855	-1.7287	0.129372	0.297728	-5.76481	FALSE
TM9SF2	FBgn0032880	-0.421292	4.507	-1.72821	0.129464	0.297728	-5.76548	FALSE
EndoGI	FBgn0028515	-0.566917	5.41662	-1.72729	0.129635	0.297894	-5.76673	FALSE
CG11781	FBgn0039259	-0.187228	5.62927	-1.72661	0.129762	0.297932	-5.76766	FALSE
RpL14	FBgn0017579	-0.179479	9.6071	-1.72614	0.12985	0.297932	-5.7683	FALSE
ATPsynCF6	FBgn0016119	0.486069	6.80025	1.72293	0.130448	0.299077	-5.77266	FALSE
CG1951	FBgn0039623	0.210025	4.0699	1.72211	0.130603	0.299203	-5.77378	FALSE
CG7747	FBgn0034109	-0.480787	3.81551	-1.72113	0.130787	0.299396	-5.77512	FALSE
CG4658	FBgn0032170	0.25384	3.97836	1.71983	0.131032	0.299729	-5.77689	FALSE
tsr	FBgn0011726, FBgn0010258	-0.231467	9.55453	-1.71847	0.131287	0.300084	-5.77873	FALSE
CG9601	FBgn0037578	-0.432695	4.66152	-1.7172	0.131526	0.300403	-5.78046	FALSE
alphaTub67C	FBgn0087040	0.39253	9.13813	1.71648	0.131664	0.300489	-5.78145	FALSE
ND-49	FBgn0039909	0.245487	7.74672	1.71586	0.13178	0.300526	-5.78228	FALSE
Synj	FBgn0034691	0.197031	7.77556	1.71501	0.131941	0.300665	-5.78344	FALSE
Usp39	FBgn0030969	-0.615415	5.00881	-1.71418	0.132098	0.300795	-5.78456	FALSE
mor	FBgn0002783	-0.179709	8.20991	-1.7134	0.132247	0.300906	-5.78563	FALSE
ATPsynD	FBgn0016120	-0.173461	9.03658	-1.71238	0.132439	0.300973	-5.78701	FALSE
14-3-3zeta	FBgn0004907	-0.393244	6.67651	-1.71219	0.132476	0.300973	-5.78727	FALSE
CG4729	FBgn0036623	0.255095	5.68225	1.71045	0.132806	0.301495	-5.78962	FALSE
Idgf4	FBgn0026415	0.182834	8.29516	1.70951	0.132986	0.301676	-5.79091	FALSE
alphaSnap	FBgn0250791	-0.174212	6.91921	-1.70833	0.133211	0.301803	-5.7925	FALSE
Tctp	FBgn0037874	0.147355	10.2801	1.70817	0.133243	0.301803	-5.79273	FALSE
Atg18a	FBgn0035850	0.163418	4.95962	1.70512	0.133826	0.302896	-5.79686	FALSE
TfIIEbeta	FBgn0015829	-0.191924	4.81991	-1.7029	0.134253	0.303634	-5.79987	FALSE
CG5482	FBgn0034368	-0.170256	8.51574	-1.70072	0.134673	0.304354	-5.80282	FALSE
CG3634	FBgn0037026	0.346541	4.6443	1.69867	0.135069	0.305022	-5.8056	FALSE
Tango9	FBgn0260744	0.353342	4.74284	1.69663	0.135465	0.305685	-5.80835	FALSE
CG14749	FBgn0033316	0.239885	4.52417	1.69554	0.135678	0.30573	-5.80984	FALSE
Dip-B	FBgn0000454	0.183513	9.6893	1.69548	0.135688	0.30573	-5.80991	FALSE
CG11897	FBgn0039644	0.246146	4.88456	1.69418	0.135943	0.306031	-5.81168	FALSE
CG42503	FBgn0260229	-0.32116	3.4954	-1.69314	0.136145	0.306031	-5.81308	FALSE
Mcm3	FBgn0284442	-0.15801	9.26591	-1.69289	0.136194	0.306031	-5.81342	FALSE
CG7168	FBgn0038586	-0.230239	4.90943	-1.69266	0.136239	0.306031	-5.81373	FALSE
RpL27	FBgn0039359	0.78524	7.22557	1.69219	0.13633	0.306031	-5.81436	FALSE
Mon1	FBgn0031640	-0.632309	3.53293	-1.69066	0.136629	0.306462	-5.81643	FALSE
Rrp42	FBgn0034065	0.297179	3.47846	1.68988	0.136781	0.306462	-5.81748	FALSE
Tomosyn	FBgn0030412	0.317403	5.43897	1.68965	0.136828	0.306462	-5.8178	FALSE
CG5510	FBgn0039160	-0.150915	5.1398	-1.68843	0.137066	0.306766	-5.81944	FALSE
mRpL17	FBgn0035122	-0.170114	7.61979	-1.68569	0.137604	0.307351	-5.82313	FALSE
VhaSFD	FBgn0027779	-0.195141	8.49395	-1.68566	0.137611	0.307351	-5.82318	FALSE
DCTN2-p50	FBgn0021825	0.19974	8.06369	1.68555	0.137633	0.307351	-5.82333	FALSE
CG32549	FBgn0052549	0.257916	6.79671	1.68171	0.138393	0.308817	-5.82851	FALSE
CG6701	FBgn0033889	0.199279	5.71605	1.67893	0.138943	0.309816	-5.83225	FALSE
Marf	FBgn0029870	-0.180498	5.57841	-1.67765	0.139198	0.310153	-5.83397	FALSE
CG1440	FBgn0030038	0.437405	7.71059	1.6766	0.139407	0.310389	-5.83539	FALSE
Ubc4	FBgn0015321	-0.138845	7.85167	-1.67526	0.139675	0.310755	-5.83719	FALSE
ZnT49B	FBgn0033762	0.247916	7.14266	1.67229	0.140269	0.311848	-5.84119	FALSE
NC2beta	FBgn0028926	-0.299356	3.38348	-1.67028	0.140675	0.312261	-5.8439	FALSE
CG10268	FBgn0032811	0.236122	4.4442	1.66979	0.140773	0.312261	-5.84455	FALSE
CG4670	FBgn0033814	0.335645	6.32541	1.66969	0.140794	0.312261	-5.84469	FALSE
eIF-5A	FBgn0285952	-0.218255	9.11719	-1.66931	0.14087	0.312261	-5.8452	FALSE
wac	FBgn0035120	-0.454436	5.84962	-1.66701	0.141333	0.313056	-5.84828	FALSE
Gnf1	FBgn0004913	0.139549	8.54763	1.6653	0.141679	0.313501	-5.85058	FALSE
ND-B17.2	FBgn0031436	-0.326229	3.58107	-1.66484	0.141772	0.313501	-5.8512	FALSE
CG10343	FBgn0032703	-0.337595	7.36588	-1.66448	0.141847	0.313501	-5.85169	FALSE
Tcp-1zeta	FBgn0027329	0.135062	10.151	1.66299	0.14215	0.313835	-5.85369	FALSE
Zw	FBgn0004057	-0.16856	6.83558	-1.66271	0.142207	0.313835	-5.85407	FALSE
CG7789	FBgn0039698	-0.218324	6.91774	-1.66054	0.142647	0.314414	-5.85697	FALSE
eIF6	FBgn0034915	0.217758	6.7831	1.66039	0.142678	0.314414	-5.85717	FALSE
CG3702	FBgn0031590	0.228777	6.10831	1.65913	0.142935	0.31475	-5.85886	FALSE
pnut	FBgn0013726	-0.238211	7.24604	-1.65798	0.143171	0.315038	-5.86041	FALSE
beta'COP	FBgn0025724	0.163782	9.18531	1.65639	0.143496	0.315524	-5.86254	FALSE
Rpt3	FBgn0028686	-0.194862	9.40918	-1.65494	0.143794	0.315948	-5.86448	FALSE
sle	FBgn0037810	0.149557	9.10171	1.65432	0.143922	0.315998	-5.86531	FALSE
CG42724	FBgn0261641	0.300083	4.95845	1.65012	0.144788	0.317668	-5.87094	FALSE
elm	FBgn0037358	0.272911	5.72313	1.64928	0.144961	0.317706	-5.87205	FALSE
dah	FBgn0015926	-0.224117	5.08444	-1.64901	0.145017	0.317706	-5.87241	FALSE
Hip1	FBgn0036309	-0.221723	5.8839	-1.64754	0.145321	0.318141	-5.87438	FALSE
janA	FBgn0001280	-0.141322	7.2571	-1.647	0.145435	0.318158	-5.87511	FALSE
sun	FBgn0014391, FBgn0004164, FBgn0033132	-0.248092	3.63656	-1.64596	0.145651	0.3184	-5.8765	FALSE
CG11975	FBgn0037648	0.239481	4.54201	1.6447	0.145913	0.318535	-5.87818	FALSE
Ufm1	FBgn0085220	-0.43675	4.58275	-1.6443	0.145995	0.318535	-5.87871	FALSE
CG12129	FBgn0033475	-0.208745	7.15991	-1.64413	0.14603	0.318535	-5.87893	FALSE
ed	FBgn0000547	-0.322892	3.34895	-1.64111	0.146662	0.31966	-5.88297	FALSE
RhoGAP18B	FBgn0261461	-0.27105	3.77664	-1.64065	0.146759	0.31966	-5.88359	FALSE
Acyp2	FBgn0038363	-0.654991	4.06686	-1.63918	0.147067	0.319902	-5.88555	FALSE
CG11523	FBgn0037156	-0.250681	4.24719	-1.6391	0.147083	0.319902	-5.88565	FALSE
mRpS10	FBgn0038307	-0.303676	6.15885	-1.63689	0.147549	0.320684	-5.8886	FALSE
beg	FBgn0036691	-0.262128	6.12424	-1.63592	0.147752	0.320894	-5.88989	FALSE
Rtnl1	FBgn0053113	-0.206964	7.06709	-1.63445	0.148062	0.321335	-5.89185	FALSE
vas	FBgn0283442	0.162351	8.83149	1.63302	0.148365	0.32176	-5.89376	FALSE
CG5168	FBgn0032246	-0.141398	4.6556	-1.63239	0.148499	0.321819	-5.8946	FALSE
CG6610	FBgn0035675	-0.646067	6.08276	-1.63183	0.148617	0.321826	-5.89534	FALSE
LSm7	FBgn0261068	0.237759	7.16031	1.63136	0.148716	0.321826	-5.89596	FALSE
Mat1	FBgn0024956	-0.354077	5.48589	-1.62999	0.149006	0.322223	-5.89778	FALSE
RanBP3	FBgn0039110	-0.175248	7.28219	-1.62691	0.149662	0.323408	-5.90188	FALSE
CG9186	FBgn0035206	0.139603	7.25073	1.62621	0.149813	0.3235	-5.90282	FALSE
EfTuM	FBgn0024556	-0.138071	9.34478	-1.62492	0.150088	0.323703	-5.90453	FALSE
Jheh1	FBgn0010053	0.206069	3.97286	1.62476	0.150122	0.323703	-5.90474	FALSE
mahj	FBgn0034641	-0.211372	5.99385	-1.62263	0.150579	0.324457	-5.90758	FALSE
Rga	FBgn0017550	-0.175444	7.40694	-1.61939	0.151275	0.325723	-5.91187	FALSE
Hsc70-5	FBgn0001220	-0.327209	9.33735	-1.61848	0.151472	0.325913	-5.91308	FALSE
CG11999	FBgn0037312	0.231924	7.30005	1.61455	0.152323	0.32751	-5.9183	FALSE
omd	FBgn0038168	0.257958	4.70092	1.61386	0.152472	0.327596	-5.91921	FALSE
Nf1	FBgn0015269	0.221361	6.55404	1.61226	0.152819	0.328109	-5.92133	FALSE
rdgBbeta	FBgn0027872	-0.162461	4.59338	-1.60921	0.153486	0.329305	-5.92537	FALSE
AGO1	FBgn0262739, FBgn0087035	-0.30356	5.15439	-1.6083	0.153685	0.329497	-5.92658	FALSE
mlt	FBgn0265512	0.733718	4.66444	1.60705	0.153959	0.329849	-5.92823	FALSE
msd5	FBgn0035210	-0.141055	5.17791	-1.60438	0.154543	0.330865	-5.93175	FALSE
Surf4	FBgn0019925	-0.368779	4.77619	-1.60171	0.155131	0.331889	-5.93528	FALSE
beag	FBgn0037660	0.66383	4.06644	1.59948	0.155625	0.332393	-5.93823	FALSE
Hcf	FBgn0039904	0.176777	5.85263	1.59944	0.155634	0.332393	-5.93829	FALSE
Plc21C	FBgn0004611	-0.330902	3.6272	-1.59904	0.155721	0.332393	-5.9388	FALSE
cpb	FBgn0011570	0.210049	7.01837	1.59857	0.155826	0.332393	-5.93943	FALSE
APC7	FBgn0029879	0.313515	4.50739	1.59815	0.15592	0.332393	-5.93999	FALSE
EndoA	FBgn0038659	0.362119	4.68881	1.59629	0.156333	0.333038	-5.94244	FALSE
Ggt-1	FBgn0030932	0.165736	7.24711	1.59494	0.156633	0.333405	-5.94422	FALSE
CG5181	FBgn0031909	-0.330455	4.0704	-1.5938	0.156887	0.333405	-5.94572	FALSE
CG15735	FBgn0030364	0.163761	3.92169	1.59336	0.156984	0.333405	-5.94629	FALSE
CG31549	FBgn0051549	-0.171538	8.88835	-1.59331	0.156995	0.333405	-5.94636	FALSE
CG14036	FBgn0031677	0.264318	5.60427	1.59303	0.157059	0.333405	-5.94674	FALSE
ATPsyndelta	FBgn0028342	0.149127	9.16432	1.59213	0.157258	0.333591	-5.94791	FALSE
CG4849	FBgn0039566	-0.187124	7.46729	-1.58949	0.15785	0.334543	-5.95139	FALSE
CG6153	FBgn0032445	-0.180189	4.54208	-1.58914	0.157929	0.334543	-5.95186	FALSE
GlnRS	FBgn0027090	-0.214438	10.7324	-1.58728	0.158347	0.335153	-5.9543	FALSE
CG7049	FBgn0035102	0.147044	4.91168	1.58577	0.158688	0.335153	-5.95629	FALSE
CG15443	FBgn0031609	-0.21116	3.35475	-1.5855	0.158748	0.335153	-5.95665	FALSE
Nup43	FBgn0038609	-0.213169	7.32934	-1.58541	0.158768	0.335153	-5.95676	FALSE
qkr58E-1	FBgn0022986	0.219454	6.25368	1.58538	0.158774	0.335153	-5.9568	FALSE
CG4332	FBgn0030456	0.360468	6.77907	1.58413	0.159056	0.335513	-5.95844	FALSE
Bsg	FBgn0261822	-0.455531	7.02555	-1.5822	0.159494	0.335793	-5.96098	FALSE
MED7	FBgn0051390	0.182191	5.60406	1.58202	0.159534	0.335793	-5.96121	FALSE
CG5793	FBgn0038858	-0.170608	6.57997	-1.58202	0.159535	0.335793	-5.96122	FALSE
tws	FBgn0004889	-0.311595	7.39409	-1.58157	0.159636	0.335793	-5.9618	FALSE
wdb	FBgn0027492	0.345486	5.35992	1.57929	0.160153	0.336646	-5.9648	FALSE
CG1671	FBgn0033454, FBgn0036032	-0.218946	6.48299	-1.57748	0.160566	0.337278	-5.96718	FALSE
CG10188	FBgn0032796	0.428777	4.24133	1.57638	0.160817	0.337569	-5.96862	FALSE
LeuRS-m	FBgn0027085	0.126539	5.57771	1.57164	0.1619	0.339607	-5.97482	FALSE
Usp1	FBgn0028476	0.224499	5.07024	1.57112	0.162022	0.339625	-5.97551	FALSE
Gem3	FBgn0011802	-0.166082	7.43499	-1.56973	0.162341	0.339984	-5.97733	FALSE
prtp	FBgn0030329	-0.139892	9.187	-1.5691	0.162485	0.339984	-5.97815	FALSE
CG9302	FBgn0032514	-0.196903	7.24575	-1.5689	0.162532	0.339984	-5.97842	FALSE
pn	FBgn0003116, FBal0050275	-0.442779	4.42164	-1.56832	0.162665	0.340024	-5.97917	FALSE
CTPsyn	FBgn0266452	0.149463	7.81702	1.56723	0.162918	0.340317	-5.9806	FALSE
RpL7	FBgn0005593	-0.247794	8.62011	-1.56619	0.163157	0.34058	-5.98196	FALSE
Rho1	FBgn0014020, FBgn0004635	0.144629	7.56554	1.56526	0.163373	0.340639	-5.98317	FALSE
Nup358	FBgn0039302	-0.181069	10.0283	-1.56509	0.163412	0.340639	-5.98339	FALSE
CHOp24	FBgn0029709	-0.339988	6.60799	-1.56401	0.163663	0.340926	-5.98481	FALSE
ash2	FBgn0000139	-0.314315	5.18915	-1.56348	0.163786	0.340947	-5.9855	FALSE
CG16953	FBgn0038809	0.249949	3.7413	1.55993	0.164611	0.342238	-5.99014	FALSE
CG4300	FBgn0036272	0.168526	8.56748	1.55983	0.164634	0.342238	-5.99026	FALSE
RAF2	FBgn0036624	-0.649162	3.25478	-1.55781	0.165106	0.342965	-5.9929	FALSE
CG7054	FBgn0038972	-0.732106	5.14758	-1.55736	0.165212	0.342965	-5.99349	FALSE
Dhc64C	FBgn0261797	-0.137783	10.9186	-1.55674	0.165356	0.343029	-5.99429	FALSE
Pex19	FBgn0032407	-0.360941	5.91308	-1.55563	0.165617	0.343332	-5.99574	FALSE
mRpL48	FBgn0031357	-0.172811	5.84952	-1.55287	0.166267	0.344096	-5.99935	FALSE
CG18787	FBgn0042125	-0.185298	4.87593	-1.55279	0.166284	0.344096	-5.99944	FALSE
CG12170	FBgn0037356	0.195992	6.20766	1.5526	0.166328	0.344096	-5.99969	FALSE
Nxt1	FBgn0028411	0.281975	7.10851	1.55198	0.166475	0.344164	-6.0005	FALSE
nero	FBgn0261479	-0.241341	4.34619	-1.55087	0.166737	0.344429	-6.00194	FALSE
Sec22	FBgn0260855	-0.216841	5.38346	-1.55009	0.16692	0.344429	-6.00295	FALSE
Nup98-96	FBgn0039120	0.132847	8.67088	1.5497	0.167013	0.344429	-6.00346	FALSE
CG5850	FBgn0032172	0.260116	5.52096	1.5495	0.167062	0.344429	-6.00373	FALSE
CG16974	FBgn0032479	0.22004	6.56496	1.549	0.167179	0.344435	-6.00438	FALSE
Cbs	FBgn0031148, FBgn0086757	-0.21282	8.97604	-1.54831	0.167343	0.344534	-6.00528	FALSE
CG10413	FBgn0032689	-0.407836	3.43605	-1.54766	0.167496	0.344534	-6.00612	FALSE
UQCR-6.4	FBgn0034245	0.34933	6.2242	1.54734	0.167572	0.344534	-6.00653	FALSE
CG5114	FBgn0036460	-0.168315	5.44455	-1.54686	0.167685	0.344534	-6.00716	FALSE
Rab18	FBgn0015794	0.190763	6.09871	1.54361	0.168458	0.345668	-6.01138	FALSE
CG1847	FBgn0030345	0.253624	4.69421	1.54357	0.168467	0.345668	-6.01143	FALSE
CG14683	FBgn0037822	0.417468	3.65509	1.54262	0.168694	0.345897	-6.01266	FALSE
Phb2	FBgn0010551	-0.180125	9.92611	-1.54157	0.168946	0.346101	-6.01404	FALSE
CG32281	FBgn0052281	0.36062	3.53565	1.54124	0.169024	0.346101	-6.01445	FALSE
ben	FBgn0000173, FBgn0052594	-0.181747	8.41117	-1.5391	0.169536	0.346913	-6.01723	FALSE
CG10340	FBgn0022344	-0.202189	5.96494	-1.53521	0.170471	0.348388	-6.02228	FALSE
Wdr82	FBgn0032030	-0.204742	3.9549	-1.53514	0.170488	0.348388	-6.02236	FALSE
l(2)k01209	FBgn0022029, FBab0047223, FBal0064598	0.167751	4.65099	1.53385	0.170799	0.348784	-6.02403	FALSE
kto	FBgn0001324	0.424691	3.52948	1.53337	0.170914	0.348784	-6.02465	FALSE
Tbce	FBgn0033055	-0.654774	3.6382	-1.53285	0.171039	0.348784	-6.02533	FALSE
poe	FBgn0011230	-0.129153	10.1943	-1.53233	0.171167	0.348784	-6.02601	FALSE
S6k	FBgn0283472	-0.302106	4.47545	-1.53194	0.171261	0.348784	-6.02651	FALSE
poly	FBgn0086371	-0.15991	7.24372	-1.53021	0.17168	0.3494	-6.02875	FALSE
SelD	FBgn0261270	-0.192	6.81574	-1.52735	0.172375	0.350578	-6.03245	FALSE
CG30159	FBgn0050159	-0.176815	5.14078	-1.52683	0.172502	0.350598	-6.03312	FALSE
CG5828	FBgn0031682	0.382728	3.85918	1.52635	0.172619	0.3506	-6.03374	FALSE
sqd	FBgn0263396	0.161573	6.55474	1.525	0.172946	0.351027	-6.03547	FALSE
Rcc1	FBgn0002638	-0.303398	4.7292	-1.52407	0.173175	0.351129	-6.03668	FALSE
mago	FBgn0002736	0.224467	5.17896	1.52384	0.17323	0.351129	-6.03697	FALSE
Pabp2	FBgn0005648	-0.269261	6.01396	-1.52266	0.17352	0.351425	-6.0385	FALSE
CG14641	FBgn0037220	0.13898	6.9575	1.52229	0.173609	0.351425	-6.03897	FALSE
Ptpmeg2	FBgn0028341	-0.264258	6.22271	-1.5206	0.174025	0.352029	-6.04116	FALSE
Vha68-2	FBgn0263598	-0.208761	9.78959	-1.51999	0.174175	0.352095	-6.04195	FALSE
Edc3	FBgn0036735	-0.207193	6.49176	-1.5188	0.174467	0.352449	-6.04348	FALSE
Upf3	FBgn0034923	0.261277	4.58386	1.51577	0.175214	0.353699	-6.04738	FALSE
zip	FBgn0287873, FBgn0004055	-0.133026	10.3231	-1.51534	0.175321	0.353699	-6.04794	FALSE
l(3)72Ab	FBgn0263599	-0.140501	8.84015	-1.51309	0.175878	0.354585	-6.05083	FALSE
Gip	FBgn0011770	-0.227431	8.78143	-1.51017	0.176601	0.355805	-6.05458	FALSE
SkpA	FBgn0025637	-0.348198	6.09454	-1.50947	0.176776	0.355919	-6.05548	FALSE
Vps35	FBgn0034708	-0.128013	7.29318	-1.50859	0.176997	0.356125	-6.05661	FALSE
CG12736	FBgn0033184	0.226392	6.05512	1.50751	0.177265	0.356427	-6.058	FALSE
Tim17b	FBgn0263977	0.308558	6.02526	1.50475	0.177957	0.357345	-6.06155	FALSE
CG9922	FBgn0038196	-0.523914	5.60511	-1.50446	0.178028	0.357345	-6.06191	FALSE
Nap1	FBgn0015268, FBgn0011771	-0.201844	8.78805	-1.50426	0.178078	0.357345	-6.06216	FALSE
Prat	FBgn0004901	0.161999	7.84786	1.50376	0.178203	0.357357	-6.0628	FALSE
l(1)G0007	FBal0096859, FBgn0026713	-0.138973	5.32454	-1.5022	0.178595	0.357904	-6.0648	FALSE
yata	FBgn0260990	0.1988	3.42636	1.49847	0.179535	0.359417	-6.06958	FALSE
Scamp	FBgn0040285	0.381567	4.52335	1.49746	0.179791	0.359417	-6.07088	FALSE
Roe1	FBgn0014877	-0.285056	7.17916	-1.49737	0.179814	0.359417	-6.07099	FALSE
CG13126	FBgn0032168	-0.16161	6.52864	-1.49688	0.179938	0.359417	-6.07162	FALSE
CG5757	FBgn0034299	0.19284	7.23334	1.49642	0.180055	0.359417	-6.07221	FALSE
UQCR-14	FBgn0030733	-0.85544	5.87527	-1.49637	0.180067	0.359417	-6.07227	FALSE
Stam	FBgn0027363	-0.534805	5.23087	-1.49521	0.180363	0.359458	-6.07376	FALSE
Nca	FBgn0013303	-0.352238	4.0402	-1.49493	0.180433	0.359458	-6.07412	FALSE
BubR1	FBgn0263855	-0.152367	7.43382	-1.49488	0.180446	0.359458	-6.07418	FALSE
CG5608	FBgn0038058	0.170081	5.92391	1.49374	0.180735	0.359795	-6.07564	FALSE
CG13994	FBgn0031772	-0.154885	5.28813	-1.48986	0.181724	0.361469	-6.0806	FALSE
Grip163	FBgn0026432	-0.53571	3.39706	-1.4895	0.181816	0.361469	-6.08105	FALSE
BTBD9	FBgn0030228	-0.334513	3.77414	-1.48797	0.182208	0.361913	-6.08301	FALSE
CG4842	FBgn0036620	0.336487	6.68425	1.48769	0.18228	0.361913	-6.08337	FALSE
lark	FBgn0011640	-0.269295	6.95791	-1.48549	0.182842	0.36279	-6.08616	FALSE
CG15317	FBgn0030137	0.360715	4.63643	1.48467	0.183055	0.362972	-6.08721	FALSE
HSPC300	FBgn0061198	-0.259677	3.57781	-1.48228	0.183671	0.363953	-6.09026	FALSE
CG12811	FBgn0037779	0.180188	4.82912	1.48112	0.18397	0.364139	-6.09174	FALSE
CG14722	FBgn0037943	1.03657	6.46734	1.48098	0.184006	0.364139	-6.09191	FALSE
goe	FBgn0027528	0.251212	4.98306	1.4782	0.184726	0.365323	-6.09545	FALSE
foi	FBgn0024236, FBal0032031	0.138249	5.22751	1.4767	0.185114	0.36585	-6.09735	FALSE
Art8	FBgn0032329	0.230835	4.17793	1.47464	0.18565	0.366431	-6.09997	FALSE
MED22	FBgn0040339	0.37092	4.11593	1.47463	0.185652	0.366431	-6.09998	FALSE
CG12512	FBgn0031703	-0.188026	6.08773	-1.47359	0.185925	0.366516	-6.10131	FALSE
feo	FBgn0030241	0.178324	6.34247	1.47353	0.185939	0.366516	-6.10137	FALSE
CG7414	FBgn0037135	-0.297431	6.71278	-1.46792	0.187408	0.369145	-6.10849	FALSE
Uch-L5	FBgn0011327	-0.24182	7.0034	-1.4675	0.187518	0.369145	-6.10902	FALSE
Mdh1	FBgn0262782	-0.260604	9.65749	-1.46449	0.188311	0.370465	-6.11283	FALSE
Rpn7	FBgn0028688	-0.228896	9.89694	-1.46289	0.188734	0.371054	-6.11486	FALSE
TyrRS	FBgn0027080	-0.129311	9.54857	-1.45855	0.189885	0.372682	-6.12034	FALSE
CG4593	FBgn0029929	0.143087	6.86958	1.45848	0.189903	0.372682	-6.12043	FALSE
Unr	FBgn0263352	-0.14216	8.35185	-1.45837	0.189934	0.372682	-6.12058	FALSE
Hsp27	FBgn0289994	-0.312914	9.50411	-1.45688	0.19033	0.373086	-6.12245	FALSE
Usp7	FBgn0030366	-0.1247	9.09115	-1.45666	0.190388	0.373086	-6.12273	FALSE
shtd	FBgn0004391	0.197298	5.50743	1.45604	0.190553	0.373167	-6.12351	FALSE
ATPsyngamma	FBgn0020235	0.173085	10.3426	1.45553	0.190691	0.373194	-6.12416	FALSE
CG5728	FBgn0039182	0.141222	8.76989	1.45404	0.191089	0.373729	-6.12604	FALSE
CG10341	FBgn0032701	0.203157	6.04021	1.4517	0.191716	0.374373	-6.12899	FALSE
Cypl	FBgn0035141	0.248867	3.51827	1.45151	0.191766	0.374373	-6.12922	FALSE
mgr	FBgn0264694, FBgn0026201	-0.17551	8.11637	-1.45098	0.191909	0.374373	-6.1299	FALSE
mbo	FBgn0026207	-0.173737	7.85507	-1.45095	0.191916	0.374373	-6.12993	FALSE
GAPcenA	FBgn0035879	0.129377	4.76684	1.4496	0.192279	0.374427	-6.13163	FALSE
CG4612	FBgn0035016	0.319983	5.08233	1.44952	0.192302	0.374427	-6.13174	FALSE
Klp10A	FBgn0030268	0.144358	9.16681	1.44929	0.192364	0.374427	-6.13203	FALSE
Cand1	FBgn0027568	-0.132492	8.95706	-1.449	0.192442	0.374427	-6.13239	FALSE
Rbpn-5	FBgn0034585	-0.178681	3.57793	-1.4485	0.192576	0.374447	-6.13302	FALSE
ArgRS-m	FBgn0037526	0.276552	5.02564	1.44771	0.192789	0.374618	-6.13401	FALSE
FeCH	FBgn0266268	-0.205612	7.75652	-1.44581	0.1933	0.375368	-6.13639	FALSE
CG9286	FBgn0038183	0.253086	5.08819	1.44304	0.194051	0.376394	-6.13988	FALSE
Letm1	FBgn0284252	-0.194036	6.00564	-1.44294	0.194078	0.376394	-6.14	FALSE
Trn	FBgn0010452, FBgn0024921	-0.19037	7.80007	-1.44118	0.194556	0.377078	-6.14221	FALSE
Tfb1	FBgn0033929	0.147336	6.02771	1.43943	0.195031	0.377755	-6.1444	FALSE
OstStt3	FBgn0011336	-0.860581	3.21588	-1.43798	0.195426	0.378198	-6.14622	FALSE
sud1	FBgn0265189	-0.209951	4.80701	-1.43767	0.195511	0.378198	-6.14661	FALSE
HDAC1	FBgn0015805	0.738013	4.83125	1.43582	0.196019	0.378937	-6.14894	FALSE
CG2277	FBgn0035204	-0.124784	6.10274	-1.43499	0.196245	0.37899	-6.14997	FALSE
CG1129	FBgn0037279	-0.204445	4.47811	-1.43479	0.196299	0.37899	-6.15022	FALSE
eff	FBgn0011217	-0.244315	6.84022	-1.42996	0.197629	0.38124	-6.15627	FALSE
CG6540	FBgn0030943	-0.301199	4.92029	-1.4294	0.197782	0.38124	-6.15696	FALSE
TBCD	FBgn0027509	0.231394	6.38634	1.42917	0.197844	0.38124	-6.15725	FALSE
ATPsynO	FBgn0016691	-0.13871	9.47656	-1.42253	0.199686	0.384543	-6.16554	FALSE
Nup54	FBgn0033737	-0.249061	4.46131	-1.42146	0.199983	0.384803	-6.16687	FALSE
Reps	FBgn0032341	0.262236	5.4394	1.42112	0.200077	0.384803	-6.16729	FALSE
Grasp65	FBgn0036919	0.240727	6.67327	1.42054	0.200239	0.384869	-6.16801	FALSE
eIF-1A	FBgn0026250	0.277037	6.32837	1.41981	0.200445	0.385018	-6.16893	FALSE
CG3209	FBgn0034971	-0.194075	6.57769	-1.41899	0.200672	0.385209	-6.16994	FALSE
CG7461	FBgn0034432	-0.241609	8.61262	-1.41841	0.200835	0.385276	-6.17067	FALSE
Dhx15	FBgn0033160	0.137394	8.21167	1.41465	0.20189	0.386695	-6.17535	FALSE
Acon	FBgn0010100	0.127066	9.68754	1.41434	0.201978	0.386695	-6.17573	FALSE
CG5903	FBgn0038400	-0.136936	7.28645	-1.41384	0.202117	0.386695	-6.17635	FALSE
MAN1	FBgn0034962	-0.189696	6.55397	-1.41356	0.202197	0.386695	-6.1767	FALSE
CG12134	FBgn0033471	-0.275362	3.58234	-1.41334	0.202258	0.386695	-6.17697	FALSE
AOX1	FBgn0267408	0.150742	6.75163	1.41277	0.202419	0.386695	-6.17768	FALSE
zetaCOP	FBgn0040512	-0.473058	5.11545	-1.41257	0.202475	0.386695	-6.17793	FALSE
Rint1	FBgn0035762	-0.478211	6.3169	-1.40885	0.203527	0.388457	-6.18255	FALSE
Rae1	FBgn0034646	-0.263573	8.04438	-1.40766	0.203862	0.388674	-6.18402	FALSE
CG5705	FBgn0032486	-0.209094	5.51647	-1.40753	0.203899	0.388674	-6.18418	FALSE
RpS15	FBgn0034138	-0.298793	7.27821	-1.40591	0.204359	0.389116	-6.18618	FALSE
CG8187	FBgn0034027	-0.336101	4.59413	-1.40558	0.204453	0.389116	-6.18659	FALSE
Fdx1	FBgn0011769	-0.348222	4.16312	-1.40455	0.204747	0.389116	-6.18787	FALSE
qm	FBgn0019662, FBgn0024733	-0.175567	5.99296	-1.40422	0.20484	0.389116	-6.18828	FALSE
CG9135	FBgn0031769	-0.168041	7.97743	-1.40419	0.204849	0.389116	-6.18831	FALSE
Spt5	FBgn0040273	-0.167799	7.71305	-1.40399	0.204907	0.389116	-6.18857	FALSE
Psf3	FBgn0030196	0.274518	6.17002	1.40273	0.205265	0.389549	-6.19012	FALSE
Vha13	FBgn0283536	-0.575497	4.46883	-1.40178	0.205537	0.38955	-6.1913	FALSE
CG5989	FBgn0017429	0.240999	5.61546	1.40161	0.205584	0.38955	-6.1915	FALSE
Ndc1	FBgn0039125	-0.174901	5.78045	-1.40114	0.205719	0.38955	-6.19209	FALSE
Rab1	FBgn0285937	-0.142643	9.14939	-1.40092	0.205783	0.38955	-6.19237	FALSE
Ranbp9	FBgn0037894	-0.168984	8.90127	-1.39892	0.206354	0.3901	-6.19483	FALSE
Acer	FBgn0016122	0.242377	4.23464	1.39774	0.206692	0.3901	-6.19629	FALSE
ALiX	FBgn0086346	-0.291768	8.10422	-1.39761	0.206731	0.3901	-6.19645	FALSE
gro	FBgn0001139, FBal0003347, FBal0005217	-0.139602	7.3107	-1.3969	0.206934	0.3901	-6.19733	FALSE
U3-55K	FBgn0053505	0.221879	4.81945	1.39652	0.207044	0.3901	-6.1978	FALSE
Trap1	FBgn0026761	0.193583	8.60866	1.39617	0.207145	0.3901	-6.19823	FALSE
Cchl	FBgn0038925	-0.293832	6.9356	-1.39601	0.207191	0.3901	-6.19843	FALSE
CG8607	FBgn0035760	-0.225715	8.11064	-1.3953	0.207395	0.3901	-6.1993	FALSE
SCAR	FBgn0041781	0.34497	5.99716	1.3951	0.207452	0.3901	-6.19954	FALSE
RpS15Aa	FBgn0010198	-0.472743	6.72477	-1.39506	0.207465	0.3901	-6.1996	FALSE
E(var)3-9	FBgn0260243	0.21646	4.57762	1.39448	0.207631	0.3901	-6.20031	FALSE
ATPCL	FBgn0020236	-0.467009	3.41112	-1.39422	0.207707	0.3901	-6.20064	FALSE
Mob2	FBgn0259481	0.205791	5.95096	1.39367	0.207866	0.3901	-6.20132	FALSE
mRpS16	FBgn0033907	-0.187305	6.79442	-1.39358	0.207889	0.3901	-6.20142	FALSE
CG13531	FBgn0034786	0.27115	3.84108	1.39268	0.20815	0.390346	-6.20253	FALSE
CG5991	FBgn0026576	0.557758	5.74607	1.39013	0.208889	0.390814	-6.20567	FALSE
CG9149	FBgn0035203	-0.125512	8.07639	-1.38994	0.208942	0.390814	-6.2059	FALSE
Hsc70Cb	FBgn0026418	-1.04741	4.18274	-1.3895	0.209072	0.390814	-6.20645	FALSE
CG1677	FBgn0029941	-0.172083	6.86972	-1.38928	0.209135	0.390814	-6.20672	FALSE
RpL21	FBgn0032987	-0.123663	8.53572	-1.38856	0.209343	0.390814	-6.2076	FALSE
Fmr1	FBgn0028734	-0.247951	5.05836	-1.38841	0.209388	0.390814	-6.20779	FALSE
CG5412	FBgn0038806	0.21818	5.76413	1.38828	0.209424	0.390814	-6.20794	FALSE
Mes4	FBgn0034726	0.349785	3.70071	1.38823	0.209439	0.390814	-6.20801	FALSE
CG9799	FBgn0038146	0.276883	5.64509	1.38754	0.209641	0.390948	-6.20886	FALSE
CG2818	FBgn0031566	-0.135767	5.0696	-1.38664	0.209901	0.391017	-6.20996	FALSE
yps	FBgn0022959	-0.330978	8.55641	-1.38651	0.209938	0.391017	-6.21012	FALSE
beta-PheRS	FBgn0039175	-0.125515	9.35054	-1.38464	0.210485	0.391653	-6.21242	FALSE
Ppt1	FBgn0030057	0.260828	4.13878	1.38417	0.210622	0.391653	-6.213	FALSE
Spase22-23	FBgn0039172	0.182843	6.96832	1.38401	0.210669	0.391653	-6.2132	FALSE
Dap160	FBgn0023388	0.185518	6.99886	1.38136	0.211442	0.392846	-6.21644	FALSE
Nsf2	FBgn0266464	0.135825	6.61023	1.37855	0.212267	0.393548	-6.21989	FALSE
CG2846	FBgn0014930	-0.209087	3.53717	-1.37844	0.212301	0.393548	-6.22003	FALSE
NP15.6	FBgn0027785	-0.132008	5.618	-1.3784	0.212311	0.393548	-6.22007	FALSE
polo	FBgn0003124	0.144598	9.25631	1.37825	0.212357	0.393548	-6.22026	FALSE
RpL4	FBgn0003279	-0.166106	10.6673	-1.37785	0.212474	0.393548	-6.22075	FALSE
AOX3	FBgn0038349	0.13264	9.778	1.37682	0.212777	0.393867	-6.22201	FALSE
PCID2	FBgn0036184	-0.190595	3.45406	-1.37455	0.213446	0.394532	-6.22478	FALSE
Arpc1	FBgn0001961	-0.138981	6.64869	-1.37429	0.213522	0.394532	-6.2251	FALSE
CG15717	FBgn0030451	0.166524	7.7749	1.3738	0.213669	0.394532	-6.22571	FALSE
CG33096	FBgn0053096	0.226673	5.14656	1.3737	0.213699	0.394532	-6.22583	FALSE
EndoB	FBgn0034433	0.896017	4.6034	1.37328	0.213822	0.394532	-6.22634	FALSE
pds5	FBgn0260012	-0.15544	6.99555	-1.37294	0.213924	0.394532	-6.22676	FALSE
Top3alpha	FBgn0040268	-0.212103	3.38282	-1.37232	0.214108	0.39463	-6.22752	FALSE
CG5131	FBgn0032644	-0.228956	3.94436	-1.37184	0.214248	0.394647	-6.2281	FALSE
CG1814	FBgn0033426	0.294223	4.35923	1.37108	0.214475	0.394823	-6.22903	FALSE
RhoGAP5A	FBgn0029778	0.128901	6.32249	1.36905	0.215076	0.395289	-6.2315	FALSE
Trx-2	FBgn0040070	-0.249826	8.12659	-1.36893	0.215112	0.395289	-6.23165	FALSE
CG10194	FBgn0032790	0.271903	3.44591	1.3689	0.215122	0.395289	-6.23169	FALSE
Trip1	FBgn0015834	-0.113384	8.48248	-1.36742	0.215562	0.395855	-6.2335	FALSE
Shc	FBgn0015296	-0.135914	5.26461	-1.36674	0.215765	0.395871	-6.23432	FALSE
CG11880	FBgn0039637	0.280715	5.23033	1.36651	0.215834	0.395871	-6.23461	FALSE
Nup160	FBgn0262647	0.140478	7.93017	1.36586	0.216027	0.395983	-6.2354	FALSE
CG10576	FBgn0035630	-0.253275	9.69191	-1.36527	0.216205	0.396068	-6.23612	FALSE
Opa1	FBgn0261276	-0.216359	7.68281	-1.36381	0.216641	0.396626	-6.2379	FALSE
CG9346	FBgn0034572	-0.214505	3.3553	-1.36327	0.216802	0.396679	-6.23855	FALSE
La	FBgn0011638	-0.184828	7.9109	-1.36099	0.217485	0.397687	-6.24132	FALSE
tst	FBgn0039117	-0.122638	7.99171	-1.35882	0.218139	0.39864	-6.24397	FALSE
CHORD	FBgn0029503	-0.236788	7.05048	-1.3568	0.218749	0.399513	-6.24643	FALSE
Ranbp16	FBgn0053180	-0.11826	7.28527	-1.355	0.219292	0.400262	-6.24861	FALSE
kri	FBgn0035639	0.406426	3.78531	1.35404	0.219582	0.400446	-6.24977	FALSE
RnrS	FBgn0011704	0.276468	7.75574	1.35357	0.219725	0.400446	-6.25034	FALSE
CG5010	FBgn0260747	0.323233	3.84878	1.35331	0.219804	0.400446	-6.25066	FALSE
EndoG	FBgn0289744	-0.119013	5.31702	-1.35291	0.219926	0.400446	-6.25114	FALSE
CG8199	FBgn0037709	-0.501612	4.49977	-1.35226	0.220121	0.400504	-6.25192	FALSE
sub	FBgn0003545	-0.139552	5.30638	-1.35193	0.220224	0.400504	-6.25234	FALSE
Ubqn	FBgn0031057	-0.171085	5.24206	-1.35064	0.220614	0.400972	-6.25389	FALSE
mRpS22	FBgn0039555	-0.204802	7.14052	-1.34968	0.220908	0.401263	-6.25506	FALSE
Cyp1	FBgn0004432	0.12411	10.1046	1.34837	0.221306	0.401743	-6.25664	FALSE
Rpn2	FBgn0028692	-0.112911	9.40553	-1.34745	0.221588	0.402012	-6.25776	FALSE
CG2852	FBgn0034753	0.163119	8.40158	1.34636	0.221921	0.402373	-6.25907	FALSE
CG3394	FBgn0034999	0.190649	5.69121	1.34539	0.222218	0.402546	-6.26025	FALSE
Mtp	FBgn0266369	-0.297947	6.33332	-1.34517	0.222284	0.402546	-6.26051	FALSE
RpS21	FBgn0015521	-0.136496	5.57035	-1.33848	0.224343	0.406031	-6.26859	FALSE
bocks	FBgn0037719	0.310926	3.92455	1.33618	0.225053	0.407072	-6.27136	FALSE
Pglym78	FBgn0014869	0.193407	9.46206	1.3338	0.22579	0.408159	-6.27421	FALSE
CG3663	FBgn0035044	-0.169716	6.84104	-1.33045	0.226834	0.409799	-6.27824	FALSE
Lrr47	FBgn0010398	0.189032	4.77318	1.32587	0.228264	0.412135	-6.28373	FALSE
ND-B14.7	FBgn0034576	-0.179474	4.03056	-1.32474	0.228619	0.41253	-6.28509	FALSE
CDC45L	FBgn0026143	-0.161274	6.67937	-1.32223	0.229408	0.413705	-6.28809	FALSE
heph	FBgn0011224	-0.130439	7.49719	-1.3216	0.229608	0.413818	-6.28885	FALSE
l(2)gd1	FBgn0261983, FBal0004795	0.19562	5.86682	1.321	0.229796	0.413909	-6.28957	FALSE
hd	FBgn0086695	0.231205	7.67724	1.31917	0.230374	0.414512	-6.29175	FALSE
Hira	FBgn0022786	0.239511	4.99583	1.31907	0.230407	0.414512	-6.29188	FALSE
CG13298	FBgn0035692	-0.155723	5.08991	-1.31804	0.23073	0.414846	-6.2931	FALSE
vib	FBgn0267975, FBgn0031066	0.127202	9.20537	1.31745	0.230916	0.414932	-6.2938	FALSE
CG13900	FBgn0035162	0.11986	8.72697	1.31611	0.231342	0.415449	-6.29541	FALSE
pod1	FBgn0029903	-0.18436	6.20731	-1.31432	0.231911	0.416222	-6.29754	FALSE
CG10326	FBgn0038453	-0.350952	4.47283	-1.31337	0.232212	0.416514	-6.29867	FALSE
Rpn8	FBgn0002787	-0.110358	8.38399	-1.31277	0.232404	0.41661	-6.29939	FALSE
Rrp40	FBgn0260648	0.133756	7.25219	1.30948	0.233454	0.418086	-6.30331	FALSE
Uev1A	FBgn0035601	-0.194609	7.04904	-1.30932	0.233506	0.418086	-6.3035	FALSE
CG10375	FBgn0039116	-0.380766	3.54501	-1.30846	0.233779	0.418327	-6.30452	FALSE
cos	FBgn0000352	0.28994	3.79784	1.3065	0.234408	0.419203	-6.30685	FALSE
Nup75	FBgn0034310	0.127662	7.2876	1.30604	0.234556	0.419219	-6.3074	FALSE
scramb1	FBgn0052056	0.190865	5.75373	1.30295	0.235551	0.420747	-6.31107	FALSE
Spt6	FBgn0028982	-0.144507	6.98284	-1.30219	0.235795	0.420932	-6.31196	FALSE
CG8223	FBgn0037624	0.234269	8.33847	1.30169	0.235956	0.420971	-6.31256	FALSE
trc	FBgn0003744	0.145457	6.21777	1.30087	0.236223	0.421196	-6.31354	FALSE
Hsc70-4	FBgn0266599	-0.13325	11.4622	-1.29905	0.236809	0.421991	-6.31568	FALSE
Pex16	FBgn0037019	0.238799	4.84352	1.29823	0.237077	0.422218	-6.31666	FALSE
Lamp1	FBgn0032949	-0.329865	7.66801	-1.29716	0.237422	0.422583	-6.31792	FALSE
CG17726	FBgn0037880	0.309407	3.81368	1.29646	0.23765	0.422738	-6.31875	FALSE
fray	FBgn0023083	-0.6948	4.71903	-1.29541	0.237992	0.422894	-6.32	FALSE
scaf6	FBgn0261872	0.163914	5.18204	1.29504	0.238111	0.422894	-6.32043	FALSE
Eb1	FBgn0027066	-0.180281	8.24	-1.29489	0.238159	0.422894	-6.3206	FALSE
RpL17	FBgn0029897	-0.152233	9.26825	-1.29396	0.238464	0.423185	-6.32171	FALSE
Mal-B2	FBgn0032382	-0.105296	7.58148	-1.29312	0.238736	0.423258	-6.32269	FALSE
Nup37	FBgn0039301	-0.256282	5.81514	-1.29297	0.238786	0.423258	-6.32288	FALSE
Set	FBgn0014879	-0.330637	6.5474	-1.28995	0.239773	0.424758	-6.32644	FALSE
CG13601	FBgn0039126	0.218831	6.09739	1.28687	0.24078	0.426125	-6.33006	FALSE
IntS9	FBgn0036570	-0.140863	4.61089	-1.28673	0.240829	0.426125	-6.33024	FALSE
CG33156	FBgn0053156	0.383928	3.65201	1.28489	0.241433	0.426944	-6.3324	FALSE
Ddx1	FBgn0015075	-0.141441	7.18246	-1.28441	0.241591	0.426972	-6.33296	FALSE
CG3632	FBgn0030735	0.118739	5.16976	1.28372	0.241819	0.427032	-6.33378	FALSE
Mad1	FBgn0026326, FBal0044913	-0.347332	6.4434	-1.28345	0.241909	0.427032	-6.3341	FALSE
Cul4	FBgn0033260	-0.295318	8.05148	-1.28162	0.242512	0.427654	-6.33624	FALSE
CG18600	FBgn0038601	0.1797	5.89605	1.28138	0.24259	0.427654	-6.33652	FALSE
CG17514	FBgn0287182	-0.115568	9.56645	-1.28068	0.242822	0.427654	-6.33734	FALSE
CG11267	FBgn0036334	-0.273385	7.98468	-1.28062	0.242844	0.427654	-6.33742	FALSE
waw	FBgn0024182	0.294258	5.97632	1.28023	0.242972	0.427654	-6.33788	FALSE
CG11486	FBgn0035397	-0.248505	6.11639	-1.27901	0.243374	0.42767	-6.3393	FALSE
CG8777	FBgn0033376	-0.136343	8.12825	-1.27898	0.243386	0.42767	-6.33934	FALSE
CG8993	FBgn0035334	-0.59	4.96585	-1.27891	0.243408	0.42767	-6.33942	FALSE
IleRS	FBgn0027086	-0.153225	9.89517	-1.27816	0.243657	0.427858	-6.3403	FALSE
DNApol-alpha180	FBgn0259113	-0.111135	7.0681	-1.27661	0.244173	0.428514	-6.34212	FALSE
CG6766	FBgn0032398	-0.187941	4.1273	-1.27617	0.244318	0.428518	-6.34263	FALSE
CG7215	FBgn0038571	-0.144465	5.34086	-1.27446	0.244889	0.42927	-6.34464	FALSE
SA	FBgn0020616, FBgn0030310	-0.231562	4.20464	-1.27278	0.245447	0.429936	-6.3466	FALSE
RpL12	FBgn0034968	0.214293	6.26143	1.27246	0.245555	0.429936	-6.34697	FALSE
Fim	FBgn0024238	-0.143759	7.82025	-1.26781	0.247112	0.432225	-6.3524	FALSE
CG17565	FBgn0038424	0.196739	4.51691	1.2677	0.24715	0.432225	-6.35254	FALSE
CG17260	FBgn0031498	0.218298	5.65943	1.26702	0.247379	0.432374	-6.35333	FALSE
Vps53	FBgn0031598	0.298449	4.85475	1.2639	0.248429	0.433958	-6.35696	FALSE
Apc2	FBgn0026598, FBgn0002791	-0.132312	4.66511	-1.26326	0.248645	0.434003	-6.35771	FALSE
Bub3	FBgn0025457	0.185775	6.11052	1.26297	0.248744	0.434003	-6.35805	FALSE
mRpL9	FBgn0038319	-0.11076	7.61826	-1.26168	0.249182	0.434464	-6.35956	FALSE
CG1785	FBgn0030061	0.305931	4.19292	1.26134	0.249297	0.434464	-6.35995	FALSE
AsnRS-m	FBgn0034177	0.500995	3.39555	1.25783	0.250487	0.436286	-6.36403	FALSE
CG17598	FBgn0031194	0.206302	6.41406	1.25543	0.251303	0.437454	-6.36681	FALSE
Pol32	FBgn0283467	0.273095	5.45148	1.25409	0.25176	0.437996	-6.36837	FALSE
SH3PX1	FBgn0040475	-0.120782	7.02385	-1.25162	0.252605	0.439211	-6.37123	FALSE
CG1291	FBgn0035401	0.245118	6.0601	1.24995	0.253177	0.439953	-6.37316	FALSE
CG11444	FBgn0029715	0.289882	4.09993	1.24733	0.254076	0.441259	-6.37618	FALSE
CG14353	FBgn0036771	0.252877	4.7278	1.24607	0.25451	0.441758	-6.37764	FALSE
P5CDh1	FBgn0037138	-0.101437	8.47332	-1.24531	0.254773	0.441959	-6.37852	FALSE
CG4752	FBgn0034733	0.179838	6.54282	1.24319	0.255506	0.442863	-6.38097	FALSE
Su(fu)	FBgn0005355	-0.385313	3.49825	-1.24259	0.255714	0.442863	-6.38166	FALSE
CG31935	FBgn0051935	0.136279	6.68395	1.24252	0.255736	0.442863	-6.38173	FALSE
AP-2alpha	FBgn0264855, FBgn0261953	0.106637	7.75005	1.24184	0.255972	0.443018	-6.38252	FALSE
mTerf5	FBgn0038584	-0.16525	5.77035	-1.23981	0.256677	0.443982	-6.38486	FALSE
Fit1	FBgn0035498	-0.191476	5.41617	-1.23806	0.257284	0.444776	-6.38687	FALSE
Rab6	FBgn0015797	0.26698	5.03638	1.23691	0.257686	0.445214	-6.3882	FALSE
Nup153	FBgn0061200	-0.117337	7.7092	-1.2364	0.257861	0.445261	-6.38877	FALSE
RpL15	FBgn0028697	0.342565	9.50798	1.2347	0.258457	0.446034	-6.39074	FALSE
CG1578	FBgn0030336	0.253527	6.01524	1.23341	0.258905	0.44618	-6.39221	FALSE
Prosbeta7	FBgn0250746	0.128562	6.03161	1.23324	0.258964	0.44618	-6.3924	FALSE
CG5377	FBgn0038974	-0.180697	5.87882	-1.23302	0.259043	0.44618	-6.39266	FALSE
Ef1gamma	FBgn0029176	-0.240301	9.01763	-1.23276	0.259134	0.44618	-6.39296	FALSE
Capr	FBgn0042134	-0.138873	9.34717	-1.2321	0.259366	0.446323	-6.39372	FALSE
CG8142	FBgn0030871	-0.81863	3.42683	-1.23094	0.259772	0.446766	-6.39505	FALSE
Sply	FBgn0010591	-0.16883	6.83093	-1.22997	0.260112	0.447096	-6.39616	FALSE
Ttd14	FBgn0284257	0.108099	8.02891	1.22685	0.261209	0.44867	-6.39972	FALSE
CSN5	FBgn0027053	-0.113322	5.15972	-1.22651	0.261327	0.44867	-6.40011	FALSE
mRpL44	FBgn0037330	0.153606	7.33587	1.22279	0.262643	0.45033	-6.40436	FALSE
endos	FBgn0061515	-0.183388	7.11057	-1.22239	0.262785	0.45033	-6.40482	FALSE
CG14967	FBgn0035420	-0.217731	3.6223	-1.2221	0.262886	0.45033	-6.40515	FALSE
Src64B	FBgn0262733	-0.173238	5.98591	-1.22147	0.263109	0.45033	-6.40586	FALSE
fzy	FBgn0001086	-0.280252	6.11514	-1.22125	0.263189	0.45033	-6.40612	FALSE
pic	FBgn0260962	-0.108549	8.92772	-1.22124	0.263192	0.45033	-6.40613	FALSE
RpS14b	FBgn0004404	0.259144	7.86459	1.22033	0.263516	0.450628	-6.40717	FALSE
CG14286	FBgn0038673	-0.374536	4.81987	-1.21944	0.263829	0.450908	-6.40817	FALSE
Rpt2	FBgn0015282	0.110775	8.39763	1.2168	0.264772	0.452262	-6.41119	FALSE
CG3609	FBgn0031418	0.10446	8.67343	1.21543	0.265259	0.452838	-6.41274	FALSE
betaCOP	FBgn0008635	-0.125359	7.68157	-1.21475	0.265503	0.452996	-6.41352	FALSE
Trxr-1	FBgn0020653	0.102059	8.70873	1.21374	0.265862	0.453352	-6.41466	FALSE
CG4908	FBgn0032195	0.128246	5.2977	1.21247	0.266317	0.453843	-6.4161	FALSE
SMC3	FBgn0015615	0.116871	5.77908	1.2121	0.266451	0.453843	-6.41653	FALSE
shep	FBgn0052423	-0.250619	5.15005	-1.21142	0.266694	0.453998	-6.41729	FALSE
cert	FBgn0027569	-0.196795	4.67264	-1.21063	0.266976	0.454221	-6.41819	FALSE
epsilonCOP	FBgn0027496	-0.316915	7.70005	-1.21007	0.26718	0.454311	-6.41883	FALSE
CG5532	FBgn0034902	-0.300733	6.35746	-1.20945	0.2674	0.454367	-6.41952	FALSE
sgll	FBgn0051472	-0.20282	6.59603	-1.20878	0.267642	0.454367	-6.42029	FALSE
CG1635	FBgn0039854	0.197747	5.24827	1.20871	0.267666	0.454367	-6.42036	FALSE
Rab11	FBgn0015790	0.186861	7.43641	1.20598	0.268649	0.455581	-6.42345	FALSE
UQCR-C1	FBgn0038271	-0.112988	9.59734	-1.20585	0.268698	0.455581	-6.4236	FALSE
Lam	FBgn0002525, FBgn0002526	-0.118567	9.023	-1.20547	0.268835	0.455581	-6.42403	FALSE
CG3267	FBgn0042083	0.239262	4.5678	1.20456	0.269165	0.455883	-6.42506	FALSE
CG8243	FBgn0033349	-0.369971	4.34588	-1.20372	0.269468	0.456139	-6.42601	FALSE
Hsp26	FBgn0001225	-0.11528	10.0795	-1.20214	0.270038	0.456551	-6.42779	FALSE
Sec23	FBgn0262125	-0.243675	5.94201	-1.20188	0.270134	0.456551	-6.42809	FALSE
mRpS7	FBgn0032236	-0.201057	5.60291	-1.20159	0.270238	0.456551	-6.42841	FALSE
CG2915	FBgn0033241	0.105476	7.79524	1.20137	0.270318	0.456551	-6.42866	FALSE
Cip4	FBgn0035533	-0.226444	4.44418	-1.19804	0.27153	0.458003	-6.43242	FALSE
Ald	FBgn0000063, FBgn0000064, FBgn0039425	-0.11182	9.259	-1.19776	0.271632	0.458003	-6.43273	FALSE
CG6180	FBgn0032453	-0.115242	7.8656	-1.19775	0.271635	0.458003	-6.43274	FALSE
CG7945	FBgn0036505	-0.11359	6.26377	-1.19516	0.27258	0.459339	-6.43566	FALSE
CG5844	FBgn0038049	-0.246112	5.34858	-1.1943	0.272894	0.459612	-6.43662	FALSE
AIMP3	FBgn0050185	-0.12346	6.63822	-1.19333	0.273249	0.459951	-6.43771	FALSE
pAbp	FBgn0265297	-0.104279	9.94048	-1.19157	0.273894	0.460779	-6.43969	FALSE
CG9485	FBgn0034618	-0.134878	8.31792	-1.19107	0.274076	0.460827	-6.44025	FALSE
p115	FBgn0040087	-0.141854	4.97815	-1.18939	0.274693	0.461607	-6.44213	FALSE
SC35	FBgn0265298	-0.21221	6.74804	-1.18506	0.27629	0.463998	-6.44698	FALSE
Rpn3	FBgn0261396	0.0993725	9.99961	1.18442	0.276528	0.463998	-6.4477	FALSE
Med	FBgn0288966	-0.231041	4.4172	-1.18413	0.276633	0.463998	-6.44801	FALSE
ADD1	FBgn0026573	-0.217201	4.15727	-1.18386	0.276733	0.463998	-6.44832	FALSE
Vps13	FBgn0033194	0.128976	7.66996	1.18282	0.277117	0.464384	-6.44948	FALSE
l(2)35Bd	FBgn0286027	-0.185338	5.59587	-1.18238	0.277283	0.464402	-6.44998	FALSE
ball	FBgn0027889	-0.100624	7.05825	-1.17944	0.278372	0.465968	-6.45325	FALSE
Mlc-c	FBgn0004687	-0.213129	7.96575	-1.17801	0.278906	0.466437	-6.45485	FALSE
Rcd-1	FBgn0031047	-0.164302	5.59685	-1.17754	0.279081	0.466437	-6.45537	FALSE
Mob4	FBgn0259483	0.173445	6.13053	1.17744	0.279118	0.466437	-6.45548	FALSE
CG4646	FBgn0033810	-0.186233	3.72547	-1.1742	0.280327	0.467898	-6.45908	FALSE
Drep2	FBgn0028408	-0.130664	6.63686	-1.17387	0.280451	0.467898	-6.45945	FALSE
mRNA-cap	FBgn0030556	-0.180379	6.85958	-1.17385	0.280459	0.467898	-6.45948	FALSE
CG6903	FBgn0029737	0.180831	3.47814	1.17305	0.280757	0.468136	-6.46036	FALSE
Npc2a	FBgn0031381	-0.123065	6.70067	-1.1719	0.28119	0.468598	-6.46164	FALSE
Rox8	FBgn0005649	-0.256574	5.24729	-1.17017	0.281839	0.469346	-6.46356	FALSE
dgt6	FBgn0039638	0.22394	5.94874	1.16987	0.281951	0.469346	-6.46389	FALSE
CG11414	FBgn0035024	0.0943695	8.08529	1.16751	0.282839	0.470565	-6.46651	FALSE
Sin1	FBgn0033935	0.218674	3.52888	1.16466	0.283917	0.472096	-6.46967	FALSE
RpL11	FBgn0013325, FBgn0010408	-0.20983	8.23303	-1.16335	0.284411	0.472205	-6.47111	FALSE
CG3071	FBgn0023527	-0.258461	3.70756	-1.16329	0.284433	0.472205	-6.47117	FALSE
Tpi	FBgn0086355	0.140746	10.166	1.16324	0.284453	0.472205	-6.47123	FALSE
Prx5	FBgn0038570	-0.201204	8.15842	-1.16248	0.28474	0.472421	-6.47207	FALSE
RtcB	FBgn0032781	-0.148813	4.93909	-1.16183	0.284988	0.472572	-6.47279	FALSE
spas	FBgn0039141	0.35087	4.12461	1.15987	0.285731	0.473162	-6.47495	FALSE
CG4858	FBgn0037011	0.202153	4.23122	1.15968	0.285803	0.473162	-6.47516	FALSE
CG16989	FBgn0025621	-0.121048	4.91217	-1.15956	0.285848	0.473162	-6.47529	FALSE
CG5854	FBgn0039130	0.222475	4.5805	1.15923	0.285974	0.473162	-6.47565	FALSE
aralar1	FBgn0028646	0.107404	8.88522	1.15703	0.286811	0.474286	-6.47807	FALSE
hoip	FBgn0286786	-0.125573	6.45903	-1.15469	0.287704	0.475244	-6.48065	FALSE
cmet	FBgn0040232	0.13037	9.02225	1.15469	0.287706	0.475244	-6.48065	FALSE
CG5199	FBgn0036994	0.255837	5.68673	1.15403	0.287959	0.475401	-6.48138	FALSE
Vamp7	FBgn0266186	0.115717	7.88157	1.15159	0.288892	0.476474	-6.48406	FALSE
CG30122	FBgn0050122	0.109882	8.86196	1.15111	0.289077	0.476474	-6.48458	FALSE
CG8578	FBgn0030699	-0.188529	3.40254	-1.15094	0.289142	0.476474	-6.48477	FALSE
Gpdh	FBgn0001128	-0.0960886	7.61004	-1.15068	0.289242	0.476474	-6.48506	FALSE
Gk1	FBgn0025592	0.462898	3.88469	1.14939	0.289739	0.47703	-6.48647	FALSE
CG1236	FBgn0037370	-0.114529	9.34772	-1.1475	0.290463	0.477961	-6.48853	FALSE
AcCoAS	FBgn0012034	0.154841	4.3528	1.14689	0.2907	0.478089	-6.48921	FALSE
mud	FBgn0002873, FBgn0002874	-0.123928	5.24116	-1.14426	0.291714	0.479496	-6.49208	FALSE
Taf1	FBgn0010355	0.242786	4.83244	1.14355	0.291991	0.479689	-6.49286	FALSE
CG32441	FBgn0052441	0.404047	6.43074	1.14231	0.292472	0.480215	-6.49421	FALSE
smt3	FBgn0264922	-0.16237	6.94761	-1.14119	0.292906	0.480666	-6.49544	FALSE
SerRS	FBgn0031497, FBgn0021750	0.111514	9.49935	1.13892	0.293785	0.481846	-6.4979	FALSE
CG14544	FBgn0039407	-0.271696	5.4106	-1.13833	0.294015	0.48196	-6.49855	FALSE
Rep	FBgn0026378	0.120458	5.71625	1.13749	0.294342	0.482233	-6.49946	FALSE
mTTF	FBgn0028530	-0.132558	7.15351	-1.13595	0.294943	0.482955	-6.50114	FALSE
CSN6	FBgn0028837	-0.130844	7.55917	-1.13513	0.295265	0.482972	-6.50203	FALSE
P5cr	FBgn0015781	-0.250837	5.56416	-1.1351	0.295275	0.482972	-6.50206	FALSE
sicily	FBgn0030352	0.153367	5.47969	1.13423	0.295616	0.483268	-6.50301	FALSE
cpa	FBgn0289712	0.295157	8.60093	1.13238	0.296341	0.484189	-6.50502	FALSE
Spc105R	FBgn0037025	-0.504586	3.24627	-1.13051	0.297072	0.485121	-6.50704	FALSE
CG30496	FBgn0050496	0.174064	3.67529	1.12879	0.29775	0.485964	-6.50891	FALSE
mod	FBgn0002780, FBgn0002781, FBgn0005385	0.208129	5.37247	1.1282	0.297981	0.486078	-6.50955	FALSE
CG2023	FBgn0037383	-0.157581	4.49279	-1.12569	0.298969	0.486523	-6.51226	FALSE
GAA1	FBgn0029818	0.174553	8.05309	1.12534	0.29911	0.486523	-6.51264	FALSE
Ranbp11	FBgn0284254	-0.140714	5.55732	-1.12525	0.299142	0.486523	-6.51273	FALSE
Tsp97E	FBgn0039465	0.243387	3.56826	1.12508	0.29921	0.486523	-6.51292	FALSE
Jwa	FBgn0032704	0.139421	4.25779	1.12508	0.299212	0.486523	-6.51292	FALSE
Cdc16	FBgn0025781	-0.188837	7.29522	-1.12504	0.299224	0.486523	-6.51296	FALSE
Pih1D1	FBgn0032455	-0.225276	4.68169	-1.1227	0.300153	0.487658	-6.51549	FALSE
Fis1	FBgn0039969	-0.101268	4.85734	-1.12246	0.300247	0.487658	-6.51575	FALSE
CG10914	FBgn0034307	-0.188256	5.3455	-1.12111	0.30078	0.488261	-6.5172	FALSE
CG15390	FBgn0031419	-0.119078	5.60339	-1.12031	0.301099	0.488514	-6.51806	FALSE
Psa	FBgn0261243	-0.131268	8.99329	-1.11853	0.301805	0.489242	-6.51998	FALSE
CG5543	FBgn0034908	-0.572449	3.92314	-1.11832	0.301891	0.489242	-6.52021	FALSE
CysRS-m	FBgn0033900	-0.284149	3.45276	-1.11795	0.302035	0.489242	-6.5206	FALSE
l(2)10685	FBgn0283525, FBal0008159	-0.150524	5.55055	-1.117	0.302414	0.489525	-6.52162	FALSE
ND-ACP	FBgn0011361	0.178325	6.77322	1.1167	0.302536	0.489525	-6.52195	FALSE
ND-75	FBgn0017566	-0.109322	8.99171	-1.11614	0.302758	0.489622	-6.52255	FALSE
Rab4	FBgn0016701	0.129421	5.89887	1.1152	0.303134	0.489966	-6.52356	FALSE
CG3434	FBgn0036000	0.146325	5.87845	1.11444	0.303438	0.490065	-6.52438	FALSE
CG9934	FBgn0032467	0.100855	7.50574	1.11423	0.303521	0.490065	-6.5246	FALSE
CG14805	FBgn0023514	0.3374	3.77402	1.11382	0.303686	0.490068	-6.52504	FALSE
Orc2	FBgn0015270	0.125114	6.45046	1.1122	0.304331	0.490846	-6.52677	FALSE
P32	FBgn0034259, FBab0002010, FBal0008528, FBtp0092250	-0.233715	8.56757	-1.11177	0.304505	0.490863	-6.52724	FALSE
ema	FBgn0038427, FBgn0011224	0.2058	7.22642	1.11094	0.304839	0.491138	-6.52813	FALSE
Taf2	FBgn0011836	0.276113	5.58519	1.10961	0.30537	0.491731	-6.52955	FALSE
CG17829	FBgn0025635	-0.253837	3.63394	-1.10898	0.305623	0.491876	-6.53022	FALSE
mRpL22	FBgn0030786	-0.115682	7.06919	-1.10805	0.305997	0.492214	-6.53122	FALSE
Grip128	FBgn0026433	0.168937	3.59224	1.10514	0.307169	0.493512	-6.53432	FALSE
Gapdh2	FBgn0001092	-0.222914	8.66723	-1.10378	0.307721	0.493512	-6.53578	FALSE
RpS3	FBgn0002622	-0.184946	10.4301	-1.10375	0.307731	0.493512	-6.53581	FALSE
Su(var)3-3	FBgn0260397	0.24709	3.55081	1.10359	0.307794	0.493512	-6.53597	FALSE
CG10754	FBgn0036314	-0.134494	3.58349	-1.10332	0.307904	0.493512	-6.53626	FALSE
alph	FBgn0086361	0.208353	7.76069	1.10332	0.307907	0.493512	-6.53627	FALSE
wuho	FBgn0029857	-0.213755	5.69986	-1.10308	0.308002	0.493512	-6.53652	FALSE
CG8184	FBgn0030674	0.100333	8.82638	1.1028	0.308117	0.493512	-6.53682	FALSE
CSN4	FBgn0027054	-0.0917863	8.05492	-1.10212	0.308389	0.493685	-6.53754	FALSE
Oga	FBgn0038870	0.105711	7.01001	1.101	0.308846	0.493745	-6.53874	FALSE
Paf-AHalpha	FBgn0025809	0.0988447	7.85751	1.10098	0.308851	0.493745	-6.53875	FALSE
CG7739	FBgn0036509	0.181775	4.10185	1.10082	0.308919	0.493745	-6.53893	FALSE
deltaCOP	FBgn0028969	0.102552	8.41349	1.09965	0.309391	0.493807	-6.54017	FALSE
GAPsec	FBgn0035916	0.128514	5.62564	1.09964	0.309397	0.493807	-6.54019	FALSE
Sec16	FBgn0052654	0.113271	6.9021	1.0994	0.309493	0.493807	-6.54044	FALSE
Nup205	FBgn0031078	0.104714	8.43789	1.0991	0.309615	0.493807	-6.54076	FALSE
IntS4	FBgn0026679	0.134953	8.17599	1.09649	0.310675	0.495229	-6.54353	FALSE
RpS25	FBgn0086472	-0.150537	6.73884	-1.0961	0.310835	0.495229	-6.54394	FALSE
kst	FBgn0004167	-0.10216	8.77388	-1.0946	0.311446	0.495577	-6.54553	FALSE
IntS12	FBgn0039459	0.200968	4.1669	1.09436	0.311546	0.495577	-6.54579	FALSE
CG1309	FBgn0035519	-0.11719	5.31323	-1.09435	0.311548	0.495577	-6.5458	FALSE
Hrb87F	FBgn0004237	0.124084	7.74846	1.09164	0.312659	0.497081	-6.54867	FALSE
RpL18	FBgn0035753	0.268129	9.35011	1.09115	0.312857	0.497134	-6.54919	FALSE
ACC	FBgn0033246	-0.0996888	8.21407	-1.08963	0.31348	0.497705	-6.55079	FALSE
ATPsynB	FBgn0019644	-0.219466	7.58357	-1.08947	0.313548	0.497705	-6.55097	FALSE
Ime4	FBgn0039139	-0.256048	5.07808	-1.08858	0.313911	0.497712	-6.5519	FALSE
CG3420	FBgn0033100	-0.333189	4.7953	-1.08835	0.314007	0.497712	-6.55215	FALSE
CG6683	FBgn0035902	0.156451	6.41147	1.08825	0.314049	0.497712	-6.55226	FALSE
CG9132	FBgn0030791	-0.125154	5.95637	-1.08735	0.314418	0.498036	-6.55321	FALSE
GstT1	FBgn0050000	0.0962643	8.00495	1.08637	0.314822	0.498413	-6.55424	FALSE
Cap-G	FBgn0259876	-0.166512	4.98487	-1.08505	0.315366	0.499011	-6.55563	FALSE
Lkb1	FBgn0038167	-0.256515	3.34807	-1.08312	0.316159	0.499759	-6.55765	FALSE
CG8336	FBgn0036020	-0.127669	4.09719	-1.08309	0.316171	0.499759	-6.55769	FALSE
Vta1	FBgn0035251	0.21867	4.80572	1.08184	0.316689	0.500315	-6.559	FALSE
Apf	FBgn0287788	-0.336557	3.44287	-1.08095	0.317057	0.500599	-6.55994	FALSE
CG18190	FBgn0034403	0.112176	7.6963	1.0806	0.317201	0.500599	-6.5603	FALSE
Vps4	FBgn0283469	-0.123788	7.98207	-1.07977	0.317547	0.500882	-6.56118	FALSE
vlc	FBgn0259978	-0.100082	7.58061	-1.07908	0.317832	0.501045	-6.5619	FALSE
CG9231	FBgn0036887	0.351855	5.95384	1.07872	0.317984	0.501045	-6.56229	FALSE
csw	FBgn0000382	0.273577	5.45083	1.07827	0.31817	0.501076	-6.56276	FALSE
ScpX	FBgn0015808, FBgn0020907	0.28645	5.70282	1.07558	0.319286	0.502394	-6.56557	FALSE
sra	FBgn0086370	0.358116	6.11635	1.07479	0.319615	0.502394	-6.5664	FALSE
Dd	FBgn0029067	-0.173868	5.5416	-1.07468	0.319663	0.502394	-6.56652	FALSE
Su(P)	FBgn0004465	0.221153	5.65635	1.07427	0.319833	0.502394	-6.56694	FALSE
QIL1	FBgn0036726	0.507876	5.42124	1.07387	0.320002	0.502394	-6.56737	FALSE
Rop	FBgn0004574	0.141451	6.3261	1.07385	0.320009	0.502394	-6.56738	FALSE
AP-1-2beta	FBgn0010380	-0.089596	8.28392	-1.07289	0.320409	0.502529	-6.56839	FALSE
Hpr1	FBgn0037382	0.205536	6.25994	1.07284	0.320429	0.502529	-6.56844	FALSE
CG10646	FBgn0036292	-0.184774	5.45139	-1.07211	0.320737	0.50275	-6.56921	FALSE
Der-2	FBgn0038438	0.156009	6.22489	1.07077	0.321296	0.50335	-6.5706	FALSE
swm	FBgn0002044	0.128724	6.76599	1.07039	0.321454	0.50335	-6.571	FALSE
MED18	FBgn0026873	-0.234754	3.91698	-1.06941	0.321865	0.503731	-6.57202	FALSE
Ku80	FBgn0041627	-0.0947418	6.4902	-1.06856	0.322223	0.504029	-6.57291	FALSE
Dg	FBgn0034072	0.249464	5.36749	1.06808	0.322424	0.504081	-6.57341	FALSE
RpIII128	FBgn0004463	0.119958	5.22919	1.06743	0.322696	0.504244	-6.57408	FALSE
cm	FBgn0000330, FBal0180464, FBgn0000335	-0.392265	3.49209	-1.06672	0.322994	0.504271	-6.57482	FALSE
CG1646	FBgn0039600	-0.191342	4.00182	-1.0665	0.323085	0.504271	-6.57505	FALSE
CG3309	FBgn0029756	0.123432	4.64717	1.06618	0.32322	0.504271	-6.57538	FALSE
Lasp	FBgn0063485	-0.120471	5.88033	-1.06579	0.323384	0.504271	-6.57579	FALSE
uex	FBgn0262124, FBal0017573	0.221083	4.61949	1.06476	0.323818	0.504562	-6.57686	FALSE
Gint3	FBgn0034372, FBgn0259202	-0.134138	7.42607	-1.06455	0.323906	0.504562	-6.57708	FALSE
GCS1	FBgn0030289	0.0943732	6.12908	1.06289	0.324605	0.505389	-6.5788	FALSE
snRNP-U1-70K	FBgn0016978	0.154909	5.95264	1.06211	0.324934	0.50564	-6.57961	FALSE
CG3107	FBgn0033005	-0.0914364	7.23907	-1.06165	0.325132	0.50567	-6.5801	FALSE
cno	FBgn0259212	-0.201861	5.95587	-1.06127	0.32529	0.50567	-6.58048	FALSE
COX5B	FBgn0031830	0.155806	5.92567	1.06081	0.325487	0.505715	-6.58097	FALSE
AP-1mu	FBgn0024833	0.0976771	7.47929	1.05897	0.326266	0.506664	-6.58287	FALSE
CG10214	FBgn0039115	-0.154725	5.39544	-1.05839	0.32651	0.506782	-6.58347	FALSE
Sec63	FBgn0035771	-0.277038	5.71157	-1.05779	0.326765	0.506916	-6.58409	FALSE
SmD2	FBgn0261789	-0.125057	6.63925	-1.0563	0.327399	0.507638	-6.58564	FALSE
yip2	FBgn0040064	-0.169773	9.14855	-1.05411	0.328328	0.508543	-6.58789	FALSE
Arl2	FBgn0004908	0.107426	4.81358	1.05378	0.328471	0.508543	-6.58824	FALSE
Noa36	FBgn0026400	-0.269518	4.81778	-1.05373	0.32849	0.508543	-6.58828	FALSE
Golgin84	FBgn0039188	-0.136038	3.85728	-1.05154	0.329425	0.509728	-6.59054	FALSE
Atg4a	FBgn0031298	-0.213664	3.52016	-1.05052	0.329859	0.510137	-6.59159	FALSE
CG30493	FBgn0050493	0.158419	4.88286	1.0498	0.33017	0.510261	-6.59234	FALSE
BicD	FBgn0000183	-0.110774	8.26823	-1.04954	0.330279	0.510261	-6.5926	FALSE
Ilk	FBgn0028427	-0.171687	3.97977	-1.04721	0.331277	0.511541	-6.595	FALSE
RpS9	FBgn0010408	-0.115042	9.98704	-1.04362	0.33282	0.513315	-6.59868	FALSE
ics	FBgn0028546, FBal0137650	0.1286	5.46735	1.04298	0.333097	0.513315	-6.59934	FALSE
CG8064	FBgn0038597	0.108037	5.45641	1.04297	0.3331	0.513315	-6.59935	FALSE
Top3beta	FBgn0026015	0.119074	7.11231	1.04277	0.333185	0.513315	-6.59955	FALSE
PR-Set7	FBgn0011474	-0.155872	5.20383	-1.04206	0.333491	0.513315	-6.60028	FALSE
Nop60B	FBgn0259937	-0.147316	8.534	-1.0418	0.333606	0.513315	-6.60055	FALSE
CG2004	FBgn0030060	-0.125769	7.84014	-1.04104	0.33393	0.513315	-6.60132	FALSE
mRpS17	FBgn0034986	-0.158974	7.42321	-1.04072	0.33407	0.513315	-6.60165	FALSE
tum	FBgn0086356	-0.186892	3.92966	-1.04031	0.334245	0.513315	-6.60206	FALSE
RpS4	FBgn0011284	0.158691	11.2782	1.03972	0.334503	0.513315	-6.60267	FALSE
Sema1b	FBgn0016059	-0.102755	5.02797	-1.03971	0.334508	0.513315	-6.60269	FALSE
ND-B12	FBgn0034645	0.371468	4.21098	1.03908	0.334779	0.513315	-6.60333	FALSE
Roc1a	FBgn0025638	-0.485982	4.05944	-1.03873	0.334929	0.513315	-6.60368	FALSE
Vps60	FBgn0036740	-0.136693	5.8394	-1.03871	0.334938	0.513315	-6.6037	FALSE
CG9114	FBgn0030628	-0.162052	4.55624	-1.0386	0.334986	0.513315	-6.60382	FALSE
CG5174	FBgn0034345	-0.162443	3.49707	-1.03783	0.335318	0.513563	-6.6046	FALSE
CG2224	FBgn0039773	0.157191	5.18458	1.03552	0.336321	0.514485	-6.60696	FALSE
AGO2	FBgn0087035	-0.132648	6.60958	-1.03543	0.336362	0.514485	-6.60705	FALSE
Ripalpha	FBgn0032189	-0.116359	6.29803	-1.03526	0.336433	0.514485	-6.60722	FALSE
CG6950	FBgn0037955	-0.144272	7.93675	-1.03452	0.336757	0.514598	-6.60798	FALSE
CycB3	FBgn0015625	-0.173335	5.10428	-1.0343	0.33685	0.514598	-6.6082	FALSE
PHGPx	FBgn0035438	-0.204048	7.20971	-1.0314	0.338115	0.516269	-6.61115	FALSE
RpS27	FBgn0039300, FBgn0003942	-0.204515	7.29741	-1.02852	0.339369	0.517811	-6.61407	FALSE
IKKepsilon	FBgn0086657	0.117723	6.27147	1.0283	0.339469	0.517811	-6.6143	FALSE
MED8	FBgn0034503	0.137878	5.88239	1.02676	0.340139	0.518571	-6.61585	FALSE
RpS11	FBgn0033699	-0.110184	8.4741	-1.02566	0.340622	0.518624	-6.61697	FALSE
TBCC	FBgn0051961	0.112092	5.77283	1.02551	0.340688	0.518624	-6.61712	FALSE
Pi3K68D	FBgn0015278, FBgn0036205	-0.092046	5.3851	-1.02536	0.340757	0.518624	-6.61728	FALSE
Gbeta13F	FBgn0001105	-0.209018	4.78039	-1.02511	0.340864	0.518624	-6.61753	FALSE
Sec24CD	FBgn0262126	-0.202571	7.80419	-1.02426	0.341236	0.518769	-6.61838	FALSE
mad2	FBgn0035640	0.246775	4.89403	1.02411	0.341304	0.518769	-6.61854	FALSE
Orc4	FBgn0023181	-0.237998	7.08831	-1.02246	0.342029	0.519607	-6.62021	FALSE
Art1	FBgn0037834	-0.168713	6.87408	-1.02115	0.342607	0.520224	-6.62153	FALSE
Tap42	FBgn0051852	-0.310274	5.56717	-1.01724	0.344333	0.522471	-6.62547	FALSE
TfIIS	FBgn0010422	0.11683	5.77158	1.01701	0.344435	0.522471	-6.6257	FALSE
CG13163	FBgn0033712	0.285876	5.64444	1.01624	0.344776	0.522725	-6.62648	FALSE
Vps16A	FBgn0285911	0.23958	4.18655	1.0155	0.345104	0.522958	-6.62722	FALSE
RpL37a	FBgn0030616, FBgn0261608	-0.375222	7.70366	-1.01413	0.34571	0.523608	-6.6286	FALSE
CG11577	FBgn0036847	0.116167	6.85512	1.01374	0.345881	0.523608	-6.62898	FALSE
YT521-B	FBgn0027616	0.123554	4.88737	1.01262	0.346381	0.524102	-6.63011	FALSE
cl	FBgn0000318	0.142956	9.27481	1.01143	0.346909	0.524637	-6.6313	FALSE
dnk	FBgn0022338	0.2464	5.90657	1.0098	0.347635	0.525055	-6.63293	FALSE
CG3679	FBgn0027521	0.391381	5.44431	1.00955	0.347746	0.525055	-6.63318	FALSE
CG8173	FBgn0030864	-0.265998	6.10616	-1.00947	0.347781	0.525055	-6.63326	FALSE
Aldh-III	FBgn0010548	-0.11889	9.02461	-1.00924	0.347884	0.525055	-6.63349	FALSE
dgt5	FBgn0033740	0.198416	4.70839	1.00821	0.348344	0.525486	-6.63452	FALSE
CG9769	FBgn0037270	-0.190936	8.16853	-1.00673	0.349004	0.526218	-6.636	FALSE
Snp	FBgn0265192	0.171946	6.77868	1.00623	0.349226	0.526289	-6.6365	FALSE
defl	FBgn0036038	0.106499	6.33158	1.00527	0.349658	0.526434	-6.63746	FALSE
[truncated: 1,011 more rows]
