# Supplementary material for: Gene expression dynamics before and after zygotic gene activation in Drosophila early embryogenesis
Source: iScience. 2025 Aug 7;28(9):113272. doi: 10.1016/j.isci.2025.113272 (PMC12396305; doi:10.1016/j.isci.2025.113272)
Supplement: Table S5. FAX-RIC in Drosophila MZT [file mmc7.xlsx]

## Sheet: Table S5. 
Table S5. FAX-RIC in Drosophila MZT, Related to Figure 8
FAX based RNA interactome capture result and quantitative comparison of the RBPs captured in Drosophila embryos at the respective time point.
		FAX RNA intearctome			Significant change in RBP capture		Log2 LFQ intensity
T: gene_id	Flybase gene ID	0-1hr	1-2hr	2-3hr	1-2hr/0-1hr	2-3hr/0-1hr	NC_0-1hr_1	NC_0-1hr_2	NC_0-1hr_3	NC_1-2hr_1	NC_1-2hr_2	NC_1-2hr_3	NC_2-3hr_1	NC_2-3hr_2	NC_2-3hr_3	FAX_0-1hr_1	FAX_0-1hr_2	FAX_0-1hr_3	FAX_1-2_1	FAX_1-2_2	FAX_1-2_3	FAX_2-3hr_1	FAX_2-3hr_2	FAX_2-3hr_3
CG17018	FBgn0039972	+			+	+	20.6569	22.6323	22.0475	22.5342	21.4102	21.8979	23.4625	23.436	23.1132	27.4254	27.2615	27.445	22.9398	22.8988	23.0493	21.4198	18.3641	21.1363
cup	FBgn0000392, FBgn0051858	+	+	+	+	+	23.1656	23.4704	22.642	22.5165	22.5614	22.9546	22.2838	22.5225	22.7809	32.9641	32.914	32.8206	31.2196	31.1984	30.9484	27.3473	26.7734	27.0719
me31B	FBgn0004419	+	+	+	+	+	22.5832	23.1585	23.2283	21.8979	21.5944	21.1919	22.3864	22.9112	22.626	34.4938	34.4946	34.3505	32.7928	32.7559	32.5655	29.0772	29.1049	28.4017
muskelin	FBgn0033757	+	+		+	+	22.4681	22.3226	22.432	22.3501	21.7648	23.5888	22.2496	22.9171	23.4954	28.0614	28.2566	28.1326	27.0949	27.1105	27.314	23.2036	22.9112	23.0519
wisp	FBgn0260780	+	+	+	+	+	22.6703	22.157	22.6428	22.471	22.7454	22.4299	21.9975	22.309	22.7208	29.3451	29.3919	29.6843	28.1977	28.5344	28.3801	24.8796	24.7801	24.6159
px	FBgn0003175, FBal0014102, FBgn0004101	+				+	22.3769	22.523	21.9473	21.7765	22.9678	21.8426	22.3978	22.5533	23.4154	24.1823	24.6013	24.3872	24.2215	23.774	23.503	21.6002	20.605	20.6948
BicC	FBgn0000182	+	+	+	+	+	21.3358	23.2949	22.9337	22.9626	21.9864	23.0324	22.0503	21.9867	23.7944	30.576	30.4672	30.3741	29.6342	29.517	29.2151	27.2852	26.9993	27.3599
yl	FBgn0004649	+	+		+	+	23.0929	22.2912	22.4083	21.614	22.402	22.1274	22.8104	22.4803	21.8149	27.8461	28.0384	27.5361	25.7701	25.5988	25.805	24.4525	23.7481	25.4527
CG4554	FBgn0034734		+			+	20.9775	23.5432	22.5797	22.493	23.2246	22.5523	23.2857	23.1074	22.9729	24.5396	24.7018	25.1996	24.1069	24.6843	24.5862	21.3094	22.2593	21.5911
png	FBgn0000826, FBgn0003118	+	+		+	+	22.5502	22.6842	22.6809	22.7047	22.5704	22.8907	22.8687	23.1091	21.9892	26.0446	25.8504	25.8317	24.4158	24.0434	24.4881	22.3799	23.4299	22.9861
Marcal1	FBgn0031655	+	+				22.3796	22.5747	23.6934	21.9946	22.226	23.0634	21.6775	23.5075	22.9008	25.7925	25.8212	25.6664	24.6929	25.3043	25.5772	21.5469	23.9271	23.0222
Imp	FBgn0285926, FBgn0034535	+					23.5395	22.0545	23.1164	22.9848	22.4348	22.6209	22.5714	22.7955	21.8325	27.6702	27.9253	26.8179	27.301	26.8235	24.8572	25.2566	26.0342	22.3791
RecQ4	FBgn0040290	+	+			+	22.7682	22.3663	22.9891	22.1632	22.7167	23.1566	21.883	23.0136	22.3458	26.6074	26.8087	26.7259	26.0471	26.203	25.8809	24.4081	23.2587	23.7587
MCPH1	FBgn0260959	+	+				22.2328	21.4529	23.0286	22.9033	22.6188	22.5744	22.3441	22.7868	22.979	25.5949	25.6462	25.7644	25.0796	25.2759	25.2623	24.0688	21.3292	23.3823
tyf	FBgn0026083	+	+	+	+	+	22.4376	23.4629	22.8995	22.838	22.6067	22.0136	22.6567	20.5802	22.9161	29.9002	29.8861	30.0903	28.3267	28.5714	28.7851	27.1995	27.5739	27.3681
hay	FBgn0001179	+	+			+	22.2436	21.9758	23.4436	22.3563	22.1699	23.0174	22.7678	22.511	23.9581	27.768	27.5105	27.5224	27.0219	27.1131	27.0255	25.4576	24.5758	25.0575
mus308	FBgn0002905		+			+	23.9559	22.7232	23.5224	21.4445	21.8367	22.2535	22.6201	22.6391	22.1111	24.401	24.8723	25.442	24.7692	24.5927	24.4632	22.1864	22.5032	22.3654
DNApol-epsilon255	FBgn0264326		+			+	23.6908	22.0344	23.6649	23.433	22.4232	22.9262	23.1323	22.8133	22.7888	25.6408	25.9116	25.8246	25.1789	25.4258	25.2969	23.9712	22.4964	23.2646
RpL35	FBgn0029785	+	+			+	22.9821	21.5681	22.2021	22.4258	22.7174	22.3774	23.0313	23.0143	22.1757	26.6811	27.3876	26.2179	26.9798	25.9189	25.0818	24.6856	24.4174	23.5788
drosha	FBgn0026722	+	+			+	21.9344	22.0563	22.1288	22.5507	22.8857	22.6285	23.5544	22.5846	22.5014	24.5163	24.6483	24.6089	24.5385	24.7766	24.7424	21.7678	21.2954	23.1333
Trn	FBgn0010452, FBgn0024921	+	+				22.2063	23.0044	22.636	22.0905	22.8707	22.7317	21.9489	22.4885	22.7898	27.1416	27.5399	27.3244	27.2184	27.0149	26.3537	26.2005	23.2925	25.0021
Ufd1-like	FBgn0036136	+	+	+		+	21.4706	21.9536	23.141	22.5531	22.4739	22.3861	22.591	22.8767	22.4847	26.5375	26.926	26.4944	25.808	25.3875	24.455	24.3069	23.8986	24.3698
Sym	FBgn0037371	+	+				22.1453	22.7241	21.9212	22.1571	23.5467	22.0481	22.8833	22.4598	22.5019	25.7483	25.8278	25.8899	25.432	25.5946	25.5771	24.2588	22.179	23.7692
eIF-4E	FBgn0015218	+	+	+	+	+	22.9446	21.7693	22.4132	21.6861	21.3668	22.8958	21.9015	22.4318	22.125	30.3406	30.0755	30.0146	28.7842	28.9938	28.5437	28.1095	27.8756	27.2777
Nup93-2	FBgn0038274	+	+			+	23.0927	22.2605	22.1302	22.6583	22.8788	21.5834	22.5354	21.9705	22.5569	25.1295	25.2713	25.0994	24.9023	24.7529	25.0306	23.4937	22.6196	22.3212
bip2	FBgn0026262	+	+				22.203	22.0702	22.6047	22.2487	22.6349	22.3994	21.4912	22.7069	23.471	24.8172	24.8623	24.7284	25.2925	25.4188	25.0523	23.4312	21.587	22.5544
Larp7	FBgn0260771	+	+				23.5266	23.3646	23.6639	22.2157	22.4563	23.0132	22.3864	22.3921	22.493	26.444	26.4405	26.4132	26.0818	26.2374	26.3213	25.0249	22.5023	25.0351
Blm	FBgn0002906	+	+			+	21.9302	22.4683	21.4824	23.58	22.3965	22.4052	21.8859	21.6302	22.8467	26.3852	26.2112	26.372	26.1044	26.2375	26.3902	24.359	23.295	24.6758
CG4612	FBgn0035016	+				+	21.6482	22.0856	22.9098	23.4533	22.2145	22.8752	22.5686	23.1004	23.5342	25.0463	25.1329	25.6838	24.4967	24.3272	24.6375	23.3335	22.7462	23.2538								nnn
Nup205	FBgn0031078	+					22.8192	24.3969	23.7052	22.3797	24.7978	22.5536	25.2325	22.7755	22.4672	28.0841	27.3405	27.1041	26.7303	26.6102	27.4489	26.1025	24.3322	25.6622
CG40228	FBgn0063670	+	+				22.5156	22.9638	22.3489	23.7675	22.5808	22.0657	23.0147	22.9115	23.0969	26.4192	26.3571	26.525	26.1501	26.4858	25.8793	24.6908	24.8707	23.3725
RpI1	FBgn0019938	+	+				22.1474	22.23	22.5279	21.5885	22.1569	22.7158	21.8425	22.8101	22.059	26.2548	26.4723	26.6663	26.2883	26.5997	26.3617	24.9488	23.1532	24.9813
Taf1	FBgn0010355	+	+				22.9457	23.1003	22.1233	22.1065	22.5263	22.8555	22.7854	22.3972	22.0379	24.7865	24.7281	24.6374	25.0525	25.1049	24.9518	23.8819	21.4474	22.7445
CycT	FBgn0025455					+	23.1766	22.9383	21.7939	23.0788	22.2243	21.1417	22.0352	21.7856	23.4265	24.8805	24.4217	24.6148	24.4516	24.6211	23.3399	22.3549	22.928	22.671
IntS1	FBgn0034964	+				+	22.8769	22.4929	21.5022	21.9907	23.2342	21.8189	22.172	21.978	22.2412	24.7408	24.7673	25.1804	24.5769	24.5206	25.3788	22.6214	22.8683	23.325
osk	FBgn0003015	+	+	+		+	23.0523	22.8103	21.5171	22.9396	24.0499	23.1887	23.1584	22.1685	23.039	26.3012	26.7905	26.9303	25.4759	25.8242	25.7882	24.7309	24.9031	24.5148
RpI135	FBgn0003278	+	+			+	21.7047	22.5158	22.4237	20.9752	23.2095	21.9798	21.7564	21.3733	22.5175	25.5391	25.7715	25.8214	25.4664	25.7714	25.4667	24.4543	23.29	23.5372
mats	FBgn0038965						22.7397	24.6305	22.1661	22.3618	23.1023	21.6956	22.4253	22.5318	22.7152	25.0508	24.3981	25.0281	24.0914	24.1441	24.2244	23.9482	22.0653	22.6576
Nup50	FBgn0033264	+	+	+			21.6798	22.681	22.6016	23.1792	22.8783	22.7035	22.4235	22.6893	22.259	29.0973	29.1301	29.1769	28.7287	29.222	28.3917	27.8624	25.669	28.077
DNApol-alpha180	FBgn0259113	+	+				22.3755	23.4343	22.4857	22.4733	23.1668	22.0096	23.4348	22.8319	22.0626	26.4262	26.8046	26.669	25.9305	26.3896	26.5952	25.1743	23.4618	25.4687
CG8771	FBgn0033766	+	+		+	+	22.6864	22.5441	23.1765	22.5053	22.362	22.3996	22.8381	22.2094	22.1851	25.3025	25.2276	25.4559	24.5163	24.5456	24.3847	23.3079	23.8944	22.9915
CG7208	FBgn0038575	+					22.6689	22.8432	22.0643	22.8584	22.6908	23.3452	22.7179	22.2644	22.8977	24.3643	24.7184	23.9264	24.577	23.7983	23.6585	23.3512	23.1321	20.8407
cmet	FBgn0040232	+	+				22.8392	22.622	22.2756	22.0573	22.7125	22.0109	21.8715	23.2389	22.2903	24.9917	24.1166	24.0554	24.5741	23.9389	25.1227	23.2334	22.0613	22.1858
DNA-ligI	FBgn0262619	+	+		+		22.1901	21.9889	23.4553	23.4432	22.9197	22.6863	22.1048	23.1973	22.2147	27.2529	27.207	27.2257	26.9208	26.8975	26.8165	26.2997	23.3411	26.3715
cutlet	FBgn0015376	+	+				21.7938	21.7681	22.3651	23.6197	22.5697	23.1847	22.2134	23.0665	22.7571	25.0496	25.2407	25.1785	24.5525	24.8429	24.936	23.9068	21.9656	23.9233
CG6617	FBgn0030944	+	+	+	+	+	22.3013	22.2697	23.5716	23.2334	22.6334	21.8821	22.154	22.9049	22.823	26.4119	26.4648	26.4608	25.4948	25.3907	25.6361	24.7226	24.2014	24.8274
CG6745	FBgn0035901	+	+	+		+	21.6825	23.348	22.8677	22.8644	23.0778	22.3326	22.5405	22.4836	22.1788	28.9619	29.0259	29.0767	28.521	28.7353	28.7526	27.2437	26.8007	27.4449
slmb	FBgn0283468	+	+			+	22.3957	23.4411	23.4975	21.6941	23.1328	22.5712	22.3701	23.3997	22.8892	25.9096	25.8464	26.0878	25.3199	25.3555	25.563	24.3323	23.6157	24.3434
tefu	FBgn0045035		+			+	23.7654	21.3583	21.6986	23.4167	21.9999	22.5097	23.0169	23.0043	21.8845	25.3655	25.5662	25.4894	25.2603	25.1858	25.5689	23.8033	22.97	24.1261
CG6693	FBgn0037878	+	+				23.0999	21.6905	22.31	23.2288	22.6962	22.6438	22.696	22.0626	22.9202	26.0146	26.2186	25.9911	25.885	26.1527	25.9666	25.1742	21.9509	25.637
msi	FBgn0011666	+	+	+		+	22.2971	23.7822	22.7265	22.1938	22.3415	22.2903	23.5857	22.4207	22.5165	28.879	29.0917	29.3069	28.2166	28.4786	28.3963	27.3837	27.1003	27.4744
mh	FBgn0267977, FBal0012241	+	+			+	23.5186	22.497	22.7753	22.3426	21.9924	23.1706	22.8952	22.9623	22.0644	24.965	24.832	24.7704	24.6811	24.7891	24.6571	23.0057	22.9056	23.4081
gkt	FBgn0260817	+	+		+		22.8348	22.7507	22.1583	22.1402	22.6824	23.0141	23.5088	21.7172	22.6365	25.6583	25.7243	25.6203	25.3497	25.365	25.4257	24.839	22.0118	24.928
Nup153	FBgn0061200	+	+			+	22.4509	22.3895	21.7254	23.2306	22.6847	23.0991	23.2477	22.0796	21.8303	25.3664	25.9179	25.7686	25.2211	25.2547	24.9216	24.0888	23.6778	24.1271
PNUTS	FBgn0053526	+	+	+		+	22.5144	22.9265	23.3305	22.5589	23.1115	22.954	21.8403	22.6431	22.2673	26.663	26.5358	26.7383	26.3555	26.4163	26.2767	25.301	24.9777	24.5399
Ranbp21	FBgn0031051	+	+				22.758	22.9664	23.001	21.4725	22.4863	22.3545	21.1713	21.9864	21.8318	25.474	25.5037	25.5131	25.089	24.8287	24.9268	24.2771	22.8259	24.2946
Nup154	FBgn0021761	+	+	+	+	+	22.0642	22.0294	22.7921	23.6783	22.2363	22.6471	21.14	22.7534	23.0354	27.4095	27.4859	27.4002	26.832	26.8053	26.9488	25.3082	26.256	25.6631
yps	FBgn0022959	+	+	+		+	21.9688	21.855	24.1232	22.0379	22.0431	23.498	22.8605	22.2762	22.3004	30.7554	30.4674	30.853	29.7566	30.4053	30.0692	29.0556	29.2342	28.7879
CG5721	FBgn0034315	+	+				22.4719	22.6935	21.8914	23.1892	22.7029	22.7369	22.5522	22.7653	23.7504	25.6353	25.3326	25.1884	24.9504	24.7728	24.7265	24.7999	23.4206	22.9789
Sas-4	FBgn0011020	+					22.3848	23.3419	23.2075	22.5891	23.3922	21.7849	23.944	21.535	23.4545	24.8449	24.8065	25.0229	24.2471	24.1548	24.5109	23.865	22.2016	23.6799
Vps4	FBgn0283469	+	+				21.8134	22.3925	22.2785	23.1184	22.9338	22.2747	23.234	22.6484	21.511	25.6695	25.2858	26.0518	25.602	25.7577	25.3481	25.343	22.7317	24.0478
DNApol-alpha60	FBgn0259676	+	+				22.6956	22.731	22.7548	23.1787	23.5119	22.7832	22.0806	22.6196	23.1997	26.3874	26.3642	26.3453	25.9049	26.1401	26.2659	25.0613	23.3944	25.779
Nup133	FBgn0039004	+	+			+	22.9655	23.4657	23.0905	22.3041	23.0521	22.9356	22.0451	22.1124	22.8138	24.9307	25.3256	25.24	24.651	24.4923	25.0295	23.7371	23.0465	23.9189
Gnf1	FBgn0004913	+	+	+		+	23.0529	22.3671	22.8321	22.4143	22.9803	23.0788	23.4502	22.387	22.8508	28.506	28.4819	28.7462	28.2189	28.3155	28.2982	26.9875	26.721	27.2645
CG10237	FBgn0032783	+					22.0211	22.6899	23.0698	22.3662	23.7696	23.3887	21.8267	22.1039	22.0843	25.2357	25.4597	25.0158	24.5747	24.7224	24.5006	24.1544	23.8714	23.0053
CG14712	FBgn0037924	+	+			+	22	21.7249	22.7155	22.2627	23.0133	22.259	22.0123	22.9049	23.3029	24.4538	24.4828	24.5786	24.2693	24.2481	23.9961	23.0434	23.3355	22.4633
CG17768	FBgn0032240	+	+				22.2104	23.2282	23.4252	22.8715	22.3139	22.7647	23.1724	22.9706	21.4961	26.1813	25.751	25.6761	25.7616	25.7633	25.3884	24.6135	23.3217	25.0152
tho2	FBgn0031390	+	+			+	22.2791	23.5577	22.5364	21.985	22.9152	23.6334	23.4208	22.4158	22.8332	25.7388	25.8142	25.9302	25.4949	25.5043	25.4243	24.6626	24.4991	23.6858
CG10333	FBgn0032690	+	+				22.2864	22.9871	23.5008	23.4171	22.6089	22.8855	22.1218	22.9947	21.5795	26.7874	26.6659	26.9421	26.6443	26.8397	26.856	25.6886	24.1834	25.8902
lok	FBgn0019686	+	+				22.741	23.083	21.8146	22.6852	22.0446	21.5052	23.5699	22.1982	23.2322	25.0009	25.2472	25.4548	25.6817	25.9134	25.7583	24.0424	22.6497	24.3911
Elp3	FBgn0031604	+	+				22.2499	21.6471	23.0409	23.4373	22.2751	21.8206	22.892	22.6517	21.6341	27.1839	26.87	26.747	26.5948	26.5355	26.3079	26.2286	24.2019	25.7716
Cul3	FBgn0261268	+	+		+		22.3133	22.7619	22.2479	22.7167	22.1954	21.805	22.774	22.1435	21.8465	25.0226	25.0737	24.9988	24.3054	24.2422	24.1562	24.205	23.1082	23.1833
Pxt	FBgn0261987	+					22.0828	23.2492	23.6318	23.0131	22.0553	23.6385	22.8485	22.4931	22.1277	25.2133	25.8312	25.6601	24.802	24.741	24.7152	24.6155	22.3657	25.1567
aurA	FBgn0000147	+	+				22.3901	21.6036	21.5817	22.1769	21.6326	22.9292	20.9999	22.1297	22.8139	26.9756	26.5923	26.3632	26.4382	26.2922	26.1873	25.7281	24.4473	25.3151
CG3335	FBgn0036018	+	+				22.077	22.3309	23.1316	22.4843	22.3407	21.6669	21.4714	23.6393	22.496	27.3141	27.3159	27.6625	27.1654	27.0392	27.225	26.0535	25.2895	26.5244
Sec24CD	FBgn0262126	+	+				22.1333	22.1047	22.0714	21.7038	22.1853	22.7029	23.1815	22.505	23.098	25.6956	25.9825	25.8678	25.9988	25.5673	25.4528	25.1605	23.3601	24.6012
CG4901	FBgn0032194						21.8247	21.2334	24.088	22.4224	21.2178	23.8183	21.5666	21.3355	22.5922	24.4404	24.5001	24.8039	24.4873	24.5627	24.8781	23.1576	22.3881	23.7969
Patr-1	FBgn0266053	+	+				22.6981	22.5852	22.6713	23.0828	23.4883	23.5858	22.8511	22.9189	22.6616	27.1573	27.1374	27.1817	26.5465	26.8275	26.4118	26.7321	24.5415	25.8517
Irbp	FBgn0011774	+	+				23.356	22.8709	23.1489	22.193	21.8797	22.6884	21.0906	22.1301	22.883	24.5806	24.8886	24.8689	24.7017	24.816	24.947	23.9725	22.0502	23.9757
RpS5a	FBgn0002590	+	+				21.0396	21.9464	23.0185	22.0928	21.7035	22.6905	22.7702	22.6964	21.4179	25.0369	25.701	25.45	25.5427	25.1894	24.0036	24.37	23.4223	24.0823
DNApol-delta	FBgn0263600	+	+	+			22.4045	23.748	22.3484	22.9077	22.2242	22.4575	22.0829	22.1224	23.3187	28.2076	28.6286	28.3588	28.0944	27.9854	27.9638	27.2644	26.264	27.3977
Nup160	FBgn0262647	+	+				21.9654	21.6003	23.0998	22.4003	22.309	22.8893	22.1974	23.2435	22.7846	25.2258	25.4873	25.4149	25.1306	24.9983	25.2035	24.3038	22.936	24.6316
CG33158	FBgn0053158		+				23.5713	22.7142	23.5921	22.8882	22.2125	22.6449	22.5522	23.063	22.9482	24.4527	24.8632	24.3223	24.3416	24.6197	24.4625	24.3191	24.5877	20.5052
ZAP3	FBgn0052685	+	+	+		+	23.1683	22.714	22.2187	22.7877	23.0075	22.2418	23.3755	22.5913	23.2741	25.7333	25.9951	25.7055	25.115	25.0632	25.1831	24.2862	24.4273	24.4984
fand	FBgn0033859	+	+				22.6596	22.8104	22.6902	22.381	23.1278	22.9767	22.0354	22.8014	22.6716	25.7638	24.9972	25.1928	25.253	25.3849	25.2689	23.5316	24.5253	23.6894
Argk	FBgn0000116	+	+				21.929	23.2963	22.6455	22.1302	22.2272	21.6658	22.4032	23.1079	22.9737	25.6252	25.8564	25.8287	25.6818	25.2058	25.1934	24.9088	23.6763	24.5211
CG2982	FBgn0266570	+	+	+		+	22.8564	21.2908	23.1071	22.0238	22.3656	22.2117	22.1781	21.5187	22.968	27.7638	27.7197	27.6139	27.3649	27.2895	27.1321	26.5419	26.1874	26.1645
qkr58E-3	FBgn0022984	+	+	+		+	22.9754	22.8959	22.4317	21.5911	23.7118	22.8157	23.3531	22.2677	22.5764	26.406	26.3621	26.2022	25.8891	25.9576	26.0306	25.1014	24.5298	25.176
RpS12	FBgn0286213	+	+	+		+	22.7712	22.2783	21.1986	21.9264	22.536	22.5635	22.9317	22.1655	22.3343	29.5241	29.8123	29.2925	29.6146	29.2606	28.7275	28.1863	27.8829	28.4174
GlyS	FBgn0266064	+	+	+			21.9603	22.3054	22.6813	23.2402	22.2872	22.7331	22.0884	22.91	22.3655	28.2493	28.3561	28.257	27.907	27.8091	27.4761	27.3568	26.3171	27.0505
Nup93-1	FBgn0027537	+	+	+		+	21.4064	22.7352	22.3729	22.8981	22.5382	22.4131	21.4182	21.7908	21.6486	26.111	26.2811	26.1952	25.671	25.5497	25.9798	24.6821	24.6757	25.152
Mtr4	FBgn0001986	+	+				22.7886	21.5157	22.0162	22.9594	21.9374	22.0522	21.8388	22.7606	21.8835	25.3626	25.3937	25.5643	25.2259	25.099	25.4951	24.4835	22.8098	24.9517
CG16903	FBgn0040394	+	+			+	22.6678	23.7129	22.8989	22.5651	23.0882	22.3673	22.1908	23.1972	22.6927	24.9592	25.0653	25.2061	24.8576	25.355	24.7197	23.8873	23.673	23.5972
CG11334	FBgn0039849	+					23.514	22.5598	22.7711	24.1235	22.4507	21.9277	22.9265	23.1337	22.5834	25.5663	25.6198	25.5548	25.3788	25.0185	25.4041	24.9023	23.0086	24.8002
mle	FBgn0002774, FBal0012332	+	+	+	+	+	22.3617	21.9731	22.3616	23.0297	23.1321	21.8034	22.421	23.1705	22.9492	28.6311	28.6246	28.6641	28.3	28.2978	28.1456	27.3948	26.9274	27.6026
IntS11	FBgn0039691	+	+			+	22.2419	23.0294	21.9097	22.6934	22.4652	22.103	22.13	22.54	23.051	25.3136	25.5999	25.5964	25.4181	25.2502	24.8728	24.5439	23.8052	24.1671
DNApol-alpha73	FBgn0005696	+	+				22.0728	22.7296	22.7921	22.2266	22.4257	22.6409	22.4181	23.1616	23.2924	25.2184	25.5546	25.5969	25.1476	25.1593	25.0408	24.8007	22.5862	25.0158
CG3808	FBgn0036838	+	+	+		+	22.1272	22.5601	22.5171	22.6203	22.1485	22.1941	22.7848	21.8274	23.1518	26.3751	26.5348	26.4789	26.1476	26.2519	26.3498	24.7313	25.1959	25.5068
Parp	FBgn0010247	+	+	+		+	22.7378	23.5845	23.2758	23.7176	23.279	22.6965	21.1452	21.7707	23.0615	26.654	26.6328	26.6026	26.4316	26.5542	26.4084	25.2882	25.3062	25.3685
CG5641	FBgn0038046	+	+	+		+	21.7391	22.9173	22.6336	21.8378	21.8763	22.9932	21.6878	22.5813	22.8817	27.6312	27.4526	27.4063	27.102	27.0418	26.7257	26.1663	26.6495	25.7665
CG10077	FBgn0035720	+	+	+	+	+	22.7147	21.9145	22.849	23.7453	23.167	23.1402	23.7138	23.0475	23.0173	30.5218	30.5637	30.3587	29.8567	29.7612	29.6038	29.6077	28.7113	29.234
IntS12	FBgn0039459		+				22.3262	22.3119	23.3351	21.4819	22.3483	21.8823	22.415	22.8277	22.3351	23.738	24.021	24.3611	23.6495	23.8963	23.8544	22.685	23.5893	21.9922
CG13630	FBgn0039219	+	+				22.4716	23.2969	22.3803	23.2352	23.3088	23.6321	22.6636	22.7673	21.6293	26.0396	26.0125	25.479	25.4049	25.5239	25.4108	24.6248	23.9345	25.1204
stc	FBgn0001978, FBal0028548, FBgn0000317, FBgn0001233	+	+	+		+	21.5137	22.8701	22.6761	21.6852	22.9216	23.19	22.9075	22.2394	21.8509	29.0132	28.7728	28.8827	28.3697	28.5654	28.1741	27.9131	27.4679	27.4695
CG45050	FBgn0266410	+	+	+			22.3648	23.1459	22.6174	21.539	22.0608	22.8369	22.8014	22.0164	22.2909	26.1485	26.1156	25.8061	26.118	25.5324	25.2529	24.8742	24.1194	25.269
spd-2	FBgn0027500	+	+			+	22.669	23.1394	22.0633	21.8279	22.541	22.4028	21.9925	23.4361	21.5716	25.5929	25.7191	25.6054	25.3218	25.2744	25.1363	24.5281	24.2791	24.3209
IntS3	FBgn0262117	+	+				21.7857	22.3345	22.3219	22.8661	22.4596	22.5375	22.318	22.5713	21.7545	25.5009	25.6238	25.9332	25.9536	25.7533	26.1655	24.7032	23.3193	25.2737
Top2	FBgn0284220	+	+	+		+	23.4254	22.0697	23.7552	23.141	22.5322	21.9351	23.9888	22.357	23.74	28.5865	28.4455	28.6167	28.5274	28.5979	28.5537	27.5475	26.8918	27.4706
mts	FBgn0004177	+	+				22.1128	22.5453	23.2772	22.4729	21.4097	22.7605	22.4741	21.1873	23.3294	25.4119	25.794	25.7629	25.3136	25.5328	24.947	24.5039	25.2459	23.5023
Tsf1	FBgn0022355	+	+			+	21.9039	22.6743	22.9376	23.5784	22.642	23.552	22.0065	22.927	23.2706	25.7754	25.547	25.7395	26.0374	25.8253	26.011	24.4308	24.199	24.7373
SRPK	FBgn0286813, FBgn0025702	+	+	+		+	23.0943	22.467	23.0671	22.1146	22.5177	22.8056	22.1581	22.8606	21.6995	28.9731	28.8124	28.9011	28.6346	28.8791	28.6476	27.8335	27.5422	27.6344
Ack	FBgn0028484, FBtp0072725	+	+				23.02	22.7597	23.047	22.1567	22.7563	22.2911	21.998	22.6468	23.1156	23.9074	24.6575	24.804	24.4258	24.2058	24.2931	23.5185	23.2954	22.9007
Hmt4-20	FBgn0025639	+				+	22.4613	22.7046	22.6685	23.6148	22.8925	21.9084	23.4128	21.8529	23.236	23.5946	23.6391	23.9063	23.9353	23.9619	23.2288	22.8054	22.2264	22.4827
SMC3	FBgn0015615						23.2415	23.2983	22.1679	20.7467	22.6223	23.8863	22.6786	22.1712	22.1255	24.4306	24.2341	24.3451	24.1618	23.9638	24.0503	23.4502	22.4682	23.4692
elg1	FBgn0036574	+	+				23.1406	22.5766	21.7208	23.1642	22.398	22.9809	22.8024	21.9959	23.2967	25.1494	24.9834	24.9761	25.0092	25.068	25.0922	24.1376	23.1699	24.1901
UbcE2M	FBgn0035853	+	+	+			22.4022	22.0965	21.5578	22.9039	23.441	22.3845	22.5584	22.5038	22.3361	26.6041	26.4915	26.5044	26.2541	26.1814	25.8422	25.6179	25.7592	24.6414
eEF1delta	FBgn0032198	+	+				23.0423	23.4716	22.3264	22.7511	22.1481	22.4179	22.903	22.4336	22.001	26.747	26.4015	26.0739	26.6087	26.3283	26.2839	26.5796	23.5342	25.535
CG5885	FBgn0025700	+					22.5582	22.7807	23.2934	22.5527	23.079	22.3054	22.2022	21.788	23.1154	25.4568	25.6397	25.1358	26.1309	25.3067	22.9375	23.5633	23.5992	25.5046
pds5	FBgn0260012		+				24.1301	21.6442	22.661	22.301	22.3122	23.0186	23.3869	23.3089	21.1117	25.2862	25.3852	25.8185	24.9384	25.2563	25.3188	24.1138	24.1051	24.7224
vih	FBgn0264848	+	+				23.237	22.4226	23.0396	22.5901	22.4565	21.4415	24.4215	23.069	23.2581	25.3519	25.6438	26.0819	24.7959	24.7878	25.1362	24.6411	23.8571	25.0433
sced	FBgn0013732		+			+	21.8701	23.5625	22.5369	22.9341	22.5411	22.1167	23.247	22.8167	22.0749	23.6942	24.2215	24.4366	24.4837	24.2706	24.2996	22.9113	23.0815	22.8291
CG11710	FBgn0031115	+	+				23.2887	22.7783	22.8131	22.8957	22.2373	22.7798	22.8461	22.7904	22.0587	26.0697	26.0237	26.241	25.8916	25.725	25.7722	25.8543	25.4793	23.4812
CG8064	FBgn0038597	+	+	+		+	23.0687	22.8317	22.4826	23.2958	22.4103	21.3069	22.1023	22.1549	22.7334	26.3358	26.465	26.5813	26.093	26.1187	26.5319	25.4167	24.8294	25.6179
Bx42	FBgn0004856	+	+			+	21.6981	22.1738	22.0475	22.2128	22.3714	22.1885	23.2442	22.3993	23.3566	25.8174	25.6685	25.3309	25.2894	25.4534	25.0897	24.6477	24.2343	24.4328
Rrp1	FBgn0004584	+	+	+		+	22.9412	21.516	22.3801	21.6542	23.0128	22.4776	23.4429	23.0038	22.9502	28.1001	27.9036	27.9942	27.8276	28.0846	27.9368	26.9216	26.6734	26.9184
Su(var)2-HP2	FBgn0026427		+				22.0726	22.4993	23.6152	22.4301	21.8757	22.9577	22.4712	22.1511	22.3595	24.2277	24.8086	24.428	24.9758	25.2614	25.0602	22.6745	23.1164	24.2109
U2af50	FBgn0005411	+	+				23.9433	23.8578	23.332	22.2066	22.2349	22.3081	21.3808	22.166	22.4087	25.7401	25.9963	26.3755	25.8966	26.4027	26.0215	24.8286	25.8781	23.9547
CycB	FBgn0000405	+	+				22.8972	23.2775	21.9829	22.3173	22.2781	22.3955	23.0493	22.1224	23.8652	25.8824	25.9201	26.4477	25.7716	26.0719	26.2864	25.6315	23.6698	25.5104
Nbr	FBgn0032924	+	+			+	23.3225	21.5554	23.3158	22.5728	21.3528	22.3112	22.5908	22.1503	24.0645	26.1805	26.5382	26.6469	25.9236	25.89	26.2187	25.5511	25.2343	25.1828
PR-Set7	FBgn0011474	+	+	+			21.927	23.0797	22.9712	22.1727	21.3448	21.6823	22.5243	23.1841	22.8414	26.4823	26.6502	26.666	26.5935	26.6984	26.4477	25.9445	24.5233	25.9596
mRpL27	FBgn0053002	+	+	+		+	23.11	22.3425	22.1243	21.2009	21.5907	21.9051	22.9067	21.3977	22.5248	29.7301	29.5928	29.4013	29.5455	29.88	29.1427	28.8332	28.1585	28.3648
su(f)	FBgn0003559, FBal0016266	+				+	22.4701	23.1573	23.6155	21.7765	23.7453	23.521	22.0561	23.2916	21.7318	25.0696	25.2574	25.336	25.0045	25.0017	25.1251	24.1424	24.199	23.9682
pAbp	FBgn0265297	+	+	+			22.7459	22.2467	22.603	22.2488	22.8481	22.6639	22.9835	23.129	22.104	32.4599	32.6226	32.2992	32.1701	32.0625	31.8972	31.9004	31.0916	31.0466
WRNexo	FBgn0038608	+	+				22.1486	22.0855	23.2709	22.852	22.7312	22.1045	23.3574	21.4854	22.6538	25.8429	25.7673	26.1133	25.5466	25.6983	25.4312	24.3131	24.7905	25.2946
Acf	FBgn0027620	+	+	+		+	22.9492	21.7506	21.9231	22.2501	22.3954	21.7153	22.1398	22.8368	22.3213	25.6378	25.7013	25.8725	25.4691	25.632	25.6367	24.3381	24.6909	24.8723
vap	FBgn0003969	+	+				22.109	23.312	21.712	22.7657	23.4865	23.0959	23.0447	22.5531	22.5161	25.2636	25.3281	25.4079	25.1634	25.1488	25.1845	24.6984	23.3187	24.6736
Sin3A	FBgn0022764		+				22.4726	23.4568	23.799	21.7899	22.0523	22.8065	21.877	22.438	23.0788	24.5605	25.0992	25.1154	25.2433	25.211	25.1168	24.1661	23.5088	23.7998
l(1)G0020	FBgn0027330, FBal0098223	+	+	+		+	22.9088	22.8955	22.0774	23.8809	22.2408	22.4343	22.6695	23.3919	23.4988	26.1197	26.2828	26.5111	26.2502	26.1272	25.8885	25.3596	25.2534	25.0178
RpS17	FBgn0005533	+	+	+			22.87	22.9095	23.1504	22.1244	21.6936	23.0865	21.0945	22.1783	22.224	29.7649	29.721	29.2089	29.7202	29.3295	29.2217	29.2735	28.5465	27.5958
DNApol-alpha50	FBgn0011762	+	+				21.7588	23.2049	22.9387	22.5608	22.856	21.8332	22.0415	22.1693	22.7203	24.8678	24.8409	24.821	24.36	24.1181	24.4684	23.259	23.6271	24.3677
FASN1	FBgn0283427	+	+	+		+	22.0812	22.5543	22.7051	22.2403	23.5674	22.1947	22.2376	23.3965	22.16	27.0464	27.1581	27.0988	26.7307	26.6971	26.8457	25.9695	25.8901	26.1781
Adh	FBgn0000055	+	+	+			21.9153	21.3142	23.2889	22.6907	22.618	22.503	22.9533	23.1637	22.1853	26.9823	27.4644	27.131	27.0483	26.6494	26.8699	26.4887	25.7109	26.1163
Hsp26	FBgn0001225	+	+	+		+	22.2051	23.3688	22.8076	23.0991	21.7591	22.5597	23.0015	23.052	21.9724	30.5323	30.5272	30.0117	30.286	30.0333	29.8805	29.5731	29.1319	29.1147
Ankle2	FBgn0028343	+	+		+	+	22.7284	21.8309	23.5267	22.7825	22.7115	22.6583	22.36	21.7882	23.3569	25.7441	25.7618	25.8271	25.2278	25.3413	25.412	24.981	24.4396	24.6623
CG10306	FBgn0034654	+	+				22.9417	22.7242	22.104	23.1038	23.1372	21.7903	23.219	23.5512	22.8675	27.0471	27.609	26.9826	27.4984	27.8729	25.8985	27.2013	26.6964	24.4953
Dgp-1	FBgn0027836	+	+	+			22.3018	22.8759	22.9461	21.655	23.4006	22.4954	21.963	23.3107	22.618	26.7776	26.7516	26.8109	27.4475	26.7397	27.1604	26.3697	25.6234	25.1073
Cpsf73	FBgn0261065	+	+				22.3817	20.9338	22.2944	22.4657	23.032	22.5318	23.6866	23.2484	22.7883	25.2016	25.5152	24.9916	25.0304	24.5516	24.8823	24.2777	23.7535	24.4692
CkIIbeta	FBgn0000259	+	+	+			22.0524	22.6881	22.2731	22.0304	22.9669	21.7474	21.7574	21.6144	23.0312	26.2171	26.1296	25.8856	26.0071	25.8221	25.7854	24.7643	24.6967	25.5679
Akt1	FBgn0010379, FBtp0014557		+				23.3969	23.0709	22.1167	22.1885	22.4807	23.0242	21.0974	21.9871	22.2041	24.3054	24.6464	24.3218	24.2376	23.9683	24.1527	23.3332	22.9354	23.8058
alphaSnap	FBgn0250791	+	+	+			23.7334	23.0904	21.8446	23.1254	22.7202	22.4498	22.6581	22.1155	22.4785	25.4092	25.9146	25.9662	25.263	25.1926	25.2403	24.8239	24.0208	25.2712
CG4390	FBgn0038771	+	+	+			22.1239	22.4621	21.2629	22.6913	22.5693	22.0227	22.8963	22.2904	22.3347	27.2939	27.1811	26.9336	26.7304	26.161	26.9143	26.6607	25.1585	26.4252
RpL27	FBgn0039359	+	+	+			22.9778	22.046	22.4003	22.0996	22.6516	22.1966	22.1564	22.4103	22.6078	29.4554	28.9577	28.8186	29.3305	29.1335	28.9504	29.3494	26.1361	28.5902
RfC38	FBgn0028700	+	+	+			22.3505	21.9525	22.9947	23.2345	22.9477	23.4008	22.4987	22.226	23.0232	26.2559	26.4608	26.6195	26.0793	26.2947	26.4656	25.4439	24.7435	25.9969
RpS5b	FBgn0038277	+	+				23.1529	22.9657	22.402	22.0977	21.7994	22.3183	22.7134	22.632	22.8363	27.5128	27.8443	27.7284	28.0137	27.9545	26.943	27.9984	27.6649	24.2847
Nipped-A	FBgn0053554	+	+	+		+	23.021	23.4068	22.1242	22.0211	22.2596	22.5617	22.4598	22.6462	22.5256	26.5763	26.7448	26.3309	26.1564	26.1605	26.2429	25.681	25.2143	25.661
Rat1	FBgn0031868	+	+	+			22.2791	22.5309	22.7552	22.5918	22.1466	22.2611	22.2047	23.2355	23.5804	27.3441	27.23	27.2005	27.3418	27.3002	27.0922	26.619	25.8368	26.2242
mahj	FBgn0034641	+	+	+			22.6425	22.349	22.9731	21.8014	22.6961	22.4161	22.6976	21.683	22.254	25.3103	26.1957	26.3945	25.6678	25.694	25.7999	24.9054	24.9427	24.9684
CG4951	FBgn0039563	+	+	+		+	22.2882	22.868	22.4372	22.0159	21.9918	22.9075	22.9134	23.3624	23.4729	27.095	26.8471	26.9201	26.9444	26.9731	27.0042	26.3516	25.6995	25.7299
fzy	FBgn0001086	+	+	+			22.7203	23.4625	23.1434	21.8527	22.8417	23.2013	22.7722	23.053	22.2316	26.3245	25.5641	25.0769	25.2455	25.014	24.5536	25.0139	24.2864	24.5947
Ns3	FBgn0266284	+	+				21.6316	21.8823	22.3787	22.3951	22.7606	22.4732	22.2678	23.6634	23.7103	26.4775	26.3289	26.2424	26.279	26.2058	26.155	25.4142	25.6594	24.9066
CG9799	FBgn0038146	+	+	+		+	22.8077	22.7835	21.4207	22.0378	23.1754	21.9536	23.1472	21.9114	22.5666	26.57	26.8748	26.9732	26.5291	26.4566	26.6276	25.8479	25.5287	25.973
Msh6	FBgn0036486	+	+	+			22.4124	22.4541	21.8293	21.7891	22.1089	23.2861	22.8984	22.502	22.6204	25.972	25.853	26.1046	25.4954	25.6983	25.8395	24.8407	24.6277	25.4017
Vml	FBgn0085362	+	+	+			21.9686	22.3053	21.7491	21.85	22.9781	22.8778	22.1486	22.3598	22.7833	26.0544	26.3876	26.7383	24.5108	24.9774	24.9578	24.5417	25.255	26.3246
CG4603	FBgn0035593	+	+	+		+	21.2705	23.0321	22.4666	22.1007	22.0834	22.4589	21.919	22.4838	21.9779	24.9109	25.0484	24.7001	24.7291	24.617	24.4378	24.2205	23.603	23.7871
CG7504	FBgn0035842		+				22.9282	22.3223	24.0203	22.4524	22.2635	23.4495	22.738	22.0555	22.7241	24.5793	24.3983	25.1303	25.5196	25.6645	25.3574	24.4043	23.112	23.5596
Sec23	FBgn0262125	+	+	+			21.5372	22.2154	22.6207	22.928	22.3076	22.0266	22.8807	22.7711	22.7796	26.957	26.7082	26.5398	26.8913	26.7538	26.3619	26.3063	24.8803	25.9958
Hsp27	FBgn0289994	+	+	+			21.9316	21.7563	23.2061	23.0376	23.0378	22.3412	22.2404	22.6918	22.9389	28.6071	28.74	28.3729	28.4275	28.0678	27.8609	27.9627	28.4015	26.3392
primo-1	FBgn0040077	+	+				22.6977	21.8563	22.5618	21.7215	23.3963	22.4734	21.8598	23.0581	22.4358	26.5846	26.1544	26.1603	26.0549	25.9772	25.6886	26.2685	26.0519	23.5653
CLIP-190	FBgn0020503	+	+				21.7464	22.1016	22.7659	23.0769	23.1895	22.6961	21.9385	23.6397	22.6616	24.3686	25.0004	24.6322	24.4043	24.3609	24.3585	24.0479	23.5291	23.4122
janA	FBgn0001280	+	+	+		+	22.5068	23.718	22.8447	22.7005	22.2736	22.4928	21.8558	22.7628	23.1624	27.1828	27.393	27.0429	26.9317	26.9222	25.8707	26.1908	25.9722	26.4443
CG5026	FBgn0035945		+				21.426	21.9887	23.4536	22.417	22.3442	22.5913	22.7368	21.9975	22.9664	24.7041	25.2147	25.16	24.8286	24.832	24.7723	24.3398	23.9253	23.8031
Nf1	FBgn0015269	+	+	+			22.5292	21.8976	22.3113	21.8526	23.3405	23.2419	22.7742	22.3245	22.4313	27.2306	27.2994	27.5224	27.0519	27.1806	27.4779	27.0102	26.9755	25.0788
RfC3	FBgn0032244	+	+				23.575	22.5368	22.6297	23.1344	23.0198	22.2987	22.4613	22.5682	22.0896	24.7262	25.388	25.1044	24.6706	25.0883	24.3621	24.3517	22.9234	24.9568
RpL21	FBgn0032987	+	+	+			22.2225	22.7245	23.2308	23.384	21.9856	22.9041	22.6186	22.5878	22.2363	26.8403	27.2405	26.9385	27.0156	27.4533	26.1105	25.4335	27.1384	25.4651
CDC45L	FBgn0026143	+	+				21.6814	22.7466	23.1802	22.6853	22.7882	22.7955	22.9785	21.8592	22.4653	25.5221	25.5897	25.3956	24.2723	25.0071	24.764	23.9277	25.1231	24.4947
E(bx)	FBgn0000541	+	+				22.4689	22.1785	22.6497	22.2566	21.9897	23.3663	21.2619	22.3968	23.3681	25.3799	25.5205	25.4849	25.5199	25.6057	25.6097	24.8519	24.0063	24.5763
CG11858	FBgn0039305	+	+				21.9915	21.3931	22.4587	22.3468	22.5946	23.2155	21.7962	23.2926	22.5318	25.6922	25.926	25.7281	25.6716	25.6808	25.9769	25.6612	23.6443	25.1146
CG17209	FBgn0030687						23.0078	22.3206	23.9659	23.5869	24.3703	22.9832	21.5057	22.9177	23.3313	25.2013	25.2123	25.7601	24.9179	24.9518	25.4169	24.1165	24.312	24.8207
Grip84	FBgn0026430	+	+	+	+		22.6351	22.1229	21.7201	22.803	22.2563	21.891	22.7468	22.949	22.2805	26.5051	26.3579	26.5306	25.9818	25.9317	25.963	25.9401	24.6546	25.89
Smr	FBgn0265523	+	+				22.9923	22.3622	22.6934	22.0659	22.4776	21.9709	22.5186	22.4952	22.1837	24.025	24.3667	24.2922	24.1115	24.7242	24.3657	24.3102	21.4357	24.0705
CG9323	FBgn0032883	+	+				23.4379	22.5204	22.3722	22.5741	22.4999	22.5546	23.1895	23.1085	22.6118	26.0532	26.3461	26.1737	25.8928	26.0207	25.7914	25.8958	24.1901	25.6266
crn	FBgn0000377	+	+	+		+	23.2163	23.5438	22.5932	21.8873	22.8335	23.6098	21.8626	22.5581	21.484	25.8276	25.6478	25.7494	25.5437	25.6071	25.6995	24.7792	24.8511	24.7485
timeout	FBgn0038118	+					22.9484	21.7223	22.3287	23.7883	21.7572	21.9806	22.4469	23.0432	22.3839	24.7614	24.4308	25.1873	24.3477	24.9629	24.7678	23.9476	23.0735	24.5127
kek1	FBgn0015399	+	+				23.1746	22.5106	22.3627	22.6915	23.5112	23.102	22.8932	22.4166	22.2994	28.1756	27.7419	26.9762	27.8629	27.5527	27.0437	26.9439	25.1127	28.0198
Daxx	FBgn0031820		+		+		22.6668	22.769	22.4595	22.9365	22.6691	22.579	22.0302	22.4205	22.6929	23.515	23.1491	23.2326	24.5946	24.942	24.6192	23.3084	22.0323	21.7396
mal	FBgn0002641, FBal0051362, FBgn0052296		+				22.8129	21.5584	22.5698	22.2941	22.467	22.0397	21.9961	23.9889	21.7963	23.743	23.8733	23.7195	23.8122	23.9294	23.2333	23.2289	22.2683	23.0268
CG32425	FBgn0052425	+	+				21.8619	22.0495	22.9542	22.7343	22.8323	23.4559	23.3844	22.8194	22.0434	25.1335	25.1868	24.6336	24.9763	24.8459	24.2879	24.2037	23.7204	24.223
Cul5	FBgn0288875	+	+	+			22.3311	22.0569	22.8624	21.9926	23.3906	21.47	22.4638	21.9836	22.3916	26.5209	26.2317	26.3991	26.2585	26.5413	26.5604	25.955	24.9885	25.4141
CG9485	FBgn0034618	+	+				22.5907	22.1691	23.6134	22.2018	23.1549	22.3728	22.809	23.1772	21.5155	25.3469	25.6437	25.4868	25.1812	24.9287	25.1032	24.8843	24.1787	24.6253
spel1	FBgn0015546	+	+				22.246	22.6081	22.8853	22.4549	23.3474	22.1406	22.1914	22.5285	23.4932	25.5797	25.4996	25.3693	25.1798	25.1888	24.8376	24.5992	24.0774	24.9836
Zwilch	FBgn0061476	+					23.3387	22.6642	22.5356	23.3727	22.7478	22.6115	23.1176	22.567	22.2364	24.7406	25.1272	24.4751	25.3704	24.6307	23.4233	24.1261	23.5451	23.8874
CG7065	FBgn0030091	+	+	+			22.2025	22.9793	21.9576	22.7102	22.7414	23.136	22.1377	21.8514	22.0732	25.4817	25.0136	25.3485	24.92	25.0797	25.2214	23.7558	24.7718	24.5342
piwi	FBgn0004872	+	+	+		+	23.5048	21.9387	22.3524	22.6549	22.1746	21.9609	22.5011	22.651	22.7711	29.001	29.0946	29.2176	28.8994	29.0128	28.948	28.2432	28.13	28.1598
CG14438	FBgn0287725	+	+			+	22.4695	22.4876	22.4657	23.0118	22.8129	21.7435	23.609	21.9117	22.5851	25.0122	25.301	25.1627	25.3892	25.4788	25.4921	24.1738	24.223	24.3152
CG8184	FBgn0030674	+	+	+			22.2422	22.1482	22.9097	22.7698	22.5468	22.7421	22.4143	23.0032	23.2458	26.8305	26.9518	26.9822	26.8677	26.7235	26.8689	26.3052	25.5405	26.1567
ND-51	FBgn0031771	+	+				22.3343	21.7951	21.6647	22.5924	22.3618	22.0402	22.5226	22.3679	22.3146	25.7604	25.8701	25.4019	25.9618	26.0403	25.9389	26.2871	22.6197	25.3794
ana3	FBgn0266111	+	+	+		+	21.7667	21.9282	23.0055	22.4633	21.9805	22.3378	22.8142	22.9459	22.8482	24.6291	25.1118	25.0653	24.6508	24.7114	24.7668	24.0583	24.214	23.7928
CG10418	FBgn0036277	+	+				22.5306	21.26	22.537	22.4697	22.0793	22.6956	22.6879	22.6114	22.5983	25.2332	25.6312	25.7241	25.4659	25.4174	25.2808	24.5451	25.4366	23.8732
whd	FBgn0261862						21.6442	22.0403	23.4769	23.3015	23.7625	22.2737	22.5856	23.0336	23.9089	24.3091	24.2608	24.0151	23.8695	23.9124	23.5236	23.8025	22.6711	23.384
CG14036	FBgn0031677	+	+	+	+		22.123	22.6828	22.6547	21.3506	22.2741	21.5803	22.5087	22.9393	23.2553	25.964	26.0719	26.0605	25.49	25.5614	25.5346	25.4282	25.2621	24.6798
CG7946	FBgn0039743	+	+	+			22.4981	22.4555	22.4784	22.9385	22.7195	21.8837	22.1679	22.9589	23.0201	25.6283	25.5103	25.9595	25.4163	25.6121	25.4621	24.6361	24.4422	25.3181
RpL36A	FBgn0031980	+	+	+			22.4071	22.3818	23.2316	22.4273	22.7895	23.1063	22.77	22.3996	21.9428	27.8918	27.3113	26.5544	27.4269	27.3904	26.8409	27.1812	25.6437	26.2339
tud	FBgn0003891	+	+	+	+	+	22.1993	22.6288	22.1468	23.1383	22.6555	21.8704	22.2302	21.9812	22.6646	27.9732	27.8485	27.8774	27.531	27.5106	27.5079	27.1668	26.9749	26.8625
brm	FBgn0000212	+	+				22.394	22.0402	23.0549	22.4138	22.8049	22.6913	23.674	23.4121	22.1619	25.0594	25.2046	25.1811	25.299	25.5677	25.6428	24.0151	23.9927	24.7487
mRpS24	FBgn0039159	+	+				22.4909	23.3778	22.8997	23.0751	22.2104	21.943	21.4832	22.8207	22.1684	26.0322	26.2944	26.5309	26.3711	26.7066	26.1677	26.361	25.5794	24.2299
sno	FBgn0265630, FBgn0262353	+	+	+			21.888	22.3041	22.0731	22.3545	23.3228	22.837	22.2533	22.1714	22.1917	23.8172	24.088	24.452	24.5367	24.1787	24.474	23.0306	23.2935	23.3664
CG2004	FBgn0030060	+	+	+			22.1582	22.7092	23.1839	22.5072	22.2194	22.2019	22.8279	22.7688	22.9666	25.7035	26.1779	25.733	25.4594	25.6076	25.547	24.8471	24.7299	25.3772
mRpL36	FBgn0042112	+	+	+			22.8992	22.6136	22.7842	21.8807	22.9103	22.0573	22.015	22.1943	23.3302	27.8723	28.3011	27.852	28.1609	28.3077	27.9057	28.1271	25.5968	27.662
La	FBgn0011638	+	+	+		+	22.825	23.7909	22.6934	23.0741	22.1666	22.002	22.414	22.4014	22.9889	28.7799	28.6551	28.8283	28.5034	28.7766	28.9267	27.9242	27.5935	28.1344
mRpL48	FBgn0031357	+	+				22.5278	22.1483	22.569	22.3266	22.4194	22.1724	22.3664	23.512	22.6512	25.9245	26.2398	26.2156	26.1155	26.2976	25.581	24.8936	24.8357	26.0481
jar	FBgn0011225	+	+	+		+	22.7488	22.5052	22.1753	23.0819	22.3101	22.4443	22.4074	23.34	22.5864	25.6946	25.7675	26.0598	25.5401	25.6224	25.6675	25.1689	24.9623	24.7887
CG31368	FBgn0051368	+	+	+			23.1773	22.8189	22.5746	22.1081	22.6893	22.353	21.7979	23.0453	23.2714	29.6955	29.8102	29.9492	29.6192	29.5383	29.6789	29.0823	28.4498	29.3248
CG6688	FBgn0039038	+	+	+			22.355	22.8248	23.1997	22.3409	22.9239	23.4155	21.8372	22.348	22.082	29.134	29.0993	29.1407	29.3015	29.0661	29.1794	29.2216	26.5949	28.9866
Pfdn6	FBgn0036918	+		+			23.5448	23.39	22.829	22.3766	23.1882	23.6158	22.7361	22.7918	22.0695	24.8496	25.3615	25.6415	24.5502	24.9582	24.257	24.3661	24.4269	24.5037
nonC	FBgn0263968	+	+				22.4686	21.6389	22.2372	22.9188	22.1102	21.593	22.7739	23.1444	22.2242	24.8427	25.3167	25.1135	24.6956	24.6354	24.7912	24.5683	23.7914	24.3623
CG17737	FBgn0035423	+	+	+			22.4682	22.9348	23.1323	22.6212	23.1272	21.9844	23.2558	21.0848	22.0853	27.0795	26.8496	26.6242	26.5557	26.4525	26.2812	26.4773	25.4696	26.059
SF2	FBgn0283477, FBal0008402	+	+	+			23.1418	22.9124	22.8222	22.9605	24.1645	22.8541	23.0758	23.0502	22.405	29.9771	29.9244	29.8822	29.5584	29.7037	29.4174	29.3218	28.7154	29.1999
CG7265	FBgn0038272					+	23.0256	22.1412	22.7035	22.2361	22.3907	22.5987	21.4293	20.8522	21.9916	23.5397	23.7217	23.2867	23.1859	23.506	22.8025	22.8331	22.4835	22.69
Top3alpha	FBgn0040268	+	+				22.4691	23.0044	22.901	22.17	22.4368	23.052	23.1161	23.2056	23.0151	26.0166	25.914	26.0449	25.4449	25.8671	25.9938	25.5151	24.0755	25.8435
scaf6	FBgn0261872	+					22.356	22.7653	22.5885	22.9426	23.073	21.321	23.449	22.555	22.5948	24.2623	24.444	25.24	24.2931	24.3691	24.7321	23.9503	23.6458	23.8174
CG6729	FBgn0032296	+	+				22.2544	22.8455	23.2139	22.5848	22.1275	21.9468	22.9743	22.3973	23.6978	24.944	24.4739	24.441	24.5688	24.3512	24.3939	24.1763	23.5171	23.6509
hoip	FBgn0286786	+	+	+			22.4639	22.5367	21.8963	24.2381	23.1732	23.0194	21.0562	22.6846	22.0414	27.4912	27.8765	28.0511	27.2311	27.5843	27.6253	27.0705	26.6657	27.1731
RpS10b	FBgn0285947	+	+	+			22.5144	22.586	23.1522	23.0274	23.5824	21.7	22.7893	22.8449	22.3293	32.5849	31.852	31.5512	32.3173	31.8297	31.3988	31.4756	30.8388	31.1704
Nsun2	FBgn0026079	+	+	+			23.5572	22.9332	22.7744	22.5663	23.048	22.942	22.3122	22.2026	23.0136	27.5507	27.4615	27.7388	27.306	27.5346	27.3481	26.8395	26.137	27.2742
Cul2	FBgn0032956	+					22.1688	22.5634	22.7718	22.9348	24.1403	22.3386	22.6149	22.2883	23.0997	24.4076	25.0096	24.9369	24.7469	25.1566	25.049	24.0886	23.1368	24.6555
CG12007	FBgn0037293		+				23.0369	22.5956	23.0905	21.7632	22.0833	22.3928	22.5827	22.5064	23.2708	23.4499	23.5106	23.7044	23.2336	23.3281	23.3288	23.12	23.2508	21.8311
Nup58	FBgn0038722						21.8713	23.632	23.0797	22.4008	22.3735	23.4805	22.6504	22.7158	23.0003	24.3161	24.2513	24.7036	23.5962	23.9129	23.7513	23.4759	24.0143	23.3184
stau	FBgn0003520	+	+	+		+	22.0983	22.4841	22.3449	23.3459	22.6685	21.7864	22.2448	23.5451	23.2631	27.2474	27.2134	27.3429	27.1571	27.1265	27.1316	26.5833	26.2286	26.542
CG2931	FBgn0037342	+	+				22.9017	23.7231	22.4491	23.6321	22.2274	22.7732	21.7047	24.1103	22.8775	25.5198	25.6379	25.9933	25.2698	25.7574	25.9047	24.3903	25.0248	25.2885
gammaCOP	FBgn0028968	+	+	+			23.0403	22.6498	22.5566	23.5617	21.8614	22.2508	23.4757	21.9444	22.3568	26.4817	26.6769	26.448	26.3747	26.1544	26.3853	25.7779	25.3131	26.0741
Zw10	FBgn0004643	+	+			+	23.7861	22.3339	21.8917	22.6859	22.0233	22.5105	21.4028	23.3684	23.8244	25.9516	25.8053	25.8221	25.7583	25.4866	25.4825	25.1221	25.0066	25.0103
rump	FBgn0267790	+	+	+		+	23.481	24.1181	22.1274	23.0822	23.3415	22.5185	23.1933	21.9786	23.3144	29.3324	29.0602	29.0631	29.0469	28.9652	28.7946	28.3132	28.531	28.1715
kst	FBgn0004167	+	+				21.8713	22.7424	22.1801	22.2836	22.3704	22.7912	23.0599	23.7654	22.4764	25.1359	25.1898	24.909	25.2958	24.8254	24.8057	24.6137	24.0726	24.1113
emb	FBgn0020497	+	+	+		+	21.4052	21.6716	22.0236	23.2053	22.5357	22.9465	22.8993	22.9609	21.4469	27.6584	27.9089	27.9189	27.3976	27.5362	27.5654	27.0208	26.9535	27.0752
CG3295	FBgn0034573	+	+			+	21.5614	22.9803	22.5081	21.6121	22.3072	22.0911	22.1591	22.8394	22.905	24.4585	24.6935	24.8087	23.8527	24.3442	24.0593	23.9194	23.8721	23.7439
iPLA2-VIA	FBgn0036053	+	+	+			23.0655	22.6267	22.5864	22.6666	22.095	21.9935	21.8375	21.8187	22.0617	24.7384	25.0709	25.0352	24.1053	24.5456	24.6327	24.3249	23.5163	24.589
stai	FBgn0266521, FBgn0032006	+	+	+		+	22.429	23.2861	22.2343	22.2185	22.8024	22.7024	22.5273	22.6765	22.1641	28.6681	28.322	28.1636	27.7986	27.9693	27.7816	27.5685	27.4885	27.6972
Nup98-96	FBgn0039120	+	+	+			23.0954	21.6821	23.0169	23.1137	22.4808	22.5901	22.4148	23.0758	22.6114	26.2944	26.5795	26.3576	25.8182	25.9368	26.053	25.4028	25.9152	25.5215
chic	FBgn0000308, FBgn0024248	+	+	+			23.1433	22.1208	22.2485	22.1418	23.1659	22.9245	21.9904	22.7502	21.9368	29.754	30.1264	30.1167	29.6768	29.5891	29.3322	29.5213	30.098	27.9873
Cand1	FBgn0027568	+	+	+		+	23.4848	23.5114	22.737	22.0294	23.0971	22.0083	22.9171	22.8035	22.733	27.8225	27.9308	27.7677	27.6388	27.5393	27.4778	27.0769	26.9444	27.1107
CG3542	FBgn0031492		+				23.5803	22.8041	21.9214	22.5495	22.3984	21.5997	23.8523	22.3854	22.5646	24.4519	24.9187	25.064	24.8341	24.9395	25.1381	24.4691	22.8671	24.7258
mor	FBgn0002783	+	+				22.3464	22.2982	21.7316	22.4588	23.4443	21.7503	23.151	22.9499	22.3544	25.0851	25.1882	25.5457	25.1713	25.0271	24.9614	23.8439	24.1396	25.4674
Nup214	FBgn0010660	+	+	+		+	21.3668	22.9023	22.5672	22.9908	23.1185	22.7108	21.5053	22.8377	22.2331	25.5949	25.9593	25.7468	25.2869	25.2012	25.4602	24.9971	25.1414	24.802
lqfR	FBgn0261279	+	+				22.286	22.5078	22.1073	22.0607	22.1967	23.1233	22.461	22.7829	23.5663	25.5838	25.3354	25.2691	25.127	25.4338	25.0112	24.9082	24.8262	24.1161
CG11980	FBgn0037652	+	+	+			21.3881	23.4936	22.3018	22.4085	21.6416	22.3073	22.8378	23.0263	22.6214	27.6268	27.6915	27.2232	27.0673	26.9328	26.9074	27.0368	26.179	26.9936
Rbp2	FBgn0262734	+	+	+			22.891	22.7982	22.1673	22.2146	22.7329	22.7516	22.2757	21.1057	23.2468	30.3853	30.0522	29.8296	29.8984	30.0083	29.8104	29.705	28.7941	29.4393
RpII140	FBgn0262955	+	+	+			22.7749	22.8482	22.7167	23.0203	23.1512	22.9791	21.4648	23.891	22.4914	27.0976	27.3485	27.0784	27.1377	26.889	26.9456	26.3973	26.0246	26.7877
CG5608	FBgn0038058		+				22.9004	23.1804	22.5921	21.644	21.6705	22.3804	22.1037	21.5746	23.7588	23.2242	23.8708	23.6017	23.1031	23.2853	23.4463	22.7278	22.9028	22.7591
RpS20	FBgn0019936	+	+	+			22.5104	22.6134	22.1707	22.2534	22.4663	22.8639	23.463	22.2679	22.8654	30.1588	30.0176	29.6683	29.9768	29.8606	29.8781	28.9708	29.8259	28.7411
mRpL2	FBgn0036135	+	+	+			21.6416	21.6023	21.8351	22.7796	22.9	23.0283	22.9467	22.5355	22.3036	27.4978	27.7253	27.6716	27.4528	27.6554	26.7624	27.3669	25.7727	27.4538
polo	FBgn0003124	+	+	+		+	22.891	21.6945	23.0608	22.2417	22.9955	22.9352	23.3855	22.1344	22.8886	30.2755	30.0958	30.1978	30.0541	30.0366	29.8984	29.5765	29.2817	29.4156
Nop56	FBgn0038964	+	+	+			22.709	22.0718	21.9244	22.6925	22.2898	22.3548	22.2978	22.1344	22.5946	27.9263	27.7786	27.7563	27.5632	27.8357	27.5128	27.106	26.6983	27.3653
nonA	FBgn0004227	+	+	+		+	22.3929	22.0747	22.6426	23.0998	22.9988	22.5091	22.9878	22.5646	22.1493	28.5372	28.4663	28.4809	28.4064	28.507	28.2267	27.8806	27.831	27.4875
CG8858	FBgn0033698	+	+	+			21.9998	23.0716	22.3485	22.7398	21.6656	22.2791	22.6401	22.9626	23.6093	26.5057	26.629	26.4814	26.3761	26.1933	26.2193	25.9467	25.2712	26.1177
Fen1	FBgn0025832	+	+	+			22.7998	22.5553	23.1793	22.6867	22.4337	21.8369	23.0548	23.2933	22.6384	26.8179	27.0466	26.9054	26.8769	26.848	26.7991	26.3169	25.7841	26.3938
ytr	FBgn0021895		+				23.5247	22.6352	22.3717	21.3507	22.0428	22.3297	23.2742	23.6824	22.8988	24.3153	24.8303	24.998	24.6242	25.105	24.5743	23.9543	24.0167	23.8976
REG	FBgn0029133	+	+	+			22.4436	22.6376	23.0779	21.7026	22.6958	21.1171	21.9272	20.9014	22.5525	25.663	25.8744	25.6948	25.4552	25.1898	25.253	25.0944	25.345	24.5206
Vap33	FBgn0029687	+	+				22.5401	21.8347	23.0248	22.7547	21.4942	22.0854	23.2224	22.9721	21.7821	26.4685	26.9623	26.6744	26.1446	25.9418	26.0843	26.2915	24.8704	26.6751
sbr	FBgn0003321, FBal0015165	+					22.327	22.8764	22.5493	23.9194	21.5445	22.6921	21.7828	22.2467	22.7281	25.9122	25.6773	25.679	26.2271	26.1861	25.7975	25.7414	23.7973	25.4678
Prp3	FBgn0036915	+	+	+			23.0019	22.4551	22.6435	22.8589	22.5743	23.493	22.6454	21.8877	21.5601	25.349	25.157	25.0698	24.9323	25.0792	25.019	24.439	23.9371	24.9397
Fib	FBgn0003062	+	+	+		+	22.2001	21.87	22.427	22.8215	21.9792	22.1192	22.3069	23.3771	22.2342	29.7946	29.743	29.9694	29.7718	29.9117	29.6887	29.1173	29.0957	29.052
CG2701	FBgn0024973		+	+			22.1926	23.5328	23.1993	22.1452	21.9184	22.4541	22.078	22.2061	22.5226	24.66	24.5035	24.3246	24.7183	24.5603	24.2463	23.9267	23.3396	23.9842
Imp	FBgn0285926, FBgn0034535		+				23.2049	22.777	23.9713	22.6373	23.6624	23.7673	21.7835	22.6016	21.9658	25.1494	26.1437	24.7298	25.6222	25.5689	25.6304	24.8793	25.2266	23.6807
ctrip	FBgn0260794	+	+	+			22.8563	22.8153	22.0428	23.4255	22.5959	22.9985	21.4386	24.0285	22.4177	28.3148	28.3611	28.5604	28.098	28.3104	28.3298	27.3511	27.8967	27.7544
CG31156	FBgn0051156	+	+				22.5217	22.7429	22.9523	22.1011	22.3707	22.3135	22.4673	22.3984	22.4506	23.4991	23.7809	23.9298	24.5497	24.1308	24.1899	23.2741	22.2188	23.4862
mahe	FBgn0029979	+	+	+	+	+	23.5351	21.3727	22.7082	22.9728	22.2374	21.6299	22.0704	21.622	21.5639	29.5321	29.5075	29.5813	29.0998	29.0678	29.0208	29.0727	28.5278	28.7957
Mad1	FBgn0026326, FBal0044913	+	+	+			23.1015	22.7616	22.2836	22.9408	21.9977	21.2212	22.9416	21.7408	22.9516	25.3781	25.7746	26.0466	24.9603	25.3838	25.3951	25.1498	24.5556	25.2877
cal1	FBgn0038478						23.0273	22.3881	22.9621	22.8278	22.8557	22.0423	22.7311	22.3737	22.357	23.4957	23.9675	24.2411	23.7812	24.0828	24.2872	22.8419	23.275	23.3894
cher	FBgn0014141	+	+				22.0624	22.0237	22.4	22.599	23.3729	22.5365	22.8166	23.1914	21.295	24.585	24.6359	24.4618	24.9252	24.3616	24.4566	24.1392	23.3347	24.0144
deltaCOP	FBgn0028969	+	+	+		+	23.4066	21.7908	22.8972	22.6883	23.6901	22.6262	21.6643	22.4452	22.6739	25.733	25.8374	25.8962	25.6672	25.5626	25.3009	25.1949	25.0921	24.9855
Tango4	FBgn0030365	+	+	+			22.8039	23.1418	21.8405	23.3024	22.0018	22.264	22.9476	22.4676	22.7683	25.4369	24.9591	24.9957	25.1324	25.3407	25.5457	24.5729	24.1318	24.4964
Nup43	FBgn0038609	+	+	+			23.5251	23.5501	23.8226	23.6638	22.2284	23.5742	22.6278	21.819	21.933	25.8617	26.0886	26.3326	25.6313	25.5678	25.3257	25.3817	25.0481	25.6633
RpL36	FBgn0002579, FBgn0042112	+	+	+			22.3916	22.4198	22.2839	23.0365	23.4194	22.0981	22.4667	22.8791	23.1997	27.0226	27.1773	27.6626	27.3491	27.0158	26.5493	27.2228	26.1899	26.2643
tos	FBgn0015553						21.3787	21.6931	22.5589	22.3478	22.3201	23.3977	22.6092	22.257	21.8109	24.4384	23.7642	23.5175	23.6305	23.8521	23.7051	23.0584	24.1201	22.3659
eIF-1A	FBgn0026250	+	+	+			22.323	22.4671	22.3775	23.813	22.0835	22.5771	21.5967	22.138	22.5433	27.3266	27.3962	27.3667	26.9965	27.2264	27.2302	26.8114	26.0492	27.0597
Lam	FBgn0002525, FBgn0002526	+	+	+			22.5852	22.5492	22.6335	23.1336	22.0822	23.2993	23.5054	22.8242	22.8659	26.6273	26.4222	26.4986	26.3593	26.0223	26.1892	25.5676	26.2071	25.6145
wdb	FBgn0027492	+	+	+			23.5826	22.2612	22.6611	21.7238	22.6705	22.6531	21.9095	23.226	22.1828	25.8939	26.2431	26.9218	26.2854	25.0006	25.7638	25.5582	26.2262	25.1216
Fs(2)Ket	FBgn0262743	+	+	+		+	23.2948	22.4307	22.9218	22.9089	21.5547	22.395	22.3601	21.9985	21.8814	28.1997	28.2475	27.987	27.8633	27.7123	27.7319	27.5108	27.223	27.5664
Cdc37	FBgn0011573	+	+	+			23.3883	22.1106	22.5805	21.8261	22.6473	21.5574	22.0135	21.5973	22.1992	26.9259	27.143	27.0567	26.7138	26.5507	26.6053	26.6356	25.6242	26.7326
rod	FBgn0003268	+	+	+		+	21.3697	22.4604	23.3505	21.1316	22.0257	22.6783	22.8161	22.7624	22.1847	26.5547	26.6158	26.4873	26.5252	26.3197	26.5023	25.9532	25.7657	25.8116
CG11164	FBgn0030507	+		+			21.7029	23.0848	21.9119	23.7974	21.864	23.1861	22.3092	22.3471	23.2154	25.4099	25.5376	25.9717	25.5554	25.782	25.7776	24.6248	25.3279	24.8438
TfIIS	FBgn0010422	+	+				23.4488	22.4103	23.005	22.4046	22.8862	22.4323	21.708	22.6811	23.3034	25.578	25.673	26.2896	25.5565	25.9902	25.9058	25.6322	24.5226	25.2632
RpII215	FBgn0003277, FBgn0004855	+	+	+			22.4949	22.5496	22.3905	23.3681	22.0078	22.3257	23.9597	22.2004	22.2865	27.0762	27.1391	27.3742	27.2045	27.4084	27.1453	26.5404	25.9513	26.9775
Ctf4	FBgn0033890	+	+	+			23.5742	21.9496	22.829	22.8662	22.566	21.8501	22.005	21.5536	21.5855	26.0439	26.1597	25.8908	25.7674	25.5916	25.7462	25.3374	24.7143	25.9248
Kat60	FBgn0040208		+				22.4416	22.448	22.9519	22.3389	22.8301	22.512	23.0339	22.1125	23.0063	23.7857	24.5497	23.7987	23.702	23.3758	23.8111	23.629	23.4956	22.8919
RtcB	FBgn0032781	+	+	+			23.7657	22.3855	23.2398	22.1876	22.943	23.1835	23.0796	23.4493	21.9212	27.4474	27.2775	27.1215	27.0998	26.9902	26.8563	26.826	26.1864	26.7188
CSN3	FBgn0027055	+					22.2222	22.5177	22.7514	23.4103	21.5937	23.4879	21.4222	23.0822	22.368	25.1387	24.9559	25.4365	25.0399	24.8673	25.3097	24.6963	23.1516	25.5761
MBD-R2	FBgn0038016		+				23.1057	22.9075	21.0984	21.3696	22.5906	22.2828	22.4608	21.7048	23.524	25.4071	25.0192	25.3255	25.3573	25.3039	25.5026	24.6534	24.8207	24.1741
pasha	FBgn0039861	+	+	+		+	22.3725	23.095	23.3147	23.1924	23.4316	22.7472	22.146	22.695	22.8154	25.6286	25.5182	25.591	25.6326	25.661	25.7695	24.9863	24.6066	25.0449
mars	FBgn0033845	+	+				21.9488	22.8652	22.355	21.7872	23.5058	22.919	22.4687	23.3022	23.7114	25.1166	24.8932	24.9139	25.3725	25.1751	25.194	24.5525	23.6929	24.5788
CG14641	FBgn0037220	+	+				21.4903	22.8083	22.9184	21.5196	21.7341	21.6438	23.9762	22.4186	22.0117	26.085	26.0061	26.5543	25.8419	25.956	26.103	26.0521	24.5312	25.9779
CG18190	FBgn0034403	+	+	+			23.7229	22.6373	22.9216	22.7503	21.7789	23.2495	23.0601	22.4303	21.184	27.3516	27.4023	27.2369	27.0242	26.934	27.3646	26.6699	26.265	26.9729
ACC	FBgn0033246	+	+	+		+	22.201	21.9513	22.8692	23.2529	22.1596	22.1885	21.9728	21.8538	22.947	26.8897	26.8804	26.9836	26.6296	26.5904	26.6927	26.157	26.4059	26.1126
CG3430	FBgn0031875	+	+				22.1397	23.244	22.2287	22.5655	22.3328	23.1136	23.1347	22.9091	22.3029	25.0071	24.7884	24.9341	24.5333	24.0623	24.493	24.1276	23.5265	25.0038
AGBE	FBgn0053138	+	+	+		+	22.4235	21.769	22.1702	23.1963	22.9598	22.3306	23.6007	22.069	22.4807	27.974	27.8763	27.6529	27.5109	27.6031	27.5172	27.1191	27.2512	27.0631
SmydA-1	FBgn0033917	+	+				22.8506	23.538	22.8887	22.7461	22.1529	23.0657	22.3913	22.2961	23.2342	24.9707	24.8743	24.6036	24.2439	24.5946	24.572	24.41	23.1073	24.8635
CG15356	FBgn0031377	+	+				22.3009	23.4121	22.3638	22.5619	22.2676	22.8768	21.8203	22.8435	23.7949	25.1827	25.4594	25.1585	25.0901	25.0967	25.1106	24.9405	23.9718	24.8237
pav	FBgn0011692	+					22.1528	22.4509	22.9876	23.0553	22.1479	21.626	22.1044	21.9207	22.9374	24.2493	24.007	24.179	24.383	24.7754	24.12	24.037	22.4311	23.9078
vas	FBgn0283442	+	+	+			22.8585	23.1666	22.8029	21.9249	22.2952	22.6217	23.0791	23.146	22.2912	26.7343	26.8503	27.0006	26.4355	26.5606	26.7585	26.1802	25.8853	26.4674
swm	FBgn0002044	+	+	+			22.3652	22.5114	22.6224	21.9522	21.9706	22.8434	21.6031	23.0173	22.4253	27.8876	27.6255	27.5818	27.6574	27.6429	27.4766	27.0186	26.7314	27.2928
RpS23	FBgn0033912	+	+	+			22.5084	23.0594	22.069	22.2381	22.7719	22.538	23.3084	22.2025	22.3133	31.9396	31.671	31.3542	31.9057	31.7552	30.9256	31.3497	31.0437	30.5383
Rpt3	FBgn0028686	+	+	+			22.6262	22.8584	23.5591	21.6841	21.8599	22.3297	22.4488	22.7125	22.3241	26.7727	26.6777	26.31	26.432	26.045	25.9405	26.3269	24.9263	26.4934
cl	FBgn0000318	+	+	+			22.8852	22.7185	22.872	22.7267	22.824	22.1683	22.3422	21.9378	22.865	24.9137	24.925	24.6821	24.2799	24.1177	24.4762	24.2502	23.8205	24.4539
mRpL33	FBgn0040907	+	+	+			22.7846	22.5943	21.9799	22.6778	22.7529	22.7058	22.5079	22.7219	22.8077	27.05	27.213	27.3587	27.2733	27.5082	27.1594	27.1121	26.3489	26.1669
CG6686	FBgn0032388	+	+				22.9745	22.4138	22.6227	23.3081	22.2639	22.8578	21.9006	22.6931	23.0789	25.0444	25.2119	25.1983	25.1856	25.1483	25.1661	24.5238	25.1789	23.7612
HnRNP-K	FBgn0267791	+	+	+		+	23.9833	22.5038	22.4045	22.3429	21.8466	21.8348	24.1073	22.3392	23.2334	29.7484	29.9607	30.0684	29.3694	29.5305	29.5758	29.286	29.2439	29.2604
rad50	FBgn0034728	+		+		+	21.5938	22.7522	22.5786	24.3185	21.8922	22.9074	22.4197	22.5497	22.3793	26.3491	26.4521	26.4485	26.1868	26.3095	26.4137	25.7235	25.6362	25.9127
mre11	FBgn0020270, FBgn0285926	+	+	+		+	22.1969	22.4325	22.1172	21.7838	23.4058	22.078	22.9333	22.3136	22.1269	25.7125	25.9111	26.0264	25.421	25.4437	25.5765	25.3025	25.0536	25.318
l(3)72Ab	FBgn0263599	+	+	+			22.9511	21.633	22.7148	23.0782	21.9654	23.0635	22.6174	22.5177	22.0169	26.1088	26.164	26.0781	26.1086	26.0548	25.9757	25.8337	24.9012	25.6419
Acsl	FBgn0263120	+	+				22.9525	22.7925	22.2807	22.0003	22.9801	21.8136	22.2691	22.4907	22.1029	24.862	24.4553	24.691	24.042	24.0542	24.3991	23.1816	24.0753	24.7803
Hira	FBgn0022786		+				23.9908	21.4247	23.056	22.0282	22.423	22.3286	23.4728	23.0049	23.181	23.1763	23.2411	23.6562	23.2818	23.3545	23.0213	22.5492	22.3046	23.2585
p38b	FBgn0024846	+	+	+			22.0168	22.2946	23.2649	21.6863	21.841	22.143	23.2546	23.0473	22.2587	25.2226	25.4442	25.2233	24.8256	24.8938	24.831	24.6412	24.9457	24.3492
Acox57D-d	FBgn0034629	+					22.6207	22.9195	22.5517	24.3621	21.6617	22.2043	23.3723	23.3851	23.1625	24.2037	24.6929	24.8073	23.8485	24.1585	23.9942	24.7855	24.4592	22.5071
galectin	FBgn0031213						22.4978	22.8451	22.4413	23.4118	23.0274	21.9961	21.6662	23.3993	21.7294	23.1836	23.5306	23.2443	22.8158	22.5221	22.8284	22.482	22.8725	22.6571
Mcm7	FBgn0020633	+	+	+		+	22.3077	22.3752	22.7534	21.8414	22.3234	22.6213	22.8108	21.2504	22.6772	26.2064	26.3979	26.4879	26.2618	26.1193	26.0399	25.5915	25.9368	25.6172
Moe	FBgn0011661	+	+	+			22.036	22.8505	22.4673	22.7598	21.4426	23.1576	22.5996	22.5136	22.7426	28.7494	28.4356	28.2044	28.7004	28.535	28.446	28.2965	27.0774	28.0766
CG30122	FBgn0050122	+	+	+		+	22.6286	22.0261	23.6499	21.4108	22.4376	23.0115	22.5612	22.4876	23.2784	29.83	29.6672	29.9198	29.5519	29.7259	29.6213	29.163	29.0921	29.2232
pcm	FBgn0020261	+	+	+	+	+	20.5856	22.654	22.0854	22.6303	22.114	23.9497	22.587	22.4968	23.0998	28.3763	28.3696	28.3177	27.8281	27.9672	27.8274	27.7292	27.6832	27.7142
Cdc5	FBgn0265574	+	+	+		+	22.4444	22.6114	23.1922	22.5803	22.8416	22.6457	22.6902	22.5926	22.6492	25.9676	26.0509	26.1328	26.1045	26.0948	26.0626	25.5611	25.2455	25.4114
MED14	FBgn0035145	+	+				23.2992	23.2669	22.1422	22.7113	22.3096	21.9002	23.0198	22.8236	22.591	24.7569	24.863	24.9358	24.6618	24.9054	24.5157	24.0963	24.7357	23.8143
Yp2	FBgn0005391	+	+	+			22.6413	21.9724	22.4743	21.7225	22.4745	22.6566	21.8365	22.3092	21.4986	30.8151	31.0212	31.0167	30.012	29.378	29.3083	30.0901	30.3513	30.5182
Cpsf160	FBgn0024698	+	+				22.0977	22.9847	21.8836	21.5985	23.0987	20.9043	23.0315	22.4941	23.4284	25.4263	25.4228	25.5679	25.5028	25.505	25.5608	25.1015	24.3281	25.1085
CG11307	FBgn0037106	+	+	+			22.9774	22.8466	22.5432	23.0529	22.8693	22.1694	22.2245	21.962	22.6637	25.6484	25.5873	25.8061	25.7724	25.6905	25.7009	24.8025	25.3336	25.0279
shep	FBgn0052423	+	+				22.4083	22.949	22.116	22.6496	22.9194	23.3848	23.5046	23.016	22.9353	25.8059	26.0826	26.1303	25.5399	26.1438	25.5399	26.034	25.8907	24.2182
CG42724	FBgn0261641	+	+	+			23.0577	21.7568	23.5673	22.9773	22.9157	23.6964	22.8956	22.5124	21.9597	25.4508	25.7138	25.8752	25.6426	25.7265	25.7425	25.4586	24.397	25.3085
CG4078	FBgn0029798						23.2692	24.0676	22.7219	23.6515	21.99	21.9702	22.8195	22.4185	22.2927	23.1968	22.9968	23.535	23.3229	23.2214	23.4584	22.4062	22.7692	22.6808
HDAC6	FBgn0026428	+	+	+			21.589	22.2323	23.4847	22.701	22.2343	22.1995	22.6623	21.9812	22.5677	27.0221	26.6726	26.6988	26.8103	26.7464	26.4948	26.3564	26.1539	26.0123
rngo	FBgn0030753	+	+	+			23.2055	22.7917	22.1323	23.0225	23.3879	21.8624	21.2285	22.3441	22.7628	25.7937	26.0054	25.9942	25.9045	25.7111	25.1765	25.6106	24.5759	25.7457
NAA15-16	FBgn0031020	+	+	+			22.1261	21.4689	23.1254	22.9844	23.411	22.3885	21.661	22.5542	22.2878	26.7098	26.527	26.47	26.6349	26.5255	26.4588	26.5102	25.1358	26.2006
CG3800	FBgn0034802	+	+	+			23.429	21.6085	22.592	22.5656	22.3614	22.414	23.0332	22.1805	23.9713	32.7929	32.4741	32.7019	32.1415	32.3884	31.8623	31.9375	32.3431	31.8347
RpS27	FBgn0039300, FBgn0003942	+	+	+			22.709	22.6844	22.2175	22.0086	23.221	22.2111	23.1533	23.3523	23.0105	30.1785	29.9351	29.4876	30.0036	29.9826	29.7378	30.0482	28.3652	29.3362
bel	FBgn0263231	+	+	+			22.5477	22.4195	23.2685	21.9196	22.3994	22.8695	22.2275	23.0993	22.9564	30.7443	30.508	30.5549	30.2808	30.2307	30.0527	30.0921	30.2438	29.6211
GlyP	FBgn0004507	+	+	+		+	22.7357	22.6273	22.2098	22.7761	22.801	22.5422	21.82	22.566	22.9467	28.6057	28.5989	28.5395	28.413	28.3571	28.2984	28.0926	27.9212	27.8881
CG9346	FBgn0034572		+				21.7814	22.9656	22.682	22.8645	22.6544	22.9933	23.0986	21.5945	23.166	23.5183	23.6982	23.7597	23.5742	23.7413	24.1526	23.3778	22.5871	23.1703
Taf6	FBgn0010417						23.1122	23.3243	22.6973	21.2166	23.4062	22.4798	22.0368	22.2428	23.478	23.9839	23.4604	24.241	23.8186	24.504	24.3927	22.977	23.5228	23.3476
thoc5	FBgn0034939	+	+	+			22.5665	22.4678	22.3772	23.0203	22.5584	22.3889	22.1857	23.0872	21.9715	24.6645	25.072	25.0006	24.8655	24.7424	25.1523	24.0951	24.4667	24.3428
CG18273	FBgn0029525						21.6444	22.1587	23.4148	23.2931	23.4074	21.969	21.3525	21.2441	22.8386	24.9747	24.8181	24.7425	24.8501	24.692	24.7832	23.909	24.7029	24.1151
Clbn	FBgn0259152	+	+	+	+		22.1906	22.0656	22.3638	22.1356	22.5333	22.2869	21.707	23.6014	22.7704	27.761	27.7712	27.7804	27.4245	27.4989	27.4255	27.2645	27.3994	26.8599
SLIRP1	FBgn0064117	+	+	+			22.1922	22.3856	22.2682	22.4506	22.5982	21.9552	21.4702	21.5837	21.8683	26.1223	27.3367	26.5502	27.5219	26.3042	26.2986	26.8082	24.3864	27.0323
heph	FBgn0011224	+	+	+		+	22.2916	22.9318	22.6364	23.0877	22.3089	23.1044	22.9978	22.4775	22.8803	28.051	28.0401	28.1223	27.8404	27.9179	27.8589	27.5305	27.2842	27.619
RpS27A	FBgn0003942	+	+	+			22.2765	21.9209	22.5377	22.5421	22.9038	22.2224	23.3557	23.0948	22.5401	32.1219	31.7405	31.6939	32.1318	32.1684	31.8341	31.7805	31.0919	30.9203
CG1965	FBgn0037466						22.3975	23.1906	22.827	22.7264	21.7823	23.0253	22.3659	21.5122	21.5002	23.808	24.0879	24.0222	24.3477	24.3941	23.7314	24.0315	22.6467	23.4786
CG5787	FBgn0032454	+	+	+			22.7761	23.0859	22.3981	22.7745	22.1005	22.3202	23.0522	22.5527	22.982	29.4188	28.9347	29.0554	29.1025	29.0751	28.9854	28.6849	28.3753	28.588
eRF1	FBgn0036974	+	+	+			23.1122	23.625	23.1096	22.7921	22.5839	22.4829	22.0046	22.3613	22.7234	27.6441	27.7262	27.5134	27.3471	27.4645	27.569	27.3131	26.299	27.5158
bocks	FBgn0037719		+				22.6796	22.1658	22.414	22.3477	21.914	21.4423	21.9374	22.606	21.7204	23.2545	24.0687	24.1567	23.3313	23.3598	23.126	23.0959	23.3712	23.2624
CG13367	FBgn0025634		+				21.9218	23.0902	22.8758	22.6342	21.8652	21.7342	23.1418	22.9822	22.6468	24.3176	24.0435	24.8069	24.1315	24.3075	24.4694	23.3581	24.5247	23.5445
tst	FBgn0039117	+	+				22.5163	22.5367	22.2817	21.9905	23.2857	22.3894	22.725	22.5716	23.8889	25.8756	26.1062	26.1917	25.7941	25.8218	26.1164	25.8264	24.7497	25.8791
Hem	FBgn0011771	+		+		+	22.8822	22.0737	23.3697	23.8998	20.9699	22.6137	22.241	21.9794	22.1377	25.0989	24.9679	24.835	24.8779	24.8265	25.1512	24.2468	24.5419	24.3998
Hrb87F	FBgn0004237	+	+	+		+	21.4722	22.0773	22.2798	23.0916	22.9503	22.7621	22.1429	22.6643	21.937	30.4656	30.2973	30.2328	30.0192	30.0623	29.6694	29.6553	29.781	29.852
RfC4	FBgn0260985	+	+	+			22.8597	21.9586	22.2268	22.3002	22.0023	22.6062	23.3405	22.9061	22.8544	26.3624	26.4121	26.2717	26.1688	26.185	26.1696	25.3447	25.6385	26.3582
ncd	FBgn0002924, FBal0012910, FBal0012911	+	+	+		+	22.8039	24.1276	22.2445	24.0444	23.1672	22.7704	22.2762	22.2185	22.325	27.2972	27.1672	27.4259	27.1753	27.2519	27.4686	26.8276	26.7515	26.6079
Snp	FBgn0265192	+	+	+			22.1674	22.8785	22.031	23.059	22.7766	23.1461	22.2954	21.7786	23.2732	25.9943	26.1578	26.5299	25.9294	26.0877	26.4216	25.8122	25.0657	26.1025
Hrb27C	FBgn0004838	+	+	+			22.6337	22.5512	22.5955	21.7799	21.9955	22.6291	23.3003	21.9907	23.0318	32.1793	32.2467	32.0167	31.9818	31.9198	31.6456	31.7874	31.6993	31.257
CG1582	FBgn0030246	+	+	+			21.5305	23.018	22.7862	22.3504	22.7646	23.2167	21.8735	22.5586	21.5715	26.5125	26.5501	26.4631	26.4438	26.3983	26.2669	26.2302	25.4586	26.1398
EMC8-9	FBgn0034791	+		+			22.4322	22.2259	22.6445	23.1795	22.9061	21.5184	22.5056	23.0733	22.1277	25.1384	25.2035	25.5099	24.7287	24.7581	25.2203	24.8797	24.1555	25.1246
RpL30	FBgn0086710	+	+	+			22.9012	21.9856	22.8173	23.9211	22.6396	22.6283	22.3031	22.9634	22.1564	29.2995	29.6096	29.4441	29.4658	29.3009	28.9112	28.8991	29.1785	28.5845
Rbf	FBgn0015799	+	+				22.9311	23.0009	22.134	23.3482	22.6967	23.442	23.1278	22.1226	22.3868	24.6306	25.4073	25.3955	24.4612	24.9105	25.0118	23.9136	24.7639	25.0653
Iswi	FBgn0011604	+	+	+		+	22.2937	23.5149	22.8444	23.0625	21.9416	22.5137	22.698	22.5078	22.4809	26.1919	26.3334	26.5069	26.3419	26.4111	26.4288	25.655	25.8683	25.8224
Vha44	FBgn0287825	+	+	+			22.8985	21.4802	23.401	23.5728	22.7482	21.5754	22.6426	22.6592	22.4041	26.272	26.2036	26.021	25.6787	25.6926	25.994	25.5634	25.2353	26.0181
CG3511	FBgn0035027	+	+				22.3791	22.2808	22.5366	21.8099	22.1797	22.4738	23.0831	22.5128	24.0263	25.3365	25.6654	25.7682	25.6181	25.6502	25.6241	25.5062	23.9129	25.6758
Pmm2	FBgn0036300						22.1615	23.4973	23.5668	22.9609	23.095	23.0515	22.425	21.7343	22.3429	23.2879	23.7574	23.6398	22.8331	22.9931	22.867	22.3105	23.3968	23.3162
mRpL12	FBgn0011787	+	+	+			23.0442	22.7146	21.5276	22.9219	22.2619	23.1971	23.2203	21.8966	22.9386	27.4765	27.8301	27.9406	27.8143	28.1367	27.9604	27.6832	27.4594	26.451
Nop60B	FBgn0259937	+	+	+			22.7082	23.0363	21.827	22.2752	22.763	22.7005	21.5719	23.2108	21.3429	28.1241	27.667	27.7574	27.9666	28.0997	27.883	27.5367	27.1221	27.2398
Zn72D	FBgn0263603	+	+				23.1475	22.0407	21.687	22.245	21.967	23.1267	25.3707	22.5695	21.8263	29.1741	28.8993	28.9872	29.3006	28.9237	28.8129	28.9573	28.0815	28.3725
CG6621	FBgn0037855	+					22.6868	22.9305	22.4599	23.5515	20.9714	22.7585	21.1709	23.2189	22.299	24.7536	24.9118	24.9469	24.7963	24.607	24.8771	23.9015	24.5135	24.5498
mus304	FBgn0002901			+			23.4144	22.4042	24.6519	22.5809	21.5073	23.1632	22.1249	22.42	22.2431	23.7118	23.6425	23.9879	23.6437	23.4413	23.8298	22.9082	23.3754	23.4131
mRpL18	FBgn0026741	+	+				22.4357	22.293	22.6441	23.3138	22.9493	23.1723	21.9111	22.5063	22.7909	26.6854	26.8757	27.3782	27.2027	26.9351	26.8094	27.2706	24.8235	27.211
BubR1	FBgn0263855	+	+	+		+	22.364	23.2917	23.1683	22.8801	22.0364	22.961	22.6653	22.159	22.6188	26.8991	27.0145	26.9783	26.7782	26.8661	26.7998	26.3977	26.4797	26.3809
Rcd-1	FBgn0031047	+	+	+			22.6092	21.4543	22.4361	23.2487	23.462	22.3952	23.0095	23.0386	22.4602	25.7586	26.1267	25.9306	25.4071	25.3728	25.7816	25.4179	25.4839	25.285
Pcf11	FBgn0264962	+	+				22.971	22.5884	21.8859	22.8625	21.442	21.2049	22.9988	21.9401	23.1292	24.5702	24.5387	25.0243	24.6643	25.0204	25.3061	24.2695	24.1728	24.0653
CG5068	FBgn0035951						22.6257	22.2027	21.53	22.547	21.2404	22.0164	23.0484	22.8262	23.1949	23.4929	23.8801	24.2183	23.2369	23.6403	23.6956	23.5297	23.9535	22.4883
pnut	FBgn0013726	+	+	+			24.1573	22.9893	22.9343	22.603	23.055	22.61	23.055	22.4982	22.4618	27.0298	27.3487	26.947	27.3239	27.0101	27.3132	27.1759	26.1916	26.3437
DCP1	FBgn0034921, FBgn0010501, FBgn0013770, FBgn0020641	+	+	+			22.2785	22.3395	22.9222	22.8995	22.9154	21.9297	22.4804	22.5982	23.1187	28.7775	28.9989	29.2047	28.3745	28.4028	28.5877	28.6136	28.4786	28.2753
Pgk	FBgn0250906	+	+				22.7995	21.6305	22.6188	22.8525	23.4094	21.8337	25.284	21.7441	22.5344	29.0376	29.0785	29.1027	28.7341	28.762	28.9376	28.698	28.2796	28.6306
asp	FBgn0000140, FBal0000773	+	+	+		+	22.5158	23.1615	22.8877	23.3209	22.4107	23.4187	22.1267	22.0598	23.4031	27.0029	26.9985	27.2084	26.7925	26.7225	27.1702	26.58	26.5763	26.4445
Nle	FBgn0021874	+	+				23.079	22.5244	22.8889	21.9224	22.5016	22.953	22.8708	23.1472	22.1703	24.6134	24.4747	25.1669	24.0933	24.4517	24.8427	24.2788	23.9957	24.3723
Bub3	FBgn0025457	+	+	+			23.8241	22.2336	22.156	21.5227	22.1869	22.2978	22.9586	22.2482	22.3696	26.8948	26.917	27.2629	26.6594	26.7073	26.6792	26.4833	26.312	26.6729
Tes	FBgn0034223	+					21.9303	23.0919	22.6708	22.9359	23.3259	22.415	23.0048	22.4631	21.935	24.2043	24.4031	24.3784	24.2894	24.0033	23.7059	23.9436	23.9287	23.5127
Rae1	FBgn0034646	+	+	+			22.6904	22.3409	21.4667	22.2805	23.9302	23.4416	23.6381	22.5497	22.1793	26.1237	26.325	26.3041	26.1464	26.0872	26.1787	25.6396	26.0607	25.4556
CG8003	FBgn0036096	+	+		+	+	23.0069	22.6178	22.7742	23.0434	22.8584	22.6361	22.8738	27.0091	23.55	27.2751	27.2285	27.2075	26.95	27.0107	26.9572	26.7802	26.6517	26.6897
Dys	FBgn0260003, FBgn0039411	+	+	+			22.2544	22.2702	21.7893	22.6048	22.8946	22.0103	22.248	21.8573	21.4986	24.9402	24.6333	24.9725	24.6168	24.9559	24.8014	24.2933	24.4664	24.2082
Cbp80	FBgn0022942	+	+	+			22.4978	22.5817	22.2832	22.291	22.8193	22.2684	22.3476	22.4757	22.3397	26.5879	26.9647	26.8926	26.5763	26.7013	26.8731	26.1619	26.1092	26.5988
CG6511	FBgn0035923		+	+			23.3574	21.9009	22.9389	22.2511	22.3546	22.331	22.643	21.729	22.1742	24.6618	24.5871	24.7709	24.1887	24.6053	24.223	24.3003	24.307	23.8375
Lis-1	FBgn0015754	+	+	+			23.3659	22.5874	21.981	21.3989	22.3694	22.5671	21.4857	22.5442	22.0769	26.9274	26.7192	26.3847	26.5888	26.5321	26.7247	26.722	25.2188	26.5182
CG9436	FBgn0033101	+	+	+			22.6534	22.1399	22.0516	22.8655	21.6098	21.9148	23.5821	22.865	22.2077	26.3138	26.6879	26.7992	26.3217	26.1984	26.4224	26.4928	25.3418	26.3941
Yp3	FBgn0004047	+	+	+			21.4471	21.7674	23.0178	22.1281	21.5297	23.1402	22.6579	23.5193	22.3303	31.6882	32.2061	31.7809	31.0586	30.5503	30.3608	31.1968	31.3919	31.5168
CG6767	FBgn0036030	+	+				23.312	22.7936	21.7442	23.2389	23.0305	21.5949	23.5206	22.8058	22.6458	25.7122	25.8246	25.8205	25.6388	25.728	25.9615	25.8276	24.367	25.5942
RpS25	FBgn0086472	+	+	+			22.4497	22.6951	22.5168	22.4354	22.549	22.8245	22.6393	23.5242	22.0331	29.794	29.5358	29.7282	29.8266	30.0125	29.8057	29.8573	28.1154	29.5494
lost	FBgn0263594	+	+	+			22.6721	21.6544	24.0116	23.2546	21.7675	22.2091	21.6482	22.5186	22.3555	32.6121	32.3174	32.2912	32.405	32.3926	32.192	32.2752	31.6693	31.7723
vir	FBgn0003977			+			21.9221	22.9566	23.6836	22.2641	22.4251	23.844	22.4422	22.5151	22.7571	24.4193	24.7059	24.0352	24.5247	24.3855	24.9061	23.6707	23.8322	24.1544
Dis3	FBgn0039183	+	+	+			22.7939	22.6078	22.7172	22.9119	22.3652	22.454	22.2284	22.0736	20.9758	25.076	25.1447	25.1424	25.1845	25.0635	24.9557	24.4677	24.5104	24.8881
CG5555	FBgn0038686	+	+	+			22.2259	22.3647	23.0699	23.0423	23.2043	22.7533	22.8697	23.1945	23.1617	25.508	25.2215	25.4387	25.1854	25.3099	25.1369	24.6469	25.0533	24.9771
Cul4	FBgn0033260	+	+	+			21.9211	23.1325	22.783	22.8664	23.0408	23.1226	21.8836	22.8067	21.93	25.6904	25.9138	26.1581	25.4399	25.426	25.5112	25.0518	25.3338	25.8934
CG3756	FBgn0031657	+		+		+	22.5632	22.236	22.3776	23.038	22.3013	23.1296	22.7507	21.8507	22.5851	24.6122	24.4741	24.5272	24.2534	23.9091	24.5208	24.0517	23.9011	24.1784
CG11984	FBgn0037655	+	+	+			22.5563	22.4015	23.1778	22.9194	23.3829	22.9774	22.0595	23.2269	22.1236	25.5634	26.0196	25.8195	25.9192	25.8263	25.7879	25.6815	25.3917	24.8469
IntS6	FBgn0261383	+	+				22.7297	22.3853	22.3179	23.15	22.754	23.4847	22.7031	22.7159	22.2411	24.2501	24.3312	24.5658	24.1992	24.5169	24.5127	23.4893	24.2293	23.9485
RpL24	FBgn0032518, FBgn0031651	+	+	+			21.6086	22.9794	22.4081	22.8856	22.244	22.3345	22.6045	21.6351	22.2716	29.3796	29.4637	29.2303	29.5918	29.2824	29.3712	29.497	28.3813	28.7178
Acn	FBgn0263198	+	+	+			21.884	22.2967	21.6373	23.0752	22.6676	22.9896	21.1708	21.7488	21.2418	25.7632	25.9827	25.9305	25.8095	25.9228	25.8084	25.5302	24.8719	25.8042
Sec24AB	FBgn0033460		+				23.4493	22.8596	21.6505	22.1445	22.1871	22.3905	22.2182	23.4343	22.3356	24.7519	25.1943	25.1187	24.7662	24.7693	24.9308	24.6281	24.7705	24.2037
mRpL32	FBgn0039835	+	+	+			22.452	22.7946	22.3099	21.1049	22.0375	21.7853	21.502	22.3387	22.3153	27.979	27.8591	27.9012	27.9563	28.282	27.6592	28.0397	26.238	28.0049
Dph5	FBgn0024558						22.2113	23.8967	21.8021	22.2	24.0701	23.1062	22.5352	22.4297	23.0614	24.8815	24.5695	25.0867	24.6192	25.3486	23.9802	25.1666	23.9835	23.935
CG15093	FBgn0034390	+	+	+			23.5807	22.9337	21.8384	21.662	23.3428	23.7046	23.3244	22.0827	20.9528	26.6026	26.7992	26.8926	27.3252	26.9381	26.3762	26.2596	26.9113	25.6712
Nipped-B	FBgn0026401	+	+				21.8412	22.1054	22.9513	22.446	22.0962	22.7183	22.4898	21.8357	23.0691	24.348	24.7828	24.4892	24.4213	24.9137	24.7308	24.0657	23.5324	24.572
MCTS1	FBgn0029833	+	+	+			22.55	23.2705	22.5702	22.9445	22.0484	22.2749	21.7659	22.5474	22.2905	26.9472	26.8741	27.3271	26.5743	26.5908	26.7744	26.6887	26.3948	26.6164
Claspin	FBgn0052251	+	+				23.0034	22.1835	22.0066	21.8811	22.5922	22.0233	23.9862	23.2333	21.8355	24.438	24.8208	25.0987	23.9625	24.4722	24.9531	23.6801	24.1758	25.0549
Dbp80	FBgn0024804	+	+	+		+	22.7507	22.1071	22.1671	22.4582	22.4093	22.6206	22.2675	21.9467	23.3782	26.9009	27.0427	26.9917	26.8085	26.7216	26.9528	26.3426	26.6248	26.5223
Ranbp16	FBgn0053180	+					21.8819	21.7465	22.607	23.5631	22.6602	22.14	22.318	21.1735	22.4316	24.9779	25.1764	24.9918	24.6898	24.6673	25.0903	24.8541	23.8296	25.018
endos	FBgn0061515	+	+	+		+	23.0979	22.0157	21.8921	22.9733	22.1887	22.0359	22.349	21.8032	23.2567	27.4891	27.6237	27.6765	27.1564	27.3676	27.5892	27.0707	27.0244	27.2511
CG14749	FBgn0033316	+		+		+	22.9641	22.3403	22.4186	22.3452	23.4316	22.6811	22.0564	22.7201	22.3405	24.2355	24.2551	24.3087	24.1318	23.9513	24.5519	23.7112	23.9449	23.702
Dbp73D	FBgn0004556	+	+				22.1446	22.2468	22.5218	22.7177	22.2056	23.1885	21.3369	23.4394	22.6878	24.3373	24.6643	24.9217	24.8116	24.7435	25.0951	24.0356	23.8586	24.5885
Br140	FBgn0033155		+				22.238	23.1654	22.9722	22.4062	22.0671	22.3084	22.1879	23.061	23.2178	24.3506	23.9496	24.1409	23.9141	23.8925	24.08	23.5984	23.6694	23.744
eIF-4a	FBgn0001942	+	+	+			22.9212	23.3661	22.3036	22.1809	22.7131	22.8728	22.979	23.4245	22.46	30.1245	30.1913	30.0522	29.9772	29.729	29.8017	29.7619	29.3257	29.8694
Prp31	FBgn0036487	+		+			22.32	22.4842	22.6253	22.2859	23.6022	22.3076	22.4915	21.8687	21.7267	24.6427	24.6644	24.5519	24.6369	24.7833	24.7294	24.3855	23.9122	24.1515
Spt5	FBgn0040273	+	+	+		+	22.6465	22.6099	21.891	21.4064	22.8346	23.648	22.5522	22.4943	23.087	26.2035	26.1659	26.1309	26.4665	26.4762	26.363	25.7755	25.5499	25.7661
shtd	FBgn0004391						22.6858	21.5279	22.4513	22.0241	22.9689	24.3378	22.3382	22.1574	23.3797	23.8234	23.3847	23.6057	23.3255	23.6804	23.448	23.0294	23.5567	22.821
RpS28b	FBgn0030136	+	+	+			22.5255	23.2829	21.6705	22.5872	22.1191	22.028	22.7115	23.259	22.5676	29.9421	30.1715	30.2044	30.4653	30.2577	29.5595	29.6746	29.2193	30.0206
alpha-PheRS	FBgn0030007	+	+	+			23.2974	21.187	22.098	22.6171	21.9259	22.3357	22.9369	22.7251	22.1951	26.2993	26.1125	26.1502	26.1245	25.9148	25.9098	25.9281	24.9999	26.2312
spn-E	FBgn0003483	+	+	+		+	23.0505	21.632	21.8191	22.6877	22.9821	22.8629	22.3055	21.6499	21.5865	26.2944	26.3352	26.3834	26.3997	26.3726	26.2904	25.8579	25.7057	26.0482
Rpn11	FBgn0028694	+	+	+			23.2673	21.9572	22.8515	21.6546	22.1411	21.6768	23.3374	22.3985	23.0444	27.0676	27.39	27.646	26.4369	26.6431	26.7519	26.6802	26.9215	27.1047
l(1)G0007	FBal0096859, FBgn0026713	+	+	+			22.7286	22.8632	22.9182	22.4658	22.6386	23.7655	22.1496	22.6078	22.4072	25.3601	25.16	25.0245	25.2348	25.1166	25.2328	24.9626	24.3478	24.8427
Mcm5	FBgn0017577	+	+	+			22.7595	23.3492	22.4788	23.1762	22.4098	22.1856	23.0399	21.7202	21.9716	27.0097	27.1979	27.1354	26.8327	26.7778	26.9641	26.4735	26.4886	26.993
Art3	FBgn0038306	+	+				21.8201	22.8823	22.6213	23.3817	21.833	22.0459	23.1882	22.4693	21.4913	25.4262	25.7435	25.8082	25.4904	25.3002	25.7696	25.4143	24.2748	25.9042
Not10	FBgn0260444		+				22.7717	21.9929	23.8963	22.5397	22.5757	22.9522	22.4494	22.7523	22.5082	23.8804	24.1403	24.0388	23.8303	23.8566	23.6956	23.6855	24.0333	22.957
how	FBgn0264491, FBti0150063	+	+				22.3319	22.5389	22.5156	22.608	21.5425	22.3831	23.5116	22.5575	22.3679	25.6329	25.6756	25.5686	25.5555	25.4687	25.5916	25.2615	24.5195	25.7182
dod	FBgn0015379	+	+	+			21.7099	23.4127	23.0788	23.1149	22.2094	22.9355	21.4048	22.0542	22.6012	25.8972	25.8598	25.6705	25.6234	25.7596	25.5721	25.6943	24.9169	25.4386
unc-45	FBgn0288846	+	+	+			23.3438	21.9765	22.8735	23.1411	22.4499	23.0821	22.9469	21.8137	23.4077	26.1322	26.0637	26.086	25.8836	25.8818	26.0221	25.7336	25.2426	25.9316
qkr58E-1	FBgn0022986	+	+	+			22.9245	23.3444	22.1554	22.801	22.243	22.8213	22.8206	22.7115	23.5496	26.8203	26.9048	27.1598	26.6842	27.0433	27.3543	26.4928	26.2957	26.7272
fs(1)K10	FBgn0000810, FBal0004297, FBal0060403						23.0904	22.1212	22.3972	21.8992	23.2997	23.3119	23.0778	22.9464	22.3822	22.7728	22.5588	23.1002	23.5168	24.1005	24.2058	21.149	21.6006	24.3163
Pep	FBgn0004401	+	+	+			22.0885	22.6295	22.0361	21.6154	22.598	22.8448	22.2304	22.0107	22.8378	29.7781	29.4019	29.6878	29.6498	29.8713	29.7172	29.3076	29.0453	29.1517
Prp8	FBgn0033688	+	+	+		+	21.6203	22.5069	22.7468	21.738	22.6199	23.6874	22.7007	21.8588	21.9207	26.1414	26.2024	26.2137	26.099	26.18	26.1719	25.7433	25.6033	25.8558
CG6638	FBgn0035911	+					22.6322	22.0835	22.9927	21.5805	23.3029	23.1115	21.5334	23.0531	22.3072	24.5287	24.8607	24.7452	24.8384	25.0124	24.6144	25.0547	22.7715	24.9534
Ahcy	FBgn0014455	+	+	+			22.6305	21.0762	22.4316	22.7159	21.7578	22.9206	22.754	23.6317	22.7051	29.3385	29.2306	29.0593	29.1216	28.8857	28.6588	29.0171	28.7819	28.4771
Sec31	FBgn0033339	+	+	+		+	22.9541	22.1301	22.4579	22.3163	22.9436	22.4172	22.9628	22.4263	23.9685	27.1687	27.2077	27.2956	27.0648	27.067	27.3911	26.826	26.6238	26.8727
Hsc70-4	FBgn0266599	+	+	+		+	22.4629	22.6602	23.5964	23.1868	23.0448	22.772	23.1143	22.4815	22.6007	32.0752	32.1373	31.9296	31.9951	31.8705	31.7849	31.5769	31.5431	31.6822
Pfdn2	FBgn0010741	+	+				22.2753	22.8629	22.8869	22.6697	22.1586	23.4287	23.7606	23.0459	22.0269	25.0327	25.3038	24.8557	24.7849	24.808	24.6963	24.7397	23.4373	25.6875
CG5726	FBgn0034313	+	+	+			22.5611	22.0662	22.6888	22.6178	23.7085	22.1361	22.325	23.2814	22.5666	29.572	29.5175	29.9289	29.2194	29.3497	29.4156	29.191	29.3216	29.1917
ade5	FBgn0020513	+	+	+			23.0869	22.9176	22.579	21.944	22.2163	23.3149	22.6342	23.433	22.6782	26.2888	26.5792	26.3573	26.3342	26.1667	26.2376	26.2084	26.4819	25.2217
CG3420	FBgn0033100	+	+				22.2466	22.8152	22.1016	23.1946	22.6024	22.257	22.6068	23.0464	21.8586	26.0441	26.3287	26.7698	25.8989	26.4888	26.3337	26.4548	24.6907	26.6873
Prp19	FBgn0261119	+	+	+			22.7464	22.4506	22.4118	23.2207	23.0683	23.0588	22.2939	22.5278	21.0616	26.3245	26.3638	25.9368	26.5595	26.6906	26.6123	26.0337	25.3156	25.9775
pch2	FBgn0051453	+	+				22.4043	23.1057	22.3719	21.7367	22.5446	22.6873	22.2908	23.0577	22.9783	24.6987	25.3943	25.3215	24.8978	25.195	24.7179	25.19	25.9777	22.9508
HmgD	FBgn0004362	+	+	+			22.3843	23.8812	22.6563	23.2445	23.3741	22.4225	22.6813	23.0716	22.7287	28.0263	27.7673	27.6631	27.6997	28.0692	27.6858	27.8205	26.6074	27.7385
UGP	FBgn0035978	+	+	+			21.9615	22.3312	22.3671	22.5525	22.493	22.6377	22.2839	21.5725	21.6712	25.508	25.3389	25.6543	25.5222	25.5092	25.5871	25.0357	24.6925	25.4917
Cdk2	FBgn0004107	+	+	+			21.8608	22.028	22.2971	22.269	22.6154	22.7464	23.0295	22.6784	23.261	24.9321	25.0476	25.2822	24.6941	24.8954	24.8796	24.2833	24.6469	25.0609
dre4	FBgn0002183	+	+	+			22.2114	22.4944	23.758	21.4595	22.0667	22.284	22.3146	22.7785	23.1008	27.5895	27.4824	27.6762	27.3512	27.4176	27.3644	26.929	27.2006	27.3484
CG7857	FBgn0026738	+	+	+			21.7558	22.2188	21.808	22.147	22.9409	22.614	22.5903	22.1566	22.8851	25.5817	25.4181	25.6481	25.2944	25.2729	25.4109	25.2839	25.0395	25.06
CG12702	FBgn0031070	+	+	+		+	22.3504	23.6466	22.8457	22.3979	22.8407	22.4404	22.4515	21.7465	21.8633	26.4371	26.6158	26.5538	26.4075	26.2481	26.509	26.082	26.0802	26.1821
DCTN2-p50	FBgn0021825	+	+	+			21.6773	22.5067	22.4879	22.6675	22.4406	21.9955	22.6801	22.3918	23.4322	25.5967	25.7421	25.8864	24.9234	24.9401	25.2137	24.959	25.5022	25.5059
CstF-64	FBgn0027841	+	+	+			22.385	22.2437	22.8125	23.6216	23.3786	22.2192	22.3501	22.4538	23.7987	25.948	25.7785	26.0733	25.7289	25.9666	25.9431	25.1072	25.646	25.79
ALiX	FBgn0086346	+	+	+			22.725	23.4119	22.0945	23.096	23.7659	21.7802	22.9404	22.8594	23.1919	26.4398	26.4495	26.7412	26.1104	26.3023	26.3762	26.2637	25.9853	26.1263
dl	FBal0002458, FBgn0000463, FBgn0260632	+		+			22.721	22.7291	22.7701	23.8971	22.8941	22.8454	23.1754	22.4942	22.4845	24.7149	24.9339	24.9193	24.6086	24.5189	24.7249	24.6957	24.3822	24.2493
alpha-Est5	FBgn0261393	+	+	+			23.0111	22.5854	22.2982	22.8667	22.2069	22.822	22.648	22.5951	22.7007	24.7403	24.833	24.9445	24.8431	24.863	24.6048	24.2963	24.647	24.3452
Rpn1	FBgn0028695	+	+	+			22.6652	21.8178	23.1447	21.7375	22.2167	23.0355	22.3032	23.0853	22.7732	27.2377	27.454	27.2859	27.1346	26.8861	27.0934	26.9402	26.7511	27.058
beta'COP	FBgn0025724	+	+	+			22.3492	22.768	22.8351	22.2918	20.6406	22.6442	23.1239	23.4768	22.8184	26.3225	26.4347	26.4875	26.1678	26.1676	26.4634	25.9666	25.7708	26.2798
Ddx1	FBgn0015075	+	+	+			22.0883	22.4732	20.9149	21.976	21.5395	22.4923	22.6412	22.3755	22.2896	27.1542	27.2967	27.2007	27.1336	27.0093	26.9687	26.8662	26.9956	26.5633
flr	FBgn0260049	+	+	+			22.3832	22.3422	22.1796	21.9219	23.1438	23.2765	22.8593	22.8384	22.7971	27.3114	27.3306	27.3993	27.2703	27.2537	27.1013	27.1832	27.2538	26.3781
Ime4	FBgn0039139			+			23.1346	22.4281	22.2387	22.8332	22.0907	23.1747	22.0168	21.9102	22.2216	23.9747	23.7663	24.162	23.7918	23.5317	24.018	23.2249	23.9859	23.4699
Sherpa	FBgn0035207	+	+				22.5237	21.9619	22.5638	23.2731	21.2514	22.0328	21.9976	22.5038	23.1342	25.1873	25.2967	25.1013	25.0456	25.2127	25.6361	25.0738	24.1154	25.191
Atx2	FBgn0041188	+	+	+			22.192	22.8083	21.8722	21.8899	22.6683	22.3109	22.2457	22.2567	22.6054	30.0123	29.5046	29.369	29.6661	29.6907	29.3718	29.5647	29.0482	29.0813
CG9890	FBgn0034814	+					22.1164	21.6538	22.5326	23.5802	22.6149	22.6988	23.387	22.419	22.4853	25.0171	24.6919	24.4765	24.9809	24.9973	23.9414	24.833	23.8707	24.3016
Dap160	FBgn0023388	+				+	23.43	22.7966	23.1465	23.4509	22.6522	23.7707	21.673	22.8324	23.1497	24.7588	24.8133	24.7958	24.4694	24.8972	25.0944	24.3737	24.3681	24.4512
ash2	FBgn0000139	+	+				21.8929	22.6666	23.5558	23.3063	21.9886	22.5398	23.6501	22.9525	23.6024	25.5071	25.3096	25.0422	24.9848	25.2167	25.443	24.5216	24.7689	25.3997
TBPH	FBgn0025790, FBtp0068029	+	+				22.1811	22.6344	22.4297	21.9563	22.3727	22.2922	22.2115	21.8653	21.5329	23.8991	24.0435	23.8092	23.7372	24.1137	23.9332	23.4423	22.6481	24.4944
wde	FBgn0027499	+	+				22.6446	22.4229	22.2442	21.8899	23.0273	22.4357	22.532	22.0203	21.6044	27.2943	27.1805	27.1042	27.1741	27.2122	28.1391	27.2125	25.0692	28.1319
Ced-12	FBgn0032409						22.6237	21.3868	22.8953	22.613	22.8028	22.8772	22.6872	23.4443	23.3341	22.9322	23.5308	22.9701	23.7561	23.7817	22.8568	23.1793	22.9714	22.1212
vig2	FBgn0046214	+	+	+			21.1731	22.4607	21.9023	21.9179	23.1532	23.0496	22.6303	22.3512	21.4387	31.6289	31.0501	30.8809	31.3343	31.4565	31.238	31.0936	30.6718	30.6433
Dcr-2	FBgn0034246, FBtp0036672	+	+	+			22.2673	22.8785	22.8529	22.7643	22.6585	22.4098	21.9541	23.5814	22.1045	25.9752	26.0745	26.0365	26.0528	25.9326	26.0145	25.8027	25.5998	25.5375
Chd64	FBgn0035499	+	+				22.121	22.9142	22.9092	22.4762	22.4084	22.4638	21.8222	22.652	22.0498	25.4173	25.6989	25.7911	25.7271	25.6081	25.7086	26.0651	24.0766	25.6231
Fim	FBgn0024238		+	+			23.0863	22.72	21.1375	22.9714	21.0873	21.3935	22.1813	22.9829	22.2518	25.0057	24.816	24.5835	24.8732	24.8439	24.9684	24.515	24.5542	24.1944
CG32732	FBgn0052732	+	+				21.3921	22.631	22.7884	22.6208	22.9143	22.0333	22.5939	22.7787	21.4683	25.1078	24.8986	24.6286	24.5118	24.8548	25.0508	24.8629	24.6375	23.9939
AP-1mu	FBgn0024833	+	+	+			23.3768	23.2239	22.4981	22.2004	23.2695	23.7015	23.207	22.4683	23.3398	25.5388	25.911	25.857	25.7441	25.7902	25.8198	25.7671	24.8937	25.5062
alphaCOP	FBgn0025725	+	+	+		+	22.7212	22.6604	22.6388	22.135	22.4924	22.7642	22.5901	22.2205	21.7012	26.7023	26.6528	26.7657	26.3723	26.4216	26.5239	26.3477	26.2497	26.3886
CG4119	FBgn0028474	+	+	+			22.5577	22.7732	22.6336	22.3235	22.9266	22.2444	22.852	22.7304	22.3343	24.9304	25.2975	25.2748	25.2022	25.1455	25.2424	24.4527	24.7828	25.1338
Hex-A	FBgn0001186	+					22.2429	22.1669	22.7433	23.4794	22.1957	22.5747	22.4431	23.0047	22.9408	24.029	24.7186	24.4485	23.9961	23.977	24.3083	23.9378	24.8302	23.2953
stck	FBgn0020249						23.1172	22.5926	23.5764	22.0618	22.3666	22.9647	22.5397	23.0306	21.8161	23.5413	23.725	22.8657	23.0882	23.3931	22.6685	23.1505	22.6786	23.1713
Sec63	FBgn0035771	+	+				22.9809	22.2064	23.2123	22.6367	22.9916	22.8496	22.702	22.3916	23.4324	25.171	25.0368	25.118	25.2057	25.3434	25.0989	25.8048	24.1668	24.2241
Nup75	FBgn0034310	+					22.9572	22.4189	21.9704	21.1889	23.462	22.8666	23.2391	21.2168	23.4418	25.4048	25.8933	25.8359	25.1016	25.1123	25.6597	24.934	25.6092	25.4634
mbo	FBgn0026207	+	+	+			21.9063	22.7526	22.0003	22.9206	22.7849	22.1706	23.2691	21.3698	22.7393	25.816	25.754	25.6316	25.4304	25.3146	25.7392	25.5123	25.2456	25.3169
CG3226	FBgn0029882	+	+	+			22.9661	22.8651	22.837	21.0644	22.9162	22.5473	23.2767	23.1069	22.4259	27.2428	27.2353	27.2723	26.9625	26.994	27.1509	26.683	27.2795	26.6686
Spt6	FBgn0028982		+				21.9319	23.0118	24.5113	22.0012	22.7105	21.6001	22.7866	23.0299	22.441	24.3083	24.325	24.3985	24.713	24.6936	24.5692	24.0937	22.8922	24.9355
CG18789	FBgn0042127		+				23.3634	22.6856	22.3223	22.5183	22.537	22.7094	22.6994	22.603	22.2178	23.7992	23.4981	23.3811	23.2581	23.2942	23.1203	23.4565	22.6387	23.4728
CG3530	FBgn0028497						21.7525	21.4035	22.9024	20.3042	22.2318	21.6177	22.6481	22.2557	21.4558	24.4654	23.9852	23.8251	23.5638	23.5633	23.8774	23.5581	23.7609	23.8496
tko	FBgn0003714	+	+				22.3805	22.6714	22.2518	22.8072	22.4059	23.724	22.6564	22.9069	21.7173	26.9295	26.5357	27.4122	26.9478	27.6472	27.1332	27.464	25.0166	27.2902
rin	FBgn0015778	+	+	+			22.2628	22.4285	21.6006	21.7988	22.657	22.5259	24.0045	22.3958	22.5379	31.4617	31.2535	31.3224	31.1646	31.1633	31.0771	31.2094	31.0657	30.6628
Hat1	FBgn0037376	+	+	+			22.8518	22.0874	22.2373	23.0293	22.4326	21.8394	22.0284	22.2912	23.0138	27.1424	26.9787	26.9578	26.8109	26.6764	26.91	26.4644	26.7087	26.8071
shi	FBgn0003392	+	+	+			22.1607	22.2519	22.1002	21.5519	22.1176	22.5232	23.0783	22.3454	22.5978	26.5535	26.8179	26.7338	26.6196	26.5888	26.8282	26.5083	25.9474	26.5508
Ltn1	FBgn0262517	+		+			22.2129	22.9122	21.9474	22.09	23.0849	21.6595	21.9982	22.7364	21.8903	23.9113	23.9744	24.075	23.4773	23.534	23.1665	23.6925	23.6897	23.492
DCTN1-p150	FBgn0001108	+	+	+			22.4165	22.7337	23.103	21.5535	22.4673	21.8702	21.693	22.6973	22.3612	26.2407	26.3454	26.1446	26.0241	26.0467	26.2424	25.981	25.6526	26.0116
Grip71	FBgn0032705		+	+			22.3983	23.4854	21.84	22.8555	22.1395	23.245	22.4205	22.4757	21.7427	24.4983	24.8543	25.15	24.2908	24.5525	24.7815	24.5524	24.9257	23.9428
pont	FBgn0040078	+	+	+			22.068	22.7617	22.7132	22.5997	21.5062	22.6872	22.5374	21.7629	22.9212	26.8853	27.1098	26.9803	26.7365	26.649	26.952	26.5091	26.5465	26.8406
Rm62	FBgn0003261	+	+	+			22.3661	22.1878	23.0273	22.5033	22.1297	23.1844	22.9361	22.7953	22.1952	30.2073	29.982	30.0821	30.4814	30.4129	30.1781	30.1079	29.296	29.7908
Xpac	FBgn0004832						21.9271	22.2371	22.9675	21.9299	23.3636	22.4494	21.9502	22.4918	21.4934	23.6638	23.6241	23.8925	23.2981	23.3051	24.0032	23.023	23.7387	23.3445
RpA-70	FBgn0010173	+	+	+			21.6462	22.3291	21.2314	23.1791	23.7882	21.9814	23.1692	22.1212	23.7664	29.0715	29.2739	29.1597	29.0512	28.9285	28.9889	28.5716	28.7729	29.0874
CG3857	FBgn0023520						23.4427	23.2591	22.8113	23.9345	22.4978	23.0409	23.0202	22.5718	22.1707	24.2605	24.2108	24.9148	24.2899	24.226	24.231	23.8892	24.6354	23.7884
CG9132	FBgn0030791	+		+			23.0073	22.804	22.3687	22.9578	24.2947	21.9747	21.9338	22.7466	21.7508	25.3925	25.6358	24.8968	25.0527	25.0955	24.5847	25.1177	24.9344	24.8015
CG4038	FBgn0011824	+	+	+			22.4256	23.1344	23.0629	23.2631	22.4065	22.2594	22.7151	22.3189	23.3191	29.4085	29.5827	29.5266	29.7679	29.7792	29.435	29.0413	28.9945	29.4132
alphaTub84B	FBgn0003884	+	+	+			21.8192	23.1399	21.7654	22.9382	22.6305	22.8322	21.8714	23.0112	23.0009	31.0904	31.183	31.1597	31.0255	31.0172	30.6808	30.8839	31.1416	30.3413
Cul1	FBgn0015509	+	+	+			22.79	22.1078	23.3437	22.1551	21.8102	22.1957	22.4483	22.9988	22.3841	25.6339	26.0957	25.9466	26.0145	26.0183	26.3667	25.4979	25.2828	25.8341
Rpn12	FBgn0028693	+	+	+			22.1325	23.2935	22.129	22.7577	22.493	22.887	21.3104	22.5575	21.7966	26.0209	26.0897	26.011	25.7563	25.5629	25.7835	25.6188	25.3646	26.0807
Mcm3	FBgn0284442	+	+	+			22.2991	22.5428	23.3633	22.4667	22.0263	21.8628	22.2496	22.2575	22.7131	27.3496	27.1697	27.5155	27.013	27.1924	27.2479	26.9164	26.6926	27.3698
CG1218	FBgn0037377	+	+	+			22.5359	21.3549	22.0974	21.6325	21.9234	22.8635	23.0384	22.7804	24.0106	26.3438	26.6705	26.84	26.5227	26.6264	26.1209	26.4293	25.5704	26.8019
CG17493	FBgn0040010		+				21.3453	23.4584	22.025	22.4967	22.8272	23.069	22.7939	23.5156	21.7872	24.8554	24.4355	24.6102	24.5077	24.6497	24.3099	24.5594	24.1919	24.1026
CG7185	FBgn0035872	+	+	+			23.3261	23.7855	23.3744	22.6132	22.9892	22.2915	23.5341	21.8671	22.8365	28.4436	28.6113	28.5938	28.3973	28.5022	28.4608	28.3348	27.6522	28.6178
Capr	FBgn0042134	+	+	+			22.843	22.2	22.5165	22.697	24.0854	22.7439	21.8722	22.1425	22.6875	30.0144	30.0368	29.8714	29.7869	29.8073	29.8215	29.7474	29.5631	29.5697
CG17168	FBgn0039943	+	+	+			22.8502	21.4151	22.8745	22.3588	21.7683	22.0865	22.289	22.6783	22.7122	25.176	25.3027	25.1489	25.3048	25.3551	24.9551	25.3351	24.0436	25.2072
RpS16	FBgn0034743	+	+	+			22.3434	22.1614	22.5122	22.6722	22.1874	23.2851	22.4609	22.3943	23.4113	30.7324	30.5078	30.5675	30.7349	30.6979	30.4842	30.6789	29.8849	30.2064
Ef1alpha48D	FBgn0284245	+	+	+			22.9756	21.9237	23.0586	22.3161	22.6366	22.433	21.9198	22.186	23.0969	33.4608	32.9942	32.7996	33.3258	33.0454	32.8051	33.1625	32.2784	32.7773
RpL7A	FBgn0014026	+	+	+			22.6457	22.8473	22.72	23.7198	22.4731	22.6403	23.6435	22.5276	22.4414	31.0172	30.6219	30.3781	30.9672	30.8248	30.622	31.0707	29.5499	30.3613
SmB	FBgn0262601	+	+	+			22.8092	23.6445	22.4753	22.7726	22.5027	22.1734	21.4793	22.0556	22.6971	27.7364	27.9868	27.553	27.6569	27.7739	27.4597	27.5872	26.7305	27.9253
CG6907	FBgn0031711	+	+	+			22.6755	22.6965	21.9648	21.7838	22.2283	23.2536	22.3225	21.8329	22.8083	25.415	25.5777	24.9247	25.3398	25.0848	25.0256	25.3117	24.6467	24.9262
CG1671	FBgn0033454, FBgn0036032	+	+	+			21.1851	22.6694	22.5115	21.9539	23.0664	22.9412	21.9331	22.5572	22.5532	25.8244	25.9954	26.1646	25.7138	25.7901	26.2244	25.3359	25.8337	25.7865
Nup358	FBgn0039302	+	+	+			22.7275	22.9483	23.7997	20.5879	22.9262	23.3327	21.381	22.3417	22.7773	28.8267	28.8531	28.677	28.6461	28.5587	28.5999	28.3942	28.6851	28.2521
dup	FBgn0000996	+					22.6693	23.041	22.822	22.4425	23.2736	23.6994	22.8005	23.5269	22.3445	24.4164	24.2367	24.3578	23.9425	24.2396	24.4997	23.3202	24.5748	24.091
SC35	FBgn0265298	+	+	+			23.0461	22.3037	22.3875	23.0476	22.0602	22.2941	23.811	22.6934	22.64	27.8234	27.5841	27.7857	27.4493	27.65	28.0697	27.1756	26.7886	28.2095
Sra-1	FBgn0038320	+	+	+			22.014	22.3974	22.2468	23.362	22.4035	23.0389	22.3509	23.0228	22.1274	24.8767	24.9756	25.2561	24.5702	24.85	25.1361	24.4822	24.8435	24.764
Cdk1	FBgn0004106	+	+	+	+	+	23.4269	21.8811	23.1073	22.4669	23.0688	22.6003	23.3867	22.0914	22.4005	26.7577	26.8148	26.81	26.5189	26.5271	26.537	26.4846	26.4911	26.3887
RpL15	FBgn0028697	+	+	+			23.3646	22.4583	21.8465	22.81	22.1635	21.9011	22.7223	22.7986	22.224	29.7678	30.1127	29.7512	29.8255	29.5764	29.9375	29.7294	29.1193	29.7686
eIF2B-epsilon	FBgn0023512						22.1586	22.1792	22.9662	21.9825	23.0442	23.0447	21.7791	23.0188	22.5018	22.0373	23.155	23.1203	23.3574	22.3294	22.5076	23.2072	22.9818	21.1094
Etl1	FBgn0032157	+	+	+			22.4084	22.607	22.5966	22.5628	22.2713	22.8881	22.6597	22.5476	23.2022	27.6681	27.6646	27.8254	27.106	27.3027	27.9755	26.9742	27.5478	27.6332
scny	FBgn0260936	+	+				22.177	23.1645	22.875	21.9373	22.9098	22.5445	21.5677	23.5685	21.9868	25.8244	25.5512	25.7085	25.8832	25.7017	25.9881	25.0278	25.438	25.6179
TrpRS	FBgn0010803		+	+			23.1616	23.1403	21.9564	22.597	22.5514	21.743	22.1358	22.6852	21.9277	24.5171	24.6946	24.6031	24.5997	24.8068	24.8364	24.417	24.1392	24.2638
Pen	FBgn0287720	+	+	+			22.8535	22.3043	22.5301	22.8685	22.7221	22.3229	22.3799	21.1214	22.8859	30.0785	30.1263	29.7777	30.1096	29.9137	29.6563	29.6277	29.9527	29.4087
CG6841	FBgn0036828		+				24.1201	22.0988	21.4014	22.6787	22.3502	22.4969	21.4421	23.7564	22.3713	24.2227	24.2487	24.2994	24.2149	24.1653	24.1124	23.6493	24.1626	23.966
shep	FBgn0052423	+	+	+			22.28	21.7804	23.3569	23.0364	21.64	22.5015	23.8242	22.9154	23.069	26.2935	26.4957	26.6033	25.7466	26.0911	26.1877	25.7433	26.5638	26.095
Psi	FBgn0014870	+	+	+			22.3642	23.0156	22.5847	23.1248	21.7533	22.4105	22.3952	23.0053	22.7376	28.0214	28.1558	28.1286	27.8226	27.9573	27.9474	27.6871	27.6785	27.9517
Saf-B	FBgn0039229	+	+	+			23.151	22.4484	22.5762	22.0228	21.8926	22.7521	23.1563	21.4385	22.2606	28.4492	27.8787	28.049	28.4238	28.4313	28.2353	27.9331	27.8544	27.6009
CG12237	FBgn0031048						22.4885	22.738	22.2883	21.9636	23.2459	23.3947	22.7427	23.1257	22.5875	23.3091	23.804	23.0018	23.4972	22.8966	23.235	22.6826	23.0578	23.3872
Gga	FBgn0030141	+	+	+			22.5153	22.7559	22.4995	22.3676	22.2522	22.5997	22.5443	21.6498	22.1431	24.3551	24.8722	24.9533	24.5942	24.7741	24.7265	24.2987	24.0038	24.8915
Droj2	FBgn0038145	+	+	+			23.3072	22.4116	23.0954	22.8031	22.4877	22.7085	22.4296	22.3384	22.3106	27.8806	27.595	27.1506	27.7587	27.3257	27.3862	27.5515	27.3944	26.6939
dom	FBgn0020306	+	+	+			22.8883	22.7817	23.4409	21.6287	22.7661	22.3983	21.9468	23.0636	21.855	24.8509	24.9285	25.1093	25.1413	25.2168	25.3668	24.6425	24.2745	24.9894
Art4	FBgn0037770	+	+	+			21.969	21.3997	22.7004	21.878	23.0576	22.5045	23.0336	22.8918	23.3898	25.893	26.1805	25.8612	26.002	25.7424	25.7072	25.8206	25.0375	26.0994
Prosalpha3	FBgn0261394	+	+				21.9938	21.3032	22.6092	22.6981	22.5577	22.9757	23.1568	22.3249	21.5255	25.8127	26.2866	25.8996	25.9721	25.4815	25.5433	25.5264	24.6586	26.8503
ric8a	FBgn0028292	+	+				22.3774	22.0227	21.8515	22.5259	22.7617	22.9874	21.6122	22.3174	22.8969	24.0997	24.3857	24.3533	24.4201	24.3092	24.2616	24.1001	23.8607	23.9147
CG5913	FBgn0039385	+	+	+			21.6451	22.8065	22.5854	22.1517	21.9502	22.8892	21.7454	22.0223	22.1725	27.1165	26.9642	27.4585	26.7718	27.0937	27.1002	26.9797	27.0646	26.5356
Klp10A	FBgn0030268	+	+	+			22.0341	22.7145	22.2302	21.293	21.1477	23.1964	23.2655	21.5323	22.5815	28.2636	28.3018	28.1838	28.3312	28.2316	28.1006	28.0138	28.0789	27.6987
Tap42	FBgn0051852	+	+	+			22.2564	22.6921	22.7023	22.7119	22.4191	22.9583	23.575	22.6522	23.2004	25.5472	25.3644	25.2782	24.9063	25.0407	25.2075	25.133	25.1292	24.975
msps	FBgn0027948	+	+	+			22.7442	22.8676	22.4482	22.1545	23.1153	22.555	22.75	22.3922	22.5935	28.1018	28.1232	28.0831	28.0754	27.9977	28.1282	27.7876	27.6507	27.9208
RAF2	FBgn0036624		+				22.4606	22.2256	23.0857	22.1024	22.4765	21.7213	23.0432	23.2177	22.471	23.678	23.7923	23.7599	23.6193	23.9141	23.3597	23.0376	23.4375	23.8063
Nup107	FBgn0027868	+	+	+			22.1674	22.164	23.1765	22.4629	22.0053	22.6608	22.3527	22.354	21.8527	27.5952	27.5551	27.5884	27.023	27.127	27.6292	27.0697	27.672	27.0544
Cas	FBgn0004878, FBgn0022213	+	+	+			22.1581	22.1589	22.3736	21.8162	21.1934	23.0726	21.3577	23.7157	22.8586	27.088	27.1768	27.2853	27.0475	27.0069	27.3135	26.9727	26.4516	27.1865
fit	FBgn0038914	+	+	+			23.1883	23.0984	22.5295	22.8516	21.6552	22.5403	22.7601	22.4644	22.7286	27.0483	27.6086	27.7816	27.2624	27.4217	27.6738	26.7807	26.4489	28.2719
Got1	FBgn0001124	+	+	+			22.5614	23.0259	22.4876	21.942	22.4693	21.6316	22.9717	22.355	22.8597	24.3925	24.5853	24.6594	24.4394	24.3997	24.6667	24.217	23.9403	24.5467
rnh1	FBgn0023171		+	+			22.2584	22.0107	23.6441	22.9974	23.1596	21.6007	22.4292	22.4985	22.3871	25.0705	24.8795	25.0163	24.8943	25.1966	25.2669	24.4496	24.4804	25.1053
CG6701	FBgn0033889	+	+	+			22.2425	22.53	22.3256	22.7404	21.6894	21.8598	21.9402	23.3718	22.4115	26.9897	27.093	26.9968	27.1854	27.2356	27.0245	26.871	26.5675	26.7218
Upf1	FBgn0030354	+	+	+			23.4841	23.3008	21.5459	21.9775	22.1224	22.5586	24.2431	22.5253	22.4215	28.1538	28.1321	27.9601	28.1454	27.772	28.0056	28.1947	27.7948	27.3388
CG31249	FBgn0051249	+	+	+			22.3497	21.9531	22.6622	21.6294	22.9446	23.1122	21.8332	21.8558	20.7258	24.9283	25.2997	25.2091	25.0146	24.9154	25.4372	24.9865	24.2868	25.2463
Top3beta	FBgn0026015	+	+	+			23.158	22.2025	22.2993	23.3965	22.1999	23.4529	22.5962	22.2749	23.3583	28.8595	28.6708	28.5263	28.5802	28.6136	28.2827	28.5682	28.5043	28.0764
Lst8	FBgn0264691	+					21.3714	21.8541	22.4669	22.94	23.0322	21.6455	21.6603	21.6147	23.2299	24.5388	24.9177	24.8899	24.3645	24.6966	24.6965	24.5106	25.1467	23.7851
CG7033	FBgn0030086	+	+	+			23.1029	22.0119	21.8304	23.1084	22.2793	22.966	22.7631	22.8527	22.3805	27.9981	28.1006	27.9144	27.6068	27.5885	27.5154	27.6968	27.5224	27.8995
Elp1	FBgn0037926	+					23.4031	22.7791	23.1212	21.9941	22.6936	21.1349	23.7834	22.1444	22.0851	24.6954	25.1586	25.1865	25.354	25.038	24.0321	25.1468	24.5162	24.4831
pelo	FBgn0011207	+	+				22.7874	23.1991	23.2584	22.8429	22.6249	23.3131	23.3182	22.4001	23.5583	25.0012	25.2212	25.2764	24.9351	25.2565	25.7669	24.6518	24.5395	25.4192
TM9SF4	FBgn0028541	+	+	+			22.3881	23.5543	23.7848	22.6244	23.2032	23.1645	22.6754	22.8851	22.1758	26.8471	26.9718	26.9665	26.2844	26.0124	26.9707	26.4117	26.6995	26.7883
mask	FBgn0043884	+	+	+			22.3636	22.3363	22.0037	22.1601	23.3539	23.093	22.5038	24.0848	22.9399	29.0807	29.0987	28.9353	28.9842	28.9024	28.7491	28.8984	28.7845	28.5462
PpD3	FBgn0005777	+	+	+			21.7528	22.6692	22.9263	22.05	22.7944	22.022	23.0978	22.2445	22.4608	25.8393	25.9929	26.126	25.7479	25.7778	25.8624	25.6447	25.9314	25.5042
eIF3-S10	FBgn0037249	+	+	+			22.1909	23.684	22.3252	22.7369	24.4804	22.5845	22.3562	22.0786	23.0802	31.092	30.6727	30.5897	31.051	30.9341	30.7665	30.957	30.0664	30.4577
Gug	FBgn0010825	+					22.7878	22.9582	23.1671	22.155	23.0609	22.8806	22.7455	22.393	23.0914	24.1485	23.9324	24.3335	23.9808	24.4391	23.8307	23.257	24.5106	23.7781
tws	FBgn0004889	+	+	+			21.3521	22.4594	22.5382	22.4766	21.3464	23.1031	21.9129	23.1539	23.7173	27.3719	27.5684	27.5819	27.1096	27.1854	27.2373	27.0747	27.6224	26.965
CG5728	FBgn0039182	+	+	+	+		22.351	22.614	21.4768	21.9024	22.4843	22.8543	22.1446	22.5141	22.0095	26.5681	26.5754	26.6092	26.9325	26.9446	27.0135	26.2485	26.1084	26.5458
BigH1	FBgn0038252	+	+	+			22.7155	22.1356	21.8	22.5171	22.6043	22.5094	22.9919	23.1752	21.7611	27.5436	27.4554	27.6643	27.6251	27.9633	27.888	27.2311	27.2714	27.3114
Plap	FBgn0024314	+	+	+			22.9422	23.7575	22.6596	23.1089	22.5819	22.7928	23.3398	23.3723	22.0395	27.2125	27.2791	27.1878	27.17	26.988	27.1148	26.8198	27.0636	26.9562
Sc2	FBgn0035471	+	+	+			23.8301	22.217	22.6834	22.0983	22.3663	23.1249	23.5895	21.7516	21.5021	26.1093	26.2594	26.0245	26.2168	26.0695	26.1622	25.932	26.1861	25.4355
eIF3-S9	FBgn0034237	+	+	+			23.1901	23.0877	22.6303	21.9738	23.2767	21.6387	22.6123	22.3543	22.4268	29.844	29.6238	29.4614	29.809	29.705	29.6281	29.6313	28.7847	29.6753
STUB1	FBgn0027052	+	+				22.4974	22.2185	22.4144	22.4735	21.7088	22.4828	22.7546	22.0878	22.6025	25.0539	24.2495	23.9592	24.8329	25.0955	24.5718	24.6865	22.9388	24.8079
beta-PheRS	FBgn0039175	+	+	+			21.9126	23.2853	22.9866	23.0578	23.2345	22.3552	22.665	22.7637	22.3928	26.4781	26.5809	26.6988	26.3082	26.2234	26.4386	26.2229	26.5036	26.204
ade2	FBgn0000052	+	+	+			22.9502	20.9976	22.0082	23.0927	22.7604	22.9195	22.6179	22.1608	22.2499	25.6462	25.6749	25.5925	25.7591	25.7722	25.7675	25.5757	24.8139	25.6965
Usp1	FBgn0028476						23.5017	22.7734	23.4353	21.7477	22.6788	22.9844	22.9979	22.782	22.057	24.2064	24.0701	23.5425	24.4898	24.1337	24.1206	23.8561	23.1819	23.9584
cm	FBgn0000330, FBal0180464, FBgn0000335		+	+			22.8476	23.934	22.8109	21.6979	22.1723	22.9823	22.9262	21.8627	21.4458	24.6969	24.9739	25.1068	24.5571	24.742	24.7962	24.6841	24.4901	24.7814
Vinc	FBgn0004397	+	+	+			22.3345	22.8714	22.9078	22.4298	22.8051	21.6078	22.9287	23.2377	24.0854	26.066	26.0197	25.9333	25.888	25.8449	25.9396	25.7489	25.4626	25.9903
skd	FBgn0003415						22.0489	22.6075	22.8162	22.3029	22.85	23.636	22.8794	23.7548	22.8727	23.7922	23.4307	23.1571	23.2498	23.7745	23.3573	23.1424	23.7389	22.6834
Rb97D	FBgn0004903	+	+	+			22.3252	22.2114	23.5429	23.4687	22.9381	21.6646	22.9009	22.0506	22.8701	26.2474	26.4586	26.8484	26.1045	26.5522	26.8457	25.9169	26.5477	26.2774
velo	FBgn0035713						22.7853	22.1591	22.8706	22.6572	22.3012	21.9678	22.8951	22.154	22.9437	22.2693	22.4048	23.0099	23.07	22.941	23.2747	21.5522	22.6912	22.6297
Sec16	FBgn0052654	+	+				22.7312	21.9974	22.4072	22.5663	22.3534	23.1868	23.4322	23.0849	23.5788	24.5066	24.7449	24.5776	24.3651	24.7558	25.0133	24.75	23.5616	24.7157
RpL32	FBgn0002626	+	+	+			23.4418	23.4141	21.5474	22.0672	22.8108	21.4549	22.8197	22.4173	21.5754	29.4531	29.5091	29.0512	29.5137	29.2583	29.0192	29.2895	29.0002	28.9285
SpdS	FBgn0037723	+	+	+			21.9602	21.8036	23.3425	22.2982	22.6667	21.9391	22.9468	22.3567	22.9835	27.127	27.2296	27.049	26.9113	26.6725	26.6501	26.5669	26.8203	27.2268
fabp	FBgn0037913	+	+	+			22.6654	22.4891	21.4655	22.4636	22.6524	22.5689	23.019	22.7264	23.8842	27.0349	27.2454	27.075	26.7971	26.6716	26.3462	26.8962	27.4223	26.2518
EF2	FBgn0000559	+	+	+			22.4246	22.7176	22.8256	22.3911	22.8617	22.7189	23.2807	26.8961	22.79	32.0987	32.0063	31.905	32.0268	32.0163	31.8595	31.8535	31.7261	31.6457
CG6340	FBgn0030648	+	+	+			22.5682	23.2261	22.2968	22.8912	22.6924	22.8929	23.1609	22.4349	22.6623	25.093	24.8027	24.8926	24.9213	25.0296	24.6331	24.5739	24.5533	24.8818
eIF2B-delta	FBgn0034858	+	+	+			22.6332	21.2684	22.8246	22.1474	22.5037	22.7701	23.4536	22.3964	22.5762	26.6728	26.47	26.7567	26.5929	26.8452	26.6955	26.3964	26.5693	26.1561
gro	FBgn0001139, FBal0003347, FBal0005217	+	+	+			22.7162	22.4426	21.2267	22.5702	22.5457	22.9277	22.5014	22.99	21.6397	27.0515	27.049	26.8597	27.0957	27.0029	27.146	26.7925	26.4115	26.9791
rl	FBgn0003256		+				23.297	22.9822	23.0597	22.447	22.1997	21.7899	22.6334	23.3294	22.1294	24.8252	24.8418	23.9326	24.8886	24.3794	24.0484	24.8539	25.5756	22.3957
CG4936	FBgn0038768		+				22.6098	21.9284	20.8303	22.0311	21.7836	22.6257	22.0847	23.6413	23.1945	23.2079	23.2108	23.3684	23.4978	23.4184	23.6651	22.8595	23.2072	22.9526
Usp5	FBgn0035402	+	+	+			22.8933	21.9502	24.5655	22.802	23.0799	23.0121	22.6626	23.1991	22.4245	28.1221	27.4908	27.4004	27.486	27.4275	27.4405	27.4549	27.4006	27.392
caz	FBgn0285954, FBab0045825	+	+	+			23.2621	23.1746	22.9333	23.2332	22.9845	21.5151	23.1311	22.9837	23.2211	27.8329	28.356	28.1508	27.9269	28.2202	27.9068	27.7821	27.6104	28.1813
CG12171	FBgn0037354	+	+	+			23.4414	21.9078	22.4842	22.7855	22.1911	22.4448	21.6787	21.8661	21.7595	25.9289	26.0267	26.1971	25.8358	25.7525	25.8719	25.8772	26.0946	25.4162
Ge-1	FBgn0283682	+	+	+			22.4614	23.2023	22.6813	22.3039	22.4897	23.2276	22.1376	22.6294	23.5543	29.8761	29.8397	29.6	29.4799	29.4793	29.412	29.8174	29.4995	29.2442
Rme-8	FBgn0015477	+	+				22.9532	22.8884	22.3471	22.1732	22.3741	22.8578	21.6839	23.0458	22.8776	24.682	24.9162	25.0271	24.5946	24.6993	24.988	24.6611	24.7001	24.5111
Cyp1	FBgn0004432	+	+	+			22.2593	23.1311	22.1905	22.8065	22.2137	22.9046	22.4146	21.8882	22.1472	30.4637	30.4791	30.2848	30.0972	29.8877	30.0943	30.2165	30.1726	30.0856
Klp67A	FBgn0004379	+	+	+			23.838	22.6096	21.9767	23.6637	22.0298	22.4116	23.0935	22.1738	22.4806	26.9342	28.0601	27.0812	27.4924	27.64	27.1878	26.3182	26.7745	28.2579
Tlk	FBgn0283657	+	+	+			23.0861	22.4184	22.4142	21.9195	22.0955	22.9026	21.6635	22.4708	22.9838	25.5196	25.1777	25.4891	25.9824	25.953	25.5527	25.4838	24.8481	25.132
128up	FBgn0010339	+	+	+			22.7171	22.1566	22.1282	21.7466	22.6804	22.2627	22.5437	22.1434	23.5257	27.003	27.1352	27.0361	27.1098	27.2324	26.9376	26.947	26.6955	26.8094
Pgi	FBgn0003074	+	+	+			22.9867	22.4904	22.904	22.6109	23.5455	21.8856	22.4897	22.5357	21.7747	27.3205	27.5456	27.4682	27.5122	27.4848	27.4398	27.3306	26.4324	27.8521
CG32473	FBgn0052473						22.4895	23.0423	21.603	24.1858	22.7223	23.1756	22.5672	23.4601	21.903	24.1262	25.1319	24.2641	24.8221	24.2988	22.9293	23.317	24.662	24.825
Rab7	FBgn0015795	+					22.7036	23.1838	22.5787	23.332	23.1808	22.9947	22.3924	22.6199	22.1461	24.5366	24.5279	24.8895	24.0692	24.2025	24.9488	24.7663	23.3535	25.1164
Cdc16	FBgn0025781		+	+			22.8423	24.0674	22.762	22.5759	21.8052	22.2004	22.3986	22.306	22.587	24.6929	24.9344	24.7469	24.6389	24.6451	24.9968	24.5236	24.3986	24.7415
FK506-bp2	FBgn0013954	+	+	+			22.429	23.3083	23.4788	22.6254	22.5031	21.5708	22.6636	22.2963	22.8853	29.3483	29.6172	29.8007	29.1258	29.2407	29.5743	29.3967	29.1699	29.4922
CG6287	FBgn0032350	+	+	+			23.2722	21.8087	22.5639	22.0896	23.0964	21.483	23.2249	22.5841	22.2042	27.4976	27.8978	27.6998	27.7956	27.5884	27.9641	27.6091	26.9458	27.8342
Vps26	FBgn0014411			+			21.8069	22.9209	22.3428	22.9561	24.2485	22.8828	22.1714	22.1831	21.951	23.6023	23.7777	24.1481	23.5438	23.4835	23.4885	23.5262	23.7634	23.5341
sgg	FBgn0003371	+	+	+	+		21.4616	22.9173	22.3693	22.8735	22.4549	23.0919	21.9789	21.0593	23.2224	26.6294	26.4857	26.4697	25.9495	26.0211	26.043	26.0887	26.5089	26.2874
pins	FBgn0040080	+	+	+			22.9044	22.2265	22.9784	21.0397	22.3535	23.2513	22.6295	22.7677	22.3285	25.7085	25.7579	25.6487	25.2882	25.4141	25.5255	25.2928	25.4257	25.6993
CG5010	FBgn0260747	+	+	+		+	23.3766	22.8978	22.1583	21.9223	23.1224	22.7863	24.0861	23.273	23.3851	26.0995	26.1023	26.0941	25.7214	26.1051	25.4664	25.851	25.922	25.8278
hyd	FBgn0002431		+				23.1125	22.8759	21.8826	22.3768	22.8897	22.3256	23.6059	22.7296	22.0511	24.0062	24.1259	24.1246	24.0513	24.2513	24.1504	23.7141	23.784	24.0698
alien	FBgn0013746		+				22.3634	23.1423	23.2019	22.4868	22.2683	21.982	22.4771	23.9282	21.9976	24.1969	24.2274	24.8937	23.9782	23.9586	24.3351	24.1234	24.1996	24.3086
Hel25E	FBgn0014189	+	+	+			21.2791	22.2429	22.8641	21.4504	21.2665	22.0034	22.4903	23.1372	23.1734	28.4787	28.8288	28.4708	28.6875	28.5634	28.5501	28.766	28.1408	28.1929
CG5174	FBgn0034345	+	+				21.7735	22.792	22.2013	22.5003	22.6158	21.9119	21.6606	23.5244	23.3165	25.0908	25.3461	25.4933	24.8824	24.5466	25.0454	24.6861	25.1972	25.3689
CaMKII	FBgn0264607	+	+	+			22.701	23.4512	22.8248	23.7152	22.2564	23.1704	23.0237	22.4739	22.2153	25.356	25.4879	25.9394	25.3851	25.333	25.6745	25.464	25.4031	25.2506
CG1416	FBgn0032961	+					22.2486	23.0543	23.6557	23.0911	22.0232	26.5705	27.2391	22.4931	22.4659	27.1167	27.2001	27.3309	26.9616	26.8675	27.0482	27.1075	26.7691	27.1067
U2A	FBgn0033210	+	+	+			22.0487	21.7847	22.6184	22.9461	22.2677	22.7139	22.8663	22.5465	21.2853	25.5452	25.4751	25.6187	25.1561	25.258	25.1789	25.2816	25.0831	25.6103
CG6418	FBgn0036104		+				21.8667	22.9672	22.9651	22.7756	22.8292	22.4422	22.2047	22.5437	23.7853	24.3439	24.26	24.2965	24.0687	24.935	24.7441	24.197	23.364	24.6759
san	FBgn0024188		+				24.4392	22.5524	22.5589	22.9921	22.8015	22.6412	23.2465	22.9754	22.5175	25.754	25.8757	25.0225	25.8444	25.2445	25.4246	26.2632	24.1743	25.5526
Mtor	FBgn0013756, FBgn0021796	+	+	+			23.7774	22.6972	21.7325	23.2625	21.2207	22.6636	21.9804	21.9677	22.5119	26.2478	26.0317	26.0383	26.5334	26.2853	26.3805	25.9352	26.1156	25.6058
Tailor	FBgn0037470	+	+	+			22.5901	22.4798	23.0027	23.6357	22.6015	22.1041	21.7818	22.3146	21.7981	28.8616	28.8488	29.0656	28.9245	29.0266	29.0312	28.8776	28.6627	28.5782
RpL27A	FBgn0285948	+	+	+	+		21.5662	22.8321	22.2916	22.9237	22.8327	22.9832	23.4318	22.9016	23.4593	28.7197	28.6414	28.6699	28.3375	28.3541	28.4057	29.0188	27.5026	28.8621
Nup44A	FBgn0033247						22.027	22.9388	23.3773	21.601	23.0714	22.4487	23.4925	22.421	22.4215	24.2681	23.9354	24.7355	24.2036	24.2574	24.2346	24.4091	24.4167	23.4778
poe	FBgn0011230	+	+	+			22.508	22.3864	22.8932	22.5722	22.3501	22.2929	22.496	21.9762	22.0505	27.3397	27.3334	27.3407	27.2996	27.1967	27.3838	27.0811	27.253	27.0461
eIF-3p66	FBgn0040227	+	+	+			22.0667	23.3639	23.0377	22.0495	22.2027	22.4736	21.4049	22.6742	22.6346	29.8082	29.8137	29.5961	29.9706	29.9473	29.4855	29.6196	29.6478	29.3223
betaCOP	FBgn0008635	+	+	+			22.9941	22.2291	23.1645	22.1315	22.4033	22.6381	22.3158	21.9365	22.1446	25.893	26.5077	26.2412	25.9776	25.8495	26.1564	26.1692	26.2808	25.5665
Vha68-2	FBgn0263598	+	+	+			22.4554	22.6551	23.0368	23.0921	21.7394	23.1928	22.7726	22.6716	21.6376	26.7371	27.0887	26.8424	26.6175	26.513	26.6469	26.7713	26.048	27.2265
CG1316	FBgn0035526	+	+	+			23.4531	23.0603	22.8175	21.8984	23.6451	22.7195	21.6775	21.6782	22.6647	27.0529	27.0184	27.1407	27.0217	27.1674	27.3895	26.8855	26.9214	26.7827
Cdc27	FBgn0012058	+	+	+			21.1929	21.9432	22.7086	22.1329	22.4331	23.2131	22.5313	23.0147	23.1192	24.4664	24.4844	24.633	24.2185	24.2508	24.3292	24.2246	24.4837	24.258
AGO2	FBgn0087035	+	+	+			22.5089	22.4989	21.8436	22.9017	22.7217	22.7748	22.3935	22.6229	22.6168	27.9765	27.9212	28.1075	27.8994	27.9199	27.9729	27.7044	27.7917	27.8945
snama	FBgn0086129	+	+	+			22.1727	22.2197	22.2716	22.274	22.6023	22.3639	23.1055	22.3289	21.8053	25.2434	25.0846	25.4914	25.5632	25.7101	25.6748	25.3466	25.1562	24.7027
PyK	FBgn0267385	+	+	+			22.191	22.2622	23.2106	22.0413	22.2075	22.2877	22.2935	22.7387	21.9059	29.3804	29.4123	29.2602	29.3884	29.3176	29.1693	29.1818	29.1123	29.1528
awd	FBgn0000150	+	+	+			22.1725	22.3519	22.6153	22.8706	22.1353	22.1948	21.5365	22.4884	21.9571	27.3782	27.5504	27.3112	27.6982	27.3717	27.403	27.9114	26.7117	27.0163
CG4300	FBgn0036272	+	+				21.8993	22.9476	21.7382	22.0614	21.8726	22.7108	21.9689	23.2808	22.7945	25.54	25.1876	25.2962	25.2854	25.1619	25.3148	24.9611	24.6636	25.8063
Ptp61F	FBgn0267487	+	+	+			22.6809	22.1351	22.8022	23.9467	23.3545	21.5643	22.5454	23.3924	22.7118	25.7278	26.1072	26.8235	26.3303	26.5421	26.6713	26.3741	25.61	26.0929
CG6195	FBgn0038723	+	+	+			23.2632	22.9793	22.9083	22.724	22.0616	23.1254	22.2246	22.6764	22.1785	25.497	25.6725	25.4842	25.4645	25.2513	25.5283	25.4363	25.3154	25.3214
RpS29	FBgn0261599	+	+	+			22.3987	23.7146	21.9273	22.6093	22.1949	22.9619	21.4274	22.1287	22.2592	30.6183	30.5262	30.5743	30.8342	30.9491	30.5559	30.7964	29.7449	30.606
CG9641	FBgn0031483	+	+	+			22.2259	22.6883	22.3423	22.4783	22.7997	23.0877	22.4995	22.1274	22.8844	26.5022	26.3314	26.5689	26.0206	26.3073	26.599	26.0171	26.3644	26.4508
CG16989	FBgn0025621						22.5783	23.2497	21.7933	22.9187	22.0109	23.0226	22.8054	23.2393	22.3776	23.594	23.1791	24.4418	24.0651	23.9944	23.8941	23.3344	23.4596	23.851
CG6227	FBgn0030631	+	+	+			22.5654	23.5148	23.2175	22.5372	22.7212	23.4442	22.2449	22.5528	22.3445	25.1852	25.2341	25.216	25.2897	25.3383	25.3034	25.1724	24.8766	25.0189
RpL5	FBgn0064225	+	+	+			23.1061	22.0006	22.2592	22.3277	22.6026	21.8784	23.3185	22.0342	22.4216	29.2157	29.0811	28.8007	29.303	29.1937	28.9947	29.2813	28.0888	29.1606
CG10527	FBgn0034583	+		+			22.4767	22.6905	21.8266	22.3496	22.0017	23.7304	22.3046	21.985	22.3642	24.8901	25.1828	25.0043	24.728	24.8471	25.0435	24.3564	24.5385	25.6157
Dhc64C	FBgn0261797	+	+	+			22.3102	21.5786	23.2442	20.8592	21.5706	22.1531	21.9607	22.5669	22.9102	27.5843	27.6385	27.6349	27.4595	27.4514	27.5884	27.5366	27.3712	27.3853
Chc	FBgn0000319	+	+	+			23.6049	23.2632	22.5396	22.1599	22.7453	23.1564	22.8503	22.2815	23.2483	28.9106	28.8735	28.6754	28.9805	28.8441	28.8137	28.715	28.8015	28.3807
pea	FBgn0086895	+	+	+			23.0782	22.628	22.8378	22.9459	22.0676	22.819	23.743	22.1947	22.012	26.7609	26.9157	27.0154	27.1421	27.1606	27.2903	26.8699	26.6411	26.6228
CG32066	FBgn0052066	+	+				22.8712	21.473	22.257	21.7536	22.8479	22.1318	22.512	21.5594	23.0914	24.8275	25.0291	25.003	24.4634	24.0091	24.5043	24.358	25.0406	24.9045
Rpt6	FBgn0020369, FBgn0039788	+	+	+			21.5794	22.0891	23.0719	22.7743	23.0238	22.2344	22.3938	22.2125	22.4047	26.2161	26.5465	26.2996	26.1743	26.0548	26.0097	26.1155	26.3493	26.0521
mgr	FBgn0264694, FBgn0026201			+			23.8458	22.214	22.2174	22.9914	22.5445	22.1472	22.3124	22.6473	22.5715	24.4505	24.5299	23.9026	23.8091	24.1278	23.6353	24.4686	23.9359	23.9339
CG8915	FBgn0030833	+	+	+			22.0286	23.3272	23.7754	21.5154	22.553	22.8911	22.0118	22.6031	22.8791	25.8611	25.6949	26.1207	25.2508	25.4468	25.6642	25.6632	25.7805	25.6926
MEP-1	FBgn0035357	+	+	+			22.1606	22.6525	22.8132	22.1116	22.5101	23.5711	23.2927	21.5304	22.4654	26.137	26.4524	26.2823	26.6284	26.7907	26.5263	25.9526	26.1529	26.2256
Lasp	FBgn0063485	+	+	+			22.3146	22.8569	21.984	23.8528	22.7756	21.66	21.9576	23.5733	22.7633	26.0926	26.2065	26.3475	25.7146	25.9764	26.3165	25.8078	26.1527	26.1472
Dpit47	FBgn0266518	+	+	+			21.9889	22.2514	22.3542	21.4231	22.7177	22.5011	21.9169	22.8347	22.0377	25.7518	25.9399	25.8836	25.35	25.5662	25.6147	25.312	26.0665	25.6604
RpL18	FBgn0035753	+	+	+			23.0738	23.4236	22.7038	22.779	22.8389	23.0492	22.4084	21.4197	21.4894	28.6	29.3461	28.6116	28.9338	28.5661	28.5519	28.8378	29.4783	27.7083
Yp1	FBgn0004045	+	+	+			22.4783	23.2709	22.2696	22.6016	23.1664	23.1657	23.0855	22.9744	23.6809	30.7472	31.214	30.9349	30.1536	29.577	29.4698	30.4598	30.6375	31.2656
CG10324	FBgn0038454	+	+				21.8316	22.5964	22.6907	21.9796	22.6807	23.0029	22.38	22.4562	21.7781	25.6734	25.0665	26.0116	25.8947	25.9917	26.3244	26.526	23.0097	26.6839
26-29-p	FBgn0250848	+	+	+			22.9626	22.1851	23.6899	21.9686	22.1276	22.4011	23.0661	22.5431	24.032	26.0783	26.3474	25.8702	25.5746	25.4678	25.9549	25.5506	25.7835	26.4318
Eb1	FBgn0027066	+	+	+			22.6296	23.1051	23.2145	22.1613	21.6745	22.6338	23.3492	22.173	21.8098	27.9005	27.8704	28.0039	27.7566	27.8312	27.8593	27.7709	27.6098	27.8654
CG9601	FBgn0037578	+	+	+			22.2416	21.498	21.8769	21.6912	21.5768	22.5361	21.9509	21.835	22.8114	25.0214	25.2415	25.2618	24.9417	25.3612	25.4431	25.042	24.4713	25.4846
CG7637	FBgn0033548	+	+				23.5797	22.4975	22.8065	23.011	22.1367	22.6701	22.6733	21.9226	23.8337	25.6737	25.1681	25.1878	25.3389	25.5395	24.7287	25.4947	24.4297	25.5847
CG10638	FBgn0036290	+	+	+			21.5196	23.3219	22.6824	22.2876	22.0432	22.3719	22.3177	23.0166	22.6304	25.956	26.1803	26.2398	26.0693	25.9353	26.1127	26.0728	25.5593	26.2266
Pitslre	FBgn0016696		+	+	+		22.303	24.1139	21.4494	23.186	21.2082	22.0993	21.797	22.2519	21.8729	25.1168	25.0561	24.9896	25.5267	25.7259	25.6127	25.1597	24.1527	25.3376
Grip75	FBgn0026431		+				22.4592	22.7751	23.452	22.4722	22.2788	22.191	21.9182	22.0794	22.8414	23.124	23.302	22.8366	22.9695	22.9577	23.1861	23.1818	22.6862	22.8832
nxf2	FBgn0036640	+	+				22.5183	22.1362	23.196	22.6035	22.7072	23.3245	23.0979	23.1785	21.311	24.3966	24.6662	24.8106	24.5782	24.7517	24.5537	24.2372	24.6399	24.4855
CG12279	FBgn0038080	+					22.8404	22.3404	23.071	22.1804	22.9453	23.194	22.6448	22.3547	22.847	23.941	24.0951	24.1707	23.59	23.7469	23.6865	23.4591	24.7134	23.5248
CG10038	FBgn0038013		+				22.5229	22.6411	23.4212	22.5669	22.0938	21.249	23.0523	22.9756	21.9848	24.1336	24.4653	24.5562	24.2403	24.18	24.7366	24.9276	22.5322	25.1869
CG11414	FBgn0035024	+	+	+			22.694	22.8116	22.1701	22.3317	22.2029	22.3975	22.8568	22.2944	23.5826	28.3553	28.1466	28.1215	28.2431	28.1908	28.1392	28.2717	27.8683	27.9786
mRpL51	FBgn0032053	+	+	+			22.1944	23.257	22.4685	22.5896	22.1381	23.5538	22.6587	22.5925	23.261	30.1887	30.5127	30.6954	30.5875	30.8884	30.2861	30.6428	30.2842	29.9687
kis	FBgn0266557	+	+	+			22.6083	22.9387	22.471	22.4774	22.1567	23.5492	22.957	22.1446	22.5011	25.8107	25.7699	25.7223	26.0065	26.3108	26.2063	25.5058	25.4875	25.8125
CG9940	FBgn0030512	+	+	+			23.1504	22.3086	22.7539	22.7991	23.2735	22.0253	23.081	22.1796	21.6354	25.3537	25.5676	25.5693	25.5472	25.5061	25.8839	25.1389	25.1708	25.6842
sni	FBgn0030026						21.3148	22.7355	22.1409	23.7236	22.2657	22.6728	22.5497	22.3032	22.8167	22.9341	23.8325	23.6085	23.0375	23.7074	23.7894	23.0028	23.0127	23.8633
for	FBgn0000721	+	+	+			22.5838	21.8359	22.7858	22.6454	22.2358	22.6115	22.6965	21.1795	22.6269	24.9098	25.1782	24.8256	25.0068	25.0276	24.7928	24.7329	24.7427	24.9525
Reps	FBgn0032341			+			23.1857	22.2071	22.8727	22.1762	21.2505	22.89	22.7117	21.7996	22.3839	24.3223	24.0075	24.0861	24.2137	23.6442	23.846	24.053	23.8221	24.056
RpL10	FBgn0024733, FBgn0031231, FBgn0036213	+	+	+			22.7003	23.008	22.2	22.1821	23.545	23.2665	22.628	24.3291	23.1309	29.1582	29.1209	28.676	29.3526	29.1063	28.7883	29.4456	27.9033	29.1226
Rab5	FBgn0014010						22.9782	22.9039	21.9702	22.5883	22.5875	23.2631	22.9864	23.3434	22.7389	23.4095	23.628	24.0973	23.6478	22.9099	23.8178	23.1581	24.2005	23.2942
CG11899	FBgn0014427	+	+	+			23.1251	21.9697	22.791	22.5784	22.5957	21.3569	21.9091	23.3936	21.9622	25.4894	25.4894	25.7947	25.3472	25.4962	25.489	25.495	25.3342	25.466
Not1	FBgn0085436	+	+	+			22.1826	23.1626	22.0393	22.6507	22.0561	22.2779	22.3653	22.971	22.6113	28.3388	28.2514	28.2162	28.2991	28.2593	28.2382	28.1848	28.3595	27.7872
CG1703	FBgn0030321	+	+	+			22.8052	22.7853	22.7356	22.397	22.1084	23.1373	22.9396	21.6724	23.1205	26.7272	26.6994	26.5736	26.6483	26.6555	26.8186	26.6108	26.5718	26.3436
CG13373	FBgn0029522	+	+				22.5842	22.3384	22.3559	22.7736	23.5145	22.3789	23.8191	21.8725	23.2539	25.5881	25.0972	25.3655	25.268	25.5278	25.3449	25.105	25.2821	25.1948
CG42232	FBgn0250754	+	+	+			21.8275	22.6159	23.2436	23.4472	21.5618	23.0059	22.5873	22.1751	22.9059	26.3585	26.1429	26.3492	26.1316	26.3	26.2094	25.8101	26.2761	26.298
mRpL47	FBgn0014023	+	+				22.0786	21.5699	21.9157	22.1821	22.5602	22.3937	22.4713	22.3628	22.3864	24.2883	24.7503	25.2713	24.7463	25.1977	24.8424	25.2507	23.6637	24.9335
c12.1	FBgn0040235		+	+			22.868	23.9021	21.3787	22.4454	21.7283	22.0887	22.9601	22.8532	22.5026	25.2574	25.179	25.435	25.0545	25.0062	24.6608	25.057	25.0321	25.3213
gammaTub37C	FBgn0010097	+	+	+			22.8216	22.6259	21.631	22.9442	22.6847	23.2599	22.2814	22.5965	22.7418	26.5561	26.6703	27.0487	26.5433	26.4863	26.8865	26.5517	26.7948	26.4912
Edc3	FBgn0036735	+	+	+			21.9166	22.4454	22.8679	23.2899	22.1887	21.6133	23.7926	22.6053	22.6161	28.6958	28.7425	28.9701	28.334	28.4315	28.4634	28.6092	28.8941	28.4694
Tango7	FBgn0033902	+	+	+			22.1159	22.4374	22.7788	23.7303	22.3923	21.7395	22.6053	22.9515	22.2092	27.123	27.0695	26.736	27.0657	27.0151	26.9529	27.0948	27.1128	26.2867
ball	FBgn0027889	+	+	+			22.5183	22.4208	22.1905	22.0993	22.4439	21.5769	21.9503	22.3994	22.584	27.9593	27.4213	27.4113	27.848	27.9566	28.006	27.6082	27.0879	27.6686
Usp39	FBgn0030969						22.6307	22.2999	23.2524	22.6861	22.5864	23.2315	23.3407	23.5725	22.905	23.6014	23.9651	23.6042	23.7276	23.8068	23.0816	23.2006	24.1144	23.4324
DENR	FBgn0030802	+	+	+			21.3741	22.6466	23.1906	22.6993	22.5851	22.1456	22.3509	22.2434	22.5394	26.2291	25.7553	26.3315	26.1612	26.2379	26.247	26.0888	25.3846	26.421
eIF3-S8	FBgn0034258	+	+	+			22.2446	23.1896	22.8175	23.4881	22.5252	21.8241	22.3808	22.5288	22.0577	30.0454	29.8991	29.9397	30.1347	30.1241	29.9514	30.1402	29.5831	29.7395
Ran	FBgn0020255, FBgn0003346	+	+	+			23.0583	21.3397	22.0158	21.8036	21.9307	23.4913	21.8718	23.1423	22.2026	30.5162	30.7333	30.5409	30.6579	30.5088	30.3798	30.3253	30.5044	30.5414
eff	FBgn0011217	+	+	+			22.5636	23.01	22.8264	22.9499	22.2083	22.5296	22.708	22.3363	22.1603	27.1325	26.8964	26.2536	26.6391	26.7523	26.7081	26.9547	26.5831	26.3356
mael	FBgn0016034	+	+	+			21.842	22.2571	22.3588	22.8156	22.0569	22.9111	21.8973	22.1756	21.9324	24.987	25.3243	25.2521	24.7577	25.0566	24.9251	24.6956	25.513	24.9489
Art1	FBgn0037834	+	+	+			21.8503	22.5086	22.1021	22.6588	22.9754	23.2954	22.394	22.1365	22.8305	27.8616	27.9996	27.9005	27.836	27.7369	27.5127	27.1446	28.2189	27.9923
rig	FBgn0250850, FBgn0066329	+	+	+			22.1709	21.8019	22.7626	21.7595	22.888	23.0279	22.4181	22.266	21.8777	29.8751	29.7534	29.7754	29.9527	29.916	29.8554	29.907	29.5594	29.5322
Hsp83	FBgn0001233	+	+	+			21.9675	22.6735	23.2835	22.6483	21.5129	22.5918	23.1784	23.3025	22.73	31.7083	31.6554	31.6255	31.7701	31.6625	31.5373	31.5864	31.4798	31.5192
CG5642	FBgn0036258	+	+	+			22.4542	22.4582	23.4062	22.7106	23.3385	22.9858	23.7252	23.0312	22.6508	29.0996	28.9099	28.9329	29.1131	29.1012	29.1626	29.1253	28.3767	29.0393
CG32164	FBgn0042177	+	+	+			22.8114	21.7683	22.3059	22.6178	22.1631	22.6492	22.8843	22.5388	22.4763	27.981	28.1994	28.161	27.9097	27.8362	28.0404	28.0235	27.8945	28.0248
B52	FBgn0004587, FBab0006748, FBal0121934, FBgn0044007, FBtp0056125	+	+	+			21.8538	21.9566	22.311	22.2339	22.4359	22.1042	23.2885	22.1452	22.7347	32.182	31.9467	31.9506	32.045	32.085	31.9152	31.9255	31.9483	31.8082
SRm160	FBgn0036340	+	+	+			23.0475	21.8913	21.989	23.0217	22.2203	23.1442	21.683	22.8487	22.1487	26.8443	26.9606	26.9031	27.1861	27.3397	26.8625	26.4127	27.0073	26.8947
CG8258	FBgn0284436	+	+	+			22.8756	22.5591	21.8751	22.8835	22.1073	23.071	22.9848	23.8929	23.2023	27.3712	27.53	27.6077	27.067	26.8664	27.1424	27.2302	27.3965	27.4929
gek	FBgn0023081	+		+			22.0871	21.8948	22.5776	23.4406	22.9092	22.2549	22.1615	22.4561	22.3634	25.2269	25.0397	24.8941	24.8016	24.217	25.1751	24.8518	25.1497	24.7717
Rpt2	FBgn0015282	+	+	+			22.1082	22.6874	24.1421	22.7068	21.146	21.6293	22.7292	22.1588	22.7237	27.2545	27.1216	26.7933	26.8278	26.5772	26.9789	26.8683	26.866	27.058
CG2469	FBgn0035205	+	+	+			22.5388	22.466	23.4116	21.7265	22.4724	22.8778	22.4897	22.8688	22.6839	24.3813	24.4738	24.6928	24.5587	24.7763	24.9996	24.0266	24.5077	24.6385
bur	FBgn0000239, FBal0001338	+	+	+			22.273	21.7464	22.3528	23.0688	22.7484	22.666	22.9642	23.1143	22.6585	25.8878	25.8278	25.8929	25.7743	25.8173	25.5939	25.7047	26.0121	25.5242
CG4849	FBgn0039566	+		+			22.4326	22.2994	21.8156	21.8933	22.3442	23.8931	22.1679	21.8099	22.2045	25.2386	25.5425	25.1686	25.3709	25.2459	25.3582	25.3366	24.6916	25.554
alph	FBgn0086361	+					22.6793	22.9616	22.6082	22.2953	22.1234	23.3773	23.6063	22.8594	23.0342	24.1539	24.0318	24.3748	24.197	23.8349	24.3754	23.701	24.5102	23.9848
Pp2A-29B	FBgn0260439	+	+	+			22.5675	21.1972	22.2804	24.0733	21.684	22.3793	22.0928	22.4813	22.3426	29.3552	29.2897	28.9365	29.0995	28.9699	28.9254	28.9908	29.2392	28.9886
Tcp-1eta	FBgn0037632	+	+	+			22.9052	22.6578	21.563	22.9077	22.0512	23.1479	22.8706	22.7796	21.5922	27.6156	27.7432	27.7108	27.3734	27.326	27.4955	27.5109	27.6595	27.5448
CG2124	FBgn0030217		+	+			22.1908	22.3886	23.7704	22.4325	21.777	22.1346	22.2636	22.9299	22.1638	25.0859	25.2472	25.1299	25.1204	25.481	25.4306	25.1952	24.3488	25.5663
ade3	FBgn0000053	+					22.4597	23.3428	21.8402	21.9003	23.44	23.5432	21.6183	23.4093	23.1442	25.5279	25.2379	25.6189	25.4996	25.2789	25.4559	25.4254	25.0211	25.5933
Grip91	FBgn0001612	+					23.0094	22.4373	22.873	23.6029	22.5957	24.0577	23.7171	22.4327	23.8919	25.474	25.3512	25.5801	24.9762	25.1797	25.602	25.2978	25.6676	25.0982
GstE13	FBgn0033381	+	+	+			22.4765	22.5545	22.8129	22.3466	22.5217	22.6918	22.9451	21.9049	21.6844	25.1013	24.1798	24.9783	24.3569	24.6247	24.7128	24.423	24.5291	24.9664
Apoltp	FBgn0032136			+			22.2338	22.6734	22.7695	23.1063	22.5913	23.8504	22.8294	21.4375	21.7146	25.8934	24.1096	25.1362	23.9735	23.6406	23.8156	25.2347	24.7887	24.7762
CG2247	FBgn0030320	+	+	+			22.9108	22.2569	22.2564	21.1108	23.4259	22.4249	22.271	22.6152	22.6502	25.7753	25.8162	26.024	26.1181	26.2994	26.2808	25.8299	25.8114	25.6348
kra	FBgn0250753, FBgn0033402	+	+	+			22.6985	23.1306	22.1312	22.5262	22.7542	22.8424	22.1428	23.0035	22.0706	27.8056	27.6021	27.7537	27.6065	27.5182	27.2599	27.8054	27.5696	27.4477
nito	FBgn0027548	+	+	+	+		22.7107	22.7282	23.0573	22.1182	22.9523	22.7106	22.2591	21.9578	22.0643	27.4713	27.4379	27.4421	27.9631	27.7876	27.9303	27.4591	27.0771	27.4804
AspRS-m	FBgn0051739	+	+	+			22.5815	22.5961	22.3949	21.9874	22.9805	21.9056	22.1694	22.5002	21.7286	27.0965	26.9949	27.2316	27.1257	27.2114	27.2837	26.9231	26.9031	27.168
rhea	FBgn0260442	+	+	+			22.7449	22.5082	21.7053	22.9405	22.5643	22.1771	23.2068	23.6634	21.9737	27.2791	27.4532	27.5056	27.3279	27.3253	27.3412	27.2695	27.3669	27.2744
CG11876	FBgn0039635	+	+	+			22.268	22.0553	21.2567	22.4865	22.4345	22.0907	23.076	22.2973	21.8421	25.5972	25.9797	25.8111	25.968	25.9689	25.6359	26.0187	25.8228	25.2195
fry	FBgn0016081, FBgn0004652		+	+			23.351	22.9847	21.4861	22.4724	23.137	22.6015	22.845	22.4476	22.6716	24.0044	24.111	24.3853	24.1326	24.0723	24.2896	24.3535	24.2413	23.5798
CG5168	FBgn0032246	+	+	+			22.9568	22.5703	21.744	23.2415	22.6937	23.2998	22.4696	22.2201	22.0893	26.5652	26.6853	26.2942	26.2362	26.1847	26.3124	26.4672	26.5067	26.2465
CG10602	FBgn0032721	+	+	+			23.5226	22.1077	22.1869	21.6572	23.0004	21.2934	22.3863	23.0746	22.4098	26.8625	27.0365	26.8165	26.7327	26.8119	26.8824	26.6503	26.7567	26.9898
Mms19	FBgn0037301	+	+	+			22.65	22.3762	22.7557	22.3368	21.9241	22.3715	22.6999	22.7394	22.405	24.4142	24.5454	24.7725	24.4714	24.5361	24.739	24.524	24.4602	24.4301
Gclc	FBgn0040319						21.4783	22.5781	23.1856	21.6907	22.9793	23.0393	22.2371	22.4977	21.7733	23.225	23.482	22.6937	23.3745	23.228	23.4298	22.9598	22.7236	23.4175
Haspin	FBgn0046706		+				23.4563	23.6416	22.5413	23.0418	22.7567	22.9126	23.0943	21.997	21.5209	22.9534	23.7665	23.7815	24.1737	24.2256	24.1118	23.5658	23.6417	22.9945
CG8777	FBgn0033376	+	+	+			22.1362	22.9925	23.2673	22.7624	21.9675	23.1693	21.6904	23.2163	22.6481	25.6385	25.8	25.8546	25.5188	25.4886	25.7716	25.5637	26.0801	25.3541
Rpn3	FBgn0261396	+	+	+			22.6178	23.1666	21.9974	21.9473	22.1843	22.4354	22.7801	22.8674	22.1521	26.7343	26.8754	26.8598	26.6925	26.7078	26.8419	26.7099	26.2312	27.2347
CG9934	FBgn0032467	+	+				22.7132	22.5132	22.5461	22.0938	23.1352	22.7528	22.0253	23.6551	23.5656	25.3195	25.4836	25.3439	25.3628	25.3723	25.4985	25.3443	25.0715	25.4411
RpS3A	FBgn0017545	+	+	+			22.5559	22.3413	21.9003	22.6214	22.0662	20.9814	22.7525	23.5025	22.3956	32.3552	32.1762	32.111	32.501	32.4625	32.1472	32.4049	31.9083	32.0407
CG16817	FBgn0037728	+	+	+			21.8174	21.9525	22.6172	22.3395	21.9904	22.3782	22.521	22.1952	22.7064	28.0981	28.2934	28.2999	27.7361	27.7526	27.9636	27.975	28.3205	28.1136
Rad60	FBgn0039065	+	+	+			22.5915	21.7096	22.8898	22.9791	22.7535	22.5793	22.4504	22.0948	22.4525	25.8459	25.8526	26.176	25.6478	25.8251	26.3029	25.6415	26.0376	25.9174
gammaTub23C	FBgn0260639	+	+	+			23.131	22.971	23.38	22.3022	22.297	23.3315	22.7222	22.7417	22.7619	26.5671	26.6637	26.9103	26.3033	26.0973	26.6645	26.3934	26.9447	26.5266
CG9281	FBgn0030672	+	+	+			22.7127	22.5462	22.5899	22.5702	23.0267	22.3212	22.9231	22.0772	22.7425	28.4095	28.1515	28.2217	28.1375	28.0154	28.169	28.1048	28.3098	28.1025
GstE11	FBgn0034354	+					22.3794	22.2156	21.8695	22.5173	23.0963	23.2787	22.8028	22.8877	22.3535	23.6874	23.9195	24.5094	23.399	23.1677	23.5834	24.4939	23.414	23.9483
Pih1D1	FBgn0032455	+	+	+			21.4862	21.0364	22.4235	21.8126	23.3454	22.3578	22.394	22.9284	21.7232	26.0399	26.2886	26.3104	25.8027	25.9747	26.2239	26.105	26.4219	25.8637
4E-T	FBgn0052016	+	+	+			24.4203	21.9734	22.208	22.8396	23.5731	22.3969	22.4805	21.6844	22.9202	28.0846	27.7318	27.7067	27.7305	27.7401	27.6297	27.8574	27.5401	27.8846
eIF-5A	FBgn0285952	+	+	+			22.4895	22.2692	23.5339	22.8062	23.2145	22.1013	21.5003	21.8372	22.8597	30.0275	29.8812	29.6183	29.7415	29.7256	29.6574	30.0572	29.1884	30.0458
csul	FBgn0015925	+	+				22.3578	22.479	22.6247	22.4368	22.8485	22.7116	22.842	23.0126	22.2612	24.021	24.3726	24.6052	24.627	24.5996	24.2324	23.5506	24.5073	24.7074
RpS11	FBgn0033699	+	+	+			22.0124	21.9225	22.1573	23.2284	22.6271	22.7502	23.2331	22.9236	22.6651	30.2371	30.0651	29.8503	30.3337	30.2359	30.0704	30.4463	29.3687	30.1057
CG9135	FBgn0031769	+	+	+			22.1041	21.9566	22.075	22.1315	21.7639	23.9497	21.4448	21.7503	22.7732	28.9889	28.9187	28.9164	29.0474	28.9114	28.9575	28.8814	28.3454	29.3731
CG7518	FBgn0038108	+	+	+			22.7179	23.6781	23.1088	22.4354	23.0154	22.8773	21.9813	23.8979	21.6264	27.6863	27.3927	27.4952	27.5868	27.6188	27.501	27.6557	27.4663	27.2296
TSG101	FBgn0036666	+	+	+			22.5883	23.1114	22.8978	22.0875	22.7193	22.4176	22.9584	23.1777	23.0819	24.8669	25.17	25.3075	24.7691	24.6382	25.2246	24.7337	25.2528	25.1411
MRG15	FBgn0027378, FBgn0044324						22.284	23.243	21.8153	22.8303	22.6345	21.8026	22.329	21.9166	22.706	23.9757	23.757	23.8277	24.1263	23.8049	24.0519	22.8537	24.7348	23.7565
waw	FBgn0024182	+	+				22.1005	21.8919	22.0986	21.9756	22.3256	21.705	22.2185	22.9104	23.3149	24.9761	25.1043	25.6798	25.546	25.8695	26.173	25.6143	24.0893	25.843
Tom70	FBgn0032397	+	+				22.9875	23.1209	22.7626	22.271	22.4906	22.1121	22.0715	23.8995	22.7886	25.2982	25.5323	25.5833	25.2228	25.0638	25.5578	25.3647	25.3292	25.5094
clu	FBgn0034087, FBgn0264442	+	+	+			22.6372	21.939	21.7388	22.9226	23.4306	23.5579	23.0287	22.2963	22.393	27.6601	27.6618	27.7528	27.5464	27.6529	27.6267	27.6039	27.5837	27.6774
lap	FBgn0086372, FBal0011047	+	+				22.4648	22.4433	22.2296	22.8297	22.4135	22.2947	22.1867	23.1622	21.7073	23.9716	23.9471	24.9557	23.9014	24.1174	24.2953	24.4927	24.265	23.9077
Caper	FBgn0031883	+	+	+			22.7367	21.3067	23.4658	21.5883	23.4104	22.424	22.7141	22.6523	22.6517	26.2786	26.3156	26.5895	26.6281	26.8175	26.3575	26.4656	26.3646	26.1495
CG10932	FBgn0029969	+	+	+			21.8529	21.9254	23.1791	22.066	22.467	22.0907	22.8659	22.6621	22.9623	26.0173	26.4707	26.2282	26.258	26.4014	25.9261	26.5733	26.0789	25.8618
Srp54k	FBgn0010747	+	+				23.3054	22.856	22.4604	22.6488	23.0622	22.6637	23.2841	21.7295	22.3977	24.4816	24.8615	25.096	24.6251	24.9809	24.8299	24.5203	24.7307	24.9877
CG17337	FBgn0287767	+	+	+			22.6759	22.4785	22.6117	22.7765	22.0637	22.6571	20.7041	22.915	23.2593	27.9138	28.0262	27.6935	27.5934	27.479	27.5728	27.8272	27.7962	27.8101
CG3408	FBgn0036008	+		+			23.1813	23.5541	23.0056	21.2497	23.4962	22.1603	23.119	22.8033	21.9975	24.7915	24.65	24.9029	24.8809	24.8958	25.0198	24.898	24.3407	24.9076
RpL35A	FBgn0037328	+	+	+			23.2072	23.1064	22.7328	22.3627	21.6923	22.5682	22.0272	22.546	22.8909	28.6949	27.7816	27.5594	28.5419	28.273	28.0496	28.577	27.2968	27.9719
RpS14a	FBgn0004403	+	+	+			23.1182	21.7972	23.0599	22.605	23.1394	23.4744	23.1131	23.2913	22.5394	32.4595	32.3073	32.3352	32.3689	32.4649	32.205	32.5027	32.1806	32.2309
CG11417	FBgn0024364		+				22.3011	22.6853	23.0442	21.7406	22.5819	22.4924	22.4716	22.6904	23.2433	23.6373	23.9317	23.868	24.4275	24.5988	24.4559	22.7723	23.9864	24.4975
Npl4	FBgn0039348	+	+	+			22.7158	22.9988	23.3805	22.459	21.92	23.3806	22.8911	23.2201	21.9922	25.9362	25.9053	25.8134	25.443	25.5732	25.9988	25.6078	25.757	26.1145
Dip-B	FBgn0000454	+	+	+			22.8906	23.4369	22.418	22.6029	23.1249	22.3007	23.4769	22.4213	23.2778	26.9222	27.0792	27.0712	26.6411	26.6761	27.0671	26.7728	27.182	26.9423
Srp72	FBgn0038810	+	+	+			22.0717	22.6596	23.0337	22.3996	22.8282	22.1176	22.8937	23.1472	22.1374	25.5073	25.6064	25.7359	25.4831	25.6573	25.5157	25.5431	25.687	25.4467
RpS7	FBgn0039757, FBgn0032236	+	+	+			22.0349	22.4032	22.6666	21.6499	22.1024	22.0924	21.5211	22.3949	22.6906	29.6593	29.7513	29.6356	29.9944	29.9615	29.6793	30.0832	29.1915	29.5989
aurB	FBgn0024227	+	+	+			22.8784	22.4617	23.231	23.401	23.1104	23.386	23.0006	22.5749	22.1023	24.4576	24.5482	24.8432	24.4867	24.5591	24.436	24.5204	25.0647	24.0922
ear	FBgn0026441		+				22.5749	22.0275	22.8033	23.1935	22.5903	23.3205	22.0139	23.7437	21.8953	23.504	24.1497	23.6128	24.7208	25.0026	24.4356	24.3397	23.6609	23.0982
CG10863	FBgn0027552	+	+	+			23.2565	22.5984	23.1242	22.5439	22.2925	23.3055	22.482	22.9725	23.5093	26.8769	26.8037	27.0394	26.6075	26.6087	26.8554	26.7023	26.8646	26.9866
Sgt	FBgn0032640	+	+	+			22.0825	22.2583	21.7459	23.3077	22.3605	22.5825	22.4836	22.6015	22.7194	26.4848	26.3468	26.5629	26.0237	26.0077	26.0979	26.1682	26.3902	26.6698
Cap-D2	FBgn0039680			+			23.1325	23.8403	22.1841	23.9116	22.8278	22.2333	22.3848	23.2859	22.7671	25.088	25.4434	25.4444	25.2391	25.3626	25.7645	25.4057	24.9249	25.4799
dgt5	FBgn0033740		+	+			23.9272	22.2022	22.0951	22.0857	21.6101	22.6757	22.4536	22.6001	22.6349	24.8509	24.7107	25.0275	24.4322	24.754	24.5795	24.8939	24.572	24.9616
pum	FBgn0003165	+	+	+			23.2024	21.9471	22.941	22.9192	22.4018	22.4159	22.1454	22.6055	23.3154	27.1424	27.1555	26.954	26.9048	26.7899	26.8381	27.1754	26.9076	27.0073
faf	FBgn0005632	+	+	+			22.7446	23.6417	23.6112	23.5915	22.6473	22.5268	22.815	22.5969	22.6613	27.0394	27.1436	27.2271	27.0581	27.0454	27.3832	26.9256	27.2634	27.0595
CG9425	FBgn0036451	+	+	+			23.2465	22.4975	22.717	22.2808	21.7563	22.5055	22.5947	22.7628	23.1399	27.8434	27.8599	27.836	27.9286	27.8949	27.7644	27.949	27.8924	27.5469
Lsd-2	FBgn0030608	+	+	+			22.533	22.6391	22.1514	22.8095	22.2899	22.5788	22.8172	22.4695	23.5015	25.8311	26.1265	26.0509	25.9977	26.0758	26.2875	26.2022	25.2515	26.4085
DNApol-epsilon58	FBgn0035644	+	+	+			23.5233	23.132	22.5592	23.0977	22.9185	23.5654	23.0653	23.2706	22.7942	26.3922	26.732	26.7157	26.4866	26.3874	26.6148	26.0926	27.0384	26.5661
nop5	FBgn0026196	+	+	+			23.1503	21.9854	21.6541	21.5434	23.1581	22.2409	22.2178	21.9567	21.7687	27.2903	27.3108	27.7988	27.5107	27.6786	27.4651	27.3026	27.9358	27.019
Gs1	FBgn0001142	+	+	+			22.7511	22.7843	22.3434	22.6552	22.0884	22.5384	22.525	21.9379	22.2791	27.9229	27.969	28.0361	28.1259	28.2267	28.1719	28.5073	27.3428	27.9363
Chi	FBgn0013764, FBgn0000308	+	+	+			23.3272	22.4578	22.0737	23.0875	22.4977	22.9939	23.1176	22.5979	21.9982	24.3401	24.8144	24.9175	25.103	25.5891	25.7455	24.3852	24.4987	25.0467
CG10565	FBgn0037051	+	+	+			22.1721	22.821	22.2917	22.2895	22.858	23.0806	21.6293	22.7466	22.7655	26.7416	26.5413	26.5224	26.8818	26.8852	26.8269	26.7878	26.4608	26.4155
ApepP	FBgn0026150	+	+	+			22.3149	22.3787	21.4718	22.2176	23.2011	22.3189	22.413	22.3944	22.3966	25.8809	26.2909	26.0829	26.3156	26.1038	26.2967	26.4687	25.2235	26.4289
Nmt	FBgn0020392	+	+	+			23.1479	23.3321	23.4212	22.0182	22.5427	22.9141	21.9192	22.6452	22.6343	26.359	26.3953	26.2893	26.3985	26.4149	26.3092	26.5786	26.1965	26.1396
glo	FBgn0259139, FBgn0084970	+	+	+			22.9307	23.1693	21.7331	23.3892	22.0004	22.1844	21.3777	22.3568	23.1384	29.3113	29.2335	29.0557	29.334	29.3888	29.0729	29.235	29.0685	29.1724
dgt3	FBgn0034569						22.5827	21.7602	23.1197	22.3813	22.181	22.7666	21.8711	23.2038	23.5132	23.6832	23.5905	24.1172	23.2753	23.5906	23.9855	23.8409	23.7709	23.6569
aPKC	FBgn0261854	+		+			22.5198	22.7594	21.8951	22.0316	23.1479	27.2162	22.4997	23.1043	22.4706	25.39	25.5856	25.6272	25.7597	25.7822	25.925	25.2343	26.0362	25.213
Tbc1d15-17	FBgn0031233	+					23.0652	22.4921	22.8601	24.0134	23.4829	22.8774	21.4979	23.3529	21.5417	24.2711	24.7424	24.9651	24.906	24.9387	25.0429	24.5223	24.5893	24.7478
Rpt4	FBgn0028685	+	+	+			23.2633	21.4492	22.3124	23.6265	22.4404	22.081	22.358	22.9477	22.6359	26.0605	26.1442	26.1941	25.8841	25.6436	25.9417	26.046	26.0332	26.2017
CG16892	FBgn0030122	+	+	+			22.2557	22.1497	22.5857	22.5765	22.9278	22.522	22.1466	22.2904	22.8297	25.7041	26.5173	26.1163	25.6078	25.6734	25.6655	26.2591	26.0645	25.907
Cct5	FBgn0010621	+	+	+			22.5123	23.1188	23.1802	22.9794	22.2252	22.5098	22.7418	23.0222	22.8209	26.9598	27.1459	27.0317	26.8621	26.5932	26.7128	27.0117	27.1876	26.8311
CG7878	FBgn0037549	+	+	+			23.9919	22.6406	23.1524	23.9622	22.8769	23.2004	21.9572	22.1564	22.8616	27.1091	27.0343	27.0835	26.7615	26.8853	27.0097	26.8855	27.2971	26.94
AdSL	FBgn0038467	+	+	+			22.3217	23.8069	22.1361	21.8791	23.5694	23.0855	22.5427	21.3933	21.5685	26.546	26.6598	26.8165	26.4676	26.3447	26.5943	26.3199	26.6147	26.9861
CG12325	FBgn0033557	+	+	+			22.0549	23.1768	21.8979	22.443	22.5731	22.4801	23.1674	23.3601	22.5419	26.5104	26.5961	26.7375	26.5006	26.5215	26.6622	26.254	26.6724	26.8169
puf	FBgn0039214, FBgn0003164	+	+	+			22.2814	23.2663	23.3861	21.5646	22.8013	22.6056	22.6928	21.8116	22.4293	28.1308	27.7113	27.6129	27.822	27.8247	27.9311	28.105	27.0424	28.2122
Prx5	FBgn0038570	+	+	+			21.5747	22.8703	23.0275	23.7092	22.1572	22.9717	22.4415	22.5465	22.5244	28.1246	28.3298	28.4255	28.2835	28.2979	28.1765	28.4412	27.7461	28.5974
Drp1	FBgn0026479	+	+	+			22.3299	22.5977	21.4734	22.0023	22.2872	21.5771	22.5456	21.8742	22.9224	28.2163	28.4518	28.4958	27.9843	27.9513	28.4787	28.1254	28.187	28.7576
CG9776	FBgn0027866	+	+	+			22.1867	22.2064	23.2997	22.8495	22.372	23.1643	22.7932	21.8384	22.4132	25.3899	25.8889	25.3253	25.791	25.7875	25.5945	25.7527	24.9668	25.7924
ThrRS	FBgn0027081	+	+	+			21.0172	23.4228	22.5656	22.8113	22.0004	23.3308	23.0488	23.0352	22.0586	27.8058	27.85	28.0244	27.8074	27.8778	28.0377	27.9834	27.6103	27.9962
Mcm2	FBgn0014861	+	+	+			22.1179	22.5151	22.8095	22.0623	23.2798	22.8534	22.005	22.656	22.2852	26.4842	26.8318	26.615	26.4205	26.306	26.6671	26.3221	26.4556	27.0634
CTPsyn	FBgn0266452	+		+			22.8882	23.3437	22.1478	21.8025	23.4167	22.769	21.619	22.6031	22.4727	25.0645	24.8225	25.0927	24.8834	24.7717	24.8311	25.0304	24.8594	25.0004
LSm7	FBgn0261068	+	+				22.5467	23.3099	22.5226	22.2758	23.3486	22.5876	21.4803	22.9575	23.5192	25.1707	25.3271	25.5648	24.7358	25.0901	25.5517	25.3931	24.6514	25.9306
Rpn2	FBgn0028692	+	+	+			23.029	23.1578	22.853	22.6976	22.0807	22.1937	22.7776	23.5403	23.4171	26.42	26.7887	26.7871	26.568	26.4512	26.6081	26.4399	26.4324	27.0378
Ote	FBgn0266420	+	+	+			23.0485	21.5916	23.3246	22.3696	22.1148	23.24	22.8168	22.8371	22.8738	25.9292	26.0896	26.2313	25.3732	25.8008	26.0116	25.5738	26.4422	26.1487
AsnRS	FBgn0086443	+	+	+			22.6134	22.2824	22.4246	22.974	22.9991	22.4275	21.554	22.9105	22.3281	27.1112	27.0619	27.3518	27.1416	27.244	27.257	26.9175	27.2848	27.2385
CG31549	FBgn0051549						23.203	22.5073	24.7421	23.8591	22.5343	23.4322	22.0704	23.3537	22.1567	24.9748	25.017	25.1815	24.8545	24.4273	24.9024	24.8838	25.7058	24.5
Upf2	FBgn0029992	+	+	+			23.3119	22.5527	22.6006	21.9558	23.8868	22.3011	22.1762	22.8677	23.5065	26.8169	26.9047	27.0394	26.7281	26.6232	26.8671	26.9284	26.7589	26.9942
lds	FBgn0002542	+	+	+			22.1732	22.0127	22.5413	21.9063	22.6604	22.4334	22.3934	23.0343	22.0871	27.0318	27.0054	27.1747	26.9353	27.0133	27.1365	26.8919	27.1648	27.0783
MED1	FBgn0037109	+	+				22.4353	21.9938	22.8862	22.5854	21.9051	22.8489	23.0662	21.3847	23.3146	24.3498	24.2446	24.5078	24.1456	24.2498	24.8955	23.8564	24.7113	24.4628
Orc2	FBgn0015270			+			22.0547	22.5882	23.7401	22.9029	23.4386	23.7907	22.5845	22.8659	22.5079	24.5594	25.0434	24.6125	24.4322	24.2536	24.6117	24.8536	24.5015	24.7912
pix	FBgn0086706, FBgn0015803	+	+	+			21.6685	22.8932	21.4446	22.3376	23.0056	22.4851	22.387	22.5925	23.1179	26.4546	26.3223	26.5012	26.4153	26.4268	26.4426	26.3137	26.2409	26.6555
Hpr1	FBgn0037382	+	+	+			22.7239	23.2056	22.6005	22.3125	23.1355	22.9304	22.3699	22.79	21.7344	25.9969	25.7983	25.67	25.8419	25.9171	26.1307	25.5308	25.8957	25.9879
SF1	FBgn0025571, FBal0008425, FBal0147523, FBgn0062258, FBtp0087235	+	+	+			22.4213	22.0916	22.4815	22.4297	22.9321	22.4951	22.4328	22.1032	22.8568	25.5029	24.926	24.894	25.8963	25.57	25.7233	25.2245	24.3948	25.6544
RpL7	FBgn0005593	+	+	+			22.9845	23.3119	22.616	22.006	22.2016	23.2334	22.2073	22.7528	21.4212	29.2564	29.1941	29.2189	29.3497	29.3427	29.1982	29.4981	28.618	29.505
DnaJ-1	FBgn0263106	+	+	+			22.5783	23.0744	22.9584	22.4991	22.1686	20.9311	22.2863	22.7989	21.8964	25.1391	25.2197	24.7385	25.112	24.8807	24.9748	25.1887	25.0661	24.798
Dak1	FBgn0022709, FBgn0028833	+	+	+			22.5126	23.3553	22.0948	22.6316	22.3171	22.4722	22.6846	22.7792	21.8878	26.274	26.4652	26.304	26.2867	26.0409	25.8348	26.5055	26.0929	26.403
CG9548	FBgn0031822						23.2639	22.5336	22.1204	23.9	22.5522	22.6746	22.117	23.2184	22.6984	23.6256	24.1237	24.3516	23.9028	23.7886	24.1439	23.7029	24.2531	24.1038
l(1)G0255	FBal0100328, FBgn0286222	+	+	+			23.6048	22.5733	22.3484	22.2887	22.8094	21.781	22.4021	23.4176	21.9731	27.6028	27.7148	27.7933	27.8291	27.987	27.7861	28.3503	26.797	27.923
nsl1	FBgn0262527, FBgn0027259	+	+				22.6364	22.4141	22.4165	22.1103	22.8633	23.1557	22.8463	21.7441	22.6881	24.1035	24.4672	24.4756	24.7428	24.9773	25.0506	24.1434	24.187	24.6761
ldbr	FBgn0035838	+		+			22.4558	22.1069	22.66	21.6009	23.7853	22.3819	22.3431	23.1639	22.7458	23.8058	24.3172	24.1787	24.523	24.1903	24.3363	24.1779	23.9365	24.1488
CG10343	FBgn0032703			+			22.7419	22.7489	23.8236	22.961	23.3894	22.6465	22.0011	22.0933	22.0786	23.1032	22.9866	23.2005	23.0662	23.199	22.8199	22.8241	23.0596	23.3711
gpp	FBgn0264495		+				21.7974	21.9109	22.3467	21.9958	22.0121	22.3448	22.3368	22.5283	22.5049	23.1321	23.357	24.069	24.5029	24.7145	25.0917	24.2628	22.2544	24.0074
Not3	FBgn0033029	+	+	+			22.0456	23.0302	22.3447	22.591	23.8496	21.8521	22.1267	21.9866	22.0575	27.9499	28.0507	28.1309	27.8307	28.0646	28.1553	27.9874	28.18	27.9341
beag	FBgn0037660	+	+	+			23.028	22.9865	22.6815	21.7873	22.0323	22.7355	22.2407	22.8625	22.7647	23.9087	23.9583	24.2205	24.07	24.3106	24.1923	24.1243	24.0027	23.9353
RpS9	FBgn0010408	+	+	+			21.7139	23.2961	22.3473	23.2392	22.3942	22.6779	22.3933	22.08	22.2566	30.1273	30.1915	29.7814	30.5513	30.08	30.2608	30.4037	29.4648	30.2128
CG30382	FBgn0050382	+	+	+			23.1632	22.3767	21.929	22.9964	22.0347	23.578	22.2393	22.7651	22.4007	27.181	27.2454	27.2729	26.9673	26.818	26.8733	27.0732	27.019	27.5885
Vps35	FBgn0034708	+	+	+			23.1142	22.4734	22.265	21.7745	21.9213	21.949	22.2221	22.7967	22.3575	24.232	24.2897	24.581	24.3727	24.1277	24.9246	24.13	24.1025	24.8606
CG3436	FBgn0031229						23.2594	23.0282	22.3808	23.3459	22.5859	21.4185	22.8622	22.7874	22.679	24.8045	22.6928	23.239	23.1466	22.6658	23.9874	23.1189	23.8495	23.7608
sta	FBgn0003517, FBab0010522		+	+			28.12	23.1011	26.4297	22.4391	21.1154	22.563	22.2188	22.9457	22.6706	30.9371	31.0335	31.2421	31.1542	30.3502	30.7801	30.7645	31.2932	31.1588
alphaTub67C	FBgn0087040	+	+	+			22.4061	23.3377	22.1112	22.7212	21.6315	22.6475	22.0746	21.8527	21.6181	29.7391	29.5431	29.3725	29.6617	29.4067	29.493	29.4511	29.6537	29.5579
eIF4G	FBgn0023213, FBgn0260634	+	+	+			23.0797	23.3113	22.6887	23.0394	21.8927	22.9524	21.7009	23.0199	22.9925	30.4905	30.3214	30.3201	30.4927	30.5289	30.3917	30.5909	30.4139	30.1352
Rack1	FBgn0020618	+	+	+			22.0317	22.8931	22.6531	23.1776	23.1044	23.1158	22.2933	23.1416	22.2978	31.5778	31.5617	31.2488	31.6249	31.445	31.4268	31.69	31.4661	31.2541
CG5290	FBgn0036772						23.1485	22.2229	22.3627	21.9663	23.6	22.9985	22.7728	23.327	22.3516	23.6958	24.8385	23.8837	24.1491	23.9656	24.0759	23.9067	24.7445	23.795
aub	FBgn0000146	+	+	+			22.3922	22.2241	22.0399	23.6452	21.3711	22.166	21.8989	21.9398	22.4108	28.2708	28.2762	28.5168	28.4747	28.5193	28.4713	28.4909	28.3372	28.2648
mRpS14	FBgn0044030		+				21.836	21.633	23.1109	21.8343	22.4796	22.4755	23.4426	22.4569	22.4273	24.5037	24.0576	24.629	24.119	24.4992	23.9534	24.9377	24.2036	24.0868
Tudor-SN	FBgn0035121	+	+	+			23.0927	21.6177	22.8551	21.6525	22.1829	22.7169	22.6128	21.6869	23.41	32.7254	32.5292	32.5035	32.822	32.8173	32.6229	32.9318	32.5494	32.3173
wds	FBgn0040066		+	+			20.8042	22.7755	23.0178	22.4249	20.9045	22.7692	22.8924	23.4389	22.4548	25.3101	25.3796	25.5619	25.4845	25.5731	25.8761	25.3725	25.4867	25.4332
egl	FBgn0000562, FBgn0000560	+	+	+			22.7603	22.4184	22.3231	22.9409	23.1697	22.19	22.3693	23.5652	22.6223	27.0726	26.8906	26.8804	27.057	27.0909	27.0367	27.1506	26.9348	26.8021
GlnRS	FBgn0027090	+	+	+			22.7185	22.2717	22.4052	22.6112	21.9018	23.1719	22.2503	23.2829	23.0862	26.0402	25.8306	25.9329	25.9156	25.8601	25.701	25.9151	26.1324	25.8004
CG8243	FBgn0033349	+	+	+			22.4778	22.6735	22.6351	21.5978	22.2251	22.5463	23.2253	23.0062	22.3839	25.428	25.7422	25.3821	24.9571	25.3636	25.5481	25.3552	25.7277	25.5157
spag	FBgn0015544	+	+	+			22.1829	23.0622	22.9286	21.6308	22.2474	21.6053	22.0764	21.8651	22.1465	26.4975	26.4178	26.4722	26.4675	26.4403	26.5253	26.672	26.216	26.5487
CG8963	FBgn0034181	+	+	+			23.2215	22.3137	22.3054	23.3193	22.7104	22.0266	22.732	22.56	23.7931	28.87	28.5724	28.5486	28.7382	28.8293	28.9661	28.9118	28.3699	28.7592
Dlic	FBgn0030276	+	+	+			22.5157	22.2333	22.6843	22.5992	23.2631	22.0726	22.3913	22.2022	22.4877	25.4809	25.3859	25.296	25.0323	25.0486	25.2336	25.5364	24.8637	25.8173
Sec13	FBgn0024509	+	+	+			23.6153	23.0458	22.0086	23.0197	22.0235	22.5843	23.3111	21.5871	20.6933	26.58	26.9509	26.9241	26.3769	26.4742	26.8599	26.7169	26.7713	27.0253
CG13390	FBgn0032031	+	+				22.8022	22.2582	22.7946	22.8869	22.7279	23.4351	23.3799	22.481	23.0447	25.3658	25.7002	25.9481	25.416	25.8664	25.6455	26.2524	24.7	26.1207
TBCD	FBgn0027509	+	+				23.1078	22.907	22.725	22.8579	23.4811	23.2166	22.9073	21.94	22.2345	24.5919	24.2817	24.5432	24.5929	24.6486	24.8833	24.7401	23.7335	25.003
Bre1	FBgn0086694	+	+	+			22.9188	21.4952	23.0556	21.4546	22.7392	22.0461	22.5781	21.7164	22.8236	25.8348	25.4936	25.9286	26.042	26.1608	26.2413	25.6509	25.9153	25.7514
CG6084	FBgn0086254	+	+	+			23.4323	22.06	21.6512	22.822	23.196	22.5227	22.6141	23.0211	22.1939	28.494	28.7047	28.6293	28.5531	28.4267	28.6075	28.704	28.4568	28.7288
CG8036	FBgn0037607	+	+	+			23.0583	23.2754	21.5427	23.3933	22.3749	23.308	22.1771	23.0896	21.4669	29.842	29.5722	29.36	29.7962	29.6133	29.3418	29.7818	29.4373	29.6227
Hel89B	FBgn0022787	+		+			21.8603	22.7096	22.1854	22.6149	23.3602	23.0671	22.6438	21.9825	22.5222	23.4696	23.7689	23.6427	22.8273	23.4487	23.402	23.5354	23.7199	23.7108
SH3PX1	FBgn0040475	+	+	+			21.9581	22.784	23.0901	23.4474	21.8459	23.7452	21.4004	22.5138	23.3657	26.5901	26.979	26.9182	26.7974	26.6438	26.8503	26.7739	26.6728	27.1288
Hmr	FBgn0001206, FBal0005499, FBgn0003360						22.7177	23.0058	22.3431	22.7667	21.9165	22.4626	22.8261	23.105	23.1701	23.7576	23.392	22.9152	24.119	24.5963	23.4887	23.6668	23.1837	23.3141
Ciao1	FBgn0033972	+		+			22.3024	21.9688	22.6089	22.831	23.9389	21.8719	22.1748	22.6175	23.0846	24.3795	24.0876	24.5816	24.4959	24.1874	25.0333	24.1528	24.4225	24.5782
Ef1gamma	FBgn0029176	+	+	+			23.1718	22.6666	22.5761	21.5173	22.2129	23.0427	22.1667	22.8266	23.1634	30.0056	29.7084	29.7966	30.0363	30.1342	29.9591	30.2266	29.2111	30.1871
Dcr-1	FBgn0039016	+	+	+			22.7829	21.9762	22.5933	23.1693	22.7249	23.3129	22.8211	22.0222	23.1754	27.8066	27.5412	27.6895	27.3584	27.8719	28.3349	27.817	27.1408	28.1942
NAT1	FBgn0010488, FBgn0031020, FBgn0287831	+	+	+			23.6249	22.9347	22.0824	22.3701	21.7563	21.7919	22.1919	21.7355	21.4675	29.8453	29.7989	29.8003	29.8331	29.957	29.8669	29.9751	29.7616	29.8228
CG8892	FBgn0031664	+	+				22.3711	22.8456	22.0803	22.9953	22.4041	22.3185	24.2944	22.8701	22.6324	24.1914	24.8478	24.3256	24.1762	24.3191	24.2677	24.2052	24.3427	24.9346
Vha13	FBgn0283536	+	+	+			23.2499	22.8373	23.8846	23.1759	22.5784	22.7786	22.3271	22.388	22.2638	25.1667	25.192	25.8876	24.9463	25.1522	25.2835	25.2866	25.8406	25.237
Mi-2	FBgn0262519	+	+	+	+		22.9247	22.6334	22.5875	23.3894	22.886	22.4393	22.3316	22.3223	22.951	26.3715	26.3208	26.3295	26.8443	26.774	26.7323	26.1265	26.5119	26.5069
RpS13	FBgn0010265	+	+	+			22.913	21.4815	22.0576	22.4952	21.7652	22.4248	23.2436	22.6903	22.2041	31.5307	31.4534	31.4179	31.6553	31.7223	31.4477	31.8411	30.9123	31.773
14-3-3zeta	FBgn0004907	+		+			22.3074	23.1569	22.6552	21.9062	22.7254	23.9326	22.1604	22.7284	21.953	25.4167	25.7128	25.5831	25.7589	25.7996	25.2396	25.5049	26.4257	24.9083
Pez	FBgn0031799	+	+	+			23.5746	23.8517	23.0416	22.4653	22.5281	23.5448	22.0697	22.8243	23.5171	25.9234	26.0415	26.2236	26.4113	26.5462	27.0663	26.4021	25.73	26.1839
Srp68	FBgn0035947		+				21.0122	23.3628	22.9525	23.2047	22.9492	22.3523	23.5943	22.2355	24.3366	25.9648	25.9143	25.8999	25.717	25.8153	25.8437	26.0557	26.0036	25.848
hfp	FBgn0028577	+	+	+			23.1794	22.7007	23.0764	21.6999	22.2825	22.42	22.3063	22.4521	21.8315	25.8185	25.9149	25.9186	26.0749	26.0906	25.6764	26.2817	25.2324	26.2665
CG6523	FBgn0032509	+	+				22.8044	22.6945	22.6375	22.9092	21.8211	21.4908	23.6918	22.1114	23.1117	25.0891	25.013	24.9757	25.2009	25.2036	25.3494	24.9631	24.9353	25.3107
RpS26	FBgn0261597	+	+	+			22.7032	22.8419	22.4873	22.326	22.5494	21.2527	21.2689	22.3514	22.19	32.0548	32.634	32.2554	32.0459	32.4658	31.5688	32.6499	33.0742	31.3537
Usp7	FBgn0030366	+	+	+			23.4237	22.1716	22.5126	21.6377	22.475	21.9534	22.2119	23.1961	23.0946	26.4282	26.4335	26.4455	26.4246	26.4158	26.4794	26.3223	26.6569	26.4711
Tcp-1zeta	FBgn0027329	+	+	+			22.7394	22.7518	23.0169	22.1274	22.8236	22.6688	22.8129	22.0372	22.1167	28.2744	28.3729	28.3987	28.0975	27.8951	28.2709	28.3131	28.3915	28.4859
CG33129	FBgn0053129	+	+	+			22.0174	23.0761	22.2641	22.7196	22.866	23.1186	22.9304	22.7535	23.1051	26.1136	26.1905	26.242	26.3097	26.3132	26.4623	26.4276	25.7648	26.5184
PP2A-B'	FBgn0027492, FBgn0042693	+	+	+			23.3248	22.786	22.3628	22.7041	23.5935	21.5983	22.6268	22.6994	22.8166	25.4938	25.9107	25.8605	25.5	25.5327	25.8272	25.5683	26.1544	25.7119
YT521-B	FBgn0027616	+	+	+			23.7745	22.3245	22.41	21.3352	21.9812	22.6818	21.9455	21.9452	23.4667	25.0832	25.2748	25.3366	25.3969	25.3803	25.3742	25.0618	25.3989	25.4043
Bap55	FBgn0025716	+	+	+			22.5454	21.2705	22.806	22.8278	22.2881	22.0017	22.1696	22.6625	21.6309	25.8686	26.1512	26.0817	26.1408	25.8321	25.861	25.9129	26.2948	26.0694
r	FBgn0003189	+	+	+			22.4922	22.5339	22.1359	23.1429	22.6699	22.809	21.5924	23.3643	23.6614	26.5377	26.7265	26.7132	26.5972	26.6453	26.6327	26.5805	27.0662	26.5087
didum	FBgn0261397	+	+	+			23.0073	22.2315	23.4963	21.7108	22.4068	21.9419	21.9584	22.3247	23.0224	26.4585	26.8175	26.4544	26.8368	27.2805	27.209	26.8086	26.5831	26.5193
CG4882	FBgn0025336	+	+				21.8571	23.0974	22.802	22.716	23.6259	22.3566	22.3561	22.0571	23.3529	24.7293	24.7252	25.6232	25.2554	25.5148	25.7195	26.1047	23.6044	25.5502
Aos1	FBgn0029512						22.6669	26.0583	25.6779	26.2204	22.664	26.8247	27.0378	27.7646	26.1751	27.0957	27.5938	27.2981	27.5615	28.2568	26.921	26.9389	27.4323	27.8003
egg	FBgn0086908	+	+	+			22.5044	22.3085	22.3279	22.9746	22.7641	21.9718	22.6532	22.609	22.8152	25.8494	26.1311	26.4091	26.4131	26.4056	26.4808	26.0509	26.598	25.9261
Vps16A	FBgn0285911	+	+	+			22.6735	22.7254	22.5549	22.9538	22.558	22.5576	22.4162	22.2479	22.6363	23.5235	23.7941	23.8004	23.5451	23.7223	23.359	23.6659	23.8135	23.8268
AlaRS	FBgn0027094	+	+	+			22.4035	21.581	23.0062	22.9599	22.2671	22.5251	23.3317	21.9498	22.6798	28.0789	28.0551	28.1212	28.13	27.951	28.2496	28.0408	28.0416	28.362
RpL38	FBgn0040007	+	+	+			21.7695	21.6007	22.6305	22.6357	23.6899	21.9746	22.7467	22.9227	22.218	25.5637	25.5665	25.7059	25.6095	25.6595	25.3451	25.9922	25.6087	25.4283
CG13126	FBgn0032168						22.3065	22.8082	21.7353	22.7098	23.2115	22.2154	23.2499	22.7376	23.089	23.7248	23.9837	23.62	23.5339	22.6097	23.9939	24.5497	23.0014	23.9709
nocte	FBgn0261710, FBal0191615	+	+	+			22.3444	22.9088	23.1725	22.7714	22.9359	22.674	22.0636	23.2163	21.7358	29.7339	29.5617	29.5919	29.4417	29.6319	29.3845	29.8476	29.642	29.5949
mop	FBgn0036448	+	+	+			22.5994	21.3928	22.9833	22.3819	23.4212	22.3017	21.874	21.7032	23.2712	25.4126	25.4557	24.7359	25.3491	25.0882	24.8764	25.2576	25.116	25.4376
Sodh-2	FBgn0022359			+			23.2673	21.4776	22.9436	23.7704	22.2064	22.8864	21.817	22.9449	22.5803	24.3165	24.3745	24.4035	24.3816	24.3639	23.9862	24.6409	24.1961	24.4668
RpS6	FBgn0261592	+	+	+			22.9926	22.1356	22.9401	23.1893	23.6883	21.662	22.6553	22.7408	22.792	31.7773	31.4343	31.4112	31.8588	31.9181	31.5572	31.9659	31.2347	31.6458
CG11486	FBgn0035397	+	+	+			22.2416	22.713	21.9375	22.4485	22.9543	22.4698	23.5162	22.2829	21.8636	27.0035	27.2704	27.1208	27.1548	26.914	27.1057	27.2162	27.2846	27.1182
Dhx15	FBgn0033160	+	+	+			23.3727	22.5711	22.7098	22.4569	22.5164	23.0993	22.9799	22.88	21.9076	26.7908	26.8359	26.9572	26.9648	26.9925	27.2657	26.7725	27.0168	27.0242
CG42389	FBgn0259735						22.4753	22.8691	22.6806	23.0708	22.0846	21.5618	22.8758	23.1238	21.9721	22.7689	23.4134	23.3369	23.2908	23.0361	22.7551	22.8013	22.8617	24.0876
Ranbp9	FBgn0037894	+	+	+			22.9402	22.9499	23.0375	21.9383	23.1417	22.642	23.3092	23.2421	22.6021	26.1249	26.2932	26.2782	26.1104	26.1618	26.3954	26.3541	25.9444	26.6301
CG5116	FBgn0039339	+	+	+			22.3037	22.9345	23.1895	22.9447	22.7744	22.0635	21.9795	23.0106	22.2585	25.2324	25.9136	26.5145	25.6496	26.2082	26.0315	25.9786	25.713	26.203
CG7182	FBgn0035878	+	+	+			22.2422	22.5201	22.0604	23.0117	22.1951	23.1622	22.6888	22.8375	22.891	26.0824	25.8134	25.5203	25.7892	25.8038	25.5398	26.061	25.8256	25.7636
Tdrd3	FBgn0036450	+	+	+			22.9203	22.9645	22.7413	23.0505	23.0377	22.9455	22.3006	22.177	23.4647	29.2275	29.0896	29.0207	29.0465	29.0992	28.9926	29.3104	29.3162	28.9542
AP-2alpha	FBgn0264855, FBgn0261953	+	+	+			23.4255	22.4784	21.9531	23.3638	22.7162	22.7592	23.6378	22.3582	22.3982	26.4408	26.5684	26.6721	26.7791	26.8609	27.0137	26.7407	26.5799	26.6061
Unr	FBgn0263352	+	+	+			21.485	21.7056	22.7909	22.4273	22.347	23.0484	22.9494	21.761	22.8579	27.7067	27.691	27.7098	27.5421	27.5833	27.4894	27.8093	27.8585	27.7035
ssp2	FBgn0036389	+	+	+			22.103	23.0645	22.7265	22.8511	23.0687	22.9771	22.5406	22.2126	22.8863	24.2934	24.6676	24.4646	24.035	24.3797	24.8174	24.4487	24.748	24.5191
Rok	FBgn0026181, FBgn0260798	+	+	+			23.6086	22.3401	23.255	22.782	22.6666	22.3868	21.9017	22.4528	22.8789	25.5873	25.6263	25.7606	25.7735	25.6105	25.9238	25.6097	25.8133	25.8474
RpS18	FBgn0010411, FBgn0286220	+	+	+			22.2378	22.4211	21.983	23.2285	23.3404	22.2357	22.6504	22.8298	22.3406	28.6586	28.2651	28.2936	28.55	28.6604	28.5095	28.9584	27.9215	28.6352
Klp3A	FBgn0011606	+	+	+			22.8716	22.3869	22.5952	23.5884	23.2065	22.3232	21.3668	21.9714	21.7705	26.8579	26.6589	26.844	26.8969	26.8091	26.971	26.6738	27.1705	26.8191
Gprk1	FBgn0260798			+			23.4383	22.4852	21.6159	22.9434	22.6273	24.5331	23.1085	23.6553	23.3022	24.506	24.5153	24.684	24.3074	24.9619	24.7228	24.9114	24.547	24.5501
HBS1	FBgn0042712	+	+				22.4351	22.1256	22.2608	22.2453	22.1509	22.1777	21.4664	23.3068	22.0111	24.3663	24.9243	24.845	24.8351	24.2397	24.482	25.1928	25.0449	24.2025
bic	FBgn0000181, FBal0001133, FBgn0000166	+	+	+			22.7428	22.2009	21.4569	23.0713	21.7006	21.9584	21.7099	23.0121	22.4211	27.5916	27.7812	27.2722	27.6401	27.5179	27.6464	27.5661	27.5448	27.8398
Elf	FBgn0020443, FBgn0261609	+	+	+			22.8517	22.7487	23.027	22.9107	22.4821	23.7061	22.7709	22.8336	23.2704	27.6804	27.5363	27.527	27.6616	27.6871	27.489	27.7383	27.9041	27.4273
Gapdh1	FBgn0001091	+	+	+			22.1139	22.1261	21.0909	22.1984	22.9453	22.6668	22.748	21.6852	22.7151	29.3469	29.4503	29.2177	29.1136	29.2432	29.3144	29.5009	29.1275	29.7181
Pglym78	FBgn0014869	+	+	+			23.0183	23.0249	23.3578	22.14	21.9432	21.4302	21.8245	22.2377	21.805	27.1903	27.3186	27.2937	27.0926	26.7437	27.0845	27.3142	27.7977	27.0355
CG43736	FBgn0263993		+				21.7196	22.3946	22.8077	23.0384	22.5707	22.7733	23.1533	23.0741	23.4577	23.231	23.7736	23.4889	23.9774	23.6366	23.7298	23.666	23.1087	24.0649
Rpn8	FBgn0002787	+	+	+			22.357	23.1498	22.0292	22.3674	22.206	21.7847	22.5785	23.3451	22.1656	26.2766	26.2018	25.7885	25.8727	25.8097	25.8377	26.2023	25.9118	26.5
RpL29	FBgn0016726	+					22.8863	22.5256	22.1827	22.6893	22.7457	21.2145	21.6768	22.6713	22.8776	25.184	24.5823	24.3788	24.9931	24.9848	24.378	25.8275	23.5	25.1655
Bin1	FBgn0024491, FBgn0027356	+		+			22.249	21.9126	22.6959	23.1419	22.0967	23.4102	22.8838	23.1149	22.317	24.7455	25.0334	24.6331	24.5894	25.0061	24.6782	24.7548	25.0072	25.01
mib2	FBgn0086442	+	+				22.7524	21.6825	22.0361	22.7694	22.8386	23.4716	22.1332	24.7591	22.4904	25.0964	25.0602	25.0768	25.2163	25.0414	24.9774	25.2928	25.4571	24.8434
eIF-2gamma	FBgn0263740	+	+	+			22.4192	22.373	22.0824	21.5709	23.4504	23.788	22.4941	23.0889	22.115	28.2064	28.0435	27.619	28.1265	27.9715	27.9136	28.2746	28.1053	27.849
mbf1	FBgn0262732	+	+	+			22.6018	22.6356	23.2708	22.6369	22.7711	22.2496	22.5739	22.0697	22.2762	28.4729	27.8756	28.0861	28.2048	28.1764	28.0388	28.5139	28.1433	28.1408
GstO2	FBgn0035906	+	+	+			23.3011	22.8166	22.7361	21.1464	22.97	22.7632	22.5669	22.6854	22.759	25.856	25.6602	25.7756	25.2868	25.4464	25.5754	25.8877	25.7652	26.004
mRpS22	FBgn0039555	+	+	+			22.763	23.532	22.0989	22.738	22.7857	22.9	22.7632	23.2742	23.619	25.1448	25.2832	25.2193	25.6162	25.732	24.9419	25.962	25.022	25.0326
RpL37A	FBgn0030616, FBgn0261608	+	+	+			22.4524	22.5557	22.0442	22.3638	22.9709	22.6901	22.3846	22.1894	22.181	28.1477	28.3331	28.3885	28.1745	28.2444	28.5338	28.4992	27.7077	29.0462
mRpL41	FBgn0034001	+	+	+			22.7247	22.3032	22.0007	22.0231	23.8734	22.6558	22.623	22.6525	22.6337	28.2426	28.1572	28.1391	28.3325	28.9245	27.9897	28.4995	27.955	28.4771
vlc	FBgn0259978	+	+	+			22.4192	22.072	22.2218	23.1814	22.8916	22.3265	22.8505	22.4934	22.0761	24.9447	25.1049	25.1598	24.8356	25.0805	24.768	24.7084	26.0467	24.8508
l(2)35Bd	FBgn0286027	+	+	+			22.0588	22.9655	21.8605	22.192	22.314	22.0012	22.1519	22.1349	22.6286	24.677	24.8527	25.2561	24.8122	24.8123	25.2575	24.8308	25.2536	25.1013
SERCA	FBgn0263006	+	+	+			23.3874	22.6708	22.3456	21.7256	22.2286	22.3516	21.61	23.0734	21.9671	25.8975	26.2005	25.9619	25.8342	25.7908	25.8559	26.3809	26.1313	25.9485
CG17454	FBgn0039977	+	+	+			22.197	21.4529	22.0704	22.8559	23.1408	21.796	22.7046	21.9586	21.6557	25.4506	25.1553	25.5948	25.4698	25.9603	25.9096	25.7582	24.5872	26.2579
eIF3ga	FBgn0029629	+	+	+			22.477	23.0424	22.0528	23.4379	21.5554	23.5037	22.6459	22.3248	22.9092	29.3419	29.5018	29.2408	29.5004	29.4805	29.2057	29.6724	29.7224	29.0931
eIF5	FBgn0030719, FBgn0250753	+	+	+			22.4198	22.4975	22.101	22.7259	21.9583	21.9205	21.8469	22.9677	23.5006	25.7824	25.8887	25.8756	25.8219	25.946	25.9941	26.0892	25.8003	26.0613
MetRS	FBgn0034401, FBgn0027083	+	+	+			22.8805	22.4018	22.1862	22.456	22.1711	21.298	22.709	23.1821	23.8915	27.0798	27.14	27.1877	27.1525	27.1375	27.1446	27.2076	27.4834	27.1289
obe	FBgn0038344	+	+	+			22.2223	22.9425	23.7585	22.815	22.9372	22.3059	22.5162	22.5912	22.5055	27.213	27.2347	27.3653	27.3546	27.4024	27.631	27.3853	27.4507	27.3899
CanA-14F	FBgn0267912		+	+			21.8652	22.6605	23.0999	22.7298	22.195	22.5379	22.8852	21.5918	21.9192	24.2119	23.9964	24.4483	23.8553	23.9374	24.6039	24.3503	24.3494	24.3701
x16	FBgn0028554, FBal0013128, FBgn0262738	+	+	+			21.6873	22.8165	22.7578	23.414	22.6347	22.2496	22.9341	23.5949	22.6499	28.9613	28.7922	29.1148	28.9626	29.1739	28.6481	28.9023	29.2177	29.1669
RpL8	FBgn0261602	+	+	+			22.0001	23.3115	21.7368	22.7964	23.3799	24.2228	22.0493	22.5621	22.7671	28.6242	28.4271	28.1408	28.7311	28.7265	28.3914	29.4179	27.3273	28.8674
RpL4	FBgn0003279	+	+	+			23.4654	23.0828	23.3852	22.3901	22.323	21.4077	23.6352	22.008	23.1203	28.3694	28.2734	28.3158	28.5114	28.3879	28.2728	28.872	27.8862	28.6213
CG33172	FBgn0053172						22.7557	23.1493	23.3946	22.9925	21.736	22.0304	22.7597	22.9432	23.3809	22.8199	23.1323	23.0879	23.3468	23.153	22.5407	23.1534	23.5377	22.7704
Ranbp11	FBgn0284254		+				22.6691	20.9042	22.8244	22.4193	22.8249	22.6457	22.3474	22.5787	23.6831	24.4444	24.096	24.0656	23.7066	23.7894	24.2949	24.0323	24.5962	24.4037
viaf	FBgn0036237	+	+	+			23.1685	23.2448	22.593	21.6331	21.7	22.8506	23.0087	23.5347	22.8651	24.5839	24.5417	25.1569	24.5487	24.7883	25.2314	24.64	24.6862	25.3838
Cka	FBgn0044323						23.3462	22.3333	22.6432	22.6123	23.5807	22.6665	23.019	22.8647	23.3332	22.6936	22.9038	23.1049	22.785	22.5655	22.6551	23.1371	23.5201	22.4752
Upf3	FBgn0034923	+	+	+			22.3103	22.8575	22.9699	22.8896	22.4309	22.184	21.8868	23.1771	22.8389	25.1846	25.3105	25.5776	25.2733	25.4422	25.7553	25.3519	25.1	26.0551
Dbp21E2	FBgn0086130	+	+	+			21.2249	22.8064	22.0584	23.2805	23.3314	22.1185	23.1382	23.1204	22.6776	27.8359	28.0518	28.5848	28.0465	28.6184	28.5171	28.3138	27.9461	28.6481
CG12512	FBgn0031703						22.8897	22.6043	22.7884	21.8445	22.4537	22.6487	22.9961	22.3721	22.8429	23.1064	23.5039	23.692	23.1511	23.4211	23.4376	23.51	23.8094	23.4187
Pfk	FBgn0003071, FBgn0035405	+	+	+			22.8132	22.8802	22.8202	22.5012	22.3132	23.452	22.6885	22.843	21.2143	25.1804	25.0675	25.0528	25.2389	25.0319	25.4923	25.2352	25.2606	25.2437
Gdi	FBgn0004868	+	+	+			23.4428	22.3285	22.9197	22.1146	23.0134	22.4835	22.0682	22.281	23.0266	27.4466	27.7136	27.7137	27.6389	27.3785	27.527	27.5985	27.486	28.2321
SMC2	FBgn0027783	+	+	+			23.3219	22.421	23.1628	22.8359	22.6451	22.8821	21.986	22.708	22.3926	26.3515	26.2508	26.1677	26.3258	26.2507	26.5568	26.3311	26.3899	26.4964
RpS15Aa	FBgn0010198	+	+	+			22.7717	23.4062	23.0921	22.4469	21.8288	22.3944	21.6545	23.0284	22.4468	28.7536	28.7932	28.7882	28.7736	28.8024	29.0181	28.8897	28.7479	29.147
Oga	FBgn0038870		+				22.3262	21.9856	21.8581	21.7313	22.3982	21.915	23.0109	23.5579	23.2591	23.6001	23.0556	22.8598	23.1444	23.2557	23.5111	22.708	25.0659	22.1929
CycE	FBgn0010382						23.2641	22.2646	22.2952	21.5319	23.0254	22.3588	22.6051	23.0791	22.986	22.002	23.2975	22.94	23.084	23.1719	23.8867	22.6046	22.532	23.5545
Jabba	FBgn0259682	+	+	+			22.8007	22.1375	22.2733	22.9987	22.8548	21.9979	23.1412	21.8715	22.464	27.2077	27.1511	27.2593	27.2877	27.7136	27.5504	27.266	27.4016	27.4031
TBCB	FBgn0034451	+	+	+			23.0664	21.9963	22.9141	21.8445	22.9652	22.7681	23.3692	22.2566	21.4005	25.8464	25.5873	25.5447	25.59	25.6857	25.732	25.8941	25.748	25.7915
csw	FBgn0000382						22.1873	23.0261	23.1719	23.1252	22.501	21.4745	22.0253	22.4493	23.583	23.9123	24.4337	24.6072	24.2271	24.3263	24.3279	24.3275	24.8731	24.2081
ArfGAP3	FBgn0037182	+	+	+			22.6109	22.4292	23.2498	22.0049	21.6943	22.0503	22.494	22.3957	21.9697	25.9499	26.0628	26.1546	25.9922	26.1668	25.7022	26.2481	26.5128	25.8642
Parg	FBgn0023216	+	+	+			22.2511	22.3941	23.1086	22.6995	22.7398	22.1429	22.5958	22.392	23.1166	23.9585	23.9983	24.1633	23.9796	23.9651	24.5316	24.0623	24.3306	24.1875
Cctgamma	FBgn0015019	+	+	+			23.1322	23.2864	23.1354	22.6555	23.9296	22.4614	22.5368	23.0557	22.0531	28.5687	28.5718	28.5117	28.3795	28.11	28.2187	28.6601	28.6225	28.8327
betaTub56D	FBgn0284243	+	+	+			22.3023	22.5542	23.8392	22.2822	21.5131	23.7755	24.0337	21.8358	22.0527	30.8133	31.1541	30.7917	30.7208	30.5349	30.7969	30.5734	31.2683	31.3851
scra	FBgn0261385	+		+	+		23.3976	22.5816	22.0283	21.5405	21.5331	23.7447	23.0656	22.6015	22.6073	24.7876	24.7313	24.8066	25.2191	25.3472	25.3324	24.8952	24.7797	25.1187
Rpn7	FBgn0028688	+	+	+			23.0595	22.1871	20.8537	20.9257	22.1269	22.4372	22.1071	23.1488	22.0654	26.3095	26.2659	26.1523	26.323	26.2375	26.4049	26.4476	25.8086	26.941
feo	FBgn0030241	+		+			23.053	21.8335	22.4333	23.8629	23.2102	21.9523	22.9071	22.3871	21.805	25.1073	24.824	25.1061	25.2366	25.2185	25.3331	25.4757	24.6528	25.3803
Karybeta3	FBgn0087013	+	+	+			23.2618	22.5651	22.8147	22.5036	21.2596	23.3356	22.7438	22.6714	22.7221	28.0013	28.2522	27.9516	28.1212	27.9189	28.0544	27.9699	28.7156	27.9911
CG9769	FBgn0037270	+	+	+			22.9653	23.0496	22.7061	22.3086	22.8641	21.86	22.551	22.595	23.0484	28.0861	28.1511	28.1159	28.2572	28.2375	28.5894	28.0606	28.4729	28.2931
TyrRS-m	FBgn0035064		+	+			22.3533	23.1268	22.3136	21.6405	22.1899	22.8963	22.8489	22.6491	22.3051	23.7763	24.5011	24.3531	24.0261	24.2783	24.5886	24.3504	24.1283	24.6374
T-cp1	FBgn0003676	+			+		23.1258	22.403	22.3345	22.6628	27.2773	27.0551	23.405	21.9475	26.6784	28.3057	28.3618	28.3125	28.0333	27.9644	27.9669	28.633	28.5615	28.2727
Ripalpha	FBgn0032189	+	+	+			22.1855	23.0246	22.5056	21.2909	23.3817	21.6147	22.5509	22.0078	22.6216	26.0972	26.3807	26.2025	25.5657	25.9589	26.0246	25.9559	26.4733	26.7385
MED26	FBgn0039923						22.9843	21.8616	22.5069	22.6599	23.1412	22.8137	23.1315	22.3911	21.7466	23.3123	24.022	23.7655	23.8465	23.8893	24.5295	23.2654	24.2343	24.0942
apolpp	FBgn0087002	+	+	+			22.7935	22.7555	21.8567	22.7446	23.4235	23.4852	22.0191	21.9069	22.0134	24.6507	25.0714	25.1735	25.3152	25.1319	25.3618	24.9653	24.8636	25.5612
LeuRS	FBgn0284253, FBgn0027085	+	+	+			22.3241	22.5672	22.905	23.6267	22.5793	22.394	23.1158	23.1551	22.0299	26.4741	26.3381	26.2049	26.4717	26.2609	26.2664	26.5923	26.5108	26.4096
casp	FBgn0034068	+	+				23.1288	21.5659	22.1114	21.9743	22.47	22.7788	23.2431	22.7246	22.4783	24.666	24.5552	24.6363	24.7919	24.7181	25.0442	24.287	24.6456	25.4208
CG31098	FBgn0051098						23.294	21.1647	22.5495	22.5427	22.7532	22.0157	22.0715	22.6074	22.7888	22.7139	23.4428	23.2691	23.1338	23.2066	22.6586	23.4499	23.1553	23.317
Bruce	FBgn0266717	+		+			22.2734	22.9891	22.9991	22.6565	22.0433	23.7625	21.4452	22.1502	22.8089	25.2208	25.1526	25.3714	25.0229	25.0487	25.2951	25.0547	25.6817	25.5111
barr	FBgn0014127			+			22.5943	23.8754	22.4433	22.0928	21.3095	23.4156	22.7606	23.0916	22.8134	25.0433	25.0299	25.2701	25.1803	25.2089	25.4484	25.3122	25.3316	25.2022
U3-55K	FBgn0053505	+	+				22.6552	21.9512	21.8662	22.3266	22.379	22.3007	23.3183	23.5334	24.106	23.3608	23.6331	23.8072	23.7274	23.5962	24.0194	23.2513	24.0781	23.9756
ATPsynE	FBgn0038224	+	+				22.3404	23.1105	22.7333	21.8611	22.9772	22.701	22.5489	22.3622	23.1574	24.8755	24.4239	24.7541	25.0653	25.5443	25.2007	25.7578	23.7852	25.0146
CG7246	FBgn0030081	+					22.4594	22.17	22.3068	22.7144	22.4343	21.3981	22.3304	22.7484	21.3414	23.4046	23.6146	24.1259	23.7539	23.8003	23.8044	23.3621	24.2353	24.0526
CHORD	FBgn0029503	+	+	+			22.8607	21.5794	22.4489	22.1852	21.7172	23.1986	23.2063	22.4292	22.9607	25.0147	25.7102	25.7719	25.332	25.5258	25.654	25.6596	25.2874	26.0569
Gapdh2	FBgn0001092	+	+	+			22.4825	22.0522	22.3955	21.8593	23.2463	21.474	21.9493	22.4529	22.8164	31.1816	31.207	30.8865	31.0094	31.0013	30.8864	31.3701	31.1165	31.2969
Khc	FBgn0001308	+	+	+			22.625	21.8223	22.0451	21.7708	21.6129	22.4878	22.6077	21.8807	22.4686	27.6881	27.5907	27.68	27.6573	27.7095	27.7805	27.8683	27.8963	27.7086
CG17514	FBgn0287182	+	+	+	+		23.6372	22.7277	21.899	23.4011	22.0519	22.9426	22.4532	22.4794	21.7261	27.7439	27.811	27.8277	28.1097	28.0883	28.1284	28.1563	27.9117	27.8337
CG41099	FBgn0039955						22.3733	23.7856	23.0865	21.7404	23.2184	23.1227	23.4144	23.0564	22.5038	24.0585	24.0538	24.4053	24.374	24.6183	24.4693	24.1977	24.9762	23.864
spen	FBgn0016977		+	+			23.1907	21.7827	22.6328	22.4392	22.2509	22.1064	22.5111	22.3121	23.0131	23.6603	23.9852	23.9299	24.1807	24.1436	24.6332	23.8155	24.0705	24.2107
Fnta	FBgn0031633						23.3086	23.6081	22.6371	21.8209	23.2777	22.4802	23.6818	22.8241	22.7132	23.9462	24.1258	24.4596	23.6446	24.358	24.0893	24.0297	24.221	24.8138
Cp1	FBgn0013770	+	+				22.7773	23.1159	22.2114	22.6916	22.4598	22.7715	22.0264	22.4392	22.8793	25.03	25.5432	25.1665	25.2849	25.0662	25.1137	25.7392	24.353	26.187
CG4752	FBgn0034733						21.409	22.7846	22.0154	23.161	22.4748	22.7603	22.0905	22.5649	22.6656	22.7212	22.011	23.4924	22.7368	22.9638	22.2726	22.0943	23.8033	22.8682
LysRS	FBgn0027084	+	+	+			21.2347	21.758	22.6478	23.2341	22.0737	23.524	22.9666	22.2782	22.6351	27.6686	27.5146	27.4505	27.6966	27.7101	27.7912	27.8181	27.6929	27.6691
AIMP1	FBgn0033351	+		+			22.8751	22.5415	23.015	23.2277	22.0949	24.064	22.9713	23.1919	22.7403	25.4497	25.3012	25.6292	25.1016	25.2098	25.4883	25.7908	25.2687	25.8719
Cdc23	FBgn0032863						22.7565	23.2423	21.5441	21.7225	23.0333	22.6423	22.7518	21.8815	23.0011	23.7943	23.7088	23.9991	23.711	23.9802	24.1924	23.9751	24.0763	24.0049
Ide	FBgn0001247						23.2246	22.3106	22.8111	23.0235	22.7127	22.1052	22.8794	22.5831	22.1295	23.5315	24.1142	23.4268	23.6974	23.7429	23.2366	23.4951	23.9087	24.2238
wdn	FBgn0005642	+	+	+			22.1715	22.2143	22.4381	22.3489	22.0193	23.2214	23.0572	22.7211	22.7256	24.375	24.8844	24.8797	25.365	25.6541	25.7238	24.7774	25.0588	24.8605
CG31075	FBgn0051075	+	+	+			22.5167	21.8114	22.7953	22.3432	23.4065	22.6505	22.725	23.0369	21.7183	24.29	24.8354	24.706	25.0474	24.7894	24.712	24.9173	25.0598	24.4141
CG10289	FBgn0035688	+	+	+			21.3236	22.1952	22.4764	23.1779	21.7332	22.8359	23.4645	22.5415	22.442	25.0751	24.9863	25.1722	24.7767	24.8386	25.3119	24.9371	25.6922	25.1693
CG2046	FBgn0037378	+	+				23.024	23.0635	22.2852	21.7123	22.2824	22.9865	22.4111	20.9673	23.0245	25.2635	25.0693	25.8107	24.8398	24.8746	25.1873	24.8707	25.8785	25.9608
Pgd	FBgn0004654	+	+	+			22.5086	21.9263	22.2149	22.9467	23.3468	22.157	22.7654	21.8378	23.1393	26.7389	26.8357	26.7074	26.5329	26.3193	26.4639	26.7305	27.2856	26.8344
CG5525	FBgn0032444	+	+	+			23.6643	22.5897	22.8904	23.172	21.7304	23.0806	22.1282	22.3977	21.8993	27.7001	27.7176	27.5297	27.4959	27.5008	27.4054	27.7969	27.7255	27.9946
CIAPIN1	FBgn0001977	+	+	+			22.521	22.5945	22.2029	23.3069	22.6364	22.2189	22.8601	21.7431	22.4706	24.6528	24.75	24.974	24.4807	24.6527	24.9704	24.7439	25.1557	25.0474
RpL11	FBgn0013325, FBgn0010408	+	+	+			22.008	23.5689	22.2395	21.574	21.9074	22.4385	21.5472	22.1405	23.4748	28.1193	27.5342	26.9021	28.1128	27.7057	27.7317	28.2231	27.1502	27.7578
CG4452	FBgn0035981	+	+	+			22.0911	22.9292	23.3641	22.4254	22.8925	23.4654	22.8909	22.2867	22.7804	24.9704	25.261	25.0781	25.3933	25.7299	25.4071	25.2566	25.2367	25.3923
DCTN4-p62	FBgn0033206		+	+			21.4718	22.725	22.8257	22.7694	22.0535	22.4741	22.9776	22.8642	22.4891	23.5662	24.3036	24.6478	24.0208	24.1844	24.2532	24.0398	24.483	24.5803
Pngl	FBgn0033050						22.2937	22.9057	22.5638	22.8972	21.8305	23.011	22.2612	22.8756	23.9545	23.4306	23.9269	23.7279	24.1444	24.171	24.1374	24.2965	24.3052	23.0745
Rpn9	FBgn0028691	+	+	+			22.3864	23.0063	22.2337	23.0269	22.6381	21.602	22.349	22.4101	23.4861	25.8918	25.9665	26.1761	25.9731	25.8727	26.2855	26.3106	25.8794	26.4374
CG5886	FBgn0039379	+	+	+			23.3596	22.8937	22.9271	21.8037	22.8001	22.5573	23.4139	23.0759	22.2289	26.8087	26.9025	27.087	26.7013	26.9631	27.1855	27.0872	27.1577	27.1489
CG4199	FBgn0289578	+	+				22.7007	22.1654	21.1597	22.7631	21.54	21.7726	21.9114	22.6323	23.6221	24.2269	24.7179	24.2844	24.4809	24.1112	24.5794	24.6495	24.3767	24.7999
Smn	FBgn0036641						22.2202	22.6828	22.1525	22.0074	22.9793	23.3765	23.7677	23.0462	22.5463	24.0934	24.539	23.4972	24.0217	24.0755	22.7887	23.6014	24.5662	24.5594
Uba4	FBgn0032054		+	+			21.9797	23.7302	22.3133	22.542	23.3465	22.6243	22.6693	22.93	22.7414	24.0977	24.863	24.7188	24.4093	24.5258	24.8928	24.5784	24.7581	24.9422
Eip55E	FBgn0000566	+	+	+			23.6717	22.5152	22.6336	22.1499	22.5524	22.6333	23.0703	21.3767	22.0676	26.0846	26.2746	25.966	26.4223	26.219	26.1199	26.2915	26.3467	26.2892
hts	FBgn0263391	+	+	+			22.9617	23.3243	22.0885	22.9506	23.3763	22.5588	22.4389	23.195	22.8705	24.9941	24.8433	24.4788	24.7778	24.4023	24.9663	25.1217	24.8008	24.9975
AP-2mu	FBgn0263351	+	+	+			22.4349	22.3266	23.3765	21.6854	22.3089	21.9595	20.911	22.9294	22.1698	25.6305	25.3106	25.5712	25.7107	25.537	25.9196	25.6043	25.7657	25.7464
eIF4G2	FBgn0260634	+	+	+			23.0965	22.9926	22.6996	22.9582	22.8892	22.5739	22.5447	22.8321	21.9807	25.0168	24.9961	25.4035	25.0662	25.2298	25.3978	25.3632	25.4959	25.1648
Sdic2	FBgn0053497	+	+				22.3468	22.8421	21.743	22.7973	22.1915	22.6645	22.1951	22.9474	23.4935	25.1883	25.1708	24.7667	24.4391	24.1136	24.6629	24.5972	25.6728	25.4652
Jafrac1	FBgn0040309	+	+	+			21.9832	23.0772	22.4321	22.8222	22.5252	22.7849	23.2275	22.9911	22.3215	28.8691	28.8733	28.8261	29.0381	28.7988	28.9992	28.7852	28.9482	29.4492
CG12909	FBgn0033507	+	+	+			23.0716	23.3623	22.0635	21.5904	22.6468	23.0301	23.3775	23.2263	23.7134	25.1424	25.4766	26.1486	25.6886	25.7477	25.9192	25.6054	25.8722	25.9072
Neb-cGP	FBgn0083167		+				22.1371	23.0605	23.3661	22.8135	22.2155	21.8581	23.3377	22.2153	22.5639	23.9427	23.9873	24.0155	24.0002	24.4331	23.9006	24.6702	23.3813	24.5118
GstD1	FBgn0001149	+	+	+			23.1116	23.6154	22.1655	22.614	21.2095	22.7356	22.3158	23.047	22.7301	28.0172	27.7783	27.7913	27.8794	27.7839	27.8074	28.2095	27.8045	28.1928
mRpL38	FBgn0030552	+	+	+			22.6129	22.4497	22.1819	21.6599	22.4356	22.9858	22.929	22.5972	21.9417	28.7848	28.7284	28.8418	29.0572	29.2863	29.0591	29.7292	28.3586	28.8912
MTPAP	FBgn0024360	+	+				22.226	22.196	22.8462	23.1013	22.4089	22.7755	21.6892	21.7147	23.2202	24.2377	24.6445	24.9632	24.7149	25.1445	24.7362	25.2617	24.1912	25.0237
CG9330	FBgn0036888	+	+	+			22.2906	22.4112	22.0804	21.8009	22.412	22.5011	21.6239	22.565	22.2666	26.4298	26.2204	26.2823	26.3039	26.3523	26.5075	26.628	26.2537	26.6893
Mat89Ba	FBgn0261286		+				22.6095	21.8854	22.3241	23.137	22.2699	22.4008	22.2742	22.7508	22.6881	22.436	22.9634	23.0284	24.3948	25.3881	24.7484	23.7798	22.4188	22.868
rush	FBgn0025381	+	+	+			23.0697	23.4662	23.0474	23.5789	23.0004	22.8456	22.9018	22.2274	22.6324	24.883	25.2169	24.5803	24.3938	24.8412	24.7621	25.203	25.4162	24.709
TyrRS	FBgn0027080	+	+	+			21.818	22.3813	23.3228	22.0796	23.1993	22.8384	22.5033	22.7	22.2634	26.3577	26.3717	26.5642	26.3692	26.4046	26.4706	26.6564	26.7205	26.5651
CG12018	FBgn0027903	+	+	+			23.3344	22.7467	22.2371	23.2051	22.7702	22.56	23.0223	22.0854	23.4483	24.9428	25.181	25.275	24.8611	24.8026	25.0715	24.9413	25.5264	25.5805
Ubr1	FBgn0030809	+					22.3247	23.008	22.68	23.5482	22.0545	23.2075	21.6623	22.7761	22.9487	24.0346	24.0257	23.7164	24.1046	23.959	23.9882	24.027	24.3479	24.0533
mRpL40	FBgn0037892	+	+	+			22.5242	22.2193	22.3905	22.9457	22.7864	22.6377	22.7674	22.2509	22.3196	28.607	28.7521	29.1199	28.6133	29.2071	28.9333	29.2315	28.72	29.1804
homer	FBgn0025777						23.2538	21.9292	23.795	21.6018	22.3971	23.6359	23.2836	22.1934	23.229	24.383	24.3506	24.3229	24.2947	24.5707	24.9398	24.7322	24.3415	24.6364
CG6664	FBgn0036685		+	+			24.202	23.3292	22.8921	22.8849	22.6096	22.5576	21.5784	22.045	22.5666	24.0517	23.7193	23.9221	23.9446	23.5717	23.922	23.8602	23.872	24.6159
capt	FBgn0261458	+	+	+			22.2581	21.8221	23.5447	22.3342	22.7021	22.3979	23.332	22.114	21.6029	27.7647	27.9028	27.6948	27.9222	27.6531	27.5754	28.081	28.1125	27.8338
CBP	FBgn0026144, FBgn0015218, FBgn0261617	+	+	+			22.8554	22.6128	22.9152	23.3671	22.2781	22.344	22.2655	20.9814	22.6912	26.1156	26.4465	26.4533	26.4058	26.7231	26.6649	26.7971	25.6367	27.2522
AP-1gamma	FBgn0030089	+		+			22.9191	22.208	22.128	23.5978	22.8092	21.3574	22.9817	22.7518	22.6898	25.1655	25.2509	25.1723	25.4423	25.2217	25.4783	25.6543	25.4359	25.1707
RanGAP	FBgn0003346	+					22.4566	22.9121	22.7736	23.7156	21.2315	21.6906	21.9059	23.5763	23.0645	25.5967	25.6969	25.4911	25.5073	25.4562	25.7363	25.8883	25.2003	26.3718
AP-1sigma	FBgn0039132		+				22.1803	22.4667	23.5491	22.4114	22.624	22.457	23.323	22.0996	22.9137	24.179	24.6484	24.9165	24.7336	24.8036	24.8737	24.3384	25.0968	24.9852
ArfGAP1	FBgn0020655, FBtp0080568	+	+				22.6667	23.0241	22.6876	22.9308	23.2688	22.555	22.1132	23.7518	23.3351	24.575	24.8896	25.0197	24.3778	24.5624	25.0061	24.593	25.3708	25.1987
dpa	FBgn0015929	+	+	+			23.2	22.7187	21.4932	23.1063	22.0325	22.4555	22.3582	22.7694	22.8084	26.6113	26.6139	26.4243	26.4305	26.3901	26.6244	26.5356	26.6095	27.1857
lic	FBgn0261524	+	+	+			23.623	23.0735	22.506	22.5995	22.4419	22.1798	22.7304	23.0333	22.1413	27.9201	27.872	27.6312	27.6878	27.6036	27.7233	27.6616	28.1209	28.3281
ArgRS	FBgn0027093	+	+	+			23.2284	23.3134	23.318	22.9184	23.2593	22.3582	22.0828	22.6457	21.7701	26.2719	26.4585	26.5324	26.3202	26.2728	26.5769	26.5317	26.8669	26.5606
Synj	FBgn0034691	+	+	+			22.529	22.9669	22.1165	23.1832	22.97	21.3738	22.6137	22.8511	23.0931	26.2561	26.5644	26.9254	26.3459	26.5662	26.8305	26.7838	27.0141	26.6466
mRpL21	FBgn0036853	+	+	+	+		22.8608	22.6832	22.779	21.6352	22.0092	22.5062	22.532	22.2076	22.9139	25.4139	25.3515	25.4345	26.0301	25.8879	25.9522	26.1847	24.8805	25.8334
Cbs	FBgn0031148, FBgn0086757	+	+	+			22.9731	21.5782	22.2159	22.5743	23.3073	21.9703	23.0267	22.4101	22.7167	26.2492	26.6984	26.6287	26.7869	26.7609	26.7858	26.8776	26.4798	26.9232
CG31510	FBgn0051510	+	+	+			22.4559	22.419	22.5781	23.8348	22.982	21.0818	22.766	22.6707	21.7694	26.293	26.1685	26.3615	26.5021	26.8647	26.8301	26.7483	26.4737	26.3058
CG33303	FBgn0053303	+	+	+			23.4938	23.0783	22.3344	23.2135	22.9497	22.2297	22.795	22.4591	22.683	25.621	25.5371	25.7828	25.3134	25.5099	25.78	25.6544	26.0338	25.9664
CG14286	FBgn0038673	+	+	+			22.6058	22.799	23.1195	22.9278	23.0382	21.7863	23.4306	22.4914	21.916	25.6103	25.5623	25.6885	25.3572	25.553	25.5662	26.0192	25.7254	25.831
CG12259	FBgn0039557	+	+	+			22.6466	22.5021	23.0779	22.6497	22.3083	22.871	22.0493	23.084	23.2644	24.8666	24.6545	24.9807	24.8471	24.9851	25.3632	24.9427	24.7576	25.5206
CG7414	FBgn0037135	+	+	+			22.4678	22.556	22.3617	22.4136	23.1478	22.5884	21.8469	22.6764	23.6831	28.2199	28.2229	28.3554	28.4346	28.4959	28.5014	28.5498	28.6008	28.3674
eIF-2alpha	FBgn0261609	+	+	+			23.3089	21.9437	22.1366	22.1866	23.2008	22.4527	22.3869	22.1822	22.5814	28.3034	28.3392	28.3965	28.3935	28.3843	28.6303	28.4142	28.3921	28.9563
eIF5B	FBgn0026259	+	+	+		+	23.0002	23.4886	22.7824	23.602	22.725	21.1622	23.3475	22.5635	22.1918	27.0427	27.0559	27.0714	27.2187	27.2189	27.1164	27.3723	27.2752	27.2478
CG11505	FBgn0035424	+	+	+			22.9676	22.89	22.5371	22.5187	22.971	22.4779	22.5336	22.8377	22.7696	27.1216	27.2389	27.346	27.335	27.4834	27.5935	27.3362	27.7008	27.3957
CG6654	FBgn0038301		+				22.5516	21.9475	22.2843	22.5768	22.5018	22.4487	23.3707	22.125	22.663	22.8034	22.97	23.3629	23.1552	23.7001	23.5593	22.7702	23.8925	23.2024
IleRS	FBgn0027086	+	+	+			22.074	22.3453	21.8208	22.5805	22.826	22.9954	22.8836	22.8795	23.2167	26.3577	26.5083	26.6167	26.33	26.3404	26.5923	26.6417	26.8141	26.756
D19B	FBgn0022699						21.8664	22.9498	21.9295	22.3017	23.3542	23.1994	22.19	21.3569	22.5272	22.5235	22.3916	22.9497	22.7977	23.2737	23.895	22.6008	23.1508	22.8429
PSR	FBgn0038948	+					22.2328	22.5344	22.8001	23.2877	21.5101	22.3938	21.8381	22.8535	21.9454	23.5503	23.5265	23.7707	23.2849	23.5449	23.1815	23.1298	24.159	24.291
twin	FBgn0011725	+	+	+			22.2558	22.93	23.1284	23.1618	22.6591	21.8299	23.1129	22.1674	23.049	26.9217	26.7256	27.0089	26.931	27.0385	27.22	27.1532	27.4044	26.8318
Rpn5	FBgn0028690	+	+	+			22.411	22.4979	22.3409	22.8941	22.7791	21.3208	23.5094	22.7722	20.8792	26.8393	26.6406	26.5849	26.8565	26.6911	26.8535	26.515	27.5923	26.6927
RpS3	FBgn0002622	+	+	+			22.0459	23.0181	21.8181	22.9042	21.872	23.298	21.9627	24.8129	22.5329	32.7898	32.5548	32.6614	32.8896	32.9996	32.9337	33.0612	32.5941	33.0902
enc	FBgn0004875	+	+	+			22.1561	21.9651	23.2572	21.3912	22.6972	22.6496	22.5047	21.2284	22.903	27.1913	27.0809	27.1711	27.2244	27.2548	27.116	27.6726	27.3086	27.2035
ValRS	FBgn0027079	+	+	+			21.4862	23.1903	22.5965	21.4595	22.9159	21.7817	21.7829	22.2744	23.2869	27.4192	27.2529	27.3991	27.3914	27.3293	27.4038	27.4226	27.6505	27.7424
Sod2	FBgn0010213	+	+	+			22.3085	22.5267	22.9142	21.4703	22.4391	22.7885	22.288	22.066	23.284	25.8632	26.294	26.5161	26.1985	26.474	26.0853	26.6698	26.4086	26.3401
RpL22	FBgn0015288	+	+	+			22.1483	22.1258	23.6917	22.2262	21.6932	22.7181	23.1714	23.3367	22.1373	31.9152	31.9512	31.6849	32.1232	32.1671	31.8063	31.9486	32.2231	32.1258
hyx	FBgn0037657	+		+			22.6465	21.7828	22.4508	23.0334	21.8837	22.5721	22.7476	22.8918	22.3815	23.8909	23.7018	24.1552	23.77	24.1965	24.5952	23.8479	24.227	24.4214
Orc3	FBgn0005654	+	+	+			21.5505	22.5369	22.2589	22.2035	21.8309	22.1965	22.178	22.8279	22.1513	25.1801	25.789	25.5186	25.6981	25.6194	26.0117	25.4806	25.6306	26.1254
Sod1	FBgn0003462	+	+	+			22.5584	23.1092	23.3648	22.1635	22.8114	22.3708	22.8825	22.9227	22.3228	25.0682	25.2659	24.9754	25.2349	24.9271	25.3257	25.3333	24.6793	26.0457
Rpt1	FBgn0028687	+	+	+	+		22.6936	22.2775	20.9251	23.0636	21.6807	23.187	22.4216	21.9738	22.7824	26.5989	26.7366	26.6632	26.1978	26.108	26.1739	26.5505	26.8488	27.3513
g	FBgn0001087, FBal0004957, FBal0009787, FBal0009822	+	+	+			22.2999	22.598	22.7603	22.2496	22.5876	21.4386	22.2681	23.3381	22.4265	25.2621	25.8104	25.6226	25.7481	25.9003	25.4139	25.5455	26.2095	25.6935
cnn	FBgn0013765	+		+			22.8343	23.0684	22.0947	23.443	21.7732	23.8618	22.7012	22.4916	22.7218	24.953	24.8284	24.7407	24.9141	24.8772	24.9504	24.7997	25.3314	25.1456
CG10628	FBgn0032818	+	+	+			22.2623	23.1564	22.251	22.9338	22.092	21.6377	23.7838	21.4844	23.0576	26.525	26.8662	27.0749	26.7864	27.1149	26.7363	27.4034	26.5721	27.247
CG9149	FBgn0035203	+	+	+			21.6517	22.0849	21.2203	22.4256	23.4258	22.3848	22.1081	23.1545	22.3126	24.6745	25.4511	25.5984	25.0816	25.0211	25.441	25.2119	25.5565	25.7121
CG3679	FBgn0027521	+	+	+			23.511	22.4874	22.7033	22.3154	23.2774	22.7936	22.2796	23.0767	21.7915	24.86	24.9249	24.5707	25.445	25.5154	25.408	25.4371	24.521	25.1559
CG1646	FBgn0039600	+	+	+			23.5156	22.9226	23.0309	22.3295	22.108	22.5422	22.2067	23.2581	22.2895	24.0435	24.4969	24.5498	24.2957	24.8338	24.8891	24.3066	24.8594	24.683
Caf1-180	FBgn0030054	+	+	+			22.6682	22.6791	23.0269	22.7813	21.8868	22.4832	23.1381	22.2864	23.1876	24.7694	24.839	25.2123	24.9436	25.1791	25.4035	24.9367	24.955	25.6922
Arc1	FBgn0033926	+	+	+			22.2346	22.2993	21.2665	23.059	22.2918	22.9817	22.6631	22.0438	22.3134	25.5419	25.0866	24.8868	24.8722	25.2393	25.2905	25.7555	24.7707	25.7584
RhoGEF2	FBgn0023172		+	+			22.6951	22.8367	21.2809	22.2749	22.5393	23.0774	23.0153	23.333	23.2165	24.2775	24.2566	24.5092	24.316	24.4666	24.546	24.5578	24.7347	24.5204
CG6724	FBgn0032298	+	+	+			21.8461	22.0287	22.4282	22.742	22.1954	23.2629	23.2659	23.3479	22.2076	24.8364	24.8342	25.2932	24.5677	24.7262	25.2867	24.8424	25.2664	25.6271
abs	FBgn0015331		+				21.7012	21.921	23.3688	21.9684	22.3135	22.0587	22.836	21.2305	21.7091	23.9967	23.8284	24.4638	24.4268	24.3666	24.5918	24.8173	23.7412	24.5079
ATP8B	FBgn0037989	+	+	+			21.9612	21.5004	23.0326	22.7937	22.7996	23.5676	22.6102	22.8993	22.6356	26.0951	25.8518	25.213	25.8138	25.8546	25.4481	26.2827	26.221	25.4378
eIF-4B	FBgn0020660	+	+	+		+	22.6303	21.9113	22.4006	22.8893	22.0704	22.3372	22.1383	22.5372	23.0495	27.9109	27.9514	27.8401	27.8576	28.055	28.0354	28.092	28.1561	28.2373
Hsp68	FBgn0001230	+	+	+			23.0295	22.4733	22.9937	22.0673	22.4227	21.3128	23.3309	21.1957	21.9518	28.5249	28.5286	29.2822	28.5687	28.5607	28.6211	29.0441	29.3834	28.6915
RpII15	FBgn0004855	+	+	+			22.3577	23.0057	22.747	22.2244	22.4172	21.4611	22.3744	22.8599	22.9572	25.9923	25.1197	25.8521	25.9126	25.8167	25.9141	26.118	25.3199	26.3132
Uba2	FBgn0029113	+	+	+			23.1329	22.4333	21.9168	23.8227	22.0622	22.7824	21.5833	22.3749	23.085	27.8091	27.9435	27.6655	27.9653	27.7657	27.6475	27.8161	28.404	27.987
CSN1b	FBgn0027057	+	+	+			22.7859	23.0932	22.637	22.4594	22.2585	21.6696	22.7518	22.1055	22.1707	24.3129	23.8809	24.2445	23.7497	23.8311	24.5759	23.9452	24.7347	24.5509
yip2	FBgn0040064	+	+	+			22.5471	23.1784	22.6311	23.1008	22.8161	22.9806	22.2161	22.0203	22.3697	28.991	29.0936	29.2707	29.3153	29.4059	29.2743	29.6005	29.3191	29.2371
Bsg25D	FBgn0000228	+	+	+			23.5748	22.3232	22.1777	22.366	21.9081	22.7061	22.4796	22.6034	21.7728	26.0195	25.6153	25.4301	25.9363	25.9406	25.7837	26.1501	26.4519	25.2679
Txl	FBgn0035631	+	+	+			22.281	22.4229	22.3387	23.1102	22.4146	21.543	22.2778	22.9221	21.5536	27.2488	27.2842	27.0337	27.1268	27.1593	27.1649	27.3582	27.4197	27.6039
sds22	FBgn0028992	+	+				23.0632	22.5663	23.5081	22.6203	23.6804	22.5783	22.5797	22.6718	21.6232	24.5816	24.766	25.1249	24.8113	24.851	25.2588	25.0331	24.3634	25.8952
Tpi	FBgn0086355	+	+	+			22.9904	22.1939	23.713	22.2851	22.2003	22.8061	22.2558	22.3739	22.3618	26.2259	26.5259	26.3669	26.4247	26.3157	26.1948	26.9046	26.7115	26.3255
Nap1	FBgn0015268, FBgn0011771	+	+	+		+	22.9674	22.614	22.0268	22.8324	21.9242	22.5766	22.0574	22.5271	22.7339	28.8565	28.7708	28.8489	28.7858	28.8993	28.8754	29.1591	29.0129	29.1289
Pmm45A	FBgn0033377	+	+				22.8793	23.0747	22.3469	22.7075	22.4074	22.4302	22.6887	23.0744	23.1565	24.2659	24.1643	23.9987	24.8118	24.8152	24.3404	24.5594	25.2641	23.4363
Int6	FBgn0025582, FBgn0261383	+	+	+			22.5775	22.4436	22.1717	20.5612	23.3337	23.3627	23.4064	23.247	23.8558	29.319	29.2844	29.4102	29.5455	29.5385	29.6006	29.6976	29.3933	29.7553
Pkn	FBgn0020621, FBgn0031855	+	+				22.2681	22.3942	23.1218	22.8328	22.1963	22.0652	23.2698	22.7613	22.4448	23.8804	24.1589	24.2463	24.4729	24.4708	24.657	23.9705	25.2837	23.865
RpL18A	FBgn0010409	+	+	+			22.8715	22.5044	22.1795	24.0761	21.3846	23.1256	21.9928	23.9581	23.4784	28.6909	28.7297	28.8054	28.8429	28.8523	28.9276	29.1499	28.6094	29.303
Dsp1	FBgn0278608		+	+			23.1189	24.1741	22.5646	22.2702	22.8836	22.2942	22.8983	22.6601	22.8623	24.9973	25.1231	25.4577	25.2249	25.2741	25.3207	25.4396	25.5265	25.4506
RnrS	FBgn0011704	+	+	+			22.1561	22.1814	22.5321	23.0262	23.5551	22.4174	23.2831	22.6961	21.56	26.5728	26.8521	27.0277	26.8107	26.8227	27.0843	26.8447	27.0958	27.351
mei-218	FBgn0002709, FBal0012139	+	+	+			21.6007	22.9541	21.8447	22.1034	23.2653	22.4172	22.6373	22.4315	21.1099	24.339	24.3445	24.5253	24.3973	24.8575	24.7036	24.5653	24.6206	24.8623
Mad	FBgn0011648, FBgn0023215	+	+				21.9755	21.3744	22.3435	22.6523	22.3133	22.0843	22.976	22.7466	23.113	24.0539	23.876	23.9697	24.4573	24.422	24.2684	23.911	24.8441	23.9892
mRpL3	FBgn0030686	+	+	+			22.1569	22.8015	23.1161	22.3769	22.78	24.0023	22.4667	22.2661	22.5861	28.2509	28.3507	28.4592	28.3829	28.8324	28.1522	28.8953	28.3623	28.6494
tex	FBgn0037569	+		+			22.791	23.1634	22.5651	22.1511	22.4146	23.6144	22.2831	22.2213	21.6161	25.1587	24.7915	25.5043	24.6407	25.2159	25.5793	24.9763	25.4489	25.8895
mRpS10	FBgn0038307		+				22.311	21.6814	23.9535	22.7556	22.6161	22.4932	22.4872	23.6869	22.9789	24.4499	24.564	24.6107	24.6252	24.8075	24.8098	24.5714	24.5404	25.3745
CG9684	FBgn0037583	+	+	+			22.2002	22.5995	22.5247	21.9563	22.3845	21.8153	22.3226	21.9848	22.8589	26.9201	27.0764	26.7316	26.8851	26.854	27.0636	27.0137	27.6936	26.8879
ubl	FBgn0022224	+	+	+			22.1467	22.8146	22.677	23.347	22.9742	22.4804	22.7134	22.5847	22.9845	25.3472	25.1597	25.5267	24.925	25.0757	25.5419	25.4754	25.9195	25.5098
Rpn10	FBgn0015283	+	+	+			21.4168	22.032	23.5073	22.3784	23.2698	22.595	22.888	23.3581	23.5675	25.9671	26.3699	26.369	26.0531	26.1655	26.1937	26.3281	26.7748	26.4787
DIP1	FBgn0024807, FBgn0027790, FBgn0040467	+	+	+			22.0012	23.3256	22.3381	22.3557	23.7009	23.7656	23.0448	23.6397	23.6783	25.5763	25.6104	26.6767	25.4061	25.8209	26.2913	26.0708	26.445	26.2237
Actn	FBgn0000667	+	+	+			22.5624	22.4267	21.7279	22.5575	23.6844	22.8071	22.842	22.227	23.0078	25.5709	25.186	25.173	25.2919	25.4691	25.2911	25.5494	25.1933	26.0643
snRNP-U1-70K	FBgn0016978	+	+	+			22.8036	22.8861	22.7036	22.5024	23.1663	22.1079	23.2917	22.7368	22.4513	26.2643	25.8893	26.3421	26.3754	26.454	26.4757	26.2976	26.3636	26.7131
sub	FBgn0003545	+	+	+			21.6764	22.3026	23.4818	22.5516	22.3777	21.5082	22.3947	23.6973	23.3559	25.8658	25.8251	25.7853	25.9531	25.7883	26.1626	25.8701	26.2178	26.2735
CG13900	FBgn0035162	+	+	+			22.1856	22.3171	21.7075	23.0565	21.9157	23.4344	21.306	22.6637	22.9209	25.4724	25.3799	25.6865	25.6143	25.4773	25.6629	25.7827	25.7575	25.8874
CkIalpha	FBgn0015024		+		+		23.8326	23.9827	22.8093	23.0818	22.8052	22.4849	21.5964	22.6498	22.2092	24.5942	24.4118	24.3671	25.589	25.2997	25.2829	25.5385	23.8351	24.8894
AdSS	FBgn0027493	+	+	+			21.7861	22.3216	22.5738	22.6402	22.4127	22.5728	22.7867	23.5284	22.5195	25.1235	25.2717	25.1075	25.3323	25.1043	24.7046	25.3421	25.3922	25.663
Ssadh	FBgn0039349	+	+	+			22.17	22.312	23.4613	22.2552	22.7321	22.2471	22.8358	22.8681	22.747	26.5014	26.6518	27.1009	26.704	27.1147	27.2854	27.1519	26.1099	27.8871
mRpL24	FBgn0031651	+	+	+			23.0933	22.4684	22.4074	22.523	22.2452	20.7028	23.043	22.3354	22.7902	26.3637	25.9684	26.6671	26.2375	26.6323	26.3762	26.9801	26.0435	26.874
PAN2	FBgn0033352	+	+	+			22.0397	22.2605	21.9718	22.1116	21.4622	22.636	23.3362	22.5165	23.3894	25.6059	25.7208	25.6174	25.7274	25.6997	25.742	26.006	26.0486	25.7901
su(sable)	FBgn0003575	+	+	+			22.6455	22.5996	22.6783	22.9908	23.0331	23.1414	23.0974	21.6363	22.5102	24.7582	25.1584	24.587	25.1632	25.3607	25.4688	24.8785	25.0777	25.4508
Mcm6	FBgn0025815	+	+	+			22.0874	21.6897	21.8457	21.8515	21.7348	22.6168	22.2377	23.0309	21.8539	27.1211	27.0115	27.1863	27.0017	27.0233	27.1923	26.8633	27.6329	27.73
RpL13	FBgn0011272, FBgn0037351	+	+	+			22.3226	22.9536	22.7755	22.2129	23.1067	22.5341	21.2843	22.7639	22.8257	28.1065	28.1466	28.2706	28.1768	28.2261	28.0512	28.7402	27.9963	28.6946
lig	FBgn0020279	+	+	+			22.3328	22.4343	21.6264	22.6065	23.0294	22.0621	23.0808	22.4675	22.7504	29.376	29.5155	29.6027	29.3629	29.5776	29.7647	29.5576	29.7998	30.0464
CysRS	FBgn0027091	+	+	+			23.385	22.1421	22.8693	22.8267	23.2615	22.3917	23.6953	22.1156	22.1043	25.3163	25.5079	25.5426	25.4368	25.5576	25.8183	25.9669	25.4552	25.8551
coro	FBgn0265935	+	+	+			22.5487	22.2381	22.3167	22.7844	21.5706	21.906	22.8086	23.7993	22.3968	26.9791	26.4434	26.2276	26.8272	26.7801	26.6839	26.9909	26.867	26.7053
CG9674	FBgn0036663	+	+	+		+	21.6221	22.9302	22.045	23.3462	22.3489	22.2397	22.8384	22.9843	22.4605	26.8065	26.8976	26.8526	27.0046	26.95	26.8806	27.1504	27.2396	27.0817
CG4884	FBgn0039565	+	+				23.1669	23.2253	22.3918	22.5303	22.6828	21.4135	22.4897	22.1102	22.7797	24.7909	25.0903	25.1903	25.1127	25.7955	25.9118	25.6436	24.2162	26.1318
Crk	FBgn0024811	+	+				22.7388	23.2724	22.6239	21.4656	22.8146	22.4921	23.8119	22.7478	21.5106	25.4273	25.5959	25.4946	25.4691	25.574	25.745	25.6229	25.5738	26.2435
Usp16-45	FBgn0029763	+	+	+			23.0256	22.1998	22.382	23.2969	22.2414	22.5676	22.7908	23.015	22.6713	24.9506	24.5863	24.8484	24.9195	24.9019	24.9489	25.3019	24.4144	25.5987
CG8209	FBgn0035830						22.5635	22.4022	21.3345	22.0448	21.9175	23.1097	22.8387	21.6294	23.3509	23.4701	22.4611	22.8602	23.3892	22.7632	23.2137	23.2214	23.4584	23.0461
mof	FBgn0014340		+				22.5153	22.9427	22.7017	22.3722	22.3049	21.7996	22.8907	22.493	22.1805	23.0876	23.357	23.8705	24.2689	24.5262	24.4068	23.5211	25.0195	22.7091
Ank	FBgn0011747	+	+	+			22.36	22.3384	22.7269	22.7505	22.0918	22.3066	22.2969	22.3453	22.7748	23.9996	24.405	24.2463	24.6842	24.868	24.627	24.8318	24.4967	24.2624
Rab1	FBgn0285937	+	+	+			21.2585	22.6218	23.3423	23.2009	22.2748	20.9527	22.0866	22.6389	23.148	25.8735	26.2529	25.7836	25.9248	25.7291	26.1203	25.9733	26.4198	26.4604
Pdcd4	FBgn0030520	+	+	+			22.5443	21.9807	21.7981	23.7227	22.4564	22.047	23.4182	23.2885	23.3017	27.0366	27.0016	26.9432	27.0572	27.0376	27.0181	27.4434	27.0627	27.4199
Irp-1B	FBgn0024957	+	+	+			22.5796	21.7228	21.9762	22.9314	23.558	22.522	22.2052	22.3052	21.5578	25.3418	25.5377	25.3168	25.6639	25.385	25.4286	25.3813	25.8158	25.9447
Orc6	FBgn0023180	+	+	+			22.4824	21.644	22.3879	22.5665	21.7956	23.1446	22.1223	21.7378	22.4827	24.8448	25.534	25.951	25.9296	25.9408	25.5839	25.7212	26.83	24.7269
ben	FBgn0000173, FBgn0052594	+	+	+			23.0222	21.5558	21.915	21.868	23.7119	22.5135	22.9188	21.8816	22.7856	25.5012	25.473	25.7733	25.2223	25.4589	25.8295	25.7979	25.795	26.1033
Wdr62	FBgn0031374		+	+			22.18	23.1559	23.1614	22.6366	22.8098	22.5359	22.9205	22.0067	22.8234	24.1929	24.3679	24.4703	24.4057	24.4415	25.0404	24.5409	24.7791	24.6648
CG9752	FBgn0034614	+	+	+			22.895	22.7359	23.1903	23.0457	22.4642	22.7775	22.3396	21.4586	21.7951	24.8041	24.9134	24.8277	25.1219	24.3723	24.9036	24.6886	25.1519	25.6595
AIMP2	FBgn0036515	+	+	+			21.4401	22.2381	22.335	22.8363	22.5571	22.5779	22.1528	21.6813	22.4085	25.1805	25.4679	25.4584	25.2605	25.1592	25.4705	25.6226	25.7403	25.7
Mdh1	FBgn0262782	+	+	+			23.1695	22.8456	23.2267	23.2054	22.8654	22.1248	23.4846	23.2497	22.682	26.711	26.9906	26.9565	26.9439	26.9674	26.8281	27.1384	26.926	27.5525
Arp1	FBgn0011745, FBgn0030088	+	+	+			23.4087	22.3118	22.01	22.701	22.5538	22.9423	22.8107	22.7696	22.306	25.2841	25.4363	25.5051	25.266	25.2194	25.7041	25.6134	25.751	25.821
CG1640	FBgn0030478	+	+	+			22.8294	22.4823	22.2555	21.5272	22.7104	22.6894	22.4113	22.8593	22.6938	24.7598	24.8562	24.8351	24.9164	24.3933	24.5941	24.9753	25.2536	25.1827
Kdm4B	FBgn0053182		+	+			21.8863	22.7707	23.4641	22.5807	21.72	22.281	22.7764	22.5735	22.4683	23.1865	23.8217	23.3687	24.2283	24.1228	24.8991	23.9453	23.4666	23.9366
CG8031	FBgn0038110	+	+	+			23.1	22.709	23.5082	21.912	22.7232	21.8251	22.0487	22.2984	21.6402	25.2846	25.4081	25.003	25.1361	25.1815	25.2885	25.4966	25.6839	25.4879
CtBP	FBgn0020496	+	+	+			22.4794	22.9166	23.2048	21.8994	22.7758	22.8016	22.8079	21.8743	22.2682	25.416	25.5113	25.6644	25.3957	25.4549	25.3398	25.7306	25.72	26.1142
CG9018	FBgn0035318	+	+				22.4498	22.5379	22.507	23.4053	22.8357	22.9452	23.4107	23.4112	23.9841	24.7295	24.3072	25.2676	24.8992	25.0842	25.8299	24.5916	25.5994	25.0895
Ssb-c31a	FBgn0015299						22.5771	22.7335	22.7318	22.2963	24.3473	23.2916	22.3184	22.8898	23.5014	23.7313	24.2917	24.8857	23.7452	24.372	24.1086	23.5838	24.9256	25.3766
Rcc1	FBgn0002638	+	+	+			22.8326	23.2076	22.3714	21.7257	21.8473	22.7341	23.0943	22.8888	23.7015	25.6423	25.6547	25.6777	25.8093	26.1433	25.8992	26.0136	25.8122	26.1313
eIF-3p40	FBgn0022023	+	+	+			22.9699	21.6197	22.5148	23.0855	21.7545	22.3914	22.9576	23.275	22.8834	28.7771	28.9062	28.7435	28.9018	28.9511	29.0111	29.1631	29.2447	29.0041
Rox8	FBgn0005649	+	+	+			22.3003	22.7244	23.043	23.7739	22.4368	22.9042	22.5446	22.318	22.9442	27.1566	27.259	27.4336	27.4744	27.7056	27.2922	27.7132	27.6165	27.5069
mRpS28	FBgn0034361	+	+	+			22.425	22.215	23.14	23.9812	23.1584	21.9952	22.7338	23.0127	22.7554	25.7236	25.7595	26.1033	26.0498	26.324	25.8606	26.298	26.6092	25.6666
Eno	FBgn0000579	+	+	+			22.7333	22.4501	22.0282	22.2759	22.3598	22.988	22.0926	24.0922	23.1082	28.5644	28.6272	28.2185	28.288	28.2692	28.5197	28.7766	28.8754	28.7518
Cap-G	FBgn0259876			+			22.8869	23.8151	22.6997	23.3068	23.1485	21.3156	22.0465	22.289	22.7194	24.2973	24.408	23.8293	24.951	24.4492	24.2919	24.768	24.611	24.1498
CG3689	FBgn0288470	+	+	+			23.0534	22.5909	22.6311	22.9391	22.635	23.0677	22.547	22.2868	23.7264	27.0477	27.5675	27.8213	27.5317	27.6642	27.9606	27.8464	27.3721	28.2128
Nup54	FBgn0033737	+					22.0584	22.3234	21.4905	21.523	22.0268	21.8026	22.6273	23.9119	22.1827	23.8456	24.0154	24.8187	23.3456	23.1012	24.6017	23.8827	25.1541	24.6408
RpL23	FBgn0010078, FBgn0261678	+	+	+			23.8123	22.9249	22.5626	22.5536	21.6876	22.4268	23.2263	21.8228	22.074	27.1267	27.3746	27.4177	27.3296	27.1865	27.2988	27.8188	27.2709	27.831
mRpS30	FBgn0030692	+	+	+			23.9871	23.4859	22.4645	23.1208	22.138	22.211	21.8072	23.9835	22.7477	26.3969	26.5392	26.6954	26.7638	27.0204	26.8197	27.055	26.6403	26.9451
CG11089	FBgn0039241	+	+	+			22.1014	23.0475	23.0419	22.6963	23.1268	22.6934	22.5138	23.3857	22.189	26.0387	26.5066	26.2222	26.4035	26.3675	26.4023	26.4321	26.7832	26.5684
l(1)10Bb	FBgn0001491		+	+			23.6094	21.8203	22.6967	22.8016	22.2535	22.2747	22.1495	22.3837	22.301	23.5866	24.0184	24.2402	23.756	24.2883	24.3471	23.945	24.2429	24.6799
CG8635	FBgn0033317	+	+	+			22.9094	21.3977	22.5064	22.8717	22.3648	22.9163	22.3293	22.7889	22.9513	27.8782	27.8148	27.4792	27.9687	27.8525	27.6469	27.9876	28.4213	27.7881
CG5757	FBgn0034299						21.9306	22.9973	22.1642	22.0363	22.3481	23.2931	23.0217	21.6669	22.1232	23.9393	23.5672	23.1872	23.681	22.62	22.0058	23.9849	23.4796	24.2548
Past1	FBgn0016693		+	+			22.141	23.227	23.3196	22.4276	22.6637	22.4303	22.0427	21.9567	23.2971	24.235	24.6112	24.393	24.0812	23.929	24.5907	24.5609	24.8222	24.8864
AP-1-2beta	FBgn0010380	+	+	+		+	22.471	22.1077	22.4889	22.4025	22.3994	21.938	21.4367	21.7357	22.2947	26.1425	26.1641	26.2859	26.1934	26.1715	26.452	26.5143	26.6398	26.4708
CG4887	FBgn0031318			+			23.4833	22.4609	22.6159	22.4438	23.3637	22.5449	22.2015	21.6031	22.1399	23.4149	23.4235	23.6204	23.4334	23.5578	24.2153	23.5503	24.4431	23.4995
Hrs	FBgn0031450		+	+			21.2609	23.1117	23.648	22.8318	23.017	22.0953	22.6579	22.3736	21.5493	25.1517	25.2342	24.4875	25.3684	25.1942	24.975	25.444	25.5506	24.9211
Pp2B-14D	FBgn0011826	+	+	+			22.4003	22.3772	22.4676	22.5474	23.9535	23.1888	22.8358	21.9945	22.5862	26.4479	26.2549	26.353	26.1388	26.1362	26.2772	26.3971	27.2157	26.4867
Noa36	FBgn0026400						21.7755	23.4001	22.1645	22.1342	22.8987	21.9261	22.6525	22.2599	21.7232	24.1707	23.4376	22.93	23.5367	23.5138	23.6915	24.0832	23.3203	24.1786
Uch	FBgn0010288	+	+	+			21.7784	22.8122	24.0323	21.9497	22.9085	22.7968	23.2061	23.1804	22.6686	27.2221	27.1174	27.0021	27.2195	27.2397	26.987	27.4377	27.578	27.3719
l(1)G0320	FBgn0028327, FBal0100319	+					22.4604	23.07	22.7101	22.3531	23.7888	22.4596	22.8036	23.4796	22.5129	23.9035	24.1824	23.8124	24.1426	23.9417	23.714	24.7852	25.563	22.598
Hsc70Cb	FBgn0026418	+	+	+			22.9862	23.5297	22.3911	23.1455	22.7888	23.2708	22.561	21.7906	21.8418	28.1216	28.2339	28.2068	28.5053	28.2772	28.3516	28.6316	28.3161	28.6673
Arpc4	FBgn0284255	+					22.3393	21.9585	22.4471	22.2498	22.1353	23.1876	22.6979	22.506	22.9433	23.6904	23.3228	23.9015	23.1455	23.2337	24.0749	23.6562	23.8029	24.5091
Rnp4F	FBgn0014024	+	+				23.1168	22.8629	23.011	21.3744	21.9663	22.7435	22.9888	22.6917	21.9639	24.8245	24.2513	24.0449	24.6474	24.8979	24.448	24.4219	24.4127	25.3414
mRpL45	FBgn0263863	+	+	+			22.4446	22.7971	23.308	22.9298	22.4095	22.5825	22.919	22.037	22.9635	27.4109	27.5111	27.8247	27.5732	27.9378	27.7639	27.9381	27.9425	27.9221
Prosbeta7	FBgn0250746	+	+	+			23.0971	22.2854	22.7293	22.4046	21.9449	22.2498	22.523	22.9033	22.972	25.326	26.0151	25.525	25.844	25.5447	25.5143	25.8416	26.1758	25.9071
CG2162	FBgn0035388	+					22.4048	22.9986	22.333	22.0025	22.6552	24.1758	22.0687	23.3171	22.9268	24.0571	23.898	23.7647	24.1213	24.1667	24.4581	24.1816	24.0609	24.5365
U4-U6-60K	FBgn0036733	+	+	+			22.2493	22.6909	23.4061	22.4395	21.8836	22.7295	22.0005	22.9008	22.9379	24.7927	25.3345	25.5164	25.4677	25.5535	25.7101	25.3015	25.6022	25.7997
AspRS	FBgn0002069	+	+	+			22.2912	22.4536	21.0046	23.1804	22.9397	22.4362	21.708	22.6156	23.0368	25.5185	25.3579	25.6457	25.5422	25.5041	25.8546	25.9427	25.8564	25.7893
mRpS11	FBgn0038474	+	+	+			22.0577	21.8675	23.3587	22.2695	22.0322	22.1181	22.9153	22.8141	20.515	28.2951	28.2941	28.4899	28.3575	28.7322	28.4749	29.1749	28.0113	28.9728
Vav	FBgn0040068						22.6889	21.8045	21.704	22.7797	22.4166	22.9702	23.1782	22.7147	22.4096	22.5751	23.0895	23.0813	22.3765	23.0218	23.4937	23.3188	23.513	22.9947
CG12848	FBgn0040666		+	+			21.7293	22.6722	23.8691	22.3095	22.5862	23.2612	23.1486	22.7142	23.5779	24.5577	25.1827	25.7056	24.9711	25.671	25.4409	25.764	25.1492	25.6254
CG16940	FBgn0035111	+	+	+			22.2893	21.3845	22.862	22.7732	22.8083	22.0747	22.737	22.2945	22.9898	28.2897	28.2684	28.3999	28.5133	28.5922	28.4685	28.7379	28.7887	28.526
CG31460	FBgn0051460						22.7654	22.5455	22.5287	22.2082	23.2521	22.2761	22.2856	22.6143	23.3818	23.0207	23.2548	23.3945	23.3894	23.3818	23.8585	23.8645	23.5676	23.3335
noi	FBgn0014366						23.6166	26.3541	22.4823	26.1397	22.1459	23.1515	22.4032	27.7636	22.7391	26.0566	25.8479	26.4042	25.8699	26.3697	25.9658	26.3964	25.8344	27.1734
woc	FBgn0010328	+	+	+	+		23.1848	22.8369	21.9422	22.5121	22.6438	23.8503	22.001	22.5392	23.1343	26.1586	26.2103	26.4169	26.9094	27.0316	26.9148	26.667	26.8179	26.3992
MAPk-Ak2	FBgn0013987		+				22.6756	23.0031	23.2838	22.6178	22.6417	22.2617	23.4513	21.8514	22.6564	23.4619	24.3164	24.5421	24.4063	24.6186	24.6991	24.5185	24.2961	24.6051
ArgRS-m	FBgn0037526						23.2388	20.8289	22.7006	23.2103	22.5446	23.4609	22.6784	22.6213	22.1156	23.8201	23.4904	24.3887	23.8819	24.1814	24.5092	24.5226	23.5602	24.7239
CG6852	FBgn0036820						22.5581	23.2657	22.2334	22.0891	23.1394	22.9001	21.9588	22.7281	23.1713	23.8075	23.9959	24.0659	23.3633	23.8021	24.3227	24.3047	24.2014	24.4753
Tango5	FBgn0052675	+	+	+			22.9223	21.6741	22.1882	21.4454	22.17	22.5057	21.9275	22.6913	21.36	24.3489	24.3683	24.0871	24.8328	24.6354	24.3341	24.4417	24.8738	24.6043
east	FBgn0261954	+		+			22.7171	23.0019	22.7041	23.5888	23.2992	22.2427	22.306	21.9887	22.2653	23.5512	23.8454	23.7663	24.3559	24.5739	24.6875	23.8892	24.3871	24.002
rept	FBgn0040075	+	+	+		+	22.4637	22.3878	22.5506	22.1844	22.3718	22.3632	23.2853	23.0611	22.7667	26.8623	26.9918	27.0521	26.8721	26.9261	27.0863	27.3051	27.3006	27.4343
ssp3	FBgn0032723	+	+	+			23.3216	21.9112	21.8477	22.7659	22.8285	23.529	23.2747	23.0309	22.4451	27.5482	27.3661	27.2661	27.7743	27.7899	27.8046	27.8726	27.7887	27.6545
LamC	FBgn0010397			+			22.1332	21.7077	23.5144	22.7696	22.9359	21.8146	22.6885	22.3654	22.6826	23.3329	23.2276	23.8112	22.8616	23.1618	24.0159	23.6617	23.9619	23.8847
CG10188	FBgn0032796						23.4591	22.2931	21.67	21.8141	22.7766	22.1675	22.6903	22.4827	22.001	23.0636	23.4476	23.1667	23.47	23.4517	23.9188	23.7876	23.709	23.3215
RpS8	FBgn0039713	+	+	+			22.122	22.9862	22.1108	22.5206	22.6196	23.0978	21.8996	21.6247	22.472	30.4587	30.429	30.2981	30.6278	30.6096	30.5685	30.857	30.4102	31.0593
Sptr	FBgn0014032	+	+	+			22.3085	22.4717	22.9846	22.7124	23.3814	23.1738	23.294	22.2748	22.8595	24.7694	24.7925	25.0966	24.7955	24.7105	25.2636	25.0997	25.0497	25.6528
14-3-3zeta	FBgn0004907	+	+	+			22.7542	22.5065	22.4548	21.8435	22.403	21.9323	22.0884	21.8857	22.9116	26.5325	26.5731	27.1478	26.3859	26.8094	27.0253	26.9239	27.6499	26.8274
Trip1	FBgn0015834	+	+	+			23.7063	22.0802	22.7026	22.21	22.1871	21.773	22.7817	24.072	23.1974	26.2131	26.2915	26.4552	26.4634	26.3611	26.4087	26.3049	26.5424	27.2621
Tpr2	FBgn0032586	+	+				23.2865	22.7499	23.4137	21.8084	23.1154	22.705	23.2051	22.5145	21.0755	24.696	24.8887	25.2349	25.0659	25.0705	25.326	25.1659	25.6574	25.1488
CG6543	FBgn0033879	+	+	+			23.0495	22.6085	22.3314	22.8189	22.9562	23.1639	22.9032	22.5676	22.8143	28.3038	28.5096	28.735	28.5287	28.7805	28.6457	28.9681	28.7513	28.9864
sesB	FBgn0003360	+	+	+			23.1704	22.8641	22.7359	21.8381	22.3313	22.537	23.3016	21.7357	23.0595	29.4381	29.3463	29.309	29.5615	29.3981	29.6088	30.1862	29.1883	29.8797
Psa	FBgn0261243	+	+	+			22.4637	22.6094	22.4571	22.1746	22.4437	22.1929	22.924	22.7592	23.0248	26.3879	26.2496	26.5154	26.5285	26.4695	26.8206	26.8204	26.2153	27.2839
CG17746	FBgn0035425		+	+			22.6114	23.4051	20.9051	23.5119	22.619	21.6337	22.105	22.553	22.1283	25.4209	25.5884	25.5378	25.1544	25.2416	25.5176	25.7266	26.1124	25.8771
Pgm	FBgn0003076	+	+	+			22.9873	22.9256	22.7171	22.8354	22.7285	22.9441	22.5867	22.0562	23.1051	25.0806	25.6955	25.7704	25.3468	25.4835	25.855	25.6366	25.9087	26.1738
sqd	FBgn0263396	+	+	+			22.6072	22.4253	22.1617	22.7741	22.65	22.2858	22.8088	22.8216	22.6813	29.0197	28.8773	28.9043	29.0352	29.2527	29.0101	29.5246	28.946	29.5098
CG10399	FBgn0031877	+		+			22.3752	22.0268	22.8172	22.1741	23.1593	22.6843	22.3577	22.0759	22.3772	23.6586	24.1213	24.3424	23.9614	23.7055	24.4303	24.3519	24.2463	24.7058
CG8841	FBgn0033713						23.7374	21.6504	22.5816	22.6943	23.6353	22.5274	24.5353	22.0673	22.0913	23.7675	24.2043	24.0318	23.9107	23.9102	24.2345	24.3496	24.4582	24.3797
Vha55	FBgn0005671	+	+	+			21.952	22.2976	22.796	22.9735	21.7552	22.5097	22.7811	21.9375	21.7561	25.9043	26.2408	26.0935	26.1547	25.9394	26.2774	26.3267	26.4644	26.6317
mRpL30	FBgn0029718	+	+	+			23.6155	22.6359	22.4173	21.5325	22.8253	22.1692	22.2293	22.5723	23.0482	29.3743	29.2545	29.6713	29.6075	30.0396	29.7601	30.0377	29.3898	30.0576
Dp1	FBgn0027835, FBgn0011763	+	+	+			22.6706	23.1659	22.9046	22.391	22.3429	23.467	23.3215	21.994	22.9813	28.8704	28.5994	28.5154	28.9478	28.8901	28.8438	29.3392	28.8661	28.9657
mud	FBgn0002873, FBgn0002874	+		+			22.0193	22.1042	22.9834	22.1015	23.3467	21.7038	22.0259	22.763	22.161	24.6234	24.7974	24.9084	24.935	24.6794	24.6389	25.0005	25.3992	25.1182
dare	FBgn0015582	+					22.4927	22.7789	22.2982	22.4789	21.8729	23.6475	22.3963	22.0808	22.5679	24.3953	24.033	24.3468	23.9767	24.6495	24.6815	25.2055	23.4046	25.3552
CG18815	FBgn0042138	+	+	+			22.8386	22.4741	23.0741	21.3164	22.844	22.8153	22.004	22.8465	22.9458	25.2231	25.1846	25.4283	24.8189	24.9112	25.3176	25.4102	25.6898	25.9273
CG13531	FBgn0034786	+	+	+			22.6334	22.964	22.6987	23.014	21.3571	23.1911	22.0826	22.2974	22.6852	28.4113	28.9722	28.4268	28.4347	28.4407	29.4064	28.923	28.9437	29.1399
trsn	FBgn0033528		+	+			20.9625	23.9776	22.5485	23.3889	22.7688	23.3343	21.931	22.2787	22.4007	26.4897	26.7169	26.8223	26.8365	26.8704	26.8389	26.9841	27.2146	27.031
Srp54	FBgn0024285, FBgn0010747	+	+	+			22.6019	23.7706	22.4598	21.3573	22.2088	22.6793	23.3692	22.8944	23.5392	26.5244	26.8152	26.7179	26.7604	27.066	27.0288	27.283	26.6484	27.3271
sn	FBgn0003447, FBgn0003448	+	+	+			21.8073	22.2954	23.0071	23.0702	22.8708	22.569	21.92	21.864	22.7567	26.6863	26.7643	26.9722	26.9252	26.9079	27.1785	27.2091	27.0603	27.361
poly	FBgn0086371	+	+	+			23.0932	22.6933	22.4943	23.5942	23.0723	22.8003	23.4274	22.8722	22.5055	25.3858	25.1761	25.4029	25.2143	25.0394	25.7047	25.3224	25.8896	25.9615
eIF-2beta	FBgn0004926	+	+	+			22.6784	23.2467	23.1421	23.0384	22.6416	22.4628	23.1048	21.3533	22.257	27.45	27.1669	27.355	27.5335	27.5195	27.6867	27.7595	27.8286	27.5945
nst	FBgn0036298		+				22.4033	22.046	23.2913	22.4848	23.0853	22.9561	22.9199	23.2532	22.669	23.7591	24.039	24.2898	24.1196	24.3221	24.6724	24.3756	23.9989	24.9255
mRpL20	FBgn0036335	+	+	+			22.7778	23.0008	22.4011	22.31	22.74	22.6229	22.7254	22.3274	22.9061	26.7709	27.1014	27.6398	26.973	27.5008	27.3863	27.6509	27.2838	27.7954
Klc	FBgn0010235	+	+	+			23.4725	22.0125	23.0788	22.3206	22.0675	21.9972	22.1641	22.4739	22.6212	26.7137	26.8395	27.1893	26.8614	26.9175	27.2842	27.1925	27.3701	27.3997
CG8188	FBgn0030863	+	+	+			21.83	22.1265	21.9791	21.2518	22.7124	22.2353	22.0584	22.4697	22.3554	25.7895	25.6735	26.0229	25.8655	26.0999	26.0826	25.9475	26.8094	25.9535
CG9062	FBgn0033607	+	+	+			22.7394	22.6039	23.3123	22.6529	22.9028	21.6945	21.5475	22.9914	22.212	25.1538	25.246	24.6611	25.1572	25.3167	25.5015	25.5665	25.3117	25.4146
CG17896	FBgn0023537	+	+	+			22.5572	22.7763	22.5393	22.6824	21.7255	23.1275	23.0507	22.8593	22.8127	26.4182	26.2326	26.6527	26.6562	26.7637	26.9092	27.2177	26.1472	27.1737
CG1354	FBgn0030151	+	+	+			22.3026	22.8425	22.9281	23.3067	22.7499	21.1192	21.7111	22.9894	21.9771	25.8397	25.2237	25.6863	25.6179	25.5526	25.6211	26.1621	26.2204	25.6084
CG3071	FBgn0023527						21.615	22.9433	23.4299	23.527	23.1445	23.3574	22.14	23.5363	22.2256	23.5824	23.4854	23.6939	23.6122	24.0837	23.9662	23.7403	23.6252	24.638
CG11752	FBgn0030292	+	+	+			23.3703	22.4579	22.0862	21.9157	22.3239	22.7258	21.9461	22.0544	23.4849	25.7542	26.0917	26.638	26.1142	26.6938	26.5266	26.5313	26.0818	27.1126
Doa	FBgn0265998		+	+			23.3517	22.5873	21.5593	22.5651	22.8047	22.8199	23.0106	22.8034	22.2348	24.6894	24.3929	24.435	25.1332	25.3194	25.2808	24.8698	24.911	24.9797
Tctp	FBgn0037874	+	+	+			22.1564	23.4933	22.1707	21.8294	23.2866	22.4881	22.9185	22.8751	22.1975	27.6927	27.9426	27.8803	27.8912	27.6016	28.0239	28.0436	28.3578	28.3675
Rsf1	FBgn0011305	+	+	+			22.6512	21.5513	22.3707	22.825	22.8149	23.5957	23.1018	22.183	21.8626	26.1446	25.8144	26.0812	26.1239	26.1793	26.5889	26.271	26.7104	26.3191
temp	FBgn0027296, FBgn0015714						22.3616	22.86	22.6979	22.4716	23.3846	22.9865	22.9506	23.5607	23.3822	23.0081	23.1463	23.0863	23.1293	23.3673	23.4046	23.4082	23.8616	23.2336
zip	FBgn0287873, FBgn0004055	+	+	+			23.1037	22.9258	22.6449	22.1518	22.4748	23.3362	22.4959	21.1987	22.8456	26.9963	26.7603	26.794	27.1575	27.0896	27.1266	27.1765	27.4397	27.2004
RpL23A	FBgn0026372	+	+	+			23.2337	22.0608	22.6412	22.5895	22.7844	22.0809	22.6139	21.8894	22.0509	29.9604	29.995	29.7871	30.3886	30.3336	29.9893	30.8112	30.1404	30.0712
lola	FBgn0283521		+				22.9718	21.842	22.679	22.3682	21.5877	22.9408	23.7359	23.1323	22.8152	23.7796	24.1792	24.2346	24.7375	24.8731	24.8575	24.1729	24.2848	25.0216
bsf	FBgn0284256	+	+	+			22.0674	22.3925	23.4478	22.0539	22.4029	22.3174	21.8645	21.6368	22.3069	31.1829	31.0465	31.257	31.4329	31.6093	31.4371	31.8776	31.2297	31.6795
l(2)k09913	FBgn0021979, FBal0064244	+	+				22.4273	22.5507	22.1519	22.6166	22.1096	22.406	21.9649	22.5893	22.748	23.722	24.1497	24.3631	24.7694	24.6222	24.2891	24.6273	25.3717	23.5385
Vha14-1	FBgn0262512	+					22.3643	22.5366	22.6709	21.937	23.37	21.4418	23.4574	22.6202	22.557	23.4752	23.3778	23.738	23.1189	23.1591	23.6956	24.3867	23.5537	23.9574
CG11447	FBgn0038737	+	+	+			22.6059	21.7043	22.4588	23.6026	23.0121	22.5487	23.1359	23.0023	22.2279	26.2318	26.4323	26.9546	26.5309	27.1525	26.8743	27.3566	26.5356	27.0354
CG2025	FBgn0030344	+	+	+			22.0628	22.8403	22.3647	22.1374	21.7492	22.1488	22.9126	22.3487	22.5002	24.5464	24.8312	24.7572	24.9179	24.7014	24.6187	24.865	25.1997	25.3834
Nsf2	FBgn0266464	+	+	+			22.5385	22.6498	22.2901	22.271	22.2603	21.8977	22.5511	23.0837	22.0265	24.1089	24.3753	24.5501	24.3572	24.6488	24.7872	24.5667	25.0076	24.7767
Roc2	FBgn0044020, FBgn0040291		+				22.3331	23.1705	21.4736	22.6532	22.5104	22.8186	22.7071	22.6359	21.8431	24.4492	23.6604	23.8176	24.5191	24.4306	24.3213	23.7993	24.756	24.6908
und	FBgn0283478	+	+	+			22.7298	22.1795	23.1358	22.8026	22.1033	21.9707	22.3033	23.4427	22.9038	27.8645	27.9343	28.0605	28.0921	28.2397	28.1468	28.5536	28.4117	28.2159
Men	FBgn0002719	+					21.6104	22.4026	21.9724	23.4598	22.6482	22.4281	22.6126	23.1336	23.9851	23.479	23.9143	24.2235	23.0806	23.2003	23.2821	23.7857	24.5575	24.5967
RpL14	FBgn0017579	+	+	+			22.1773	22.8699	22.6604	21.3741	22.1009	22.854	22.7728	21.5484	22.559	27.7054	27.7189	27.7312	27.8689	27.7888	27.6666	28.3329	28.1494	27.9975
Rga	FBgn0017550	+	+	+			21.5473	22.2844	22.7437	22.0196	23.3488	22.8276	22.7615	23.377	22.8059	26.4699	26.3558	26.3081	26.0672	26.3038	26.3368	26.6373	27.2205	26.6074
chif	FBgn0000307	+	+	+			21.8346	23.0226	22.1554	22.7984	22.7346	22.0952	21.849	22.7998	22.2053	28.4715	28.7315	28.4044	29.0318	28.7859	28.7152	28.6571	29.649	28.6356
RpL3	FBgn0020910	+	+	+			23.0747	22.141	23.5879	22.1659	21.2218	22.9093	22.1989	23.1259	22.4433	29.2414	28.6768	28.4286	29.4423	29.0056	29.1243	29.7605	28.503	29.4193
Tor	FBgn0003733, FBgn0021796	+		+			22.5243	22.2574	22.4722	22.6853	23.2938	21.6715	22.6366	22.8994	22.0958	24.1505	24.5384	24.4503	24.6356	24.5804	24.6116	24.8411	24.9345	24.7058
CG33722	FBgn0064126	+	+	+		+	22.8881	22.6843	22.172	23.4582	23.2696	22.4711	22.308	22.6321	22.3393	24.9318	25.1314	24.973	24.8054	24.9347	25.1191	25.367	25.4901	25.5295
Gp210	FBgn0266580	+	+	+			22.7422	22.5548	22.515	22.7994	22.4767	22.2229	22.3979	21.4678	23.1021	24.6852	24.5249	24.8914	25.0234	24.2783	24.6709	24.9003	25.0245	25.5301
CG8368	FBgn0286051	+	+				22.8103	22.4093	21.9224	22.9276	22.8024	22.0422	22.2229	23.3428	22.6468	24.3247	24.1625	24.7232	24.5038	24.7048	25.3842	24.5993	24.5437	25.4224
Vha26	FBgn0283535, FBgn0028662	+	+	+			23.3325	22.1889	22.2019	22.4368	22.2302	22.7638	21.9501	21.5313	22.7329	26.3858	26.6129	26.6422	26.629	26.3621	26.8501	26.9291	26.8805	27.1912
rb	FBgn0003210, FBal0178229, FBgn0015799	+	+	+			22.5992	22.3436	23.1577	23.4698	21.9701	22.6731	21.8661	23.173	22.1159	25.0929	24.7156	24.989	25.0536	25.0783	25.2674	24.9686	25.4472	25.7448
CG7593	FBgn0039687	+	+	+			22.966	22.2785	22.8309	22.8676	23.2331	21.9586	22.0017	22.041	23.139	25.2928	25.6465	25.8431	25.4866	25.8763	25.8796	26.1254	26.0266	25.9948
aralar1	FBgn0028646		+				22.5219	23.3491	22.7906	22.1918	22.9524	22.9161	22.4291	23.2964	23.3301	23.9108	24.3733	24.9856	24.3896	24.5775	24.9247	25.3965	23.4874	25.751
XNP	FBgn0039338	+	+				21.9601	23.4108	22.6419	21.8128	21.9694	22.724	23.9348	22.1664	22.6476	24.6831	24.9409	25.0553	25.1694	25.2794	25.8764	24.8897	25.5197	25.6356
CG13850	FBgn0038961	+	+	+			22.9653	21.7958	23.0367	23.5787	22.8034	22.2445	23.3117	21.788	22.1715	28.1829	28.142	28.5109	28.1892	28.6415	28.3704	28.81	28.5427	28.8492
ATPsynbeta	FBgn0010217, FBgn0019644	+	+	+			22.2101	22.8799	21.7164	21.8574	23.0648	22.9637	22.2689	21.7503	22.1434	30.0642	30.1905	30.2357	30.3557	30.4929	30.3281	30.6493	30.4131	30.798
Ssrp	FBgn0010278	+	+				23.0017	24.4778	24.5329	22.5258	22.0153	22.4964	22.4366	23.1195	24.9798	27.0131	27.2211	26.8816	27.0801	27.2728	27.2965	27.4025	27.0182	28.0661
Orc4	FBgn0023181	+	+				23.1478	22.3956	22.5076	22.4407	22.5897	22.5399	22.6879	23.0265	22.082	24.2484	24.2091	24.7336	24.7298	24.4624	24.4315	24.8716	25.5721	24.1232
CG14464	FBgn0033000						22.4214	23.331	22.1737	22.7501	22.3273	23.286	22.622	23.0025	22.1991	22.7402	22.9151	22.8517	23.356	23.88	23.9077	22.8177	23.2764	23.7892
RpL10Ab	FBgn0036213	+	+	+			22.4889	23.6877	21.7342	22.9955	22.8187	23.7583	22.8104	22.9931	21.6773	29.3438	29.1709	29.2696	29.5616	29.6056	29.3141	30.0897	29.5336	29.5396
Patronin	FBgn0263197	+	+	+			22.4662	22.5099	22.3599	22.5605	22.9005	22.5554	22.2592	22.6765	21.995	25.3773	25.4458	25.3918	25.326	25.464	25.7758	25.9494	26.1211	25.5235
CG2118	FBgn0039877	+	+	+			22.9843	22.1299	23.1882	22.4616	22.8229	22.8974	22.2445	21.7122	22.9829	27.4718	27.6721	27.7973	27.5108	27.6782	27.5913	28.193	28.1228	28.005
chb	FBgn0021760	+	+	+		+	22.9454	21.9998	21.8257	22.4119	22.6014	22.9323	22.1286	23.9668	22.4815	26.1455	25.9804	26.2295	26.3491	26.415	26.6939	26.6014	26.5367	26.6029
Taf7	FBgn0024909		+				22.5963	21.1307	23.5409	22.6549	22.6924	21.6863	23.2516	22.9202	22.9467	24.2785	24.4079	24.4423	25.1619	24.9432	25.5036	24.728	24.1548	25.6356
CG4069	FBgn0036301	+	+	+		+	22.4527	23.3626	22.4996	22.3821	23.6184	23.379	22.537	22.0959	22.4342	25.583	25.7682	25.6827	26.0515	26.1262	25.8264	26.2009	26.0505	26.1737
e(y)3	FBgn0087008						23.307	21.7297	21.9211	23.4089	21.9755	22.4448	22.6669	21.8428	22.0179	23.0566	23.7424	23.9296	24.1305	23.9404	24.3537	23.1291	24.2782	24.713
tsr	FBgn0011726, FBgn0010258	+	+	+			22.412	22.6031	22.7575	22.3721	21.8687	22.8176	22.7629	22.3297	21.8346	29.7989	29.8496	29.8734	29.7333	29.7969	29.9503	30.3881	30.5205	30.0053
44806	#N/A			+			22.8754	22.3914	21.6892	22.6293	23.5312	22.8797	22.0808	22.5609	21.7307	23.2825	23.7311	23.7526	23.4748	23.5575	24	24.251	23.8083	24.1061
Hcf	FBgn0039904	+	+	+			22.8934	22.6832	22.2614	22.2417	23.2378	23.1711	23.1186	22.2306	23.3881	24.8429	24.7341	24.8143	25.0077	25.0099	25.3054	24.9781	25.518	25.2986
DMAP1	FBgn0034537		+				22.0098	21.9953	23.1147	23.1527	22.8387	22.4745	22.1565	22.9933	22.8574	23.7403	23.9001	23.9958	24.0308	24.214	24.6472	23.9829	24.7187	24.3615
TfIIEalpha	FBgn0015828						23.1956	22.5118	21.9183	22.8512	22.1492	23.0753	23.1981	22.6389	22.8741	23.9206	24.3999	24.387	23.5292	24.2804	24.2895	24.0285	25.0574	25.0506
CG15390	FBgn0031419	+	+	+			23.3859	23.4393	22.8371	22.245	22.3576	23.2879	22.6909	22.428	22.3368	27.7928	28.4017	28.4646	28.1162	28.6548	28.208	28.548	28.4692	29.08
sle	FBgn0037810	+	+	+			23.7657	22.9147	22.7485	23.3408	22.7361	23.2384	23.4295	22.9204	23.024	27.9693	27.8119	27.4989	27.8359	27.911	27.8948	27.915	28.1918	28.6216
SCCRO4	FBgn0036967	+	+				22.7118	22.2727	22.7563	22.0953	23.241	22.7305	21.6959	23.8252	22.5717	25.0093	24.9746	25.4381	24.9817	25.1509	25.5747	25.162	25.8142	25.8995
lark	FBgn0011640	+	+	+			23.5847	22.8907	22.0818	20.9947	22.3178	22.1279	22.7556	22.7481	21.9162	27.9246	27.8115	27.9792	28.1383	28.0427	28.3712	28.2916	28.2805	28.5975
l(2)k12914	FBal0064150, FBgn0263852	+	+	+			22.8344	22.3773	22.6541	22.4079	22.6464	23.4315	22.2593	22.6964	22.8269	24.7024	24.6544	24.6588	25.0062	24.8957	25.3535	25.0804	24.7968	25.5957
RpS15	FBgn0034138	+	+	+		+	22.7538	22.6369	21.3475	22.5188	22.4138	22.8069	21.7329	21.9725	22.7122	30.1483	30.235	30.19	30.6197	30.6493	30.434	30.5567	30.7265	30.7482
Clamp	FBgn0032979		+		+		23.5801	21.6456	22.3084	22.8107	22.6763	22.4921	23.7255	22.8191	22.1368	23.5999	23.9389	23.9788	24.9252	25.1967	25.1727	24.5805	23.9737	24.4216
CG30497	FBgn0286778	+	+	+		+	23.3316	23.2508	22.9063	22.7119	22.9065	22.5723	23.2069	23.1175	22.174	25.7859	25.848	26.0254	25.9584	26.0962	26.0949	26.3864	26.4623	26.2808
RpL31	FBgn0285949	+	+	+			22.1548	22.4467	22.0079	21.7184	22.8452	22.1652	21.8388	22.7588	22.675	29.9333	29.6457	29.3664	30.1527	30.3147	29.7232	30.5409	29.6033	30.2726
cno	FBgn0259212	+	+	+	+		22.6491	22.053	22.2038	23.2661	22.4115	22.0627	22.6729	22.1815	21.3776	24.294	24.4998	24.482	25.3105	25.2711	25.0488	25.0862	24.7438	24.9178
4EHP	FBgn0053100	+		+			22.4758	22.1962	22.5879	22.1919	23.7683	22.1482	22.3761	22.5859	22.0479	23.3561	23.3454	23.2181	23.5992	23.2047	23.4935	23.3725	24.1949	23.832
HDAC1	FBgn0015805	+	+	+			23.7016	22.3346	22.8916	22.165	23.4236	23.1987	22.0947	22.7226	22.2359	25.7552	25.7914	25.8801	26.1804	26.1011	26.2896	26.3502	25.7324	26.8253
CG14817	FBgn0026089	+	+	+			21.7144	23.8214	22.3499	23.3528	22.046	22.7392	22.9481	22.801	22.0114	29.2618	28.7778	29.0203	29.1009	29.3996	28.9691	29.7541	29.1465	29.6422
Gcn2	FBgn0019990		+				22.7259	21.8856	22.7708	22.0018	22.1373	22.3968	23.7003	22.7226	22.1386	23.6288	23.5156	23.8346	24.0679	24.2183	24.7088	23.9292	24.0939	24.4445
shrb	FBgn0086656	+		+			22.6634	21.9172	21.9647	21.8925	22.6393	23.4189	22.5053	22.9156	22.2939	23.9821	24.4909	25.1228	24.1853	24.705	25.0949	24.4523	25.3388	25.2959
CG7927	FBgn0027549	+	+	+			21.7392	22.6794	22.6317	22.3806	22.1535	23.0002	23.2169	23.2954	21.2041	25.6562	25.776	25.8726	25.6831	25.8403	25.9928	25.9944	26.4071	26.3952
CG7332	FBgn0030973	+	+	+			21.406	22.6088	22.2731	22.2847	22.8671	23.1412	21.8758	22.8	22.4109	23.8605	24.2441	24.2978	24.0365	24.1568	24.2554	24.2582	24.6824	24.964
CSN4	FBgn0027054	+		+			21.5992	21.7617	23.0574	22.4045	21.3555	23.4891	22.5513	21.9166	22.519	24.7538	24.6777	25.059	24.6739	24.8352	24.9552	24.7904	25.7735	25.429
Arp3	FBgn0262716	+	+	+			22.4727	22.8426	22.3478	22.4932	23.2445	23.5293	22.7011	22.6839	22.2759	24.1558	24.4446	24.7033	24.6768	24.8137	25.1785	24.7882	24.6956	25.3257
Aldh	FBgn0012036	+	+	+			22.5459	21.2597	22.3042	22.7171	22.1019	22.3921	21.6568	22.9808	22.591	27.3088	27.4946	27.8657	27.5176	27.8137	27.691	28.2238	27.8919	28.0596
CG17078	FBgn0086855						23.2314	22.5481	22.7331	23.2938	23.4307	23.06	22.5191	22.9762	22.5098	22.6064	23.5956	22.3209	23.2755	23.3228	23.2949	23.2571	23.2504	23.5243
l(1)G0156	FBal0098184, FBgn0027291	+	+	+			22.4957	22.1554	22.5133	22.1468	22.8382	22.4089	23.0247	23.1106	21.6244	26.8397	26.8025	27.1641	26.9294	27.0881	27.025	27.593	27.0047	27.7176
CG10914	FBgn0034307	+	+	+			22.3725	21.5959	22.92	21.7534	22.9996	22.9478	22.7945	22.4364	22.2392	24.5335	25.0019	25.2624	24.6296	25.4515	25.1031	25.2251	25.8961	25.186
CG8142	FBgn0030871	+	+	+			23.685	23.7034	23.4498	22.6262	22.6743	22.7656	21.7608	22.5737	22.4167	25.6726	26.0622	25.8374	25.969	25.8984	25.6936	25.8886	26.7489	26.449
mRpL17	FBgn0035122	+	+	+			22.1171	22.8006	21.9302	22.5886	22.2133	21.8599	21.7651	22.6863	22.8964	26.5286	26.6209	26.7974	26.7487	27.0419	26.7474	27.2379	26.4351	27.7902
OstDelta	FBgn0034277			+			21.6376	22.2362	23.2992	23.0812	23.8602	22.8304	23.1952	22.8021	22.9414	24.5212	24.5648	24.1181	24.7996	24.5501	25.0858	24.9317	25.0759	24.7155
sxc	FBgn0261403		+	+			23.0639	21.8534	23.1983	23.5096	22.8471	22.1397	23.3626	22.4287	22.8015	24.2554	24.6777	24.6904	24.8687	24.703	25.2633	24.8214	25.1049	25.2207
Usp14	FBgn0032216	+	+	+			23.1527	22.5045	23.4342	22.6786	23.2889	22.8797	23.0004	22.9255	23.5377	26.8046	26.7955	27.0257	26.9827	26.8267	27.1549	27.2263	27.3917	27.5315
mRpL15	FBgn0036990	+	+	+			22.9939	22.4778	22.459	23.1418	22.6024	22.9759	23.3192	22.7367	22.8498	26.0951	26.0959	26.4907	26.0688	26.5901	26.5163	26.903	26.4531	26.8503
RpS24	FBgn0261596	+	+	+			23.3393	22.5381	21.3179	22.0412	23.3961	21.4795	23.3014	22.5431	21.7439	28.0927	28.1686	27.7981	28.2961	28.0836	27.6298	28.3018	28.6014	28.6865
CG6700	FBgn0032305		+	+			23.1987	21.4228	21.7041	23.2582	22.9433	23.0038	23.2673	22.6186	21.8225	24.6978	24.172	24.6423	24.8394	25.1483	25.4004	24.7602	25.2381	25.0457
Rassf	FBgn0039055		+	+			23.5626	22.6344	22.1147	22.3748	22.6834	22.249	22.6034	23.2093	23.4094	24.5063	24.554	24.6546	24.7412	24.6302	24.3038	25.0876	25.5821	24.5774
tum	FBgn0086356	+	+				22.9471	23.0161	22.5293	22.8226	22.4262	22.4784	22.123	23.8253	22.3574	24.0336	24.5943	24.2727	24.9426	24.634	24.3149	25.156	24.5067	24.7773
CG7920	FBgn0039737	+	+	+			21.4912	23.4383	22.4912	22.4956	22.7601	21.9566	22.32	23.4621	22.302	27.4748	27.6	27.8895	27.7596	27.9188	27.8585	28.5362	27.4785	28.4914
CG6950	FBgn0037955	+	+				22.2263	21.9752	22.0887	21.6383	21.7738	21.8104	23.1329	22.3512	22.1975	23.7325	23.8585	23.9936	24.1811	24.2323	24.0865	24.5127	24.6696	23.9451
CG8239	FBgn0030683	+	+				22.3629	22.5225	22.5708	21.3324	21.6443	22.3637	22.7948	21.8782	22.737	23.4616	23.5495	23.7753	23.3162	23.6149	23.3663	23.7583	24.43	24.1447
mtTFB2	FBgn0037778	+	+	+		+	21.0286	22.7649	22.3191	22.9369	22.4003	22.6211	21.3441	22.6221	22.4336	25.6579	25.7597	25.8967	25.725	26.0048	26.0612	26.2753	26.2686	26.3182
mtDNA-helicase	FBgn0032154	+	+				22.3064	22.1496	22.3067	21.7325	22.1184	22.4391	23.369	23.1204	22.415	23.6051	23.3104	23.7606	23.4386	23.5173	23.8532	24.6277	23.4039	24.1972
Acon	FBgn0010100	+	+	+			22.9645	23.1207	23.1218	22.6955	22.4027	21.9542	22.2019	23.2344	21.9937	29.1586	29.17	29.34	29.4788	29.6023	29.4828	29.9894	29.3453	29.888
CG6422	FBgn0039261	+	+	+			22.6415	21.9704	23.5899	23.7805	23.7254	23.7114	22.0993	22.1985	22.5362	27.5048	27.2206	27.0019	27.6269	27.6477	27.5324	27.8492	27.7285	27.7048
NHP2	FBgn0029148	+	+	+			21.6731	22.4808	22.7498	22.8577	21.1413	22.3593	22.4717	22.1332	21.8851	25.3639	25.5144	25.7858	25.6042	25.8277	25.9397	26.0881	25.6724	26.4693
CG11771	FBgn0039252						22.7114	21.4873	23.4797	23.4807	21.8876	23.097	22.673	22.5052	21.9592	22.7562	23.1538	23.3426	23.455	23.3116	23.4216	24.0832	23.6497	23.0868
CenB1A	FBgn0039056	+	+				22.3644	22.7966	23.0106	22.1351	22.9503	22.184	22.2169	22.6397	23.5121	24.0044	23.8665	24.1817	24.4979	24.4341	24.4299	24.2618	24.8272	24.5398
CG14868	FBgn0038330	+	+				22.5648	22.5755	22.9286	22.0649	22.1684	22.676	22.9389	22.6876	22.81	25.6367	24.3711	24.5335	25.4006	25.09	26.029	24.2888	26.9205	24.9105
lva	FBgn0029688						23.2011	22.3648	22.88	23.6528	24.4857	21.6006	21.843	22.2	22.8773	23.9295	23.4545	23.226	24.11	23.5124	24.3502	23.8268	24.4497	23.9177
psidin	FBgn0243511		+	+			23.7815	22.3755	23.156	23.2747	22.487	22.4155	22.459	21.6837	22.4624	24.6269	24.7856	25.1857	24.886	25.0454	25.1982	25.1955	25.716	25.279
CG1622	FBgn0030468	+	+	+			22.4957	21.8811	21.789	23.1551	22.6796	21.7967	22.5707	23.3082	22.2788	24.5652	24.3013	24.3731	24.9096	25.115	25.1253	25.2477	24.6154	24.969
mRpL16	FBgn0023519	+	+	+			23.2976	22.7837	22.578	22.6368	22.4396	22.0384	21.5421	23.1578	22.8986	27.3047	27.127	27.3173	27.3993	27.8243	27.1859	28.2496	27.271	27.8243
Lrpprc2	FBgn0027794	+	+	+			22.7764	22.7356	22.4018	22.3257	22.3317	22.1126	22.7667	23.1695	22.0659	27.3344	27.288	27.4529	27.4597	27.7293	27.5594	28.1351	27.6974	27.8408
atms	FBgn0010750	+		+			22.5044	23.2591	22.3356	22.9994	21.4127	22.2263	22.1869	22.8496	23.3877	24.6464	24.4788	24.8868	24.5874	24.4941	24.2553	25.063	25.4556	25.0996
glu	FBgn0015391, FBgn0024963	+	+	+			23.1067	23.2175	22.7861	23.1937	22.408	23.4711	21.4566	23.5098	21.9364	25.7724	25.4013	25.774	25.6689	25.8667	26.0758	26.1658	26.185	26.2121
Orc5	FBgn0015271	+	+	+			21.763	22.1174	23.0403	22.2447	22.3267	22.2564	23.3587	22.4398	22.9928	24.6384	25.0777	25.3005	24.9331	25.1796	25.6777	25.5561	25.5618	25.5151
mRpL4	FBgn0001995	+	+	+			21.9875	21.6545	22.4195	22.9638	21.7886	22.4146	22.2878	23.191	23.0677	24.1927	24.7239	25.0308	24.9401	25.3362	24.8252	25.3015	25.7285	24.5462
Trap1	FBgn0026761	+	+	+			22.7321	22.4151	22.3078	22.2714	22.7612	22.6779	22.6797	23.344	24.2381	25.5222	25.8731	25.9322	25.8474	26.0113	26.2093	26.4053	25.8233	26.7279
Non1	FBgn0028473						22.0021	21.6399	23.0931	22.7547	23.4025	22.2872	22.5356	22.5437	21.8941	22.9162	23.2308	23.7196	23.0996	23.6557	24.3558	23.394	23.2391	24.8683
msn	FBgn0010909	+	+				22.9454	22.6829	23.0286	22.3443	22.4192	22.3782	23.9095	21.8604	22.5979	25.1386	25.1905	25.4788	25.4904	25.7286	26.023	26.1455	24.9456	26.3541
eIF2D	FBgn0041588		+	+			22.5338	23.5309	23.1884	23.0927	23.194	23.9852	21.3522	22.5774	22.2195	24.8081	24.3725	24.9036	25.1352	25.0323	24.9326	25.3329	25.0683	25.3213
ATPsynD	FBgn0016120	+	+	+			22.4741	24.3633	22.7591	23.8564	22.4256	22.3838	22.201	22.841	23.1688	25.9536	26.5309	26.5379	26.6345	26.7184	26.4349	27.2397	26.9309	26.4925
blw	FBgn0011211	+	+	+	+		23.1504	23.2999	23.0191	22.4994	23.3346	22.8144	22.3891	21.3377	21.8241	29.8288	29.7909	29.8509	30.1676	30.1282	30.1374	30.622	29.8764	30.6228
mRpS7	FBgn0032236	+	+	+			22.7056	23.8884	22.0247	23.2795	22.5513	22.0464	22.7745	21.3764	21.4489	26.2259	26.3008	27.096	26.4754	26.9536	27.0482	27.3493	26.5666	27.3588
vnc	FBgn0263251		+	+		+	22.2022	22.0125	23.3643	22.5287	22.9259	22.3695	22.4591	23.362	22.4733	24.4253	24.141	24.0831	24.2682	24.4606	24.5174	24.7714	24.6799	24.8545
RpL28	FBgn0035422	+	+	+			22.449	22.1028	22.4011	22.4788	22.434	21.5933	22.7161	21.7951	23.1843	28.2215	28.0492	28.1801	28.2272	28.3069	28.3322	29.1664	27.7674	29.1765
TfIIB	FBgn0004915						22.2419	22.835	22.4398	23.3301	21.5502	22.2358	21.984	22.6867	22.3812	22.7056	22.2804	22.1155	22.5841	22.7331	22.1254	22.7879	23.8544	22.1201
BicD	FBgn0000183	+	+	+		+	22.0732	22.9514	21.9681	22.4422	22.5238	22.6401	23.1871	22.6061	23.098	25.7384	25.7947	25.7932	26.0072	25.7865	26.627	26.2895	26.1933	26.5068
Tina-1	FBgn0035083			+			22.7033	21.6207	23.5453	21.817	23.0719	23.7476	22.745	22.167	22.5319	24.6651	25.3473	25.0802	25.0312	25.489	25.1281	25.8597	25.0367	25.86
mrj	FBgn0034091	+		+			22.477	21.8975	23.0852	22.3426	22.3467	23.6191	22.922	22.1898	23.265	24.4103	24.3205	24.8545	24.3058	24.6141	24.6642	24.8672	25.0878	25.2993
RpS2	FBgn0004867	+	+	+	+		22.9774	22.798	22.7016	22.7623	21.7647	22.9201	22.8069	23.2628	21.8984	31.8479	31.7599	31.7922	32.0707	32.1838	32.1072	32.5432	32.0889	32.4386
CG3011	FBgn0029823	+	+	+			22.4929	22.3365	22.5783	22.1977	22.4758	21.8009	22.4765	22.5367	22.3701	27.6069	27.7402	27.727	27.664	27.7336	27.6557	28.2922	28.0197	28.4331
RpII33	FBgn0026373			+			23.1257	21.9859	22.3485	22.7984	22.5704	21.8621	22.8114	22.2909	22.3816	23.5906	24.2741	23.8758	24.748	23.6753	23.5499	24.352	24.949	24.1134
FKBP59	FBgn0029174	+	+	+		+	22.6694	23.1475	22.1998	22.8308	22.8428	23.4701	23.5755	22.1331	23.2236	28.1867	28.0492	27.9137	28.2538	28.0538	28.2576	28.5441	28.6499	28.639
scu	FBgn0021765	+	+	+			22.8695	22.4159	23.2775	22.6285	23.0893	22.3139	23.1169	22.3697	22.5781	27.855	27.9519	28.2312	28.1574	28.2715	28.3082	28.8443	28.2968	28.581
RpL6	FBgn0039857	+	+	+			23.5112	22.8435	22.5962	22.6908	22.7078	23.2973	22.453	22.9723	23.0989	29.4323	29.2041	29.0937	29.4543	29.5908	29.4119	30.1116	29.3343	29.9743
His3.3B	FBgn0004828	+	+	+			21.5238	21.9335	21.594	23.0383	21.7865	21.9385	22.1038	22.9681	22.5762	30.4937	30.2987	30.3825	30.3961	30.6765	30.4911	30.9768	30.6003	31.2921
CG5482	FBgn0034368	+	+	+			23.6011	22.7165	22.3072	22.6944	21.8359	22.0495	22.1479	21.9744	21.5845	25.5611	25.525	25.2079	25.1813	24.5456	25.1648	25.696	25.952	26.3418
CG16941	FBgn0266917	+	+	+			22.9188	23.8677	20.8077	23.3713	22.8398	23.0289	22.2422	22.4884	23.2933	28.0736	28.2916	27.8904	28.0918	28.1574	28.3407	28.4658	28.6054	28.8825
GluProRS	FBgn0005674	+	+	+		+	23.0622	23.3178	21.7869	22.6881	22.2952	22.6782	22.832	22.9461	21.9297	27.2492	27.2593	27.4221	27.4257	27.5102	27.6254	27.8334	28.0214	27.7769
row	FBgn0033998	+	+	+			22.7363	22.2453	22.48	22.1271	22.071	23.3358	23.0394	22.2573	23.0761	25.3008	25.2885	25.5093	25.9631	26.1198	26.3786	25.7986	25.7762	26.2256
Pp1-87B	FBgn0004103	+	+	+			22.7656	22.6545	23.4941	22.8665	22.1428	22.7386	22.0987	21.5474	23.1156	26.9784	27.019	27.5964	26.9611	27.0838	27.4888	27.33	28.0216	27.9486
MetRS-m	FBgn0027083	+	+	+		+	22.6304	23.2893	22.7871	21.8089	22.66	22.3964	22.1757	24.0983	23.4863	26.2686	26.4713	26.5547	26.603	26.9754	26.6438	27.1648	26.8709	26.9775
Paf-AHalpha	FBgn0025809	+	+	+			23.1162	22.4514	23.4961	22.0595	22.5092	24.1355	22.3119	21.3023	22.68	26.6729	26.7552	27.1078	26.8662	26.8684	26.8227	27.0147	27.6453	27.5955
Hop	FBgn0004864, FBgn0024352	+	+	+		+	23.1771	22.1334	22.2009	20.9807	23.1867	22.365	23.1936	22.2221	22.3319	28.2856	27.9804	27.9925	28.1059	28.0652	28.113	28.5635	28.6809	28.7366
Clc	FBgn0024814	+	+	+		+	23.1168	22.4769	22.8709	22.5004	22.5068	22.531	22.3073	22.9698	22.4585	25.5955	25.4949	25.4424	25.5189	25.698	25.6802	26.0141	26.2785	25.9637
GlyRS	FBgn0027088	+	+	+			22.4076	22.5198	23.9514	21.9961	22.2239	23.7229	21.2554	22.2732	21.9588	26.0393	26.4202	26.5953	26.348	26.3932	26.4971	26.7599	26.8714	27.1566
CG1440	FBgn0030038	+	+	+			22.4461	22.5001	23.3141	21.6649	23.1787	22.4712	23.0212	23.8297	21.4411	26.0863	26.4772	26.6063	26.7494	26.6225	26.6994	27.0294	27.0246	26.8516
CG14450	FBgn0037184	+	+	+			22.5474	22.7058	21.9185	23.2208	22.6879	22.0327	22.9605	23.592	23.6231	25.4136	25.5384	25.8958	25.8056	26.0402	25.8979	26.1932	26.1104	26.2809
U2af38	FBgn0017457	+	+				22.2881	22.779	22.7142	22.7438	22.5795	23.4319	22.7011	22.1875	21.6689	24.0347	24.1469	24.3117	24.3328	24.691	24.4568	24.4883	25.623	24.126
mRpL1	FBgn0037566	+	+	+			23.0528	22.6311	23.0601	22.7546	23.3479	23.1491	22.36	23.0488	22.2129	30.2514	30.4088	30.685	30.5851	31.0875	30.6844	31.1148	31.0166	30.9584
Tapdelta	FBgn0021795	+	+	+			21.8122	22.88	22.3972	22.4613	22.7862	22.8672	21.8351	22.1747	22.1886	25.3343	25.3267	25.8869	25.753	25.6025	26.3107	26.0576	25.4221	26.814
tzn	FBgn0037024	+	+	+			23.2721	22.7238	21.9485	21.66	22.1911	22.2298	23.3375	22.6551	22.727	24.7228	25.1055	25.0641	25.0254	24.7013	24.7517	25.1101	25.6824	25.8477
RpL13A	FBgn0037351	+	+	+			23.3144	22.8957	22.5113	22.1526	22.1469	23.677	22.7679	23.0285	22.9578	26.8881	26.6697	26.263	26.7465	26.5294	26.8442	27.165	26.8148	27.6016
CG10646	FBgn0036292	+	+	+			23.2901	22.894	23.2734	22.5787	22.9214	22.9095	23.1886	22.1637	22.3645	24.7583	24.9476	25.0873	25.0847	24.9877	25.5689	25.1568	25.6971	25.701
mRpL37	FBgn0261380	+	+	+		+	22.6753	22.9792	22.8551	22.8076	21.9595	23.5338	22.5264	22.6755	22.0634	27.3954	27.3738	27.495	27.5444	27.9455	27.6445	28.1506	27.8588	28.0169
SerRS	FBgn0031497, FBgn0021750	+		+			22.0914	22.5579	23.0007	22.158	23.606	23.9159	22.5708	23.3529	22.0987	25.1976	25.3048	25.4686	25.1742	24.9775	25.2554	25.5398	26.0507	26.1472
cpa	FBgn0289712	+	+	+			21.8428	22.0686	22.4333	22.293	22.8862	21.7563	22.2508	22.4634	22.2177	24.5001	24.3467	24.7805	24.4194	24.2294	24.8465	24.7501	25.0779	25.5733
CG9705	FBgn0036661	+	+	+			22.4798	22.5593	22.0928	23.2713	21.6316	22.7218	22.6834	22.6264	21.9006	25.2413	26.7296	25.7638	25.3636	25.6439	25.7233	26.1783	26.144	27.1916
Mat1	FBgn0024956						23.2887	21.8003	22.8131	20.9022	22.916	23.2147	21.9491	21.6266	22.8182	23.9172	24.5486	24.4786	24.4057	23.7869	24.9596	25.1216	23.817	25.7954
baf	FBgn0031977	+	+	+		+	22.5582	22.3388	22.3257	22.7301	22.6954	22.5063	23.6881	22.4154	22.1833	26.4872	26.6991	26.6729	26.4038	26.5426	26.5017	27.0517	27.1696	27.4293
RhoGAPp190	FBgn0026375	+	+	+		+	22.2635	22.7645	22.1763	22.4392	22.1073	21.9274	22.8894	23.3182	23.0528	25.2146	24.8924	25.0298	25.3161	25.2768	25.4811	25.545	25.7194	25.6734
Trax	FBgn0038327	+	+	+			23.1154	22.5866	22.9202	22.2254	22.9301	22.9143	22.4275	22.1238	22.6636	25.8747	25.917	26.3033	26.1183	26.2589	26.3282	26.5813	26.7723	26.5486
Slu7	FBgn0039626		+	+			22.85	22.2538	23.2416	22.2561	22.3077	22.6482	22.4218	22.5266	22.1676	23.9321	24.0223	24.3743	24.7007	24.5184	25.2928	24.4672	24.3353	25.3361
Rtnl1	FBgn0053113			+			22.2541	21.5413	22.9956	22.3104	22.8767	23.4738	22.8366	22.9588	22.7451	24.3648	24.5438	24.2113	24.1177	24.0502	24.0797	24.6663	25.3237	24.9405
Liprin-beta	FBgn0036376						22.8658	23.2694	22.2983	22.161	21.9914	21.4915	22.7913	21.8332	23.4034	23.6526	23.3961	23.3813	22.9543	23.812	24.277	23.5306	24.1285	24.5831
CG3714	FBgn0031589	+		+			22.7823	22.8474	23.0987	22.5778	22.4723	23.4934	22.556	23.0664	22.3228	23.8925	23.9361	24.3842	23.9298	23.7464	23.9595	24.5865	24.9136	24.53
CG6094	FBgn0032261	+	+	+			23.2002	23.271	21.5824	22.3764	22.4369	22.4131	22.5306	22.8979	22.3424	25.5738	25.5779	26.082	25.5993	25.9839	26.1497	26.6251	25.8703	26.5582
Ino80	FBgn0289122						22.623	22.0044	22.0476	22.807	23.7088	21.7612	22.8227	23.178	22.6603	22.9134	22.7655	22.4576	23.7715	23.0396	23.5193	22.8175	23.8372	23.3023
Ssl1	FBgn0037202			+			22.2081	21.8127	22.9318	22.2428	21.9345	23.3991	22.7997	22.711	22.615	23.657	23.4358	23.5041	23.724	24.1602	24.1975	23.6751	24.3124	24.4357
CG15141	FBgn0032635	+	+				21.982	22.6337	22.1187	22.3611	23.1514	22.4745	22.5044	24.0037	22.0975	24.567	24.7078	24.8731	24.4144	24.6966	24.857	25.2206	25.1833	25.5824
Nurf-38	FBgn0016687	+	+	+			22.032	21.7081	21.2787	22.9495	22.981	22.5821	22.7866	22.3993	22.4452	27.2774	27.5127	27.6545	27.5748	27.5386	27.7271	27.9171	28.0274	28.3397
mTerf5	FBgn0038584	+	+	+			22.2629	22.2678	21.9256	21.9204	22.7082	23.0006	21.6739	21.7676	22.3006	25.0249	25.3237	25.4132	25.3129	25.3316	25.6282	25.8013	25.7678	26.0402
CG10576	FBgn0035630	+	+	+			23.5255	22.6138	21.8957	22.6391	24.25	21.9286	22.3688	22.8966	23.745	28.6832	28.4606	28.5643	28.9553	28.8224	28.8015	29.4316	29.0199	29.1164
AOX3	FBgn0038349	+	+	+			22.5335	21.9006	23.0532	23.0616	21.7808	22.6899	22.7004	22.8199	23.1422	24.8453	25.0168	25.2646	25.2594	25.3754	25.3089	25.5931	25.5904	25.8081
Rpb5	FBgn0033571		+				22.9664	21.0617	21.8313	22.3992	22.4968	22.7725	22.6285	23.2058	21.9199	24.2771	24.4367	24.7836	24.3929	24.5066	24.8375	24.4825	25.2183	25.6617
Fdh	FBgn0011768	+	+	+		+	22.6606	23.6054	22.992	22.6881	22.5655	21.8663	22.831	22.9364	23.0784	25.4566	25.7742	25.6486	25.6534	25.2455	25.5955	26.088	26.3291	26.3302
vig	FBgn0024183	+	+	+			22.008	22.0067	22.0264	23.0154	23.9743	22.4766	23.0448	22.937	22.015	26.9485	25.9094	26.1474	26.658	26.6838	26.4609	26.8751	26.8404	27.1645
Ald	FBgn0000063, FBgn0000064, FBgn0039425	+	+	+	+		23.1594	22.9151	22.2356	23.1752	22.982	21.865	22.3419	22.7425	22.8219	26.8974	26.9266	26.8826	27.2226	27.2515	27.179	27.6817	27.1699	27.732
Rpn6	FBgn0028689	+	+	+			23.063	23.0363	21.9606	21.2728	22.0475	22.6279	23.1406	22.8155	22.3521	26.4699	26.5255	26.3703	26.4339	26.1484	26.6447	26.7589	26.9913	27.4934
smt3	FBgn0264922	+	+	+			22.9849	22.4735	21.6334	23.338	22.5458	22.7822	22.4925	22.1789	22.0125	29.8558	29.7367	29.7625	30.0144	30.1386	30.008	30.2843	30.0001	30.9492
l(2)05287	FBgn0284251, FBal0008081	+	+	+		+	22.3469	22.7369	22.2637	21.4518	22.2493	22.3403	22.825	22.7659	22.9346	23.6725	23.5889	23.9177	23.8804	24.3685	23.9433	24.4213	24.3707	24.2659
CG16935	FBgn0033883	+	+	+			22.411	22.2845	22.5303	22.1464	23.2255	21.8779	22.369	21.9648	23.4685	24.0982	24.3825	24.8309	24.3953	24.8695	24.7532	25.0971	25.136	24.96
l(2)10685	FBgn0283525, FBal0008159	+	+	+		+	22.1857	22.7579	22.5477	23.7676	22.7456	22.6	23.1466	22.2716	21.6422	28.5449	28.7632	28.9841	28.8633	29.3109	29.1316	29.4324	29.3135	29.428
cpb	FBgn0011570	+					22.5865	23.0654	22.8628	22.462	22.6136	21.3392	23.2099	23.6972	22.104	23.8371	24.0719	24.2371	24.0092	23.8828	24.2625	24.0256	24.9781	25.0291
CG7461	FBgn0034432	+	+	+	+	+	22.3413	22.1255	21.7149	23.1044	22.6537	22.2799	23.1373	22.387	22.2718	27.4329	27.4872	27.5923	27.8791	27.9822	27.9094	28.302	28.0221	28.0763
larp	FBgn0261618	+	+	+			22.2591	23.5704	23.0672	22.4233	22.8601	22.6134	22.8585	22.0671	22.3444	30.4844	30.2331	30.6078	30.6597	30.8923	30.6935	31.2387	31.0134	30.9633
Gip	FBgn0011770	+		+			22.9183	22.217	22.6065	22.9702	23.6597	21.5672	22.3443	22.4846	21.6633	24.2479	24.1161	24.4162	23.9067	24.1816	24.6597	24.4447	25.554	24.6783
pic	FBgn0260962	+	+	+		+	22.6524	22.7243	21.478	22.435	22.0557	23.4326	22.3342	22.9217	21.314	25.4982	25.6639	25.6625	25.9006	25.858	26.162	26.0369	26.3453	26.3402
CG5705	FBgn0032486	+	+				21.9851	22.4654	21.7202	22.6013	21.9975	22.9812	23.4541	22.7482	21.4183	24.7864	24.7756	25.1941	24.7693	25.396	25.6798	25.6801	24.8195	26.165
GstE6	FBgn0063494		+				23.7305	22.3427	21.8888	22.7714	23.5585	22.6245	23.1488	22.6699	23.6633	25.4339	24.6916	25.2165	25.1451	25.1969	25.7729	25.9283	24.8457	26.4809
CG7971	FBgn0035253	+	+	+			20.9573	22.1901	21.4383	22.8496	22.9468	23.2708	22.9673	22.6042	22.1381	24.6891	24.4945	24.786	24.9336	25.0737	25.3451	25.1637	25.1139	25.6069
CG10877	FBgn0038804						22.7554	22.5729	22.6162	22.2393	22.3531	22.755	22.3746	22.3259	22.9593	22.6481	23.0198	23.1177	23.2503	23.4395	23.0755	24.1915	23.0664	23.4514
CG12288	FBgn0032620		+				22.3442	22.2062	23.111	22.4263	21.7176	22.9839	21.6483	22.4576	23.0021	23.2616	24.058	23.8466	24.8603	24.5641	24.1987	24.2748	23.9226	24.9009
CG1518	FBgn0031149		+	+			23.2939	22.2508	22.5089	21.8244	22.4309	21.9144	22.8109	22.5229	22.4432	24.2815	24.2341	24.7492	24.6251	24.5654	24.9215	24.9115	25.2784	25.0131
CG8149	FBgn0037700	+		+			22.0964	23.1425	22.1082	22.1902	21.4617	24.0992	22.6625	22.5071	22.1496	24.4143	24.5719	24.7361	24.6241	24.7745	24.8401	24.8861	25.2239	25.5523
CG31548	FBgn0051548	+	+	+			22.1054	21.3805	22.0771	22.2442	22.8447	22.8149	22.7893	22.4288	21.786	25.6677	25.6249	25.9978	25.6876	25.7092	26.3319	26.432	26.1516	26.6476
Prosalpha5	FBgn0016697	+	+	+		+	22.5392	22.0164	22.7097	23.2563	22.5592	22.6742	21.7755	22.2943	23.1161	25.2659	25.0559	25.3792	25.1873	25.321	25.5151	25.8083	25.7509	26.0845
CG12547	FBgn0250830						22.2682	22.434	22.695	22.7035	22.7575	22.1456	22.2849	23.4699	23.5707	22.944	23.5517	23.1934	23.9479	23.1534	22.9633	23.544	24.6677	23.426
mTTF	FBgn0028530	+	+	+			22.3586	23.3136	23.1501	22.3577	22.5636	21.7264	22.0506	23.1894	22.7593	25.976	25.8881	26.2425	26.1211	26.1415	26.4902	26.8072	26.4108	26.8457
lid	FBgn0031759	+	+	+			22.9754	21.615	22.5892	22.4252	22.249	23.161	23.2497	22.5573	23.3485	24.8338	24.5993	25.0642	25.3307	25.4053	25.2975	25.361	25.8891	25.2082
Su(var)3-7	FBgn0003598, FBal0016554		+	+		+	22.7748	22.2839	23.5408	22.9449	22.9099	22.8958	22.565	22.9688	22.1254	24.3337	24.571	24.6726	25.4528	25.6838	25.3336	25.1977	25.0257	25.3199
ras	FBgn0003204, FBal0178241, FBgn0003205, FBgn0003206	+	+				22.5216	22.7083	23.3623	22.6015	21.9016	23.0612	22.7626	23.6554	21.7817	24.3357	24.3637	24.8672	24.4793	24.3514	24.8771	24.7396	25.3011	25.4926
Fmr1	FBgn0028734	+	+	+		+	22.0048	22.8409	22.4913	23.4597	23.7053	24.094	22.5508	21.9096	22.5151	26.5978	26.3669	26.5105	26.7242	26.7374	26.9523	27.3449	26.9502	27.1495
CG2807	FBgn0031266, FBgn0036314	+	+	+			22.6136	22.5998	22.5925	22.8203	22.0215	22.8039	23.7946	22.6762	22.3365	25.38	25.5948	25.8281	25.8087	26.028	26.1583	25.9342	26.2416	26.5996
CG12608	FBgn0030630	+					23.1317	22.3622	22.7577	23.0126	22.0323	23.5005	21.8616	23.0215	22.5779	24.3568	23.9546	23.8894	24.333	23.6821	24.4636	24.6729	23.9718	25.5299
DppIII	FBgn0037580	+	+	+	+	+	22.3594	23.4079	22.9089	22.526	22.3381	24.2261	22.5846	22.8671	22.9219	26.7057	26.7336	26.7099	27.0087	26.9922	27.1124	27.3111	27.2799	27.5407
CG17249	FBgn0035249						23.0056	21.7461	22.1566	23.8212	22.7657	23.08	23.0069	22.2635	22.623	22.6808	23.3844	24.0534	23.3439	23.5723	23.753	23.4589	24.5617	24.0822
mRpS29	FBgn0034727	+	+	+		+	23.2963	22.4043	22.2614	22.581	22.1584	22.3032	21.9875	22.7496	23.6874	25.9374	26.0516	25.9568	26.1931	26.4543	26.3164	26.7907	26.4951	26.6481
mRpL9	FBgn0038319	+	+	+			23.1694	23.6096	23.704	22.4803	22.7291	22.2407	22.9304	22.9583	21.8341	25.9929	26.4232	26.6913	26.5648	27.108	26.6937	27.1902	27.2096	26.7035
LSm1	FBgn0261067						23.2622	22.7495	22.8329	21.8658	23.4369	22.0538	22.2654	22.7097	22.6089	22.7566	23.5244	23.9173	22.7214	23.8819	22.2197	24.3295	24.8862	22.9815
PCB	FBgn0027580	+	+	+			23.4509	22.1458	23.5942	22.539	22.1134	22.1213	22.5624	22.2225	22.3474	27.2333	27.0367	27.1544	27.3892	27.478	27.388	27.9361	27.3946	28.0928
CG11267	FBgn0036334	+	+	+			22.8531	21.9404	22.6556	22.2205	23.5009	22.2511	22.4589	21.3507	22.1293	27.3264	27.12	27.4114	27.5956	27.6238	27.3588	28.3124	27.5472	28.0031
shot	FBgn0013733	+	+	+			23.3421	22.3406	22.2184	22.6608	22.3988	22.0784	23.1169	22.4315	22.4458	27.9151	27.7455	28.3284	27.8278	28.047	28.6938	28.4996	29.0789	28.419
RnrL	FBgn0011703	+	+	+		+	22.6629	21.983	23.2976	22.101	21.9146	22.2531	22.852	23.1351	23.3967	26.8984	27.1449	26.8711	27.3086	27.2073	27.2492	27.6525	27.727	27.5478
Amun	FBgn0030328	+	+	+			23.1879	22.7559	22.7209	22.7806	23.21	22.7426	23.1514	22.743	22.4811	26.5019	26.3362	26.7225	26.6346	26.6668	27.0483	26.8039	27.2082	27.5696
CG11876	FBgn0039635	+	+	+			22.9993	22.3921	23.0274	23.1676	23.13	22.7948	21.8229	22.4909	22.7249	25.8474	25.8849	26.4956	25.9543	26.1656	26.1113	26.7005	26.6943	26.8569
Trx-2	FBgn0040070	+	+	+			23.2626	23.4879	23.1348	22.1627	22.4767	21.1295	23.8845	22.596	23.4291	26.4657	26.4808	26.6596	26.2695	26.2821	26.8919	27.2541	26.7637	27.6127
eIF2B-gamma	FBgn0034029		+	+			23.776	23.2549	22.0173	21.731	22.1477	21.5161	23.1493	22.7421	22.5834	24.4095	24.7188	24.6525	24.3923	24.6127	24.856	24.8231	25.6731	25.3099
PpV	FBgn0003139	+	+	+			22.3754	22.5946	21.9636	22.8552	22.4769	23.0936	22.0911	22.3503	22.5182	24.6656	24.8469	24.9971	24.7116	24.8122	24.6175	24.6832	26.6594	25.1926
CG5412	FBgn0038806	+		+			22.8745	22.2451	22.2347	23.2128	23.7193	22.3538	23.0386	22.5014	22.2201	24.4759	23.6116	24.1336	24.4324	24.0566	23.9771	24.4039	25.187	24.6589
ND-B16.6	FBgn0029868						23.5341	22.2426	22.1302	21.7336	22.2756	23.3263	22.8524	23.5547	21.3178	22.7216	23.0357	22.8882	23.0959	23.2207	22.9191	23.5586	23.8553	23.2605
Got2	FBgn0001125, FBgn0001124	+	+	+		+	21.8144	22.6175	22.5358	22.9101	23.4115	22.4965	22.2996	23.4214	23.0243	27.8047	27.8657	27.9041	28.2512	28.2074	28.0899	28.658	28.2772	28.6684
RpL12	FBgn0034968	+	+	+			22.5935	22.71	22.1774	22.5083	22.5888	22.0126	22.8827	23.0484	22.1337	28.6444	28.3719	28.0712	28.852	28.7517	28.5571	29.2648	28.8461	29.0068
CG8173	FBgn0030864						22.8158	21.6298	22.8324	22.4272	23.4024	22.1252	23.9955	22.6176	22.5298	22.7101	22.8427	23.2178	23.0918	23.6967	22.8698	24.0544	23.6139	23.1341
grsm	FBgn0040493	+	+	+			22.6684	21.9489	22.3963	22.3176	22.871	22.6149	22.4283	22.598	22.451	26.0451	26.1073	25.9322	26.2938	25.9864	26.2772	26.554	26.5551	27.0084
Chro	FBgn0044324		+	+		+	23.345	23.0213	21.4852	22.6101	22.1672	23.2054	23.5942	22.1967	22.6077	24.4268	24.3182	24.4866	25.1541	25.3669	25.0261	25.0077	25.0579	25.1994
Smg5	FBgn0019890	+	+				22.3709	22.7928	22.3182	22.4652	22.7271	22.4356	23.7615	22.1182	22.0849	25.0795	24.9807	25.3677	25.5101	25.6647	25.9966	26.0584	25.1462	26.2587
UK114	FBgn0086691			+		+	22.538	23.6097	21.7251	22.2447	22.0698	22.9806	22.4909	21.4996	22.6996	23.6647	23.795	23.5813	23.6214	23.7441	23.7996	24.4267	24.1702	24.4817
Idh	FBgn0001248, FBgn0038922	+	+	+			22.0709	22.1299	22.6267	22.203	22.5833	22.0205	22.9394	22.1324	22.438	27.3266	27.1021	27.1834	27.3472	27.3933	27.2665	28.1379	27.4842	28.0308
Rop	FBgn0004574					+	22.006	21.4205	23.0248	23.1644	22.5033	22.9986	23.0819	22.3969	23.2444	23.1907	23.1764	23.4031	23.0775	23.5411	23.3789	24.1098	23.7061	23.9974
l(2)gl	FBgn0002121			+			23.9596	21.9729	22.985	22.089	23.0843	23.4676	22.8704	22.6731	23.1402	24.0316	24.6901	24.4622	24.9459	24.6795	25.0659	25.0774	25.0877	25.0735
TER94	FBgn0286784	+	+	+		+	22.5732	22.526	22.8866	21.9306	21.74	22.6661	22.6512	22.2229	22.5991	29.5601	29.5755	29.5324	29.6097	29.5125	29.7244	30.0691	30.1542	30.5049
CG15735	FBgn0030364	+	+	+			22.2816	22.048	21.3835	22.353	22.0972	22.017	22.892	22.7336	21.7613	26.84	26.52	26.874	26.8494	26.9037	27.363	26.9559	27.3562	27.9909
Trxr-1	FBgn0020653	+	+	+			22.4041	22.5955	23.1454	22.7316	22.0884	23.2252	23.9418	22.3967	21.6928	27.0015	27.1626	26.9067	27.218	27.1517	27.0097	27.7182	28.0726	27.3498
muc	FBgn0283658	+		+			22.4434	21.9476	21.7502	21.9165	22.3772	22.7844	22.5697	22.6691	22.6712	23.9467	24.0696	24.4067	23.5759	24.126	24.4041	24.4515	25.1244	24.9173
CG15717	FBgn0030451						22.7323	22.5839	23.2999	22.9843	22.845	22.3264	23.8857	23.1829	22.738	23.9295	24.1139	24.8041	24.0656	23.6296	24.3008	24.4589	25.4893	24.9715
fl(2)d	FBgn0000662			+			22.8445	22.5262	23.7087	22.9074	23.8814	22.8304	21.8868	22.6191	21.7698	23.8973	24.192	23.4189	24.6353	24.6961	24.7478	24.8118	24.4615	24.3121
mRpL19	FBgn0037608	+	+	+			22.429	22.4504	22.2587	21.9369	23.0867	22.8093	21.8102	21.9097	22.6347	27.8908	28.0349	28.3319	28.4505	28.8942	28.4701	28.8213	29.1297	28.3839
Apc2	FBgn0026598, FBgn0002791	+		+			22.8689	23.051	22.5407	22.037	23.078	23.3988	22.5492	22.0145	22.2693	24.0735	24.6114	24.1462	24.1416	24.0606	24.8054	24.8451	25.023	25.0442
CG3902	FBgn0036824	+	+	+			23.6574	23.3151	23.6584	23.3336	23.0457	22.3017	22.9406	21.7255	22.961	26.1103	26.2146	26.445	26.5028	26.6469	26.5782	27.0994	26.4494	27.3055
CG12736	FBgn0033184		+	+			23.298	22.5762	23.2985	22.2394	22.062	22.612	22.2932	22.1298	22.202	23.5515	23.7764	24.5389	24.0864	24.4249	24.3204	24.5768	24.4563	24.9181
sl	FBgn0003416, FBgn0003423, FBgn0261445			+			22.8787	22.0062	21.5175	23.1903	22.1959	23.3426	22.6414	22.3073	22.2658	23.4504	23.0442	23.8995	23.389	23.6197	23.7741	24.2594	23.9732	24.2541
CG6412	FBgn0032646	+	+	+			22.5481	22.8752	22.1726	23.2425	23.1031	22.9583	23	22.9862	22.9088	24.2821	24.5345	24.3819	24.898	24.7942	24.9671	24.7037	24.9977	25.5953
rudhira	FBgn0266019						22.0373	23.3845	22.6345	21.9432	23.2532	21.745	21.879	23.0888	22.8955	23.7763	23.6514	24.2397	23.7924	24.2321	24.5288	24.0151	24.7945	24.9625
mtTFB1	FBgn0261381	+					22.343	22.6538	22.1717	23.088	22.0157	23.0379	22.9072	23.1131	22.714	23.7685	23.4173	23.5565	23.8235	24.2832	23.7737	24.7083	24.9644	23.1771
Gem3	FBgn0011802	+	+	+			22.2766	22.3675	22.9884	22.9155	22.7376	21.8238	23.3958	22.4327	22.1419	24.8619	24.9706	25.3924	25.2726	25.2182	25.0972	25.9424	25.8276	25.5625
CG2658	FBgn0024992		+	+			22.884	22.5212	23.4441	22.3073	22.5631	22.8302	21.8826	22.933	22.5293	23.7098	24.1576	24.3204	23.9999	24.1887	24.5258	24.8268	24.4426	25.028
CG2767	FBgn0037537		+	+			22.1395	21.9957	23.2159	22.2871	22.0722	22.8322	22.9804	23.6193	23.0078	24.1766	24.2681	23.6999	24.5552	24.2162	24.0663	24.5984	24.9998	24.6652
CG2972	FBgn0030177	+	+	+		+	22.3141	22.2536	22.7145	22.7321	21.8806	22.2892	23.0062	22.1182	22.1086	24.4201	24.3582	24.2468	24.6426	24.6067	24.5328	24.9743	25.319	24.8521
mRpS25	FBgn0030572	+					22.1403	22.9004	22.5072	22.8451	22.7408	21.6631	21.8057	23.2317	22.0108	23.5539	23.7577	23.875	23.4033	24.0155	23.9934	25.0038	23.4089	24.8946
mRpL53	FBgn0050481	+	+	+			22.1036	22.8532	23.1981	21.7766	22.1197	22.4633	22.5422	22.1928	22.6406	26.3546	26.4415	26.7641	26.6921	27.1935	26.7189	27.7788	26.4707	27.4321
AGO1	FBgn0262739, FBgn0087035	+	+	+			22.3857	20.866	22.1544	23.2775	23.1234	23.336	22.7721	22.8339	22.6804	26.4424	26.3314	26.6303	26.356	26.4235	26.3093	27.216	27.4044	26.9143
mip130	FBgn0023509		+			+	22.6127	24.1118	22.4253	22.365	22.9198	22.6253	21.8955	22.6495	22.7106	22.9284	23.0663	22.7855	23.5813	23.7983	24.0115	23.834	23.4135	23.6756
RpLP0	FBgn0000100	+	+	+	+	+	22.3981	23.0264	22.0722	23.4141	22.2732	22.5346	23.036	21.573	22.525	27.4371	27.4062	27.4126	27.7641	27.725	27.6551	28.0758	28.2169	28.1132
TFAM	FBgn0038805	+	+	+			21.7471	21.9989	22.4008	22.1491	21.797	22.9809	22.7091	22.8597	23.0362	30.0663	29.5852	29.6129	30.2179	30.14	30.0338	30.9149	29.8068	30.6944
SmE	FBgn0261790			+			22.9888	22.9977	22.955	23.6198	23.0698	21.8066	22.7645	22.3011	22.8547	23.5273	24.6736	23.5564	24.3859	23.6691	24.3893	24.5582	24.2128	25.1388
PCNA	FBgn0005655	+	+	+			22.7516	21.461	22.6312	21.765	22.7089	23.591	22.115	22.5055	22.7316	27.3127	27.2522	26.9363	27.3106	27.2801	27.2779	27.6384	28.0577	27.958
RpS4	FBgn0011284	+	+	+	+		22.5619	22.8389	23.7248	22.6751	21.8985	21.9777	22.3061	22.6015	22.0137	29.038	29.012	28.8383	29.5571	29.4603	29.552	29.9828	29.4149	29.6437
Scsalpha	FBgn0004888	+	+	+			22.5954	22.6068	23.2036	22.7518	22.1537	23.4998	22.5607	22.2118	23.0637	27.5601	27.4355	27.707	27.8986	28.0604	27.9268	28.7055	27.8002	28.354
Ate1	FBgn0025720	+		+			22.7806	22.2381	22.5605	22.1156	22.0492	23.552	22.8804	22.9325	23.1692	23.4593	23.6154	23.8086	23.8121	23.6975	24.1295	23.9244	24.7649	24.3702
Usp10	FBgn0052479	+	+	+			22.5693	22.2232	22.8479	22.4978	21.8843	22.1569	23.3991	22.9207	22.7247	27.8689	27.6317	27.5611	28.1852	28.2291	27.9024	28.3307	28.831	28.0798
GstT1	FBgn0050000	+	+	+		+	22.27	22.2257	22.7584	22.2239	23.3211	23.2629	22.9641	22.6126	22.4012	26.1578	25.8929	26.0623	26.2929	26.3175	26.4619	26.8391	26.8679	26.5906
Pfdn5	FBgn0038976	+		+			22.7185	23.0901	23.6235	22.0368	23.3199	22.0041	21.9812	22.4748	21.9883	24.9414	25.0992	25.4362	24.3904	24.9539	25.243	25.5915	25.9671	26.1073
mRpS2	FBgn0031639		+	+			22.2887	22.4682	23.1904	22.7934	22.9137	23.1262	22.7573	22.6761	22.8216	24.0747	23.487	23.8476	24.1181	24.2118	23.712	24.8626	24.3367	24.4025
P5CDh1	FBgn0037138	+	+	+			21.7241	23.266	22.3315	22.3101	22.9216	23.4438	21.8483	22.4824	22.636	25.3496	25.5106	24.9761	25.4669	25.6138	25.6666	26.1581	25.9281	25.9464
Cisd2	FBgn0062442		+	+		+	24.3462	22.4519	21.8141	22.7022	22.782	22.4296	22.3118	21.7852	22.245	24.7406	24.8036	25.0147	24.5794	24.8718	25.2255	25.4009	25.6101	25.7445
CG2747	FBgn0037541	+		+			22.0807	22.7918	23.2802	21.5774	21.606	23.1589	22.7553	23.3876	23.1356	25.0301	24.5281	24.4558	24.3787	24.4537	25.2494	26.0732	25.1157	25.0265
CG7154	FBgn0031947						21.1447	21.7338	22.5897	23.0652	23.8281	22.0071	23.0811	23.094	22.8425	22.627	22.9508	23.0344	23.0476	23.1405	22.9126	23.1244	24.2214	23.479
EndoGI	FBgn0028515	+	+	+		+	23.1696	22.2576	21.8122	23.3803	22.4298	22.2655	23.3126	22.5884	22.6464	26.3067	25.9228	25.9334	26.1966	26.1444	26.4069	26.6273	26.8898	26.8738
wcy	FBgn0030812	+					22.25	22.6021	22.6094	23.0419	21.7278	23.3282	22.0631	22.8695	21.7684	23.7213	23.4113	24.0718	24.6182	25.1647	25.2524	24.1614	24.0987	25.1734
mRpL22	FBgn0030786	+	+	+		+	21.9595	21.7777	22.3199	22.5506	21.7045	22.4621	22.2878	21.581	22.7486	25.2198	25.0379	25.4024	25.3241	25.9044	25.3955	25.9861	26.1062	25.8052
CG5355	FBgn0032242	+	+	+		+	23.1715	22.5101	22.1769	22.5313	23.6189	22.1438	23.4394	22.9937	21.5016	26.4394	26.3831	26.5024	26.5642	26.4153	26.1732	26.9364	27.4127	27.2285
UQCR-C1	FBgn0038271	+	+	+		+	23.6405	22.9224	22.3442	22.3541	22.4416	22.5204	21.9739	21.8745	21.9646	27.1926	27.4296	27.5568	27.5879	27.5914	27.7164	28.2084	27.9988	28.2282
RpL19	FBgn0285950, FBgn0037608	+	+	+		+	20.8733	22.3224	21.9246	22.3109	22.4326	22.594	21.9475	23.0005	22.7992	28.847	28.5505	28.6367	28.9926	28.8968	28.741	29.6969	29.3073	29.2885
dgt6	FBgn0039638	+	+			+	21.4159	22.431	22.0753	21.8945	22.0808	21.6453	21.8339	23.457	20.1673	24.5895	24.5225	24.4322	24.548	24.5144	24.7904	25.057	25.4617	25.2863
alt	FBgn0038535	+	+	+			22.878	22.4986	22.0097	23.5228	21.7449	22.7374	22.3896	22.9551	23.0092	29.5458	29.1153	28.9011	29.7695	29.6225	29.626	30.1974	29.7823	29.8644
mRpL43	FBgn0034893	+	+	+			22.4013	22.8145	22.1871	21.6184	22.0165	22.8696	23.3796	22.0399	22.3686	25.5251	25.8472	26.0326	25.9181	26.2804	26.0155	26.8677	26.2031	26.6398
CG5044	FBgn0038326	+	+	+			22.0183	23.0118	23.2269	23.541	21.8658	22.7073	22.0233	22.811	23.1568	25.3147	25.2039	25.2698	25.4403	26.1244	25.9639	26.0242	25.6392	26.4393
COX4	FBgn0032833	+	+	+			22.9379	22.4586	23.5163	23.4444	21.5548	23.0775	22.194	22.4797	21.8855	25.2318	25.6405	25.6353	25.8041	25.8481	25.8857	26.5409	27.2046	25.0767
CG13551	FBgn0040660	+	+				21.6844	21.9209	22.4311	23.8235	22.6485	23.5203	23.226	21.4899	21.6279	25.6632	25.3565	25.6263	25.9429	26.4974	26.1437	26.8918	25.0584	27.0107
CG12264	FBgn0032393	+	+	+			23.3692	23.3839	23.1641	23.0832	22.5715	22.2407	22.1909	21.9156	23.125	26.2935	26.0204	26.1822	26.6761	26.6283	26.7446	27.25	26.0383	27.531
CG4447	FBgn0035980	+	+	+			22.242	21.9161	22.6896	21.4429	22.554	22.8447	22.0861	23.183	23.2466	27.3142	27.5609	28.1026	27.6009	28.1454	27.998	28.1324	28.3798	28.81
PHGPx	FBgn0035438		+	+			22.2644	23.3357	22.7919	22.48	23.2661	21.8557	22.3051	23.4427	22.514	24.2109	24.2464	24.0338	24.7283	24.5995	24.6527	24.936	24.5101	25.39
CG12262	FBgn0035811	+	+	+			22.2756	23.0462	22.7981	23.2092	22.3251	21.9182	21.9492	22.8838	24.0623	28.3194	28.4467	28.7205	28.6418	28.9124	28.9752	29.4413	28.9191	29.4747
Mdh2	FBgn0262559, FBgn0262782	+	+	+		+	22.326	23.3047	22.1079	22.1844	22.431	23.183	21.3222	23.3013	21.5007	28.6376	28.6613	28.8775	28.8906	29.0385	29.0002	29.5681	29.4407	29.5177
vimar	FBgn0022960	+	+	+			23.3386	23.446	23.4613	22.8467	22.4796	22.1218	22.6099	21.9592	21.7981	26.4531	26.2341	26.933	27.1775	26.2645	27.3535	26.9869	27.4478	27.5366
mdlc	FBgn0038772	+	+	+			23.5256	23.366	22.5665	22.4268	22.1875	22.6472	21.9408	21.8244	22.8388	24.6488	25.3211	25.4704	24.8811	24.8554	25.753	25.3693	26.0809	26.3454
CG8108	FBgn0027567	+	+	+			22.4913	23.0234	21.4977	23.2405	22.9238	22.6647	22.4498	22.4221	22.2986	28.4029	27.8235	28.138	28.8477	28.822	28.9161	29.0387	28.6376	29.0462
CG4045	FBgn0025629, FBgn0085397	+	+				23.0416	22.338	22.7584	22.2861	22.5952	22.5037	22.2244	23.4847	22.2619	23.9302	24.0664	24.237	24.1039	24.5314	24.5283	24.4725	25.0676	25.0683
snf	FBgn0003449	+	+	+			21.8325	21.3774	22.3747	22.3661	23.1569	22.7718	22.4225	21.7949	22.2279	25.4795	25.5943	26.1662	25.3507	25.7725	26.4158	26.2455	26.6356	26.7363
mRpL54	FBgn0034579	+	+	+			23.2504	22.854	22.9773	21.8663	22.7819	22.0653	21.9844	22.6764	22.7425	27.8624	27.6347	27.703	28.0578	28.6842	28.1426	29.1849	27.6339	28.766
CPT2	FBgn0035383	+		+			23.0453	22.6715	23.0205	21.695	22.0028	23.6	22.6092	22.6378	22.6678	23.7358	23.6479	23.886	24.5243	23.9869	24.1484	24.8825	23.91	24.864
HIP-R	FBgn0029676	+	+	+			23.1502	22.3885	22.5007	22.8482	21.814	23.0249	22.8034	22.6124	22.6891	27.4047	27.3388	27.2189	27.4731	27.4106	27.2807	27.8477	28.0584	28.4431
PNPase	FBgn0039846		+	+		+	22.4678	23.8048	22.9688	22.3782	22.9429	22.4987	22.8787	22.0151	21.9403	24.0984	23.8123	23.6119	24.1001	24.1533	23.9386	24.7038	24.6022	24.6051
RpS19a	FBgn0010412	+	+	+			21.5449	22.4993	21.4064	21.6097	22.139	22.1527	22.0088	23.1339	22.4138	29.4544	29.1046	29.1531	29.6119	29.6056	29.4134	30.4786	29.7683	29.8582
CG8728	FBgn0033235	+	+	+		+	22.6594	23.2521	22.5522	22.4566	21.6524	23.0124	22.2526	22.2718	22.373	25.9623	26.1243	26.4529	26.175	26.3742	26.5298	27.1247	26.8862	26.923
ssx	FBgn0024987	+	+				21.5662	22.3215	22.341	22.2723	22.0128	23.4519	21.7418	21.609	23.4739	23.9708	24.4872	24.6013	24.9895	24.9285	25.2376	25.0846	25.1591	25.215
RanBP3	FBgn0039110	+	+	+			22.3302	22.7763	22.6192	22.3519	22.9845	22.3507	21.8666	23.0591	22.2683	25.609	25.6996	25.8121	25.6929	25.8569	26.2623	26.0508	26.5338	26.9394
CG1371	FBgn0033482		+	+		+	23.2435	22.7885	21.7806	21.8681	22.5392	22.5599	23.2143	23.0213	22.0376	24.7497	24.7216	24.4285	24.8891	24.8332	25.0441	25.3027	25.6969	25.3054
SCOT	FBgn0035298			+			23.0074	22.6353	22.0492	23.0186	21.3851	23.1731	21.771	22.33	22.2808	22.6618	23.4011	23.5834	23.5987	23.6929	23.6512	24.1605	24.4401	23.4553
Rad23	FBgn0026777	+	+				22.0192	22.6806	22.7161	22.7315	22.8783	22.7714	22.9893	22.8337	22.042	24.3813	24.7157	24.1531	24.7668	24.5639	24.013	24.1896	25.663	25.81
mtSSB	FBgn0010438	+	+	+		+	22.0403	23.1849	22.4306	23.0847	22.172	22.2804	21.8714	23.1298	22.7952	29.3306	29.6064	29.6492	29.563	29.765	29.7494	30.2334	30.4071	30.3709
Letm1	FBgn0284252						22.2775	22.2864	22.784	23.3011	22.4456	22.8812	22.5924	22.0165	22.8898	23.0711	23.0121	23.7248	23.4039	23.883	23.6936	23.8915	24.6773	23.6707
EfTuM	FBgn0024556	+	+	+		+	23.2732	22.9552	22.7606	23.2058	23.2178	22.6478	22.2906	21.9582	23.0609	28.3201	28.4743	28.29	28.7491	28.7029	28.4592	29.2166	29.2067	29.0998
Stam	FBgn0027363	+	+	+		+	21.7781	22.6545	22.7243	22.8782	23.0394	23.3807	23.1353	23.4867	22.3784	24.529	24.9158	24.766	24.9245	24.9286	24.8995	25.4754	25.7107	25.4634
btz	FBgn0045862	+	+	+		+	22.0225	23.4058	23.0919	22.8604	23.1277	22.488	23.0162	21.1337	23.8445	26.3413	26.2386	26.1996	26.4933	26.5266	26.7077	27.1273	27.02	27.0752
UQCR-C2	FBgn0250814	+	+	+		+	21.9669	21.8014	22.5946	22.2073	23.2977	23.1759	21.8498	22.8629	22.2242	26.5654	26.5607	26.5547	26.6691	26.8266	26.874	27.402	27.1437	27.5789
CG4611	FBgn0035591		+	+		+	24.4562	22.3439	22.439	22.1062	22.3732	22.3781	22.807	22.7962	22.7324	26.2717	26.3631	26.4961	26.6041	26.9923	26.6544	27.1777	27.1071	27.2904
wapl	FBgn0004655	+		+		+	22.1984	21.8411	21.9339	23.2286	21.8246	23.0877	23.0275	23.0787	23.1807	24.2307	23.9168	23.7948	24.5898	24.6399	24.8066	24.7833	24.6268	24.9802
CG8993	FBgn0035334	+	+	+			22.8674	22.6003	22.1515	22.4104	21.6554	22.0245	22.5013	22.4012	22.4006	24.5385	24.3774	24.6947	24.934	25.0031	25.1694	25.4753	24.7574	25.8475
fs(1)h	FBgn0004656	+	+	+			22.8365	22.5356	22.5074	22.3435	23.079	22.7006	22.9296	23.256	22.557	23.817	24.0826	24.4013	24.5322	24.6254	24.8974	24.574	25.073	25.1377
Pym	FBgn0034918	+	+	+		+	22.9197	22.3867	22.2114	23.8039	22.4058	23.4353	22.2696	23.0735	21.5115	26.0402	26.2725	26.5615	26.32	26.7432	26.923	27.0538	27.0411	27.2662
Pfdn1	FBgn0031776			+		+	23.2622	22.6974	23.4876	22.4543	22.542	22.8219	22.1853	22.9853	21.5471	23.767	23.5467	23.7278	23.375	23.4619	24.0418	24.3338	24.63	24.5648
nudC	FBgn0021768	+	+	+			22.4511	22.215	22.5148	21.3391	22.7932	23.2627	22.0443	23.6924	22.2282	26.5912	26.8612	26.8517	26.8992	27.0147	26.7772	27.1247	27.6861	27.9922
RpL17	FBgn0029897	+	+	+			23.5775	21.8448	20.4355	22.434	22.4001	23.003	22.1273	22.1671	23.015	27.3186	27.067	26.6946	27.5079	27.5747	26.9524	28.1566	27.7824	27.6434
CG8778	FBgn0033761	+		+		+	22.3924	22.7954	21.9752	22.1563	24.0599	23.8472	23.1208	22.6519	22.521	25.2666	25.2156	25.5489	25.422	25.7956	25.7718	26.4098	26.0108	26.1288
Prosalpha6	FBgn0250843, FBgn0050382, FBgn0263121	+	+	+			23.7568	23.3106	22.8395	22.9272	23.5185	22.2882	21.8773	21.4313	22.7899	26.6538	26.5407	26.6803	26.6342	26.5597	26.8723	27.4807	27.0443	27.8859
CG7546	FBgn0035793	+	+	+		+	21.5299	21.6879	22.437	21.662	22.9687	22.2307	21.9851	22.7453	22.3301	24.5269	24.9626	24.7	24.7392	24.9387	25.0987	25.4392	25.7205	25.5659
msk	FBgn0026252	+	+	+		+	22.3404	21.7669	22.8058	23.1244	22.9101	23.5371	22.1096	22.216	22.4359	26.341	26.2075	26.3092	26.5521	26.6921	26.7509	27.103	27.2541	27.0428
IleRS-m	FBgn0036569	+	+	+			22.2925	23.4812	23.0379	23.045	22.9816	22.4925	22.0083	23.4319	22.326	25.9533	26.0907	26.62	26.2521	26.7876	26.9618	27.0771	26.7401	27.3974
RpLP1	FBgn0002593	+	+	+			24.057	23.2701	23.217	22.6393	22.6501	22.531	23.4445	23.1354	21.9521	26.1385	26.4582	26.3648	26.7984	26.7052	26.3782	26.4895	27.3044	27.7188
CG3107	FBgn0033005	+	+	+			21.5844	22.2218	22.5231	22.6548	22.9909	22.8516	22.3674	22.2525	23.8455	24.4423	24.8544	25.3163	25.1235	25.1951	25.4007	25.8516	25.4843	25.8319
APP-BP1	FBgn0261112		+	+			22.798	21.9377	22.8605	22.6831	21.8808	22.0198	22.2766	22.2665	23.2752	23.7543	23.6814	24.7056	23.9217	24.3324	24.6439	24.6375	24.8691	25.1938
CG1236	FBgn0037370	+	+	+		+	22.0248	22.1706	22.6961	23.4911	22.6633	22.364	22.4767	22.3382	23.3623	25.7372	25.529	25.5442	25.8667	25.8149	25.7715	26.3939	26.7132	26.2704
ND-B22	FBgn0032511		+	+			21.0256	23.1089	22.3784	23.0826	23.39	22.8207	22.0124	22.8931	22.0134	24.1062	24.1059	24.9642	24.4314	24.3451	24.5193	26.0602	24.5259	25.1587
mod	FBgn0002780, FBgn0002781, FBgn0005385	+	+	+	+	+	22.6951	22.5222	23.2897	22.1527	22.6914	21.7872	22.78	23.8603	23.7606	28.1131	28.2426	28.4371	29.1618	29.112	29.2845	28.9756	29.2321	29.1543
CG4679	FBgn0033816	+	+	+		+	22.1831	22.5005	22.3121	22.5466	22.7966	22.996	22.6184	22.3006	22.1434	28.0351	27.9768	28.2857	28.3952	28.5889	28.5527	29.0595	28.6538	29.1611
gw	FBgn0051992	+	+	+		+	21.7414	22.1035	22.6329	22.3684	23.6242	22.4103	22.995	22.799	23.0036	26.4466	26.481	26.6162	26.7366	26.8595	27.0152	27.5039	27.5218	27.0956
skap	FBgn0037643	+	+	+			22.8642	22.4174	22.5447	22.9571	21.9922	22.7859	21.9287	22.3945	23.1664	27.3759	27.4324	27.576	27.603	27.8455	27.9889	28.3614	27.9595	28.6431
Vps60	FBgn0036740						23.3941	22.5515	22.6461	23.1011	22.7118	22.939	22.5288	23.0294	23.3455	22.6445	22.4118	23.0386	23.5407	23.3742	23.7144	22.755	23.41	24.5115
CG6179	FBgn0030915		+			+	22.9782	23.3472	22.8801	22.2731	22.2412	21.4998	22.4928	22.2087	23.0012	22.9962	22.6023	23.0767	23.8252	24.0732	24.3335	23.7043	23.8832	23.6704
Taldo	FBgn0023477	+	+	+		+	22.7186	22.0768	22.05	21.6876	22.6774	23.043	22.6996	22.2305	22.652	25.6203	25.7934	25.6582	26.0387	25.8344	25.8929	26.4115	26.4659	26.7912
Orc1	FBgn0286788	+	+	+	+	+	22.2266	21.867	21.5275	21.8424	22.4856	23.0444	22.3149	21.6018	23.5357	26.4279	26.4185	26.3145	26.8948	26.9578	26.8817	27.208	27.2445	27.3056
GstD10	FBgn0042206	+	+	+			22.3104	22.2437	22.8572	22.5075	22.8494	22.9728	22.8641	22.7514	23.4543	26.1565	25.4795	25.9972	26.1199	26.272	26.376	26.6046	26.8204	26.8054
CG31759	FBgn0051759					+	23.1217	23.4157	23.7759	22.5901	22.4166	23.0418	22.9736	23.0191	21.9334	23.5219	23.5404	23.4242	23.4339	23.7235	23.7461	24.3312	24.2543	24.5226
Pur-alpha	FBgn0022361	+		+		+	22.722	22.1993	22.2898	22.2541	21.1047	23.0413	22.8485	21.7773	21.9948	24.1428	23.9548	24.3873	24.0967	24.2224	24.2905	25.2289	24.7513	25.1287
CG14207	FBgn0031037						22.8786	22.8117	22.3736	22.3731	22.7046	21.699	22.8942	22.8286	22.2593	23.3758	24.005	23.4481	23.8604	23.2493	23.9126	24.2763	24.0287	25.1491
CG3520	FBgn0034859	+		+			22.6919	21.4743	22.1575	23.4635	22.3012	23.6797	22.1907	22.984	21.4102	24.6887	25.1655	24.1831	24.4621	24.448	24.826	24.8208	26.3564	25.5
Ubc2	FBgn0015320, FBgn0029113		+	+		+	23.8799	21.6015	22.9106	21.3749	22.5309	22.9528	22.1949	22.9515	22.5302	24.7747	24.8839	25.1798	25.0416	25.4002	25.2547	25.9748	25.9776	25.5285
Gabat	FBgn0036927	+	+	+		+	23.1987	21.7494	21.7931	22.9523	22.2754	22.4466	21.7732	22.2575	23.2966	28.1413	28.3046	28.3538	28.4652	28.6487	28.5859	29.133	28.9803	29.3329
ico	FBgn0263133	+		+			22.7351	23.161	22.6751	23.6276	22.5457	24.2499	21.898	22.3827	22.5088	24.889	25.0372	25.4956	25.1238	25.2706	25.4267	26.201	25.9885	25.8795
CG4619	FBgn0032166	+	+	+			22.9705	23.6877	22.6489	22.4492	23.2177	23.1475	21.7584	23.0068	23.3895	26.2082	26.4255	27.0656	26.6388	27.1506	27.2272	27.3476	27.258	27.7451
CG3909	FBgn0027524	+	+	+			23.3492	22.263	22.4798	22.8551	22.4385	21.9628	22.2937	22.7933	21.372	24.5695	24.6152	24.477	24.0578	24.5012	24.9949	24.8351	25.9153	25.5786
mldr	FBgn0029858						23.0432	22.5388	23.9101	24.3655	22.737	22.5081	23.4617	23.6175	21.8353	24.7952	24.9304	25.4194	25.1364	25.7147	25.657	25.6444	25.8916	26.2824
RpL26	FBgn0036825	+	+	+			22.2675	22.9993	22.2461	22.0514	22.3583	22.3293	22.394	23.0536	22.7483	26.3238	26.1999	26.8843	26.6711	26.681	27.0026	27.3894	27.1014	27.5961
COX5B	FBgn0031830	+	+	+			22.9802	21.806	22.9702	22.5944	21.4622	22.2045	23.2809	23.137	22.6974	26.122	26.2916	26.7993	26.4463	26.8192	27.051	27.3205	27.0333	27.5489
ATPsynO	FBgn0016691	+	+	+			21.8835	22.917	22.0889	22.5098	22.4997	22.089	22.7341	21.8025	22.6631	27.9421	28.1908	28.396	28.4371	28.6578	28.5834	29.2934	28.453	29.4761
nonA-l	FBgn0015520	+	+	+			22.6746	22.9377	22.3752	21.9599	22.3284	21.9295	21.6971	23.0257	22.9288	25.2553	24.9242	25.2726	25.4679	25.5635	25.6869	26.0729	25.6574	26.4306
Sec61alpha	FBgn0086357	+	+	+		+	22.3445	22.8428	21.923	22.6678	21.8257	23.1098	22.8211	22.9496	22.5351	25.5884	25.6161	25.8485	26.0538	25.9878	26.4546	26.5004	26.4073	26.8564
Dhpr	FBgn0035964			+			21.1881	23.3616	22.3016	21.8283	22.6759	23.1464	21.6689	22.1123	21.4047	23.4835	23.9711	23.9616	23.5572	23.8691	24.5787	24.6389	23.9791	25.5117
RpL37a	FBgn0030616, FBgn0261608	+	+	+			23.4766	22.7814	22.4869	22.9387	22.6056	23.5226	22.113	22.2747	23.4589	28.3379	28.2052	28.6439	28.3867	28.6	28.8005	29.2461	28.8159	29.8417
Prosbeta2	FBgn0023174	+	+	+			23.3752	22.7378	22.4945	22.8733	22.0645	23.5877	21.9822	22.5317	22.2749	25.3802	25.3636	24.8435	25.2418	25.1271	25.2911	26.0163	25.6805	26.6082
CG5045	FBgn0032229	+	+				22.0987	22.9489	22.5013	22.291	22.9287	22.088	21.5722	22.8992	22.3816	23.7327	23.8271	24.0148	23.7572	24.1282	24.5909	24.9025	24.1846	25.223
CG44242	FBgn0265177	+	+	+			22.5309	22.5139	23.5264	22.899	22.0533	23.5783	21.5121	21.943	22.9256	25.1006	25.006	25.4984	25.3094	26.1301	25.7987	26.445	25.7822	26.1294
CG10672	FBgn0035588	+	+	+			22.026	22.8782	22.5086	22.3968	22.745	22.988	22.3326	22.1832	21.9367	24.19	24.3477	24.7813	24.502	24.8175	25.1696	25.3903	25.0413	25.6487
Ost48	FBgn0014868	+	+	+			22.8358	23.6639	22.9157	23.0229	22.4509	22.6413	21.7233	22.9155	21.7364	24.6374	24.6716	24.579	24.9219	24.6211	25.29	25.0009	25.4493	26.2001
TrpRS-m	FBgn0036763	+	+	+			22.3478	21.861	21.8243	22.8155	22.8471	22.0033	22.6653	22.8346	22.8634	24.9006	24.8982	25.4698	25.2456	25.6799	25.8148	25.8589	26.1435	26.0337
cype	FBgn0015031	+	+	+		+	22.2964	23.3491	22.8855	23.4997	21.606	23.1354	23.1765	22.3803	21.9173	25.8833	25.7325	26.0101	25.9559	26.1017	26.0782	26.6642	26.7412	26.9884
CG40045	FBgn0058045	+	+	+			22.653	23.4204	23.7102	22.2666	21.9312	21.8051	22.4502	21.9486	22.2774	26.9151	27.1846	27.6129	27.1587	27.0935	27.7792	27.8456	28.2424	28.4165
CG2604	FBgn0037298			+			21.869	22.6592	23.4009	22.9038	22.8873	23.4878	22.9132	22.3591	22.6957	23.2054	23.2633	23.51	23.8161	23.4477	23.4285	23.8297	24.4048	24.5395
Rcd1	FBgn0033897, FBgn0031047	+	+	+	+		22.7585	23.0208	23.3452	21.9611	22.7507	22.0555	22.9922	21.9501	23.0201	25.3957	25.2379	25.2674	27.2141	27.0456	26.8134	26.948	25.6472	26.1044
CG12384	FBgn0033624		+	+			20.6432	23.0409	22.7341	22.6757	21.9869	22.9812	22.716	22.9239	21.9701	25.377	25.1357	25.6277	25.3587	25.597	25.8669	25.6869	26.2177	27.0424
r-l	FBgn0003257		+	+		+	22.7413	22.2075	23.971	22.769	22.0714	22.3585	23.1667	22.57	22.2234	24.3985	24.3617	24.5953	24.6995	24.4906	24.787	25.4259	25.1063	25.6338
CG3609	FBgn0031418	+	+	+			22.8628	22.8173	22.7276	23.0495	23.2665	22.575	23.3768	21.6805	22.6864	25.1317	25.0952	25.4851	25.2515	25.2612	25.6601	25.8499	26.0887	26.5989
alpha-Spec	FBgn0250789			+			22.5496	22.9031	21.9222	21.9518	22.8221	23.6639	21.8192	22.3937	22.3321	24.3752	24.3294	23.7284	24.6234	24.2378	24.7123	24.9798	25.1531	25.1323
RpS21	FBgn0015521	+	+	+			21.93	21.7428	22.9128	22.4396	23.3181	21.9134	23.5386	21.9512	22.0064	26.7684	27.1494	27.2273	26.9546	27.3495	27.6822	27.6965	27.7702	28.511
SmD2	FBgn0261789	+	+	+		+	22.9584	22.4489	22.5526	23.1129	23.1132	22.5586	23.3517	23.2605	22.5183	27.0443	27.1641	27.1879	27.1395	27.2394	27.4474	28.017	27.9665	28.248
CG12391	FBgn0033581	+	+	+			22.1456	22.3441	22.327	23.001	22.5051	22.5083	22.4528	22.4374	22.4948	24.1268	23.9918	23.9436	24.7127	24.6575	24.4354	25.1907	24.3408	25.3732
CG11412	FBgn0024362						22.6294	23.0391	23.0431	23.0692	21.8462	23.325	22.9695	21.7917	21.8446	23.567	23.1668	23.7832	23.487	23.264	23.9533	23.949	24.0919	25.3221
CG7903	FBgn0039730					+	23.4094	22.6743	22.4049	21.3597	23.1303	23.3282	23.5457	22.9988	22.1579	23.2718	22.809	22.8051	23.4768	23.9666	23.8042	24.0352	23.9111	23.7878
Zpr1	FBgn0030096					+	22.6682	22.4578	23.6146	22.6035	21.8151	22.4628	21.942	23.2685	22.5359	23.1246	23.0535	23.037	22.8662	23.4078	23.5687	23.9606	24.0161	24.0936
unk	FBgn0004395	+	+	+			22.6262	22.0385	21.4746	23.2852	22.5798	23.1427	22.5236	22.3167	22.3276	25.9849	25.852	25.8015	26.6058	26.7509	26.4465	27.0965	27.0722	26.3298
ATPsyngamma	FBgn0020235	+	+	+	+	+	22.9411	22.3709	22.0639	22.338	23.0958	21.1384	23.0494	23.0721	23.1259	26.0634	26.0856	26.1002	26.4647	26.4297	26.5206	27.1975	26.9176	26.9942
CG8132	FBgn0037687			+		+	21.6838	21.5844	23.6267	22.7201	21.8945	23.5344	23.3187	22.6926	22.3526	24.0965	23.9795	24.1703	23.8344	23.7102	24.0685	24.8976	25.0249	25.1845
mRpS31	FBgn0036557	+	+	+		+	21.5903	23.1995	22.9137	24.1649	23.4752	21.8596	22.5825	22.975	23.3317	26.7318	26.8664	26.7712	27.0289	27.2322	26.9721	27.9005	27.4829	27.8479
Mtpalpha	FBgn0028479	+	+	+		+	22.3816	22.6907	23.5126	22.2552	21.8582	22.7942	21.9885	23.2006	22.7036	27.0931	27.1669	27.39	27.5221	27.6171	27.6909	28.2171	27.9441	28.3548
CG6512	FBgn0036702	+	+	+			21.8982	22.196	22.7067	22.9465	22.8443	22.6085	23.0395	23.1248	22.2178	24.8953	25.0371	25.2551	25.3186	25.4255	25.0689	26.107	25.6027	26.3451
mRpS9	FBgn0037529	+	+	+			21.7255	22.9949	21.3966	22.5737	22.7896	23.1524	21.6639	22.5747	22.5367	25.9489	26.0649	26.3916	26.5716	26.6851	26.5684	27.4341	26.1816	27.6651
CRIF	FBgn0037102	+	+	+			22.126	22.7324	23.6087	23.1703	22.4676	23.3595	22.3447	21.9283	22.2122	27.5704	27.2121	27.4484	27.5184	28.0091	27.6708	28.7326	28.0115	28.3724
CG6439	FBgn0038922	+	+	+			22.1405	22.9279	22.397	21.8066	23.5045	23.2544	22.5407	22.3674	21.8609	25.3629	25.3335	25.9669	25.8444	26.0669	26.4428	26.8559	25.5818	27.1115
CG5554	FBgn0034914		+	+			22.949	23.8903	22.7916	22.3212	22.3138	22.4169	22.9443	22.6017	22.5059	24.337	24.6727	24.0825	24.0323	24.4538	24.2513	25.0345	25.2485	25.7065
l(1)G0334	FBal0100317, FBgn0028325	+	+	+		+	23.3188	22.0604	23.5318	22.1104	23.1069	22.5025	22.0917	22.0289	24.049	25.2747	25.3006	25.4747	24.9692	25.5487	25.8081	25.9758	26.3962	26.5783
CG8326	FBgn0030851		+				22.3893	23.1735	22.7759	22.2499	22.5152	22.0576	22.0798	22.8315	21.2975	22.5596	22.607	22.7741	23.4936	24.0473	23.7805	23.5434	22.9979	24.3098
mRpS33	FBgn0038426		+	+		+	23.8737	22.3344	21.3897	23.0199	22.3734	21.7093	21.9082	22.5342	22.598	25.4141	25.0842	24.9584	25.2452	25.2611	25.6724	26.1419	26.3371	25.8883
ND-75	FBgn0017566	+	+	+		+	22.2213	22.749	23.8833	22.1925	22.4398	23.0979	23.4797	23.1492	21.8643	26.7706	26.6477	26.9261	26.9398	27.1127	27.2942	27.8045	27.4448	28.0095
CG2685	FBgn0024998					+	22.7272	22.0129	23.3534	23.9603	22.5065	22.6235	21.8459	22.505	22.789	22.6062	23.0143	23.0982	23.2998	23.9702	23.9534	23.7696	24.1012	23.7695
Hsc70-5	FBgn0001220	+	+	+		+	22.7982	23.2025	21.7055	22.466	22.1418	22.6121	22.1583	22.2707	22.5181	28.5133	28.5101	28.6634	28.7209	28.7941	28.9434	29.4746	29.4548	29.6853
Cwc25	FBgn0031452		+	+			22.2114	22.2465	22.3118	22.5247	23.0802	23.4117	22.8117	22.8461	22.8601	23.4096	23.7807	24.6546	24.6772	24.8742	24.8309	24.7285	25.2292	24.8207
beg	FBgn0036691	+	+	+		+	21.8653	21.6061	21.9487	22.6816	22.1374	21.9242	23.2983	21.9135	22.4102	26.2149	26.5523	26.8497	26.8832	27.2908	27.0237	27.5519	27.5086	27.4953
mtRNApol	FBgn0261938		+	+			22.4947	23.4786	22.8776	20.9854	22.5339	21.1686	22.3952	22.6634	22.7878	23.6535	24.3186	24.35	24.3495	24.5394	24.9771	24.944	24.9182	25.4025
Mkrn1	FBgn0029152	+	+	+			22.4641	23.0403	22.0315	23.5774	21.7357	22.5917	22.0042	22.9516	21.7303	25.4397	25.7501	26.2429	25.8604	26.1642	26.2639	26.4296	27.1369	26.8089
Pih1D1	FBgn0032455	+	+			+	21.8751	21.9017	22.539	21.6526	21.9016	23.0968	21.1367	23.9028	22.1566	23.8126	23.7472	23.8139	24.246	24.6921	24.5916	24.5945	24.8834	24.8475
P32	FBgn0034259, FBab0002010, FBal0008528, FBtp0092250	+	+	+			22.4589	22.4482	22.5568	22.3819	23.2404	22.1171	22.577	21.966	22.9191	26.7069	26.8046	26.706	26.827	26.9149	27.4954	27.3503	27.512	28.3129
CG30389	FBgn0050389						22.7723	22.1803	22.5817	21.7797	22.65	22.5553	22.7991	22.4095	21.9912	23.2572	22.1022	22.2485	23.3968	23.0718	23.4345	23.7522	23.3996	23.4321
Jupiter	FBgn0051363	+	+	+			22.0834	22.8518	22.9017	22.8074	23.0201	21.7043	21.8794	22.3638	21.8038	25.6364	25.6442	25.9788	25.0684	25.8839	26.1545	26.1878	26.9158	27.1399
ATPsynG	FBgn0010612		+			+	23.5873	21.5573	21.8488	22.8457	22.9982	22.0771	22.4234	21.551	24.2358	24.9869	25.1218	25.1207	25.564	25.3914	25.5342	25.957	26.0632	26.2037
CG18081	FBgn0036537	+	+	+			22.7649	22.5809	22.3143	22.71	22.651	22.2608	21.6312	22.4983	23.4064	24.8988	25.0283	25.5887	24.9601	25.5871	26.4164	26.437	25.9558	26.1234
Usp47	FBgn0016756	+	+	+		+	23.0683	22.8073	22.8154	21.8423	21.1254	21.7124	22.2714	21.7187	22.7715	24.3109	24.4967	24.8872	25.025	24.8864	25.5216	25.3305	25.6361	25.745
nmd	FBgn0005322						22.8029	21.9944	22.2618	21.8406	22.787	23.065	23.752	22.3741	22.6803	23.6798	23.4153	22.8792	22.7059	23.2677	22.3689	24.0716	24.6764	24.25
Sucb	FBgn0029118		+	+			22.5237	21.4566	22.7257	22.6302	22.3688	22.9423	22.8484	23.2627	22.4531	24.1268	23.9782	24.5371	24.4826	24.6358	25.0933	25.2466	24.6312	25.7909
CG3223	FBgn0037538	+	+	+			22.4987	22.3459	22.2721	23.0322	21.9452	22.1675	22.9182	22.9375	22.2981	23.6008	23.6122	24.2632	24.178	24.159	24.5584	24.3943	24.9822	25.1297
Nup62	FBgn0034118		+				23.5163	22.3995	22.4498	23.2824	22.4484	22.9045	20.7182	22.4274	24.061	24.4128	23.7574	23.7858	24.1369	24.8752	25.0679	24.7764	24.9614	25.2517
CG4806	FBgn0260456, FBgn0261373					+	22.4578	22.3373	22.9405	23.4071	22.9968	23.5239	22.108	22.4697	23.6399	22.8693	23.133	22.7874	22.943	24.0232	23.5268	23.7124	24.019	24.0945
Rpt5	FBgn0028684	+	+	+			23.0384	23.2074	22.6371	23.3969	22.6396	22.9083	21.7887	22.5398	22.6019	25.8641	25.7904	25.5794	25.794	25.6976	26.0002	26.4281	26.7005	27.1491
Sgt1	FBgn0265101			+		+	23.843	23.4383	22.9811	23.3381	22.0934	23.1046	22.2122	22.3006	22.0745	24.5439	24.5589	24.5617	25.2133	24.4433	24.9491	25.1917	25.7657	25.766
RpL9	FBgn0015756	+	+	+		+	21.943	22.3884	22.5924	23.6168	23.5802	24.3537	25.1282	23.6288	22.6108	29.0336	28.8834	28.9634	29.3397	29.014	29.3141	29.8486	30.1595	29.9375
CG9795	FBgn0037234	+	+	+		+	22.5322	22.0372	22.2964	22.9104	22.775	22.489	23.083	22.4423	23.0628	23.3928	23.6311	23.5181	24.0132	24.1311	24.6839	24.6235	24.7524	24.2504
Klp61F	FBgn0004378		+	+		+	21.5209	23.4126	22.7942	22.1431	21.7727	22.3496	23.0042	22.3458	22.3302	25.5038	25.2761	25.113	25.7697	25.4811	25.854	26.3412	26.3152	26.3265
Hsp60A	FBgn0015245	+	+	+	+	+	21.9773	22.9697	22.3513	22.3792	24.3934	22.7864	22.6246	22.6058	22.8429	29.9429	29.9256	29.8015	30.2697	30.2242	30.2818	31.0261	30.6239	31.1133
CG2091	FBgn0037372	+	+	+			23.3468	22.427	22.0109	22.3157	22.2911	23.2789	22.4229	22.2651	22.727	24.4757	24.971	24.838	24.5666	24.9027	24.7851	24.9899	25.9737	26.4218
BRWD3	FBgn0011785		+	+			22.5342	22.6563	23.8824	21.7188	22.5411	22.1111	23.179	22.2334	22.7424	24.8095	24.6469	24.5707	24.8739	24.8954	24.8591	25.2782	25.7547	26.0992
ND-30	FBgn0266582	+		+			22.8266	22.7046	22.5327	22.0998	23.3235	23.3824	22.1222	22.0272	21.39	24.344	23.9823	23.7877	24.1558	24.5039	24.2349	24.9506	25.5358	24.7345
Rpi	FBgn0050410	+	+	+		+	22.7096	22.7985	22.1891	22.036	22.1952	23.0368	23.1132	23.1405	22.3106	24.2209	24.3566	24.2467	24.1616	24.4442	24.4559	25.1084	25.1205	25.7064
mbt	FBgn0025743, FBgn0002441		+	+		+	23.6743	21.6175	23.6249	23.0313	23.001	22.7839	22.3025	21.9789	21.7853	23.4381	23.2718	23.9616	24.3736	24.3873	24.1642	24.4744	24.7718	24.5398
CG17528	FBgn0261387		+				22.1427	21.9681	23.4544	23.0365	22.3675	22.3192	22.6043	22.6554	23.8794	23.6484	23.7874	23.1765	24.19	24.3812	23.9015	25.1894	24.0712	24.4687
TppII	FBgn0020370	+	+	+		+	22.8003	22.4613	22.0629	22.6133	22.9737	22.089	22.8937	22.4837	22.134	28.3775	28.4778	28.4574	28.7842	28.7066	28.9782	29.388	29.4983	29.5437
CG13163	FBgn0033712	+	+	+			22.5526	22.7251	21.4448	22.0283	22.5608	22.5805	22.4674	23.1396	22.7142	25.9075	25.9546	26.212	26.2965	26.9136	26.9621	27.2917	26.5767	27.3241
p47	FBgn0033179, FBgn0030329, FBgn0259729	+	+	+			22.8782	21.6739	23.0109	22.1957	22.9938	23.4728	22.3807	22.1299	22.2002	24.7822	25.2743	25.178	25.0876	25.2793	25.3532	25.6413	26.4189	26.2991
mRpL44	FBgn0037330	+	+	+		+	23.0383	21.315	21.7572	23.5807	22.2715	22.6068	23.0103	22.1845	22.9756	25.4225	25.6274	26.0337	25.7935	26.2864	26.3818	26.5165	26.9573	26.7418
mRpL10	FBgn0031231	+	+	+			22.7039	23.1716	22.152	21.7351	22.4167	22.1815	22.3385	22.7002	22.688	28.4292	28.5746	29.1406	28.7986	29.3854	29.3736	29.9114	29.3038	30.0629
Etf-QO	FBgn0286783	+	+	+			22.9877	22.0648	22.2422	21.4692	21.7888	22.8744	23.3858	23.0284	23.9786	25.5478	25.5082	25.784	25.5856	25.9958	26.1118	26.6652	25.9924	27.3281
Prosalpha7	FBgn0023175	+	+	+		+	23.6385	22.7281	22.6572	22.3969	23.1845	23.9705	22.812	23.3754	22.7758	25.3497	25.4371	25.7143	25.4665	25.3611	25.8668	26.2123	26.8338	26.6044
CG30349	FBgn0050349						21.7179	22.0725	22.8043	23.2833	21.6676	22.7151	23.6205	22.7758	21.9572	24.9513	23.8173	23.8907	24.881	24.714	25.0567	25.3846	24.9603	25.4811
Prosalpha4	FBgn0004066	+	+	+			23.5145	22.7521	22.6888	22.4859	22.1233	22.9365	22.4009	23.627	22.6903	25.9378	25.9742	26.2184	26.4353	26.4777	26.7919	26.7972	27.5742	26.9271
RnpS1	FBgn0037707	+		+			22.2505	22.4851	22.5115	21.7901	21.6997	22.6905	22.6049	22.5056	22.8736	23.2346	23.1798	23.4338	23.403	24.2538	23.8383	23.895	24.3664	24.7637
SdhA	FBgn0261439	+	+	+		+	23.0817	21.6559	21.6522	22.9989	22.1369	22.8544	21.9612	23.7744	22.3682	25.5642	25.5925	25.6606	25.5947	25.8121	25.7655	26.4783	26.6433	26.8775
AnxB9	FBgn0000083	+	+				21.0597	21.664	22.1142	22.3775	22.7688	22.2361	22.6553	23.0323	22.6672	23.3549	23.7609	23.8476	23.6349	23.8304	24.3908	24.218	25.4723	24.4693
Suv3	FBgn0037232	+	+	+		+	22.2222	22.2438	22.1259	22.7537	22.2107	22.1114	23.1331	22.6223	22.8754	23.6813	23.5466	23.9292	23.6474	24.1612	24.4201	24.5911	24.6976	25.0794
peng	FBgn0015527	+	+	+		+	22.8446	22.4322	22.4293	22.4444	22.4481	22.2352	22.5094	22.9113	23.0148	23.8166	23.8338	23.788	24.266	24.9477	24.7883	25.0415	24.4413	25.1697
CG7028	FBgn0027587		+	+	+	+	21.9317	23.3858	23.3221	22.4527	21.7583	23.4112	21.288	23.213	22.6449	24.3251	24.4983	24.4405	25.1282	25.2122	25.3683	25.4644	25.6023	25.4158
CG2852	FBgn0034753	+	+	+		+	22.313	22.7736	22.8604	22.6549	21.9772	21.7343	23.0588	21.917	21.9582	25.448	25.1806	25.5191	25.4964	25.2716	25.8599	26.1555	26.4173	26.7956
Uev1A	FBgn0035601	+	+	+			21.8502	22.3678	22.2989	22.1072	22.8594	22.3505	22.5667	21.787	22.4212	27.7657	27.8127	28.1204	27.5988	27.9442	28.3935	28.5238	29.4017	28.9956
CG13690	FBgn0031252	+	+				23.0065	23.3259	23.0015	22.369	23.3676	22.3015	23.9233	22.2824	22.95	24.5934	24.5115	25.3972	24.5648	25.0476	25.3983	25.453	25.6564	26.6169
CG30491	FBgn0050491		+	+			23.0626	23.6557	22.2958	22.2463	21.9397	21.8655	21.6862	22.5196	22.1049	24.4037	24.9504	24.7994	25.3707	25.192	25.4229	25.4373	26.0755	25.8751
wal	FBgn0010516	+	+	+		+	22.5203	23.1676	22.2027	21.529	22.3107	23.2028	23.0134	22.5782	23.2368	26.0504	26.2677	26.5683	26.335	26.5435	26.792	27.2758	27.604	27.2442
roh	FBgn0250838		+	+			23.7365	23.2813	22.0817	21.6749	22.5711	21.9202	22.5703	21.4503	22.8756	24.8163	24.8522	25.0123	25.4121	25.1593	25.5863	26.2433	25.1926	26.4991
SdhB	FBgn0014028	+	+	+			23.2476	22.5865	22.7129	21.7903	23.0994	22.1282	22.3737	22.2432	22.1575	24.6212	25.0352	25.5539	25.1483	25.3233	24.9963	25.9187	25.7137	26.8336
Fit1	FBgn0035498						23.2188	23.4405	22.1616	22.3477	23.3185	22.0123	23.3285	22.7699	21.8137	23.427	23.6297	23.0977	23.8441	23.8792	24.4807	24.1261	24.7926	24.5094
His4:CG33909	FBgn0053909	+	+	+			22.9863	22.5137	23.2034	23.5718	22.203	23.2459	22.1695	23.5423	22.3018	29.5951	29.5512	29.732	29.5929	29.9701	29.8215	30.8673	30.2115	31.0741
mRpL14	FBgn0040389	+	+	+			22.7921	22.6902	22.8311	22.3291	22.4131	22.6358	22.0982	21.9462	22.5703	26.2893	26.1553	26.6238	26.6242	27.0455	26.8359	27.7167	27.607	27.0297
Prosbeta5	FBgn0029134	+	+	+			21.9369	22.9562	23.1772	23.3814	23.2043	23.8535	21.4979	23.5535	22.7583	25.1506	24.9368	24.8118	25.4334	25.117	25.4914	25.8116	25.8393	26.5499
AlaRS-m	FBgn0028962		+	+		+	22.4351	23.189	22.3304	22.6274	22.0235	23.0178	21.399	23.2579	22.8187	24.0326	24.0888	24.6446	24.2009	24.6842	24.5937	25.3549	25.4487	25.2641
mRpL50	FBgn0028648	+	+	+			22.7302	22.8024	22.9366	22.4803	22.775	22.5796	23.0263	22.1862	23.1099	26.4945	27.3564	27.3515	27.1081	27.6903	27.621	28.1613	27.6021	28.7477
mRpS5	FBgn0287187	+	+	+		+	23.0036	22.2861	22.2503	22.4615	22.7036	22.7532	22.7851	23.7091	23.0563	27.6413	27.61	28.0186	28.0104	28.3644	28.2882	29.0591	28.8945	28.6359
CG5214	FBgn0037891	+	+	+		+	23.1684	21.9532	21.9088	21.896	22.9132	23.0308	23.1353	22.9997	22.3459	26.5518	26.3721	26.6031	26.551	26.7685	26.5968	27.4251	27.7891	27.6392
CG3605	FBgn0031493	+	+	+		+	23.1892	23.5894	23.4759	21.8429	22.0671	22.7514	22.5343	21.8029	23.195	25.196	25.034	25.126	25.546	25.5663	25.9476	25.8695	26.43	26.3868
porin	FBgn0004363	+	+	+		+	22.9697	22.2967	22.2617	22.531	21.2281	22.7688	22.1998	22.6513	22.0838	26.1635	26.4071	26.4769	26.4665	26.5583	26.6262	27.4371	27.2295	27.7129
CG10492	FBgn0032748		+			+	22.2379	21.9224	23.5279	22.7886	22.4929	22.3653	23.3707	21.9707	21.5572	23.747	23.3884	24.0257	24.7268	24.7153	25.0239	25.0397	24.6037	24.8613
Nc73EF	FBgn0010352	+	+	+		+	22.299	23.3535	22.4655	23.6094	21.55	20.9811	20.9921	22.9782	22.994	25.4218	25.6305	25.8247	25.775	26.0259	26.0945	26.6583	26.7856	26.7787
Pi3K92E	FBgn0015279						23.4439	23.8441	22.1953	23.362	22.3616	21.7131	22.7214	22.9881	23.3596	24.5487	22.9202	24.9204	24.5302	24.2661	24.2201	24.235	25.8252	25.6824
rswl	FBgn0034351	+	+	+		+	23.1783	21.7497	23.2688	22.4286	22.216	23.718	22.7288	23.4256	22.9034	25.8577	25.8687	26.2439	26.2451	26.5437	26.5143	27.1353	26.9417	27.2467
CG6000	FBgn0039145	+	+	+			22.4275	23.5216	22.4371	22.923	22.8341	22.3643	22.8043	22.4779	22.9661	25.6945	25.4361	25.9411	25.8912	25.5559	26.4668	25.7443	27.4565	27.2248
Tao	FBgn0031030					+	22.2049	22.6768	22.7999	22.2885	22.6995	23.6907	23.4067	23.3656	21.7894	23.2427	22.9616	23.5291	23.9778	24.0755	24.3017	24.2165	24.2357	24.6541
HisRS	FBgn0027087	+	+	+			22.7554	22.856	21.1634	23.0241	22.8345	22.4932	22.7594	23.0823	23.1931	25.0414	25.2698	25.5555	25.303	25.4637	25.6633	26.0129	26.7256	26.5027
wech	FBgn0259745	+	+	+	+	+	22.4828	22.0986	22.4485	22.9776	21.7768	22.2147	23.5648	21.6872	22.1075	26.684	26.834	26.8429	27.4661	27.5257	27.4588	28.0965	27.7836	27.868
mRpS18A	FBgn0051450	+	+	+			23.6333	22.9403	22.8304	22.733	22.887	22.5655	22.9884	22.7156	21.9405	25.8117	26.1642	26.4893	26.1648	26.766	26.3607	27.014	27.5596	27.2902
qkr54B	FBgn0022987	+	+	+		+	21.3648	22.4529	23.0245	22.5648	23.323	22.8996	22.5565	22.3828	22.8873	25.6435	25.7081	26.1473	25.8754	26.1414	26.6065	26.7249	27.0405	27.1512
Dek	FBgn0026533, FBgn0025936	+	+	+			22.1661	22.1799	23.2699	22.6287	22.9949	22.4941	22.979	21.5448	22.4097	25.36	26.0745	25.7615	25.8853	25.9282	25.8453	26.5143	26.9549	27.1452
CG4538	FBgn0038745	+	+	+			22.687	22.8711	21.8645	22.1183	22.9687	22.2785	22.7655	23.2338	22.936	24.2105	24.4498	24.6268	24.7371	25.0066	25.2657	25.7708	24.9543	25.9825
mRpS35	FBgn0035374	+	+	+		+	22.5956	23.1438	22.0712	22.1806	22.2778	22.6316	21.9198	22.808	23.4241	26.9905	27.0886	27.3618	27.1704	27.6369	27.3191	28.195	28.3362	28.3391
M1BP	FBgn0037621			+			23.0056	22.5592	22.6824	23.106	22.0854	23.225	22.0294	22.3071	22.5359	23.5369	23.3924	24.1033	24.3461	24.6309	24.9423	24.0678	24.9065	25.4903
RhoGDI	FBgn0036921						22.6987	21.8382	23.1406	23.2508	23.3597	22.7158	23.6586	23.4598	24.3384	23.4514	23.7109	23.9761	23.5766	23.8248	24.1685	24.2109	25.0525	25.3078
CG7430	FBgn0289579	+	+	+		+	22.383	23.2622	23.7479	22.6565	21.6551	23.414	22.3417	22.7384	22.4763	26.3853	26.5252	26.8433	26.7576	27.1935	27.1442	27.8641	27.817	27.5064
l(2)k14505	FBgn0021856, FBal0064104	+	+	+		+	21.6169	22.6282	22.5897	22.93	21.9748	22.8347	22.2337	22.1675	23.4775	24.5691	24.2094	24.6406	24.7772	25.2359	25.2779	25.7703	25.3673	25.7205
Mlc-c	FBgn0004687		+	+			22.8917	22.5313	23.2034	22.8044	23.4582	22.6328	22.6131	23.8354	22.2096	25.0622	24.4061	24.1106	24.7786	24.5373	24.8028	25.5505	25.5897	25.8783
Rs1	FBgn0021995					+	23.0076	23.2348	23.2854	21.1785	22.6814	23.2815	23.2109	21.5434	23.2911	22.4	22.1967	22.8149	23.0276	24.1405	23.4596	23.444	23.6771	23.7326
kdn	FBal0005683, FBgn0261955	+	+	+		+	23.9424	22.4345	22.1014	22.8137	22.7679	22.3466	22.4498	23.2493	21.9261	26.4435	26.3602	26.7099	26.8671	27.0419	26.9779	27.619	27.5835	27.7682
epsilonCOP	FBgn0027496						23.7746	22.7026	23.1591	22.9123	23.2329	22.602	21.8686	23.4604	22.9815	23.3251	23.1147	23.6192	23.5971	23.3177	24.0719	24.2217	23.977	25.32
par-1	FBgn0260934		+	+			21.6172	22.4036	22.6651	22.8653	23.0814	22.7023	23.0014	23.276	22.1389	24.6293	23.8214	23.4697	25.2881	25.2615	24.9042	25.5087	24.9608	24.9186
mRpS21	FBgn0044511	+	+	+		+	23.3009	22.8655	22.2156	21.9435	20.976	21.8346	21.9874	22.7413	22.9283	25.2891	25.5476	25.9299	25.6429	26.2751	26.1581	26.4438	27.0077	26.7874
CG5590	FBgn0039537	+	+	+		+	22.2937	22.1666	23.4428	21.9	22.4805	22.1198	21.6646	22.5738	22.2187	25.4986	25.2541	25.9085	25.6247	25.9027	26.1105	26.5218	26.6799	26.9367
par-6	FBgn0026192						23.955	22.4991	23.3486	23.4034	22.7938	22.5159	23.6802	22.6313	22.2342	23.4985	22.7572	24.5293	23.4284	23.4796	24.3012	24.5416	24.9702	24.7591
Lk6	FBgn0017581	+					22.3323	22.6327	22.3981	23.1992	22.4782	22.4079	22.4892	22.3977	22.9147	23.2196	23.5909	23.4992	23.5088	23.8073	24.5645	23.8972	25.3384	24.5615
sgll	FBgn0051472			+		+	23.0121	22.0431	22.9412	22.8975	22.6805	21.9398	22.7001	22.7463	22.6303	23.1799	22.7506	23.1714	23.1971	23.1122	23.3709	23.8419	24.2515	24.4999
Cen	FBgn0032876	+	+	+		+	22.8266	22.6038	22.6271	22.6602	22.5381	23.1598	22.6361	22.8042	21.9064	25.4374	25.4949	25.5731	26.28	26.1282	26.4912	26.8693	26.2699	26.8649
Roe1	FBgn0014877	+	+	+			22.9401	23.0394	22.631	22.6739	21.753	21.1023	22.992	22.1109	22.1388	23.9914	24.6541	24.2488	24.5834	24.5326	24.8511	25.4549	25.8359	25.1219
Uch-L5	FBgn0011327	+	+	+		+	22.5253	22.8104	21.5125	23.8447	22.5334	23.4653	22.9602	22.2291	21.5165	25.6349	25.7253	25.8418	25.6561	25.6961	26.0118	26.5777	26.889	27.2679
CG31108	FBgn0051108	+	+	+			23.9164	22.3304	23.7301	22.3516	22.0022	22.4228	22.1578	22.7895	21.6728	26.1342	25.8456	26.8445	25.8024	26.1934	26.8143	27.4511	26.8324	28.0761
mRpL11	FBgn0038234	+	+	+		+	22.4572	21.6492	23.1843	23.5092	22.5111	22.1625	22.4761	22.478	23.2159	26.9791	26.8536	27.4175	27.3367	27.6818	27.6828	28.372	28.2366	28.1874
CG8223	FBgn0037624	+	+	+			22.7133	23.0723	22.4416	22.613	22.1655	22.0675	21.6486	21.9878	22.6314	26.2779	26.0058	26.1559	26.2883	26.0241	26.4471	26.9997	27.0264	27.985
Moca-cyp	FBgn0039581	+	+	+	+		22.5233	22.4834	22.7124	23.0957	22.9914	21.588	22.4111	22.6333	22.7774	23.9728	24.1746	23.9605	25.2097	25.1863	25.2463	25.65	25.5233	24.5191
Fpps	FBgn0025373		+	+			22.3828	22.2478	24.5354	22.2898	22.4935	21.6148	22.5575	21.3389	22.8234	23.294	23.6378	24.2893	23.8435	24.159	24.4561	24.8908	24.9126	25.0169
bonsai	FBgn0026261	+	+	+		+	22.9025	23.1734	22.1423	21.577	21.7166	22.998	22.512	22.9664	22.3765	26.4094	25.991	26.5136	26.4977	26.7239	26.3899	27.8193	27.1328	27.5659
Map205	FBgn0002645	+	+	+		+	22.6528	22.2667	21.875	21.99	22.0538	23.4903	22.403	22.4361	22.2415	26.2731	26.2388	26.5622	26.3896	26.581	26.8225	27.4481	27.6819	27.5508
SmD3	FBgn0023167	+	+	+		+	21.5981	22.6519	22.3209	22.8289	22.6075	23.6368	22.7794	22.0802	22.7522	26.4259	26.6678	26.8832	26.7081	26.7742	26.9486	27.7372	27.7262	28.1202
CG12129	FBgn0033475	+	+	+		+	23.1522	22.9089	23.1365	22.8362	22.2285	23.5702	23.0102	21.9711	22.2168	25.9701	25.6513	25.9414	26.0473	26.0987	26.3319	26.7757	27.4688	26.9284
tacc	FBgn0026620			+			23.1202	21.9986	22.8574	22.7096	22.0218	21.6016	22.8983	22.7145	22.356	22.4491	23.3355	23.7483	22.6322	22.5418	23.846	23.9086	24.4197	24.8232
CG5028	FBgn0039358	+	+	+		+	22.574	23.1121	21.7984	22.251	21.8995	21.8893	22.3804	21.9693	22.1621	24.7254	24.7962	25.3107	25.1242	25.2532	25.5516	25.9731	26.1992	26.2844
mRpL28	FBgn0031660	+	+	+			21.4342	22.3591	22.9013	22.8274	22.8052	22.4239	23.6025	22.9455	23.0754	26.3722	26.3995	26.8338	26.6784	27.1061	26.928	27.6771	28.5456	27.0084
Thiolase	FBgn0025352	+	+	+		+	22.9575	23.6453	23.0845	22.8945	22.7913	22.637	22.3602	22.836	22.6509	26.9041	27.0451	27.1574	27.156	27.294	27.6614	28.1313	27.9859	28.619
mRpS34	FBgn0285951		+				22.1758	23.8107	23.0515	22.4467	22.7164	22.8962	23.4323	21.9762	22.7781	23.6008	23.5105	24.0555	23.916	24.4183	24.3159	24.4074	25.3493	25.0474
Adam	FBgn0027619						23.244	23.3051	22.0024	23.0429	21.8458	22.4401	22.3205	22.2718	22.9084	23.6292	23.8234	23.6033	23.966	23.3617	23.7619	25.2837	23.9287	25.4948
CG6230	FBgn0027582			+		+	23.0655	22.3853	23.3381	22.2325	23.7926	22.4209	22.5289	22.0588	23.0505	22.6664	23.0179	23.0209	23.4897	23.3108	23.6107	24.1092	24.3251	23.9251
asf1	FBgn0029094	+					21.8597	22.6868	22.5777	22.9816	21.9936	23.097	22.8308	21.8496	23.2369	24.1046	23.7462	23.879	24.1462	23.2866	24.286	23.9871	25.422	25.9765
CG10375	FBgn0039116	+	+				22.1109	22.6546	22.6143	22.7556	22.7618	23.2532	22.6262	23.0067	21.4689	23.8167	23.76	24.0089	24.2391	24.1793	24.8663	24.4058	25.2723	25.5718
mRpL39	FBgn0036462	+	+	+		+	22.9542	22.1495	22.6085	22.9835	20.9614	22.6409	23.1373	24.2361	22.5175	26.0081	26.0666	26.5214	26.4188	26.9755	26.969	27.2806	27.3509	27.6315
CG8043	FBgn0037610			+		+	22.7634	22.5561	22.9844	23.5227	23.5708	23.7173	22.4869	22.2157	22.773	23.6484	23.8203	24.3977	24.1108	24.5061	24.731	25.0567	25.404	25.085
ATPCL	FBgn0020236	+	+	+			22.5328	22.533	22.051	22.7491	22.284	23.1642	22.2545	23.1711	22.609	25.4489	25.2179	25.6035	25.1145	25.6629	26.4807	26.0993	26.7915	27.0692
tsu	FBgn0033378		+	+		+	23.2187	22.7285	22.2367	22.6975	22.021	22.9345	22.4102	21.7325	22.5876	24.1005	24.1676	23.7296	24.5577	24.4119	24.5244	25.1122	24.9996	25.5824
Cyt-c1	FBgn0035600, FBgn0086907	+		+		+	22.611	22.8463	22.9757	23.1156	21.8702	23.2316	22.0888	23.4058	22.6525	23.8729	23.6763	23.9568	23.9893	23.8461	24.2576	25.0841	24.9059	25.2256
pzg	FBgn0259785	+	+	+		+	23.0403	23.0485	22.4981	23.2882	22.1838	22.8043	21.3618	24.2549	22.0992	25.7836	25.9941	26.1318	26.605	26.7098	26.7001	26.9453	27.4182	27.2648
COX5A	FBgn0019624	+	+	+			22.6229	22.0839	21.6742	23.1032	22.8127	22.4515	21.9992	22.7177	23.4471	25.0687	25.21	25.9149	25.5311	25.8637	26.1429	26.4814	26.2511	27.1931
CG5112	FBgn0039341			+			22.7861	22.6502	21.9153	22.9726	23.1419	22.5747	21.7874	22.3358	22.3887	22.3249	23.2884	22.6533	23.3872	23.2137	23.5024	24.2682	23.4013	24.3365
tam	FBgn0004406, FBgn0262614			+		+	23.471	22.3919	23.0912	22.8451	23.7513	21.7689	22.8767	22.9756	22.8407	23.8222	23.9638	24.3475	24.4751	24.4287	24.9081	25.2552	25.2713	25.3522
ref(2)P	FBgn0003231			+		+	22.4612	22.2426	22.8868	22.1795	23.1784	22.9376	21.7362	21.5546	21.4898	23.4947	23.004	22.9174	23.9839	24.2693	23.9936	24.6967	24.2497	24.2409
Uba1	FBgn0023143	+	+	+		+	22.0001	21.6271	22.7892	22.9568	21.3869	22.7555	22.8571	22.0093	22.918	25.3435	24.8238	24.9956	25.55	25.7744	25.4291	26.053	26.1639	26.7277
CG12320	FBgn0038590			+			23.2768	26.4277	23.2884	21.9491	22.4504	22.2918	22.4603	22.5562	22.1584	24.5272	25.3994	24.7196	23.7297	24.9103	25.5244	25.5602	26.5764	26.2978
Mapmodulin	FBgn0034282	+	+	+			23.0986	23.2596	23.073	23.6844	22.4214	22.4757	21.9286	21.9146	22.4864	25.9893	26.1283	26.2803	26.0688	26.4439	26.7566	27.3082	26.5813	28.3247
nej	FBgn0261617					+	21.7752	23.0857	22.0881	22.425	23.1498	22.546	22.3311	23.9765	22.2652	22.5837	22.1193	22.4332	23.4143	23.7757	23.9963	23.7937	23.873	23.2932
His2B:CG17949	FBgn0061209	+	+	+		+	22.185	21.5314	22.0566	22.3168	22.7193	23.108	23.1454	22.1657	23.6825	30.7697	30.3258	30.8553	30.9476	31.0703	30.7408	31.9266	31.7605	32.0949
Hsc70-3	FBgn0001218	+	+	+		+	22.4786	23.8131	22.6217	21.2317	23.3642	22.246	22.0753	22.905	22.3465	25.2957	25.3887	25.7254	25.9471	25.5946	25.6713	26.6306	26.4687	27.1438
Phb2	FBgn0010551	+	+	+		+	23.4205	22.9426	22.8034	22.6296	21.9122	22.0914	22.7423	22.4544	22.8178	25.1725	25.2463	25.5911	25.1312	25.3603	26.09	26.4058	26.638	26.8138
l(1)1Bi	FBgn0001341			+			23.0799	22.322	21.2947	22.8423	21.733	23.5837	23.1467	21.9287	23.1899	24.9548	24.1807	23.9969	25.1482	25.2629	25.3369	25.7015	25.6085	25.6711
CG1665	FBgn0033451		+				23.1006	23.3081	21.8487	22.0727	22.966	23.1336	24.4356	22.7795	22.5161	24.4395	24.0403	25.0484	24.5685	24.7078	24.7949	25.3899	26.2027	25.7879
Tom40	FBgn0016041		+	+			23.3822	23.0226	22.5802	22.8996	22.8841	22.2505	22.9462	21.6502	21.8119	24.0359	24.0481	24.0021	24.2263	24.5703	24.7393	25.0456	25.0077	25.9115
ERp60	FBgn0033663	+				+	22.9955	22.0763	22.5542	21.1882	24.1087	22.726	21.7544	23.7483	22.5498	24.7019	24.3844	24.2105	24.7083	24.7417	24.4534	25.5936	25.3904	26.1977
Aldh-III	FBgn0010548	+	+	+		+	21.7294	22.4991	22.701	23.352	23.4078	22.5356	22.0401	21.9499	22.7274	24.4248	24.4246	24.6948	24.7301	24.6228	24.9787	25.3142	25.9826	26.1325
CG3862	FBgn0031286		+	+		+	22.9309	21.937	23.3786	22.3458	22.3543	21.9614	22.5134	23.055	22.7727	23.9073	23.221	23.6952	23.9812	24.3763	24.0296	25.0748	25.0502	24.5852
CG9547	FBgn0031824						22.2602	22.8902	23.4123	22.816	22.6903	22.4798	23.5136	22.9254	22.7661	23.182	23.0387	23.886	23.553	23.7529	24.57	24.4574	24.3836	25.1566
ND-42	FBgn0019957		+	+		+	22.0047	21.0781	23.3395	23.2629	22.0737	22.0022	22.1613	22.9953	22.1914	24.7922	24.6007	25.1976	25.0446	25.1746	25.3989	26.2775	25.8667	26.3537
Rif1	FBgn0050085					+	22.8981	22.9471	23.9105	22.2508	23.5613	22.1108	22.0469	23.2845	23.1199	23.4728	23.3006	23.6043	24.2551	24.2517	23.5261	24.6486	24.5305	25.1194
Gbeta13F	FBgn0001105		+	+			23.1098	21.6924	23.8679	22.3956	22.8575	23.6092	21.8081	22.9069	22.906	25.2909	24.2365	23.9067	24.8709	24.852	24.9871	25.3862	26.1822	25.8113
cmb	FBgn0036365		+			+	22.398	22.9989	22.6792	22.3478	22.5644	22.1506	22.1336	23.5613	22.879	23.539	23.3909	23.3846	23.7713	24.1818	24.3053	24.5824	25.1675	24.5169
CG1737	FBgn0030293	+	+	+	+	+	22.9184	22.0999	22.1761	21.8942	22.461	22.4944	22.8346	23.4141	21.8075	24.0456	23.6827	24.1688	25.2489	25.4371	25.6711	25.2194	25.3497	25.2814
Arc42	FBgn0038742	+	+	+		+	22.5184	23.4761	22.9701	22.4016	21.8433	22.339	23.5068	22.3549	21.8271	25.2121	25.0949	25.6798	25.6794	25.8095	26.0225	26.6203	26.4797	26.8538
CG12413	FBgn0039588	+	+	+		+	21.8559	22.1338	22.6034	22.0718	23.1685	22.228	22.1739	22.8547	23.2959	24.821	25.0947	25.4403	25.3683	25.88	26.0692	26.2243	26.5786	26.5208
mRpS18C	FBgn0039765			+			23.0976	22.8425	23.0559	22.9482	22.4668	23.4746	22.9038	21.8041	21.6376	23.5157	23.8738	24.6996	23.9366	24.4165	25.2246	25.3957	24.7734	25.9049
cib	FBgn0026084	+	+	+		+	21.9815	21.9968	23.2797	22.6922	22.6374	21.9956	22.6277	21.7808	21.5624	28.0499	27.8171	27.8919	28.5418	28.3625	28.4923	28.9724	29.0115	29.7634
Sfmbt	FBgn0032475		+	+			22.1474	21.7835	23.0569	23.3379	23.113	23.0071	22.3237	22.6287	22.0932	22.3453	22.7293	23.3832	24.1847	24.0132	24.4116	24.1267	23.9158	24.4142
CG6073	FBgn0039417						23.0365	23.8019	22.9134	22.0725	22.6455	21.3256	22.1777	23.052	22.8319	23.0154	23.3764	24.0034	23.1068	23.3343	24.1359	24.1465	25.1548	25.0977
CG8478	FBgn0037746	+	+	+	+	+	22.4898	22.0854	22.384	21.903	22.5327	22.9354	22.19	23.0735	22.486	23.9109	23.9946	24.0169	24.8906	25.0411	25.3565	25.2651	25.3768	25.3222
Hmu	FBgn0015737					+	21.9309	22.9638	23.3141	22.5443	22.477	23.3806	21.8646	23.1282	23.0029	23.1003	23.6607	23.3476	23.7654	23.856	24.4776	24.6152	24.598	24.9451
spoon	FBgn0263987, FBal0240177	+	+	+		+	22.2322	22.0155	21.6542	21.9882	22.735	21.6708	22.1656	22.5268	22.0357	27.2866	27.2353	27.6053	28.029	28.316	28.2556	28.8374	28.5738	28.7738
POLDIP2	FBgn0037329			+		+	22.2069	22.5607	22.5962	22.2684	22.3281	23.4814	21.4899	23.0738	21.9252	23.1765	23.0635	23.7403	23.4447	23.8541	24.356	24.5549	24.631	24.863
SelD	FBgn0261270	+	+	+		+	23.1667	22.3198	22.554	23.1456	22.2965	22.8479	22.7451	22.8102	21.9901	26.1357	26.3027	26.4829	26.5083	26.6043	26.81	27.3553	27.7264	27.9216
pdgy	FBgn0027601					+	22.5547	22.9112	23.0618	20.8514	21.6036	22.3098	22.4063	22.3023	23.414	23.3232	22.9677	23.3031	23.8644	24.0208	23.318	24.8689	24.6841	24.1481
dco	FBgn0002413, FBgn0000273	+	+	+			21.9755	22.801	22.1617	22.7631	22.5284	22.4293	22.9279	23.2206	21.9938	23.8413	24.8555	25.0504	25.5324	25.8209	25.7879	26.0271	26.3871	25.4422
Cp190	FBgn0000283		+	+		+	22.5007	21.4147	22.7314	22.5196	22.5901	22.3859	22.8145	22.159	23.3235	24.063	24.0596	24.3467	24.881	25.194	25.0528	25.4383	25.4845	25.669
Kr-h2	FBgn0266449			+			23.0083	22.7561	21.84	22.8788	22.9463	21.9324	21.8621	23.3166	21.9804	23.6003	23.5763	24.4039	23.5615	23.7921	24.8066	24.7503	25.689	25.2813
eIF4AIII	FBgn0037573	+	+	+		+	23.3802	23.0404	22.548	22.9049	21.7717	23.0371	22.7405	23.4073	22.9995	24.4362	24.8336	24.8811	25.1147	25.0693	24.749	26.0639	25.8032	26.4325
CG8677	FBgn0026577	+	+	+			21.5966	21.514	22.5513	23.4729	22.8283	22.0441	22.4918	23.1271	22.0784	26.2056	27.2822	27.3655	27.279	27.31	27.8666	27.7667	28.4759	28.7626
raptor	FBgn0029840					+	23.9843	21.8112	22.1562	23.4281	22.0885	23.7684	23.0799	21.4925	21.9211	22.8172	22.8279	22.9885	23.1931	23.1785	23.7265	24.175	24.2539	24.3711
CG34117	FBgn0083953	+		+		+	22.4472	22.2157	22.3158	22.5984	22.0245	23.6962	22.8588	22.7655	21.8825	23.7037	23.8875	24.244	23.8136	24.4424	24.5788	25.057	25.4534	25.4995
mod(mdg4)	FBgn0002781	+	+	+			22.3643	22.1079	23.3885	23.5368	23.5742	22.1348	22.1442	22.2413	22.7833	25.9341	25.9578	25.9579	26.3217	26.4146	26.7877	26.7297	27.2069	28.1143
ATPsynB	FBgn0019644	+	+	+		+	22.8383	23.6431	22.6923	22.7705	23.2479	24.076	22.3197	22.5376	21.5871	25.2277	24.9526	25.298	25.4875	25.8644	26.054	26.5267	26.2905	26.8863
ATPsynF	FBgn0035032	+	+	+		+	22.889	22.256	22.3161	22.5835	22.7803	23.3393	23.3795	22.4738	21.9791	26.2919	26.2153	26.7809	26.9644	26.9779	27.1608	27.949	27.6041	28.0127
CG14352	FBgn0031351		+	+			22.1512	23.1343	21.6777	22.4827	21.659	22.1124	22.9553	23.2659	22.2651	24.0197	23.9425	23.552	24.3346	24.3793	24.8888	24.6799	25.5225	25.6313
SkpA	FBgn0025637		+	+			23.4214	23.4565	22.5168	22.2224	22.459	21.5268	22.3492	21.945	22.6213	23.7898	24.7105	24.0604	24.143	24.7376	24.8283	25.1058	25.704	26.0911
Stat92E	FBgn0016917			+		+	22.7875	22.4165	21.1878	22.4906	22.1491	23.6327	22.9762	22.7014	22.0018	23.6244	23.5041	23.936	24.4382	24.5879	24.7874	24.8144	25.2501	25.3438
CG4598	FBgn0032160	+	+	+		+	22.931	22.2157	22.2034	22.4391	22.2527	22.1791	21.3163	24.2406	21.9663	27.222	27.2599	27.6509	27.4724	27.9204	28.2961	28.905	28.4114	29.2364
Prx3	FBgn0038519	+	+	+		+	22.878	23.2937	22.581	23.994	22.2059	23.2354	23.0231	22.3476	22.4499	25.3661	25.358	25.9158	25.7514	26.0696	26.4177	26.9395	26.8466	27.3063
Mpcp	FBgn0026409	+	+	+		+	22.7999	22.5472	22.1674	23.1426	22.6765	22.8157	22.5208	22.4518	22.6356	25.7565	25.292	25.6347	25.8354	25.9826	26.3815	26.9068	26.9919	27.2713
l(2)37Cc	FBgn0002031			+		+	23.3346	24.0344	22.7142	21.9085	22.0403	23.4843	22.1619	21.3737	22.4801	24.3083	24.28	24.5572	24.3872	24.2086	24.5574	25.278	26.1308	26.2496
CG14100	FBgn0036889	+	+	+		+	21.6212	23.8214	22.5434	21.9807	23.0581	21.8159	21.8119	22.0328	23.1477	27.0245	27.2192	27.4521	27.5774	27.8869	27.7858	28.5853	28.6785	29.004
CRAT	FBgn0037440, FBgn0038486		+	+		+	23.4104	22.2433	22.7523	23.4476	22.8859	22.8527	21.8914	22.6406	22.9527	23.325	23.437	23.8645	23.9706	24.2748	24.3953	25.2457	24.8984	25.0804
Cdc6	FBgn0035918	+	+	+	+	+	22.6976	21.7783	22.0696	22.2309	22.4308	21.8913	22.6669	22.8586	22.931	24.9094	24.8718	24.7742	25.5142	25.7598	25.7886	26.3914	26.4012	26.3712
CG9231	FBgn0036887					+	23.0709	22.589	22.1655	22.2946	23.4289	22.7503	23.0823	22.2409	23.3471	22.717	22.7919	22.8552	23.0179	23.3177	23.3623	24.2028	24.2134	24.5763
RPA2	FBgn0288834, FBgn0002593		+	+			23.1359	22.4685	22.4653	22.4061	23.1229	22.0942	21.8816	22.4802	22.5429	24.1232	25.7691	25.4503	25.8695	25.803	25.2081	26.3316	26.6455	27.0077
mRpS18B	FBgn0032849	+	+	+		+	22.5331	22.1301	23.3816	22.7531	22.5093	22.9656	22.0125	22.95	23.0378	25.374	25.6199	25.8139	25.9166	26.188	25.9996	26.9079	27.2824	27.2958
His2Av	FBgn0001197	+	+	+	+	+	22.7714	22.4905	23.0365	23.3108	21.9626	23.5584	22.9551	23.448	22.4255	28.7618	28.6493	28.741	29.2143	29.4431	29.4219	30.385	29.8768	30.586
Abl	FBgn0000017					+	22.758	22.6448	21.8973	22.8834	22.9421	23.1076	23.0951	21.9475	22.2896	22.2554	22.6965	22.8141	23.2512	23.4017	23.7501	24.2523	23.8441	24.3857
Map60	FBgn0010342	+	+	+			22.4222	22.9661	23.475	22.8037	22.1811	22.4092	23.0957	22.1658	22.6841	24.6805	25.0619	24.4907	25.0299	24.9274	25.0948	25.5917	26.604	26.7648
ND-B14.5A	FBgn0025839			+		+	21.8262	22.7608	22.0847	22.8566	23.5869	22.2985	22.1509	23.2395	22.5253	23.2314	23.6828	24.1284	23.9111	24.4328	24.5532	24.9895	25.3782	25.4082
Prosbeta1	FBgn0010590	+	+	+		+	22.7833	22.1334	21.8269	23.0112	23.3544	21.9086	21.6195	22.9562	23.2309	24.7902	24.6722	25.1308	25.2883	24.9268	25.4165	26.2087	26.6041	26.5209
GCS2alpha	FBgn0027588						22.4566	22.6731	22.0904	22.7054	22.5635	21.0571	22.9475	22.5465	21.8575	22.5451	22.4376	22.3616	23.68	22.3322	23.7059	23.6276	23.6739	24.8144
Dref	FBgn0015664	+	+	+	+	+	22.8568	22.8723	22.3792	21.9551	22.7622	22.6718	21.9996	22.7957	22.2285	24.0221	24.1911	24.3473	25.2318	25.1517	25.2065	25.6237	25.5203	26.2206
RhoGAP1A	FBgn0025836	+	+	+		+	21.3724	21.5877	23.0666	22.9606	22.2171	23.4786	22.1367	22.8738	22.4015	27.9586	27.2799	28.2454	28.745	28.6818	28.5968	29.3316	29.4425	29.5199
mRpS26	FBgn0036774	+	+	+		+	22.8795	22.2587	22.6319	22.8913	22.2635	21.5389	22.4871	21.6535	23.8649	26.2813	26.1945	26.5587	26.3623	26.8608	27.2695	27.6427	28.0661	28.1387
Vha36-1	FBgn0022097					+	22.1392	21.2713	22.1507	22.0025	23.0303	21.9388	21.4848	23.1799	22.4225	22.6619	22.954	23.2467	22.7748	22.8915	23.3923	24.0639	25.0385	24.596
hdc	FBgn0005619, FBgn0010113		+				22.177	22.8363	22.3048	22.3324	21.5967	22.6152	22.3413	23.1825	23.782	23.3095	23.3785	23.6844	24.0402	24.3962	24.5598	24.3135	25.2387	25.6729
EMC1	FBgn0037530	+	+	+			23.0897	21.8295	22.4804	22.9118	22.2086	23.062	21.7128	23.0907	21.5356	29.3551	28.5662	28.1056	29.8748	28.7909	29.4194	30.4391	30.2877	30.1693
Drice	FBgn0019972	+		+		+	22.6724	22.8793	22.5662	22.0645	22.6633	22.7637	23.0754	23.1124	22.9817	24.2493	23.9168	24.6499	23.3977	24.5668	24.904	25.7406	26.1062	25.8833
Caf1-55	FBgn0263979	+	+	+		+	22.2632	22.3073	21.8826	23.9865	22.5935	22.3112	22.2432	22.6159	22.295	26.4174	26.42	26.6587	26.5619	26.8872	27.2105	27.7551	28.082	28.5773
hang	FBgn0026575				+	+	22.4891	22.1073	22.927	22.5538	23.6877	22.2248	23.5056	21.5334	22.5866	22.988	23.1631	23.3153	24.4911	24.501	24.3402	24.5513	24.5145	25.3411
Ref1	FBgn0010774	+	+	+		+	22.3909	22.9335	22.807	21.7175	22.6497	23.502	21.9355	23.6541	22.978	27.871	27.9964	28.3737	28.7093	28.9719	28.9827	29.6722	29.7828	29.7281
CG7834	FBgn0039697	+	+	+		+	22.4723	22.0088	22.9085	22.5707	21.8804	21.5941	23.0505	22.647	22.2896	25.7166	25.7125	25.9598	26.0734	26.4351	26.8132	27.3558	27.4277	27.5844
CG15435	FBgn0031608					+	22.0139	22.3692	22.9044	23.6715	22.7982	21.8347	22.7209	22.3356	24.0047	23.8004	23.4603	23.7002	24.1253	24.4221	24.5283	25.0461	25.9276	25.0543
LIMK1	FBgn0283712		+	+		+	22.8012	22.8756	21.8909	22.0382	22.1922	22.2576	22.7261	22.2368	22.246	22.5362	22.2302	22.7404	23.414	23.7996	23.0694	24.2474	24.6811	23.6953
mago	FBgn0002736		+	+			23.2454	23.1346	22.5941	22.1417	21.548	21.7217	23.1192	23.0818	21.7115	24.3912	23.5906	25.2043	24.352	24.5732	25.4939	25.617	26.2698	26.435
FK506-bp1	FBgn0013269	+	+	+			22.8977	22.0296	23.6417	22.088	22.8203	22.6681	21.4563	23.439	21.5684	29.0491	29.3083	29.2536	29.6507	29.7722	30.0058	31.192	29.9658	31.6238
Pp1alpha-96A	FBgn0003134			+			22.531	22.2739	22.3311	22.0112	22.6376	22.639	22.6389	22.6817	22.5566	22.1305	23.7335	23.6899	22.8564	23.7709	24.283	24.4433	25.5103	24.7802
Nipsnap	FBgn0030724	+	+	+		+	21.7645	23.2947	22.0221	22.897	23.1084	22.3523	22.1355	22.8235	23.2452	24.9081	25.2012	25.9074	25.4017	25.7624	26.179	26.629	27.2083	27.4143
CG1677	FBgn0029941		+	+			23.9245	22.0484	23.7495	22.5678	22.806	21.5911	23.1125	23.3142	22.4139	23.9897	23.1847	24.2058	25.1073	24.6987	25.1477	25.15	26.1668	25.3231
Ars2	FBgn0033062, FBgn0000124	+	+				22.4969	23.0495	22.9459	22.2924	23.1939	22.3777	21.3989	23.3015	22.9906	24.1724	24.3163	24.2446	24.5804	24.8919	24.8531	25.2205	26.0253	26.7471
CG17141	FBgn0039020		+	+		+	23.2619	22.9667	22.3289	22.0469	22.0192	22.7035	22.0795	23.3611	22.3685	24.1425	24.3875	25.1461	24.6738	25.3909	25.1341	26.1888	26.3418	26.4264
Ef1beta	FBgn0028737	+	+	+		+	22.356	22.9756	22.7142	22.1269	22.4297	22.9316	22.2559	22.9539	22.2072	26.7982	26.8439	26.5475	27.1226	27.1482	27.177	28.1714	28.4472	28.8638
pod1	FBgn0029903		+	+	+	+	22.7873	23.1881	22.2143	21.7686	23.0246	22.3714	21.9512	22.0318	23.0842	23.4488	23.7521	23.824	24.8974	24.9285	25.0353	25.5375	25.3221	25.4586
CG10341	FBgn0032701		+	+		+	21.7206	22.3575	22.3326	22.8898	22.4762	23.0738	21.6813	23.1632	21.6963	23.111	23.5711	23.6168	23.9015	24.5497	24.6332	25.1081	25.0938	25.4423
CG7139	FBgn0027532		+	+		+	22.5782	23.1379	21.2184	21.736	21.7183	21.8584	22.6167	22.8968	22.8255	23.9362	24.3498	24.7274	25.0082	25.4006	25.5413	26.0651	26.5227	25.8212
CG10417	FBgn0033021	+	+	+	+	+	23.0895	22.3813	21.9066	21.627	22.1132	21.9939	22.1644	22.7529	21.8083	25.0485	25.0988	25.3153	25.8482	25.9308	25.8836	26.5238	26.9108	27.4898
Pdi	FBgn0286818		+	+		+	23.4751	21.7337	23.4371	23.0846	22.1544	22.4474	22.019	22.4017	22.2219	24.1894	24.7719	24.3956	25.2748	25.0225	25.2966	25.88	26.1583	26.8051
ebi	FBgn0263933			+		+	21.4527	22.3639	22.0779	21.9867	22.167	22.5584	23.3973	22.9807	22.6946	22.657	23.0403	23.1356	23.149	23.422	23.7962	24.3508	24.8613	25.1523
Roc1a	FBgn0025638			+			21.699	22.3219	23.4993	22.9566	23.0158	23.6388	23.1631	22.3834	22.6335	22.7958	22.3101	23.7605	22.4387	23.089	23.0121	24.4403	25.1766	24.8528
Non2	FBgn0035370	+	+	+		+	22.0054	22.4144	22.6716	21.8132	23.285	23.3856	22.245	22.0995	23.5383	26.447	26.79	26.6667	27.025	27.2045	27.3481	28.343	28.5244	28.7057
CG4747	FBgn0043456			+			22.6204	22.8586	23.5503	22.435	23.1741	22.9139	22.4813	22.3143	22.9534	23.1018	23.122	24.0377	23.9852	23.8997	24.6267	24.6248	25.2421	26.0871
Nab2	FBgn0028471		+	+		+	22.9025	21.6737	22.5059	22.347	22.4146	22.1363	22.9617	22.4798	22.9041	23.196	24.3263	24.2477	24.7789	25.331	25.5395	25.7397	25.6035	26.1831
HP5	FBgn0030301		+		+	+	22.4737	23.0085	22.1338	22.4329	22.853	22.4766	21.92	23.4783	23.0253	22.2813	22.9138	22.5929	24.3288	24.7402	24.3452	24.3364	24.1625	25.0857
dUTPase	FBgn0250837	+	+	+		+	22.001	22.3842	21.7848	23.1811	23.1629	21.7798	22.4861	22.1409	21.6811	25.0889	25.1033	25.1718	25.4766	25.6331	25.9112	26.616	27.2481	27.2984
ATPsynCF6	FBgn0016119	+	+	+			22.5781	23.1287	22.1195	23.5419	22.4757	22.2143	22.0769	22.8215	22.953	25.2948	25.8597	25.5063	26.2443	26.9395	25.7142	27.0723	26.8503	28.552
qkr58E-2	FBgn0022985	+	+	+	+	+	21.9997	22.9301	22.8274	22.4772	22.9736	21.5174	22.8133	22.3181	22.1492	24.9554	24.8474	24.7297	25.7702	26.1473	26.0837	26.6085	27.2643	26.4771
Smurf	FBgn0029006					+	22.6943	22.2472	21.4963	22.5478	22.6622	22.2362	23.1537	21.8687	22.4378	22.6321	22.3298	21.7211	23.3102	23.6249	22.7608	24.4969	24.4039	23.6292
Gp93	FBgn0039562			+			21.9038	22.6256	23.073	22.8438	21.7791	23.1605	22.4586	22.3355	22.9103	23.3972	23.9215	24.5265	24.3575	24.1215	25.1774	25.4648	25.3494	26.8844
colt	FBgn0019830					+	22.4324	22.6174	23.2474	22.4502	22.7218	22.6596	22.8233	23.5098	21.6091	22.5344	22.2325	22.9907	22.8397	23.2542	23.5777	24.4026	24.5135	24.7987
gfzf	FBgn0250732		+	+			23.044	22.1852	21.8157	22.3893	22.4419	22.7403	21.8059	22.3611	23.0345	22.7841	23.1023	24.1031	24.5101	24.5554	24.5394	24.6802	25.6331	25.652
ens	FBgn0264693	+	+	+		+	21.8827	21.2389	21.3408	21.8182	22.8476	22.0982	22.6835	22.2464	23.2299	25.7273	25.0439	24.4038	26.0899	26.0481	26.2097	26.9505	27.1772	27.1126
smid	FBgn0016983	+	+	+	+	+	22.3783	21.9822	23.1858	22.9232	22.4487	22.9293	23.4703	22.8153	22.4276	24.8351	24.8195	24.7539	25.2895	25.5196	25.5364	26.5284	26.6505	27.4427
Nacalpha	FBgn0086904	+	+	+		+	22.6391	22.6126	21.4225	22.0197	21.8478	22.1196	22.7122	22.6794	22.4388	25.4192	25.0897	24.9392	25.9566	25.9946	26.0439	26.8187	27.0793	27.8219
Uba1	FBgn0023143		+	+		+	22.7844	20.9313	23.2952	22.3879	22.7795	22.1958	22.2364	22.233	22.3318	25.7554	25.1057	25.8606	25.7708	26.2519	27.0556	27.0898	27.9281	28.0045
mip40	FBgn0034430		+	+		+	22.7096	23.1073	23.7728	23.1054	22.8059	22.4164	22.1992	22.5561	23.199	23.1867	23.3857	22.5846	24.3707	24.2759	24.1423	25.048	25.2441	25.2096
Hlc	FBgn0001565			+		+	22.6529	22.6357	22.0095	23.5372	22.7778	23.5002	22.9402	22.4593	21.8231	21.8875	21.8586	22.6864	22.5568	22.9871	23.808	24.0798	24.2236	24.4936
CG17931	FBgn0038421	+	+	+		+	21.4651	22.5077	22.9766	22.27	22.5996	22.6708	22.4689	23.4472	22.791	24.9723	25.0059	25.619	26.1771	26.6006	26.995	27.2943	27.4071	27.3861
CG6961	FBgn0030959			+		+	21.8977	23.3707	22.0416	21.915	20.8624	22.892	22.5919	21.5001	22.7438	23.4906	22.9742	23.0686	24.6648	24.9147	24.4041	25.5705	25.1374	25.388
CG12009	FBgn0035430	+		+			22.3283	22.186	23.0478	21.3998	22.882	23.5885	22.2115	22.375	22.5983	25.2851	25.9708	26.8096	24.728	25.7033	25.533	27.7124	28.3415	28.6947
Pdk	FBgn0017558		+	+		+	23.7567	22.1311	23.0937	22.1464	21.8624	22.3583	22.9449	22.8745	22.4765	22.5772	23.0705	23.8421	24.3953	24.8386	24.1575	25.5698	25.0383	25.5659
mRpS16	FBgn0033907	+	+	+		+	22.646	23.742	21.8529	22.296	21.3419	23.1415	24.1309	21.7901	22.1788	25.4919	26.0224	26.4181	26.4637	26.9739	27.0851	28.0197	28.0955	28.5443
Su(var)205	FBgn0003607, FBal0016503	+	+	+		+	22.9657	22.7691	22.4727	23.7304	22.9068	22.6761	22.4703	22.1989	24.0526	26.6816	26.1863	26.3202	26.8521	26.8397	27.4612	28.0697	28.3319	29.5459
CG16812	FBgn0032488		+	+		+	23.1888	23.921	22.9411	22.8467	22.425	22.7769	22.3394	23.199	22.0462	23.1595	23.5821	23.6769	24.2737	24.6744	25.1106	25.4583	25.7132	26.0399
Kap-alpha3	FBgn0027338		+	+		+	22.3479	22.8192	22.9321	22.3684	23.4996	23.1017	22.6268	22.8552	22.8393	23.4261	24.0027	24.4022	25.0527	25.0865	25.0282	26.5313	25.8443	26.3217
Trf4-1	FBgn0030049		+	+		+	22.3224	22.0266	22.4997	22.5796	22.3618	21.299	22.4924	21.5891	20.9834	22.8668	23.6464	23.6235	24.8478	24.8218	25.3777	25.5428	25.6974	25.8544
toc	FBgn0015600			+		+	21.2235	22.8947	22.3495	23.645	22.5964	21.9836	23.1314	22.0647	22.9294	24.4449	24.7038	24.4443	25.4071	25.016	24.3207	26.2748	27.5248	27.0393
His1:CG33804	FBgn0053804	+	+	+		+	21.8849	23.4887	21.7547	22.0739	23.2536	22.4929	22.8325	22.235	23.3503	27.1373	26.8003	27.6355	27.1472	27.5408	27.9654	28.9536	29.9721	29.8988
CG8545	FBgn0033741		+	+			23.9243	22.7383	22.848	23.0321	22.3999	21.2277	22.4245	23.7143	23.1288	21.3795	23.5372	23.9238	25.2225	25.4835	25.1796	25.47	25.3117	25.3333
Nph	FBgn0039735	+	+	+		+	22.9642	22.7212	22.919	23.0065	22.3395	22.3112	21.8731	22.8738	22.8073	26.1028	25.8558	26.1053	26.7294	27.0803	27.1433	28.2857	27.9983	29.1309
Liprin-alpha	FBgn0046704	+	+	+		+	21.9193	22.6713	22.5001	22.0755	22.7258	22.6666	23.5527	21.9944	23.3546	25.6607	25.3648	26.1005	26.2753	26.7153	27.5759	27.427	28.7287	28.4004
Cam	FBgn0000253, FBgn0264607	+		+		+	22.4791	22.7418	23.0745	23.3411	22.6615	22.0097	23.1418	22.7065	22.792	25.1047	24.3384	24.3975	25.192	23.6626	25.3088	26.3064	27.3019	27.7737
Akap200	FBgn0027932						22.5557	22.8274	24.1949	22.0238	22.2174	23.33	23.2798	22.1904	22.6768	24.0746	23.4273	23.7976	24.2643	24.3707	25.0997	25.0413	26.5491	27.3361
crp	FBgn0001994			+		+	23.1577	22.9579	21.708	21.9427	22.2464	23.4806	22.1635	22.2596	22.6698	22.5708	22.4542	23.483	23.7835	23.7717	24.5685	25.1356	24.9132	26.1637
Top1	FBgn0004924	+	+	+		+	21.6968	23.1421	22.3397	23.3879	21.8656	22.5204	22.3456	22.9234	23.9826	27.6287	27.8626	26.6251	28.7992	29.1768	29.5198	30.1522	29.5953	30.1766
D1	FBgn0000412, FBab0026852, FBal0012578, FBal0012636, FBal0015270, FBal0017847, FBal0090703, FBal0097226, FBal0102527, FBal0119483, FBal0190368, FBgn0000463, FBgn0001149, FBgn0001977, FBgn0020608, FBgn0025009, FBtp0093204	+	+	+		+	22.3284	22.2633	22.367	22.1251	23.0919	23.4099	22.7242	22.3267	23.3924	28.2855	28.3554	28.9088	29.1797	29.6818	29.9717	30.7164	30.9588	31.6863
elav	FBgn0260400, FBti0002575, FBti0100257, FBtp0000743, FBtp0051954			+		+	22.6365	21.7554	23.4581	22.0371	22.1205	22.704	22.2061	22.2783	23.2366	23.2157	23.4248	23.8351	23.0835	24.0946	21.694	26.7744	26.3189	25.8691
CG11583	FBgn0035524			+		+	23.2474	23.312	23.1114	22.2976	22.7559	22.924	22.7126	22.3902	22.5223	21.5209	21.515	22.9928	23.6242	24.2224	24.4462	24.6544	24.3516	25.6763
Df31	FBgn0022893	+	+	+		+	22.0294	22.8837	22.9678	20.8771	22.1942	22.6329	22.9722	22.2015	23.1933	27.9506	27.5366	27.9203	28.5347	28.9702	29.3562	29.9679	30.8736	31.4354
Surf6	FBgn0038746			+	+	+	21.4832	22.7929	22.6337	22.2547	21.974	23.0759	21.6847	21.9296	23.1166	21.688	22.1068	22.4418	23.6313	23.9295	23.8175	25.0782	24.898	25.2158
CG9775	FBgn0037261	+		+		+	22.6877	21.7343	22.3709	22.256	23.6466	23.7167	22.7906	23.2013	22.3874	24.2863	24.0272	24.0383	24.9927	25.4229	25.0713	27.3567	27.0544	27.066
CG1910	FBgn0022349		+	+		+	22.5322	23.5119	22.4518	22.5905	22.153	22.5371	23.3608	22.7561	23.2959	24.0983	24.1427	23.2483	24.8619	25.2223	25.3302	26.2557	27.7029	27.5567
PCID2	FBgn0036184	+	+	+			22.7147	23.0531	22.5686	21.6213	23.4975	21.822	23.3754	23.0157	22.5944	25.1554	25.1438	25.6132	25.3921	25.4261	25.3825	27.066	29.8959	29.2769
Nlp	FBgn0016685	+	+	+		+	22.2922	23.5604	21.935	22.9331	22.6209	22.6943	22.9414	22.9695	22.3457	28.1415	28.2764	28.5385	29.8099	30.1785	30.6567	31.6564	32.2264	33.3266
defl	FBgn0036038	+					23.2869	23.0302	23.2933	23.0668	22.2681	22.7199	22.9634	22.3763	23.0247	24.2872	25.132	25.1513	25.1035	24.0006	25.32	23.9522	32.1334	30.8553
